# Supplementary material for: An Insight into the Genome of Pathogenic and Non-Pathogenic Acanthamoeba
Source: Pathogens. 2022 Dec 19;11(12):1558. doi: 10.3390/pathogens11121558 (PMC9783929; doi:10.3390/pathogens11121558)
Supplement: Supplementary file 1 [file pathogens-11-01558-s001.zip › Supplementary Table S1.xlsx]

## Sheet: SK_2022a
query id	subject id	% identity	alignment length	mismatches	gap opens	q. start	q. end	s. start	s. end	evalue	bit score	Description
mRNA_17390	UniRef100_L8GSU2	74.6	280	66	2	1	825	1	280	5.7e-82	313.9	UniRef100_L8GSU2 Carbohydrate binding domain cbm49 protein n=1 Tax=Acanthamoeba castellanii str. Neff TaxID=1257118 RepID=L8GSU2_ACACA
mRNA_17390	UniRef100_L8GRW4	75.4	126	30	1	1	375	1	126	1.2e-42	183.3	UniRef100_L8GRW4 Cellulosebinding domain containing protein n=1 Tax=Acanthamoeba castellanii str. Neff TaxID=1257118 RepID=L8GRW4_ACACA
mRNA_17390	UniRef100_L8GRQ6	47.5	238	119	6	76	777	11	246	1.9e-24	122.9	UniRef100_L8GRQ6 Carbohydrate binding domain CBM49 domain containing protein n=1 Tax=Acanthamoeba castellanii str. Neff TaxID=1257118 RepID=L8GRQ6_ACACA
mRNA_17390	UniRef100_L8HAP9	44.9	276	141	6	1	813	1	270	2.4e-24	122.5	UniRef100_L8HAP9 Carbohydrate binding domain CBM49 domain containing protein n=1 Tax=Acanthamoeba castellanii str. Neff TaxID=1257118 RepID=L8HAP9_ACACA
mRNA_17390	UniRef100_L8HHJ7	44.4	261	133	8	1	765	1	255	2.7e-23	119	UniRef100_L8HHJ7 Cellulose binding domain containing protein n=1 Tax=Acanthamoeba castellanii str. Neff TaxID=1257118 RepID=L8HHJ7_ACACA
mRNA_17390	UniRef100_L8GWP4	42.2	268	136	10	19	789	7	266	7.8e-23	117.5	UniRef100_L8GWP4 Carbohydrate binding domain cbm49 protein n=1 Tax=Acanthamoeba castellanii str. Neff TaxID=1257118 RepID=L8GWP4_ACACA
mRNA_17390	UniRef100_L8GV32	45.6	270	124	10	1	783	1	256	2.3e-22	115.9	UniRef100_L8GV32 Carbohydrate binding domain cbm49 protein n=1 Tax=Acanthamoeba castellanii str. Neff TaxID=1257118 RepID=L8GV32_ACACA
mRNA_17390	UniRef100_L8H247	44	277	134	10	19	804	8	278	2.6e-18	102.4	UniRef100_L8H247 Carbohydrate binding domain cbm49 protein n=1 Tax=Acanthamoeba castellanii str. Neff TaxID=1257118 RepID=L8H247_ACACA
mRNA_17390	UniRef100_L8GT02	41	122	62	5	25	366	10	129	5.8e-10	74.7	UniRef100_L8GT02 Carbohydrate binding domain cbm49 protein n=1 Tax=Acanthamoeba castellanii str. Neff TaxID=1257118 RepID=L8GT02_ACACA
mRNA_17390	UniRef100_L8GUY9	37.4	107	58	5	67	366	6	110	4.1e-08	68.6	UniRef100_L8GUY9 Carbohydrate binding domain cbm49 protein n=1 Tax=Acanthamoeba castellanii str. Neff TaxID=1257118 RepID=L8GUY9_ACACA
mRNA_17390	UniRef100_L8HA05	39.4	94	49	4	67	327	6	98	9.2e-08	67.4	UniRef100_L8HA05 Carbohydrate binding domain cbm49 protein n=1 Tax=Acanthamoeba castellanii str. Neff TaxID=1257118 RepID=L8HA05_ACACA
mRNA_9907	UniRef100_L8GI50	84.7	635	67	4	1	1869	1	617	9.6e-245	855.9	UniRef100_L8GI50 CP-type G domain-containing protein n=1 Tax=Acanthamoeba castellanii str. Neff TaxID=1257118 RepID=L8GI50_ACACA
mRNA_9907	UniRef100_L8GFT1	85.4	328	40	1	682	1641	1	328	1.2e-141	513.5	UniRef100_L8GFT1 G domain-containing protein (Fragment) n=1 Tax=Acanthamoeba castellanii str. Neff TaxID=1257118 RepID=L8GFT1_ACACA
mRNA_18029	UniRef100_L8H9X4	70.6	541	103	10	142	1692	56	564	2.2e-176	628.6	UniRef100_L8H9X4 Adenine DNA glycosylase n=1 Tax=Acanthamoeba castellanii str. Neff TaxID=1257118 RepID=L8H9X4_ACACA
mRNA_14911	UniRef100_L8H8G2	71.2	528	135	5	106	1653	30	552	4.1e-167	597.8	UniRef100_L8H8G2 FYVE-type domain-containing protein (Fragment) n=1 Tax=Acanthamoeba castellanii str. Neff TaxID=1257118 RepID=L8H8G2_ACACA
mRNA_1589	UniRef100_L8H1X8	88.2	204	21	1	483	1085	1	204	1.5e-91	346.3	UniRef100_L8H1X8 Adenylate kinase n=1 Tax=Acanthamoeba castellanii str. Neff TaxID=1257118 RepID=L8H1X8_ACACA
mRNA_14615	UniRef100_L8GLB8	74.5	1078	156	12	13	3144	3	995	1.3e-232	816.2	UniRef100_L8GLB8 Serine/threonine kinase n=1 Tax=Acanthamoeba castellanii str. Neff TaxID=1257118 RepID=L8GLB8_ACACA
mRNA_14615	UniRef100_L8GPI7	46.5	269	139	5	2065	2865	4	269	1e-59	241.9	UniRef100_L8GPI7 Protein kinase domain containing protein n=1 Tax=Acanthamoeba castellanii str. Neff TaxID=1257118 RepID=L8GPI7_ACACA
mRNA_14615	UniRef100_H9C898	46.5	269	139	5	2065	2865	4	269	1e-59	241.9	UniRef100_H9C898 Protein kinase C22 n=1 Tax=Acanthamoeba castellanii TaxID=5755 RepID=H9C898_ACACA
mRNA_14615	UniRef100_L8GX52	41.9	267	148	4	2065	2862	6	266	3.1e-56	230.3	UniRef100_L8GX52 Protein kinase domain containing protein n=1 Tax=Acanthamoeba castellanii str. Neff TaxID=1257118 RepID=L8GX52_ACACA
mRNA_14615	UniRef100_L8H263	39.1	297	165	6	2056	2922	40	328	4.5e-55	226.5	UniRef100_L8H263 Serine/threonineprotein kinase n=1 Tax=Acanthamoeba castellanii str. Neff TaxID=1257118 RepID=L8H263_ACACA
mRNA_14615	UniRef100_H9C899	39.1	297	165	6	2056	2922	40	328	4.5e-55	226.5	UniRef100_H9C899 Protein kinase C23 n=1 Tax=Acanthamoeba castellanii TaxID=5755 RepID=H9C899_ACACA
mRNA_14615	UniRef100_L8GXG2	41	268	146	5	2065	2865	14	270	6.5e-54	222.6	UniRef100_L8GXG2 Serine/threonineprotein kinase, putative n=1 Tax=Acanthamoeba castellanii str. Neff TaxID=1257118 RepID=L8GXG2_ACACA
mRNA_14615	UniRef100_L8GPV0	40.1	269	143	6	2065	2865	14	266	7.2e-53	219.2	UniRef100_L8GPV0 Serine/threonine kinase n=1 Tax=Acanthamoeba castellanii str. Neff TaxID=1257118 RepID=L8GPV0_ACACA
mRNA_14615	UniRef100_L8HEB7	40.7	273	149	8	2065	2859	22	289	3e-51	213.8	UniRef100_L8HEB7 Serine/threonine kinase n=1 Tax=Acanthamoeba castellanii str. Neff TaxID=1257118 RepID=L8HEB7_ACACA
mRNA_655	UniRef100_L8HAB8	93	328	22	1	4	987	4	330	1.3e-170	608.6	UniRef100_L8HAB8 NAD dependent epimerase/dehydratase family protein n=1 Tax=Acanthamoeba castellanii str. Neff TaxID=1257118 RepID=L8HAB8_ACACA
mRNA_655	UniRef100_L8HCK6	92.7	329	23	1	4	990	4	331	1.3e-170	608.6	UniRef100_L8HCK6 NAD dependent epimerase/dehydratase family protein n=1 Tax=Acanthamoeba castellanii str. Neff TaxID=1257118 RepID=L8HCK6_ACACA
mRNA_19610	UniRef100_L8GVH3	45.5	312	122	5	529	1395	1	287	4.5e-47	198.7	UniRef100_L8GVH3 Uncharacterized protein n=1 Tax=Acanthamoeba castellanii str. Neff TaxID=1257118 RepID=L8GVH3_ACACA
mRNA_19610	UniRef100_L8GW43	32.8	406	186	17	289	1392	26	382	1.2e-28	137.5	UniRef100_L8GW43 Uncharacterized protein n=1 Tax=Acanthamoeba castellanii str. Neff TaxID=1257118 RepID=L8GW43_ACACA
mRNA_19610	UniRef100_L8GYN5	30.4	339	167	8	418	1353	3	299	1.4e-24	124	UniRef100_L8GYN5 Uncharacterized protein n=1 Tax=Acanthamoeba castellanii str. Neff TaxID=1257118 RepID=L8GYN5_ACACA
mRNA_14986	UniRef100_L8GN07	82.3	333	50	1	1	972	1	333	1.4e-161	579.3	UniRef100_L8GN07 Retinal pigment epithelial membrane protein n=1 Tax=Acanthamoeba castellanii str. Neff TaxID=1257118 RepID=L8GN07_ACACA
mRNA_13334	UniRef100_L8HE75	83.8	538	84	1	16	1629	55	589	1.1e-249	872.1	UniRef100_L8HE75 GTPbinding protein HflX, putative n=1 Tax=Acanthamoeba castellanii str. Neff TaxID=1257118 RepID=L8HE75_ACACA
mRNA_11141	UniRef100_L8HAV9	72.6	1720	281	14	1	4929	641	2246	0	2143.2	UniRef100_L8HAV9 Non-specific serine/threonine protein kinase n=1 Tax=Acanthamoeba castellanii str. Neff TaxID=1257118 RepID=L8HAV9_ACACA
mRNA_11141	UniRef100_L8HIZ3	55.8	1556	585	17	4	4584	594	2076	0	1543.9	UniRef100_L8HIZ3 Non-specific serine/threonine protein kinase n=1 Tax=Acanthamoeba castellanii str. Neff TaxID=1257118 RepID=L8HIZ3_ACACA
mRNA_11141	UniRef100_L8GHP8	59.1	1334	443	17	4	3942	645	1896	0	1375.5	UniRef100_L8GHP8 Non-specific serine/threonine protein kinase n=1 Tax=Acanthamoeba castellanii str. Neff TaxID=1257118 RepID=L8GHP8_ACACA
mRNA_11141	UniRef100_L8GPH1	48.9	1545	679	25	4	4515	575	2049	0	1369	UniRef100_L8GPH1 Non-specific serine/threonine protein kinase n=1 Tax=Acanthamoeba castellanii str. Neff TaxID=1257118 RepID=L8GPH1_ACACA
mRNA_11141	UniRef100_L8GPG0	44	1621	746	27	4	4620	138	1678	0	1241.5	UniRef100_L8GPG0 Leucine-rich repeat and WD repeat-containing protein 1 n=1 Tax=Acanthamoeba castellanii str. Neff TaxID=1257118 RepID=L8GPG0_ACACA
mRNA_11141	UniRef100_L8GYJ5	46.2	1612	684	33	1	4620	567	2066	0	1157.9	UniRef100_L8GYJ5 Leucine-rich repeat and WD repeat-containing protein 1 n=1 Tax=Acanthamoeba castellanii str. Neff TaxID=1257118 RepID=L8GYJ5_ACACA
mRNA_11141	UniRef100_L8HD65	43.7	1214	594	23	865	4332	1248	2430	6e-249	871.3	UniRef100_L8HD65 Non-specific serine/threonine protein kinase n=1 Tax=Acanthamoeba castellanii str. Neff TaxID=1257118 RepID=L8HD65_ACACA
mRNA_11141	UniRef100_L8HCX9	35.5	1629	787	33	1	4260	442	2016	6.9e-213	751.5	UniRef100_L8HCX9 Non-specific serine/threonine protein kinase n=1 Tax=Acanthamoeba castellanii str. Neff TaxID=1257118 RepID=L8HCX9_ACACA
mRNA_11141	UniRef100_L8GIF8	32	1789	801	31	25	4257	815	2565	6.9e-197	698.4	UniRef100_L8GIF8 Non-specific serine/threonine protein kinase n=1 Tax=Acanthamoeba castellanii str. Neff TaxID=1257118 RepID=L8GIF8_ACACA
mRNA_11141	UniRef100_L8HDF4	35.4	893	511	21	1630	4239	449	1298	4.2e-154	556.2	UniRef100_L8HDF4 Leucine-rich repeat and WD repeat-containing protein 1 n=1 Tax=Acanthamoeba castellanii str. Neff TaxID=1257118 RepID=L8HDF4_ACACA
mRNA_11141	UniRef100_L8H7W5	34.6	931	479	32	1639	4215	381	1253	1.3e-139	508.1	UniRef100_L8H7W5 Non-specific serine/threonine protein kinase n=1 Tax=Acanthamoeba castellanii str. Neff TaxID=1257118 RepID=L8H7W5_ACACA
mRNA_8626	UniRef100_L8HA54	92.5	80	6	0	1	240	1	80	2.4e-31	147.1	UniRef100_L8HA54 U6 snRNA-associated Sm-like protein LSm3 n=1 Tax=Acanthamoeba castellanii str. Neff TaxID=1257118 RepID=L8HA54_ACACA
mRNA_8441	UniRef100_L8H7Q0	64.2	797	179	11	1771	3873	16	802	1.2e-219	773.5	UniRef100_L8H7Q0 AAA domain-containing protein n=1 Tax=Acanthamoeba castellanii str. Neff TaxID=1257118 RepID=L8H7Q0_ACACA
mRNA_8441	UniRef100_L8HA12	61.8	555	161	9	1	1554	32	572	9.9e-145	524.6	UniRef100_L8HA12 Uncharacterized protein n=1 Tax=Acanthamoeba castellanii str. Neff TaxID=1257118 RepID=L8HA12_ACACA
mRNA_16500	UniRef100_L8GUN5	76.3	616	96	4	25	1812	2	587	2.8e-206	728	UniRef100_L8GUN5 AmpGrelated permease n=1 Tax=Acanthamoeba castellanii str. Neff TaxID=1257118 RepID=L8GUN5_ACACA
mRNA_16662	UniRef100_L8GFM1	40.1	382	95	5	487	1272	137	504	3.5e-54	222.2	UniRef100_L8GFM1 HEAT repeat domain containing protein n=1 Tax=Acanthamoeba castellanii str. Neff TaxID=1257118 RepID=L8GFM1_ACACA
mRNA_19472	UniRef100_L8HDX0	33.8	1770	1007	28	61	5229	17	1669	3.5e-254	888.6	UniRef100_L8HDX0 Guanylate cyclase n=1 Tax=Acanthamoeba castellanii str. Neff TaxID=1257118 RepID=L8HDX0_ACACA
mRNA_19472	UniRef100_L8GLN7	35.5	1780	970	42	1	5229	1	1639	5.1e-253	884.8	UniRef100_L8GLN7 Guanylate cyclase n=1 Tax=Acanthamoeba castellanii str. Neff TaxID=1257118 RepID=L8GLN7_ACACA
mRNA_19472	UniRef100_L8GK69	36.8	1802	959	35	43	5265	6	1689	7.4e-252	880.9	UniRef100_L8GK69 Guanylate cyclase n=2 Tax=Acanthamoeba castellanii str. Neff TaxID=1257118 RepID=L8GK69_ACACA
mRNA_19472	UniRef100_L8GIX5	33.7	1771	972	35	106	5208	23	1660	4.8e-251	878.2	UniRef100_L8GIX5 Guanylate cyclase n=1 Tax=Acanthamoeba castellanii str. Neff TaxID=1257118 RepID=L8GIX5_ACACA
mRNA_19472	UniRef100_L8HDD8	36.1	1731	882	37	244	5220	2	1580	3.4e-249	872.1	UniRef100_L8HDD8 Guanylate cyclase n=1 Tax=Acanthamoeba castellanii str. Neff TaxID=1257118 RepID=L8HDD8_ACACA
mRNA_19472	UniRef100_L8GUQ7	36.1	1775	941	35	43	5229	15	1641	2.9e-248	869	UniRef100_L8GUQ7 Guanylate cyclase n=1 Tax=Acanthamoeba castellanii str. Neff TaxID=1257118 RepID=L8GUQ7_ACACA
mRNA_19472	UniRef100_L8GJZ3	34.4	1767	1004	33	25	5217	4	1651	1.1e-247	867.1	UniRef100_L8GJZ3 Guanylate cyclase n=1 Tax=Acanthamoeba castellanii str. Neff TaxID=1257118 RepID=L8GJZ3_ACACA
mRNA_19472	UniRef100_L8GLJ5	37.6	1761	914	36	112	5229	35	1665	2.3e-245	859.4	UniRef100_L8GLJ5 Guanylate cyclase n=1 Tax=Acanthamoeba castellanii str. Neff TaxID=1257118 RepID=L8GLJ5_ACACA
mRNA_19472	UniRef100_L8HF26	34.1	1805	920	38	100	5208	31	1667	8.8e-245	857.4	UniRef100_L8HF26 Guanylate cyclase n=1 Tax=Acanthamoeba castellanii str. Neff TaxID=1257118 RepID=L8HF26_ACACA
mRNA_19472	UniRef100_L8GG40	35.4	1730	896	36	253	5190	71	1662	7.4e-244	854.4	UniRef100_L8GG40 Guanylate cyclase n=1 Tax=Acanthamoeba castellanii str. Neff TaxID=1257118 RepID=L8GG40_ACACA
mRNA_19472	UniRef100_L8H920	35.1	1777	997	32	25	5208	1	1669	1.7e-243	853.2	UniRef100_L8H920 Guanylate cyclase n=1 Tax=Acanthamoeba castellanii str. Neff TaxID=1257118 RepID=L8H920_ACACA
mRNA_19472	UniRef100_L8HFY6	34.2	1763	943	42	166	5262	10	1619	5.9e-241	844.7	UniRef100_L8HFY6 Guanylate cyclase n=1 Tax=Acanthamoeba castellanii str. Neff TaxID=1257118 RepID=L8HFY6_ACACA
mRNA_19472	UniRef100_L8GXP2	38.2	1480	769	28	874	5229	78	1440	9.4e-239	837.4	UniRef100_L8GXP2 Guanylate cyclase n=1 Tax=Acanthamoeba castellanii str. Neff TaxID=1257118 RepID=L8GXP2_ACACA
mRNA_19472	UniRef100_L8GIY5	33.4	1740	1023	31	100	5208	24	1665	7.9e-238	834.3	UniRef100_L8GIY5 Guanylate cyclase n=1 Tax=Acanthamoeba castellanii str. Neff TaxID=1257118 RepID=L8GIY5_ACACA
mRNA_19472	UniRef100_L8GNV3	36.5	1799	970	40	10	5196	2	1697	2e-236	829.7	UniRef100_L8GNV3 Guanylate cyclase n=1 Tax=Acanthamoeba castellanii str. Neff TaxID=1257118 RepID=L8GNV3_ACACA
mRNA_19472	UniRef100_L8GDM5	32.2	1846	1052	39	37	5208	19	1787	9.1e-234	820.8	UniRef100_L8GDM5 Guanylate cyclase n=1 Tax=Acanthamoeba castellanii str. Neff TaxID=1257118 RepID=L8GDM5_ACACA
mRNA_19472	UniRef100_L8GU06	32.2	1775	975	37	40	5223	3	1595	3.5e-233	818.9	UniRef100_L8GU06 Serine/threonine kinase n=1 Tax=Acanthamoeba castellanii str. Neff TaxID=1257118 RepID=L8GU06_ACACA
mRNA_19472	UniRef100_L8GZS0	35.1	1841	916	43	109	5229	1	1696	6.5e-232	814.7	UniRef100_L8GZS0 Guanylate cyclase n=1 Tax=Acanthamoeba castellanii str. Neff TaxID=1257118 RepID=L8GZS0_ACACA
mRNA_19472	UniRef100_L8H2J0	33.1	1777	989	39	121	5229	10	1661	1.5e-231	813.5	UniRef100_L8H2J0 Guanylate cyclase (Fragment) n=1 Tax=Acanthamoeba castellanii str. Neff TaxID=1257118 RepID=L8H2J0_ACACA
mRNA_5304	UniRef100_L8HIK2	92	386	24	1	1	1137	1	386	5.2e-203	716.5	UniRef100_L8HIK2 Malate/Llactate dehydrogenase n=1 Tax=Acanthamoeba castellanii str. Neff TaxID=1257118 RepID=L8HIK2_ACACA
mRNA_5304	UniRef100_L8HB35	79.4	306	49	1	106	1023	1	292	1.8e-139	505.4	UniRef100_L8HB35 Malate/Llactate dehydrogenase subfamily protein n=1 Tax=Acanthamoeba castellanii str. Neff TaxID=1257118 RepID=L8HB35_ACACA
mRNA_4872	UniRef100_L8GSC7	63.1	591	146	9	13	1728	1	538	6.4e-177	631.3	UniRef100_L8GSC7 RasGEF domain containing protein (Fragment) n=1 Tax=Acanthamoeba castellanii str. Neff TaxID=1257118 RepID=L8GSC7_ACACA
mRNA_4872	UniRef100_L8GN01	58.6	580	132	12	1717	3294	34	559	2.1e-164	589.7	UniRef100_L8GN01 Bifunctional protein FolC subfamily protein n=1 Tax=Acanthamoeba castellanii str. Neff TaxID=1257118 RepID=L8GN01_ACACA
mRNA_4872	UniRef100_L8GSC4	54.3	543	200	11	1753	3294	9	532	4.9e-145	525.4	UniRef100_L8GSC4 Folylpolyglutamate synthase n=1 Tax=Acanthamoeba castellanii str. Neff TaxID=1257118 RepID=L8GSC4_ACACA
mRNA_4872	UniRef100_L8GQS4	66.9	266	30	4	1717	2364	37	294	8.9e-86	328.6	UniRef100_L8GQS4 Folylpoly-gamma-glutamate synthetase n=1 Tax=Acanthamoeba castellanii str. Neff TaxID=1257118 RepID=L8GQS4_ACACA
mRNA_9388	UniRef100_L8HET6	92.5	507	37	1	1	1518	1	507	1.7e-270	941	UniRef100_L8HET6 Dihydrolipoyl dehydrogenase n=1 Tax=Acanthamoeba castellanii str. Neff TaxID=1257118 RepID=L8HET6_ACACA
mRNA_16914	UniRef100_L8GVX5	99.4	331	2	0	1	993	1	331	5.1e-194	686.4	UniRef100_L8GVX5 WD40 repeat protein n=1 Tax=Acanthamoeba castellanii str. Neff TaxID=1257118 RepID=L8GVX5_ACACA
mRNA_11812	UniRef100_L8GW68	68.2	179	48	5	58	570	18	195	1.1e-36	163.3	UniRef100_L8GW68 Uncharacterized protein n=1 Tax=Acanthamoeba castellanii str. Neff TaxID=1257118 RepID=L8GW68_ACACA
mRNA_14799	UniRef100_L8H7L7	87.2	429	45	2	1	1278	108	529	5.3e-188	666.8	UniRef100_L8H7L7 Transmembrane amino acid transporter protein n=1 Tax=Acanthamoeba castellanii str. Neff TaxID=1257118 RepID=L8H7L7_ACACA
mRNA_14799	UniRef100_L8H8V5	31.7	416	251	4	19	1248	110	498	2.8e-51	212.6	UniRef100_L8H8V5 Transmembrane amino acid transporter, putative n=1 Tax=Acanthamoeba castellanii str. Neff TaxID=1257118 RepID=L8H8V5_ACACA
mRNA_553	UniRef100_L8GLA2	68.5	178	50	1	1	516	1	178	1.3e-44	189.1	UniRef100_L8GLA2 Cytochrome p450 superfamily protein n=1 Tax=Acanthamoeba castellanii str. Neff TaxID=1257118 RepID=L8GLA2_ACACA
mRNA_553	UniRef100_L8GJG5	47.4	97	49	1	232	516	46	142	1.4e-17	99.4	UniRef100_L8GJG5 Cytochrome p450 superfamily protein n=1 Tax=Acanthamoeba castellanii str. Neff TaxID=1257118 RepID=L8GJG5_ACACA
mRNA_19084	UniRef100_L8H6F0	92.2	707	42	4	16	2115	2	702	0	1270.8	UniRef100_L8H6F0 ABC2 type transporter superfamily protein n=1 Tax=Acanthamoeba castellanii str. Neff TaxID=1257118 RepID=L8H6F0_ACACA
mRNA_19084	UniRef100_L8H3E9	71.9	711	186	5	13	2115	3	709	5.6e-283	983	UniRef100_L8H3E9 ABC2 type transporter superfamily protein n=1 Tax=Acanthamoeba castellanii str. Neff TaxID=1257118 RepID=L8H3E9_ACACA
mRNA_19084	UniRef100_L8H1G8	69.4	684	186	5	64	2115	17	677	5.2e-265	923.3	UniRef100_L8H1G8 Pigment permease subfamily protein n=1 Tax=Acanthamoeba castellanii str. Neff TaxID=1257118 RepID=L8H1G8_ACACA
mRNA_19084	UniRef100_L8GFB9	66.2	654	192	4	172	2112	61	692	8.1e-242	846.3	UniRef100_L8GFB9 ABC2 type transporter superfamily protein n=1 Tax=Acanthamoeba castellanii str. Neff TaxID=1257118 RepID=L8GFB9_ACACA
mRNA_19084	UniRef100_L8GCH2	60.6	703	228	5	46	2112	41	708	2.1e-234	821.6	UniRef100_L8GCH2 ABC transporter, ATPbinding domain containing protein n=1 Tax=Acanthamoeba castellanii str. Neff TaxID=1257118 RepID=L8GCH2_ACACA
mRNA_19084	UniRef100_L8H9U4	52.7	679	288	7	157	2106	12	686	2e-192	682.2	UniRef100_L8H9U4 ABC2 type transporter superfamily protein n=1 Tax=Acanthamoeba castellanii str. Neff TaxID=1257118 RepID=L8H9U4_ACACA
mRNA_19084	UniRef100_L8GNP0	52	698	300	8	106	2106	6	699	3.8e-191	677.9	UniRef100_L8GNP0 ABC2 type transporter superfamily protein n=1 Tax=Acanthamoeba castellanii str. Neff TaxID=1257118 RepID=L8GNP0_ACACA
mRNA_19084	UniRef100_L8H7I0	52.1	672	275	10	148	2115	37	677	6.1e-181	644	UniRef100_L8H7I0 ABC transporter, ATPbinding domain containing protein n=1 Tax=Acanthamoeba castellanii str. Neff TaxID=1257118 RepID=L8H7I0_ACACA
mRNA_20300	UniRef100_L8HIU8	77.3	211	46	1	1	633	1	209	8.5e-86	326.2	UniRef100_L8HIU8 Peptide deformylase n=1 Tax=Acanthamoeba castellanii str. Neff TaxID=1257118 RepID=L8HIU8_ACACA
mRNA_8769	UniRef100_L8GFD6	80.4	321	61	1	1	963	196	514	2.9e-141	511.1	UniRef100_L8GFD6 Aminopeptidase N, putative n=1 Tax=Acanthamoeba castellanii str. Neff TaxID=1257118 RepID=L8GFD6_ACACA
mRNA_2216	UniRef100_L8HCZ9	93.3	401	8	5	1	1155	41	438	1.1e-203	718.8	UniRef100_L8HCZ9 2amino-3-ketobutyrate coenzyme A ligase n=1 Tax=Acanthamoeba castellanii str. Neff TaxID=1257118 RepID=L8HCZ9_ACACA
mRNA_10304	UniRef100_L8GT05	77.6	196	13	1	451	945	1	196	1.8e-81	312.8	UniRef100_L8GT05 Membraneassociated ring finger (C3HC4) 2, putative (Fragment) n=1 Tax=Acanthamoeba castellanii str. Neff TaxID=1257118 RepID=L8GT05_ACACA
mRNA_18686	UniRef100_L8H6A8	91.6	513	43	0	1	1539	1	513	3.9e-278	966.5	UniRef100_L8H6A8 Protein kinase domain containing protein n=1 Tax=Acanthamoeba castellanii str. Neff TaxID=1257118 RepID=L8H6A8_ACACA
mRNA_18686	UniRef100_L8H7B2	38.4	419	227	10	181	1359	20	433	1.1e-70	277.3	UniRef100_L8H7B2 Dual specificity protein kinase shka, putative n=1 Tax=Acanthamoeba castellanii str. Neff TaxID=1257118 RepID=L8H7B2_ACACA
mRNA_18686	UniRef100_L8H6D1	35.8	452	265	11	145	1446	639	1083	1.8e-68	270	UniRef100_L8H6D1 Dual specificity protein kinase n=1 Tax=Acanthamoeba castellanii str. Neff TaxID=1257118 RepID=L8H6D1_ACACA
mRNA_18686	UniRef100_L8HJF2	38.5	416	228	9	145	1347	154	556	1.1e-67	267.3	UniRef100_L8HJF2 Dual specificity protein kinase shkC, putative n=1 Tax=Acanthamoeba castellanii str. Neff TaxID=1257118 RepID=L8HJF2_ACACA
mRNA_18686	UniRef100_L8GVS6	33.1	472	268	14	130	1431	122	583	9.7e-59	237.7	UniRef100_L8GVS6 Dual specificity protein kinase n=1 Tax=Acanthamoeba castellanii str. Neff TaxID=1257118 RepID=L8GVS6_ACACA
mRNA_13318	UniRef100_L8HCT0	95.5	401	17	1	1	1200	150	550	5.1e-225	789.6	UniRef100_L8HCT0 Malate synthase n=1 Tax=Acanthamoeba castellanii str. Neff TaxID=1257118 RepID=L8HCT0_ACACA
mRNA_8356	UniRef100_L8GZQ7	50.1	411	200	2	88	1305	85	495	2.1e-108	402.9	UniRef100_L8GZQ7 Uncharacterized protein n=1 Tax=Acanthamoeba castellanii str. Neff TaxID=1257118 RepID=L8GZQ7_ACACA
mRNA_8356	UniRef100_L8HDZ2	59.9	369	89	4	757	1863	1	310	1.6e-79	307	UniRef100_L8HDZ2 Chromo domain-containing protein n=1 Tax=Acanthamoeba castellanii str. Neff TaxID=1257118 RepID=L8HDZ2_ACACA
mRNA_8356	UniRef100_L8H5U3	55.6	304	75	4	952	1863	1	244	1.8e-51	213.8	UniRef100_L8H5U3 Chromo domain-containing protein n=1 Tax=Acanthamoeba castellanii str. Neff TaxID=1257118 RepID=L8H5U3_ACACA
mRNA_17662	UniRef100_H9C899	97.7	383	7	1	1	1149	1	381	1.3e-216	762.3	UniRef100_H9C899 Protein kinase C23 n=1 Tax=Acanthamoeba castellanii TaxID=5755 RepID=H9C899_ACACA
mRNA_17662	UniRef100_L8H263	97.7	383	6	2	1	1149	1	380	4.1e-215	757.3	UniRef100_L8H263 Serine/threonineprotein kinase n=1 Tax=Acanthamoeba castellanii str. Neff TaxID=1257118 RepID=L8H263_ACACA
mRNA_17662	UniRef100_L8GZU5	49.3	292	138	5	127	975	26	316	9e-77	297.7	UniRef100_L8GZU5 Serine/threonineprotein kinase n=1 Tax=Acanthamoeba castellanii str. Neff TaxID=1257118 RepID=L8GZU5_ACACA
mRNA_17662	UniRef100_L8H9C8	44.7	275	147	3	115	930	10	282	1.4e-66	263.8	UniRef100_L8H9C8 Protein kinase domain containing protein n=1 Tax=Acanthamoeba castellanii str. Neff TaxID=1257118 RepID=L8H9C8_ACACA
mRNA_17662	UniRef100_L8GX52	43.7	268	145	3	133	927	6	270	1.1e-63	254.2	UniRef100_L8GX52 Protein kinase domain containing protein n=1 Tax=Acanthamoeba castellanii str. Neff TaxID=1257118 RepID=L8GX52_ACACA
mRNA_17662	UniRef100_L8GEV7	42.9	280	154	5	109	939	4	280	4.8e-62	248.8	UniRef100_L8GEV7 Protein kinase domain containing protein n=1 Tax=Acanthamoeba castellanii str. Neff TaxID=1257118 RepID=L8GEV7_ACACA
mRNA_17662	UniRef100_L8GPI7	44.5	265	137	3	130	903	3	264	4.1e-61	245.7	UniRef100_L8GPI7 Protein kinase domain containing protein n=1 Tax=Acanthamoeba castellanii str. Neff TaxID=1257118 RepID=L8GPI7_ACACA
mRNA_17662	UniRef100_H9C898	44.5	265	137	3	130	903	3	264	5.3e-61	245.4	UniRef100_H9C898 Protein kinase C22 n=1 Tax=Acanthamoeba castellanii TaxID=5755 RepID=H9C898_ACACA
mRNA_17662	UniRef100_L8GPV0	41.8	282	145	4	127	957	12	279	6.5e-59	238.4	UniRef100_L8GPV0 Serine/threonine kinase n=1 Tax=Acanthamoeba castellanii str. Neff TaxID=1257118 RepID=L8GPV0_ACACA
mRNA_17662	UniRef100_L8GXG2	41.1	265	143	4	127	909	12	267	1.8e-56	230.3	UniRef100_L8GXG2 Serine/threonineprotein kinase, putative n=1 Tax=Acanthamoeba castellanii str. Neff TaxID=1257118 RepID=L8GXG2_ACACA
mRNA_17662	UniRef100_L8H8C6	43.6	259	139	3	133	897	4	259	1.5e-55	227.3	UniRef100_L8H8C6 Protein kinase domain containing protein n=1 Tax=Acanthamoeba castellanii str. Neff TaxID=1257118 RepID=L8H8C6_ACACA
mRNA_17662	UniRef100_L8GLB8	37.6	314	176	7	85	990	613	918	1.3e-54	224.2	UniRef100_L8GLB8 Serine/threonine kinase n=1 Tax=Acanthamoeba castellanii str. Neff TaxID=1257118 RepID=L8GLB8_ACACA
mRNA_19560	UniRef100_L8H0L0	88.1	1130	100	10	694	4047	1	1107	0	1923.7	UniRef100_L8H0L0 [2Fe2S]-binding, putative n=1 Tax=Acanthamoeba castellanii str. Neff TaxID=1257118 RepID=L8H0L0_ACACA
mRNA_16605	UniRef100_L8HMC9	68.8	468	118	5	1	1326	70	535	5.2e-154	553.9	UniRef100_L8HMC9 Protein involved in vacuole import and degradation, putative n=1 Tax=Acanthamoeba castellanii str. Neff TaxID=1257118 RepID=L8HMC9_ACACA
mRNA_9653	UniRef100_L8H0Y2	100	229	0	0	1	687	1	229	2e-120	441.4	UniRef100_L8H0Y2 Polyubiquitin, putative n=2 Tax=Acanthamoeba TaxID=5754 RepID=L8H0Y2_ACACA
mRNA_10188	UniRef100_L8GSC6	56.3	323	91	3	4	870	67	373	2.1e-98	369	UniRef100_L8GSC6 Uncharacterized protein n=1 Tax=Acanthamoeba castellanii str. Neff TaxID=1257118 RepID=L8GSC6_ACACA
mRNA_10188	UniRef100_L8HJ19	85.6	90	10	1	913	1173	9	98	1e-31	147.5	UniRef100_L8HJ19 Dolichol phosphate-mannose biosynthesis regulatory protein n=1 Tax=Acanthamoeba castellanii str. Neff TaxID=1257118 RepID=L8HJ19_ACACA
mRNA_10188	UniRef100_L8GJY5	85.6	90	10	1	913	1173	9	98	1.3e-31	147.1	UniRef100_L8GJY5 Dolichol phosphate-mannose biosynthesis regulatory protein n=1 Tax=Acanthamoeba castellanii str. Neff TaxID=1257118 RepID=L8GJY5_ACACA
mRNA_18158	UniRef100_L8HEM7	83.5	194	29	2	1	573	28	221	1e-85	325.9	UniRef100_L8HEM7 Small GTPbinding ADP-ribosylation factor n=1 Tax=Acanthamoeba castellanii str. Neff TaxID=1257118 RepID=L8HEM7_ACACA
mRNA_18158	UniRef100_L8H3G5	54.1	157	70	1	1	471	21	175	2.1e-43	185.3	UniRef100_L8H3G5 ADPribosylation factor, putative n=1 Tax=Acanthamoeba castellanii str. Neff TaxID=1257118 RepID=L8H3G5_ACACA
mRNA_3274	UniRef100_L8GWI2	89.1	174	19	0	1	522	1	174	7e-86	326.2	UniRef100_L8GWI2 Dual specificity phosphatase, catalytic domain containing protein n=1 Tax=Acanthamoeba castellanii str. Neff TaxID=1257118 RepID=L8GWI2_ACACA
mRNA_11410	UniRef100_L8GJV8	65.7	458	84	3	1021	2175	4	461	4.4e-161	578.2	UniRef100_L8GJV8 Protein kinase domain-containing protein n=1 Tax=Acanthamoeba castellanii str. Neff TaxID=1257118 RepID=L8GJV8_ACACA
mRNA_11410	UniRef100_L8GJJ4	66.1	448	95	5	1039	2211	12	459	1.2e-153	553.5	UniRef100_L8GJJ4 Protein kinase domain-containing protein n=1 Tax=Acanthamoeba castellanii str. Neff TaxID=1257118 RepID=L8GJJ4_ACACA
mRNA_11410	UniRef100_L8HB61	88.4	86	10	0	1	258	1	86	1.6e-33	154.5	UniRef100_L8HB61 Uncharacterized protein n=1 Tax=Acanthamoeba castellanii str. Neff TaxID=1257118 RepID=L8HB61_ACACA
mRNA_11410	UniRef100_L8H4I6	33.7	255	104	5	1549	2208	202	426	7.3e-23	119	UniRef100_L8H4I6 SAM domain (Sterile alpha motif) domain containing protein n=1 Tax=Acanthamoeba castellanii str. Neff TaxID=1257118 RepID=L8H4I6_ACACA
mRNA_14637	UniRef100_L8GZI7	65.5	577	159	8	61	1677	140	714	1.2e-182	649.4	UniRef100_L8GZI7 Uncharacterized protein n=1 Tax=Acanthamoeba castellanii str. Neff TaxID=1257118 RepID=L8GZI7_ACACA
mRNA_14637	UniRef100_L8GUW2	48.7	573	182	8	1	1677	1	475	6.9e-111	411	UniRef100_L8GUW2 Uncharacterized protein n=1 Tax=Acanthamoeba castellanii str. Neff TaxID=1257118 RepID=L8GUW2_ACACA
mRNA_13903	UniRef100_L8GU19	70.2	235	70	0	19	723	4	238	3.1e-84	321.2	UniRef100_L8GU19 Cell wall anchor domain containing protein n=1 Tax=Acanthamoeba castellanii str. Neff TaxID=1257118 RepID=L8GU19_ACACA
mRNA_17913	UniRef100_L8H9V2	53.6	224	83	4	31	648	9	229	1.9e-56	228.8	UniRef100_L8H9V2 Acetyltransferase, GNAT superfamily protein n=1 Tax=Acanthamoeba castellanii str. Neff TaxID=1257118 RepID=L8H9V2_ACACA
mRNA_17913	UniRef100_L8GY31	51.7	232	90	5	10	648	2	230	4.6e-55	224.2	UniRef100_L8GY31 Acetyltransferase, GNAT superfamily protein n=1 Tax=Acanthamoeba castellanii str. Neff TaxID=1257118 RepID=L8GY31_ACACA
mRNA_17913	UniRef100_L8HEQ2	65.2	89	31	0	376	642	12	100	7.7e-26	127.1	UniRef100_L8HEQ2 Acetyltransferase, GNAT superfamily protein n=1 Tax=Acanthamoeba castellanii str. Neff TaxID=1257118 RepID=L8HEQ2_ACACA
mRNA_17913	UniRef100_L8GM22	35	223	116	7	25	636	611	823	1.5e-24	122.9	UniRef100_L8GM22 Profilin n=1 Tax=Acanthamoeba castellanii str. Neff TaxID=1257118 RepID=L8GM22_ACACA
mRNA_17913	UniRef100_L8GVH5	32.5	212	123	4	40	633	52	257	1.5e-24	122.9	UniRef100_L8GVH5 Acetyltransferase, GNAT superfamily protein n=1 Tax=Acanthamoeba castellanii str. Neff TaxID=1257118 RepID=L8GVH5_ACACA
mRNA_17913	UniRef100_L8GLR2	35	183	95	5	145	645	4	178	2.6e-21	112.1	UniRef100_L8GLR2 Acetyltransferase, GNAT superfamily protein n=1 Tax=Acanthamoeba castellanii str. Neff TaxID=1257118 RepID=L8GLR2_ACACA
mRNA_17913	UniRef100_L8GLK4	43.9	139	54	3	31	375	9	147	1.3e-20	109.8	UniRef100_L8GLK4 Uncharacterized protein n=1 Tax=Acanthamoeba castellanii str. Neff TaxID=1257118 RepID=L8GLK4_ACACA
mRNA_17913	UniRef100_L8HFQ8	41.1	90	53	0	376	645	12	101	9.8e-13	83.6	UniRef100_L8HFQ8 Acetyltransferase, GNAT superfamily protein n=1 Tax=Acanthamoeba castellanii str. Neff TaxID=1257118 RepID=L8HFQ8_ACACA
mRNA_16386	UniRef100_L8GDM2	77.5	285	48	4	1	855	1	269	3.2e-119	438	UniRef100_L8GDM2 Succinate dehydrogenase [ubiquinone] iron-sulfur subunit, mitochondrial (Fragment) n=1 Tax=Acanthamoeba castellanii str. Neff TaxID=1257118 RepID=L8GDM2_ACACA
mRNA_16386	UniRef100_L8HGP2	60.9	276	103	2	112	939	19	289	4.2e-95	357.8	UniRef100_L8HGP2 Succinate dehydrogenase [ubiquinone] iron-sulfur subunit, mitochondrial n=1 Tax=Acanthamoeba castellanii str. Neff TaxID=1257118 RepID=L8HGP2_ACACA
mRNA_3157	UniRef100_L8H5D8	89.9	149	15	0	1	447	1	149	3.7e-67	263.8	UniRef100_L8H5D8 CBS domain containing protein n=1 Tax=Acanthamoeba castellanii str. Neff TaxID=1257118 RepID=L8H5D8_ACACA
mRNA_12883	UniRef100_L8HEF3	63.8	240	64	2	1	720	1	217	6.9e-76	293.5	UniRef100_L8HEF3 Dual specificity phosphatase, catalytic domain containing protein n=1 Tax=Acanthamoeba castellanii str. Neff TaxID=1257118 RepID=L8HEF3_ACACA
mRNA_16941	UniRef100_L8GVE4	64.1	449	98	11	1	1275	1	410	5.7e-41	178.3	UniRef100_L8GVE4 RhoGEF domain containing protein n=1 Tax=Acanthamoeba castellanii str. Neff TaxID=1257118 RepID=L8GVE4_ACACA
mRNA_9444	UniRef100_L8HDN2	92.9	593	39	1	1	1779	1	590	0	1116.3	UniRef100_L8HDN2 CTP synthase n=1 Tax=Acanthamoeba castellanii str. Neff TaxID=1257118 RepID=L8HDN2_ACACA
mRNA_16768	UniRef100_L8GQ62	53.3	478	142	9	19	1431	5	408	1.3e-105	393.3	UniRef100_L8GQ62 Uncharacterized protein n=1 Tax=Acanthamoeba castellanii str. Neff TaxID=1257118 RepID=L8GQ62_ACACA
mRNA_1046	UniRef100_L8H392	70.3	145	36	3	22	438	9	152	5e-43	183.7	UniRef100_L8H392 Uncharacterized protein n=1 Tax=Acanthamoeba castellanii str. Neff TaxID=1257118 RepID=L8H392_ACACA
mRNA_16997	UniRef100_L8GRT8	75.6	82	20	0	1174	1419	511	592	3.5e-31	146	UniRef100_L8GRT8 Uncharacterized protein n=1 Tax=Acanthamoeba castellanii str. Neff TaxID=1257118 RepID=L8GRT8_ACACA
mRNA_16997	UniRef100_L8GML3	81.1	111	20	1	19	348	1	111	8.4e-25	124.8	UniRef100_L8GML3 Uncharacterized protein n=1 Tax=Acanthamoeba castellanii str. Neff TaxID=1257118 RepID=L8GML3_ACACA
mRNA_16997	UniRef100_L8GJ06	77.1	109	24	1	22	348	5	112	2.4e-19	106.7	UniRef100_L8GJ06 Uncharacterized protein n=1 Tax=Acanthamoeba castellanii str. Neff TaxID=1257118 RepID=L8GJ06_ACACA
mRNA_16997	UniRef100_L8HJH4	73	115	28	2	4	348	1	112	4.5e-18	102.4	UniRef100_L8HJH4 Uncharacterized protein n=1 Tax=Acanthamoeba castellanii str. Neff TaxID=1257118 RepID=L8HJH4_ACACA
mRNA_16997	UniRef100_L8H602	73.7	114	26	2	10	351	2	111	1.3e-17	100.9	UniRef100_L8H602 Glutathione Stransferase, C-terminal domain containing protein n=1 Tax=Acanthamoeba castellanii str. Neff TaxID=1257118 RepID=L8H602_ACACA
mRNA_16997	UniRef100_L8H602	56.4	78	32	1	1171	1404	228	303	5.5e-08	68.9	UniRef100_L8H602 Glutathione Stransferase, C-terminal domain containing protein n=1 Tax=Acanthamoeba castellanii str. Neff TaxID=1257118 RepID=L8H602_ACACA
mRNA_16997	UniRef100_L8H641	69.7	119	32	1	1	357	1	115	3.8e-17	99.4	UniRef100_L8H641 Uncharacterized protein n=1 Tax=Acanthamoeba castellanii str. Neff TaxID=1257118 RepID=L8H641_ACACA
mRNA_16997	UniRef100_L8GJH8	70.5	112	29	2	10	345	2	109	3e-14	89.7	UniRef100_L8GJH8 Uncharacterized protein n=1 Tax=Acanthamoeba castellanii str. Neff TaxID=1257118 RepID=L8GJH8_ACACA
mRNA_16997	UniRef100_L8H4T8	78.7	89	19	0	91	357	3	91	3.3e-13	86.3	UniRef100_L8H4T8 Uncharacterized protein n=1 Tax=Acanthamoeba castellanii str. Neff TaxID=1257118 RepID=L8H4T8_ACACA
mRNA_16997	UniRef100_L8H4V4	58.5	82	32	1	1171	1416	206	285	9e-11	78.2	UniRef100_L8H4V4 Uncharacterized protein n=1 Tax=Acanthamoeba castellanii str. Neff TaxID=1257118 RepID=L8H4V4_ACACA
mRNA_16997	UniRef100_L8H4V4	57.9	57	20	1	10	180	2	54	2.4e-08	70.1	UniRef100_L8H4V4 Uncharacterized protein n=1 Tax=Acanthamoeba castellanii str. Neff TaxID=1257118 RepID=L8H4V4_ACACA
mRNA_16997	UniRef100_L8GDK8	56	75	31	1	1183	1407	101	173	3.8e-09	72.8	UniRef100_L8GDK8 Uncharacterized protein n=1 Tax=Acanthamoeba castellanii str. Neff TaxID=1257118 RepID=L8GDK8_ACACA
mRNA_16997	UniRef100_L8GZM5	56	75	31	1	1183	1407	99	171	3.8e-09	72.8	UniRef100_L8GZM5 Uncharacterized protein n=1 Tax=Acanthamoeba castellanii str. Neff TaxID=1257118 RepID=L8GZM5_ACACA
mRNA_16997	UniRef100_L8GSH0	31.4	105	54	2	28	342	8	94	3.3e-05	59.7	UniRef100_L8GSH0 IgA-specific serine endopeptidase n=1 Tax=Acanthamoeba castellanii str. Neff TaxID=1257118 RepID=L8GSH0_ACACA
mRNA_16997	UniRef100_L8GEB0	46.5	99	42	2	49	342	5	93	0.00013	57.8	UniRef100_L8GEB0 Uncharacterized protein n=1 Tax=Acanthamoeba castellanii str. Neff TaxID=1257118 RepID=L8GEB0_ACACA
mRNA_8028	UniRef100_L8H5A3	75.8	561	97	5	46	1713	7	533	2.5e-241	844.3	UniRef100_L8H5A3 Frizzled/Smoothened family membrane region protein n=1 Tax=Acanthamoeba castellanii str. Neff TaxID=1257118 RepID=L8H5A3_ACACA
mRNA_8028	UniRef100_L8HDQ8	61.6	489	179	4	139	1596	4	486	2.1e-179	638.6	UniRef100_L8HDQ8 Gprotein-coupled receptor n=1 Tax=Acanthamoeba castellanii str. Neff TaxID=1257118 RepID=L8HDQ8_ACACA
mRNA_8028	UniRef100_L8HBK6	44.8	533	261	7	52	1629	6	512	8.9e-130	473.8	UniRef100_L8HBK6 Gprotein-coupled receptor, putative n=1 Tax=Acanthamoeba castellanii str. Neff TaxID=1257118 RepID=L8HBK6_ACACA
mRNA_8028	UniRef100_L8HFY5	49.5	469	178	5	265	1671	13	422	2e-121	446	UniRef100_L8HFY5 Frizzled domain-containing protein n=1 Tax=Acanthamoeba castellanii str. Neff TaxID=1257118 RepID=L8HFY5_ACACA
mRNA_8028	UniRef100_L8GEN4	39.2	531	275	11	67	1551	20	538	3.4e-97	365.5	UniRef100_L8GEN4 Frizzled/Smoothened family membrane region protein n=1 Tax=Acanthamoeba castellanii str. Neff TaxID=1257118 RepID=L8GEN4_ACACA
mRNA_8028	UniRef100_L8H134	37.9	533	272	11	67	1551	18	529	4.8e-91	345.1	UniRef100_L8H134 Frizzled/Smoothened family membrane region protein n=1 Tax=Acanthamoeba castellanii str. Neff TaxID=1257118 RepID=L8H134_ACACA
mRNA_8028	UniRef100_L8GI96	34.9	579	344	13	40	1701	11	581	6.9e-90	341.3	UniRef100_L8GI96 Frizzled/Smoothened family membrane region protein n=1 Tax=Acanthamoeba castellanii str. Neff TaxID=1257118 RepID=L8GI96_ACACA
mRNA_8028	UniRef100_L8HDT2	35.1	542	295	11	40	1557	5	525	1.3e-83	320.5	UniRef100_L8HDT2 Uncharacterized protein n=1 Tax=Acanthamoeba castellanii str. Neff TaxID=1257118 RepID=L8HDT2_ACACA
mRNA_8028	UniRef100_L8H7W4	35.9	538	293	13	70	1596	19	533	2.1e-83	319.7	UniRef100_L8H7W4 Frizzled/Smoothened family membrane region protein n=1 Tax=Acanthamoeba castellanii str. Neff TaxID=1257118 RepID=L8H7W4_ACACA
mRNA_8028	UniRef100_L8GTI2	33.8	562	333	11	85	1701	5	550	3.3e-76	295.8	UniRef100_L8GTI2 Frizzled/Smoothened family membrane region protein n=1 Tax=Acanthamoeba castellanii str. Neff TaxID=1257118 RepID=L8GTI2_ACACA
mRNA_8028	UniRef100_L8H7H3	32.4	506	312	8	85	1551	16	508	5.1e-69	271.9	UniRef100_L8H7H3 Uncharacterized protein n=1 Tax=Acanthamoeba castellanii str. Neff TaxID=1257118 RepID=L8H7H3_ACACA
mRNA_8028	UniRef100_L8GUZ1	35.4	457	259	12	79	1398	41	478	1.5e-68	270.4	UniRef100_L8GUZ1 Uncharacterized protein n=1 Tax=Acanthamoeba castellanii str. Neff TaxID=1257118 RepID=L8GUZ1_ACACA
mRNA_8028	UniRef100_L8HI64	30	530	316	11	184	1647	7	523	3.8e-56	229.2	UniRef100_L8HI64 Uncharacterized protein n=1 Tax=Acanthamoeba castellanii str. Neff TaxID=1257118 RepID=L8HI64_ACACA
mRNA_8028	UniRef100_L8HH45	30.5	603	344	18	10	1707	6	570	5.5e-55	225.3	UniRef100_L8HH45 Frizzled/Smoothened family membrane region protein n=1 Tax=Acanthamoeba castellanii str. Neff TaxID=1257118 RepID=L8HH45_ACACA
mRNA_17625	UniRef100_L8H999	60.1	276	77	2	538	1365	1	243	1.4e-69	273.5	UniRef100_L8H999 Uncharacterized protein n=1 Tax=Acanthamoeba castellanii str. Neff TaxID=1257118 RepID=L8H999_ACACA
mRNA_17625	UniRef100_L8GJE9	37.5	160	96	3	880	1356	214	370	5.8e-23	118.6	UniRef100_L8GJE9 PAS domain-containing protein n=1 Tax=Acanthamoeba castellanii str. Neff TaxID=1257118 RepID=L8GJE9_ACACA
mRNA_17625	UniRef100_L8GJL3	33	288	167	3	505	1362	44	307	1.3e-19	107.5	UniRef100_L8GJL3 Uncharacterized protein n=1 Tax=Acanthamoeba castellanii str. Neff TaxID=1257118 RepID=L8GJL3_ACACA
mRNA_17625	UniRef100_L8H4T7	42.2	64	37	0	1165	1356	1	64	9e-08	68.2	UniRef100_L8H4T7 Uncharacterized protein (Fragment) n=1 Tax=Acanthamoeba castellanii str. Neff TaxID=1257118 RepID=L8H4T7_ACACA
mRNA_17625	UniRef100_L8H5V9	76.5	34	6	1	179	280	32	63	0.00078	55.1	UniRef100_L8H5V9 Uncharacterized protein n=1 Tax=Acanthamoeba castellanii str. Neff TaxID=1257118 RepID=L8H5V9_ACACA
mRNA_13336	UniRef100_L8GS82	81.9	309	20	3	1	906	86	365	2.1e-109	405.6	UniRef100_L8GS82 Protein kinase domain containing protein n=1 Tax=Acanthamoeba castellanii str. Neff TaxID=1257118 RepID=L8GS82_ACACA
mRNA_14739	UniRef100_L8H2X2	96.5	597	12	1	46	1836	1	588	0	1106.3	UniRef100_L8H2X2 AP-3 complex subunit delta n=1 Tax=Acanthamoeba castellanii str. Neff TaxID=1257118 RepID=L8H2X2_ACACA
mRNA_13257	UniRef100_L8GFD2	82.5	852	117	6	1	2475	1	847	0	1314.3	UniRef100_L8GFD2 RhoGEF domain containing protein n=1 Tax=Acanthamoeba castellanii str. Neff TaxID=1257118 RepID=L8GFD2_ACACA
mRNA_13257	UniRef100_L8GPR0	39.8	304	161	9	457	1317	205	503	4.6e-45	193	UniRef100_L8GPR0 RhoGEF domain containing protein n=1 Tax=Acanthamoeba castellanii str. Neff TaxID=1257118 RepID=L8GPR0_ACACA
mRNA_13257	UniRef100_L8GTW8	36	322	181	8	433	1365	399	706	2.9e-39	173.7	UniRef100_L8GTW8 RhoGEF domain containing protein n=1 Tax=Acanthamoeba castellanii str. Neff TaxID=1257118 RepID=L8GTW8_ACACA
mRNA_14134	UniRef100_L8H0E5	54.4	259	111	2	4	777	327	579	1e-40	176.8	UniRef100_L8H0E5 F-box domain containing protein n=1 Tax=Acanthamoeba castellanii str. Neff TaxID=1257118 RepID=L8H0E5_ACACA
mRNA_20584	UniRef100_L8HMA5	86.6	395	21	3	283	1467	91	453	5e-182	647.1	UniRef100_L8HMA5 Origin recognition complex subunit 1 n=1 Tax=Acanthamoeba castellanii str. Neff TaxID=1257118 RepID=L8HMA5_ACACA
mRNA_1610	UniRef100_L8HLB6	90.7	280	24	1	2	835	24	303	4e-136	493.8	UniRef100_L8HLB6 Peroxisomal 2,4dienoyl-coa reductase n=1 Tax=Acanthamoeba castellanii str. Neff TaxID=1257118 RepID=L8HLB6_ACACA
mRNA_5427	UniRef100_L8HAT7	69.7	178	24	3	1	531	1	149	5.5e-62	246.9	UniRef100_L8HAT7 TM2 domain containing protein n=1 Tax=Acanthamoeba castellanii str. Neff TaxID=1257118 RepID=L8HAT7_ACACA
mRNA_5427	UniRef100_L8GPL2	39.9	158	75	6	76	519	89	236	1.8e-17	99	UniRef100_L8GPL2 EGFlike domain containing protein n=1 Tax=Acanthamoeba castellanii str. Neff TaxID=1257118 RepID=L8GPL2_ACACA
mRNA_8825	UniRef100_L8HHI3	83.9	217	33	1	1	645	4	220	1.4e-88	335.5	UniRef100_L8HHI3 Betaine aldehyde dehydrogenase n=1 Tax=Acanthamoeba castellanii str. Neff TaxID=1257118 RepID=L8HHI3_ACACA
mRNA_8825	UniRef100_L8HG96	83.9	217	33	1	1	645	4	220	1.4e-88	335.5	UniRef100_L8HG96 Betaine aldehyde dehydrogenase n=1 Tax=Acanthamoeba castellanii str. Neff TaxID=1257118 RepID=L8HG96_ACACA
mRNA_11025	UniRef100_L8HKK9	82.7	133	22	1	52	447	1	133	2.8e-53	218	UniRef100_L8HKK9 DnaJ domain containing protein n=1 Tax=Acanthamoeba castellanii str. Neff TaxID=1257118 RepID=L8HKK9_ACACA
mRNA_604	UniRef100_L8GRX4	90.4	156	15	0	1	468	29	184	2.4e-77	297.7	UniRef100_L8GRX4 Uncharacterized protein n=1 Tax=Acanthamoeba castellanii str. Neff TaxID=1257118 RepID=L8GRX4_ACACA
mRNA_604	UniRef100_L8GMC8	82.8	157	27	0	1	471	20	176	9.8e-71	275.8	UniRef100_L8GMC8 Uncharacterized protein n=1 Tax=Acanthamoeba castellanii str. Neff TaxID=1257118 RepID=L8GMC8_ACACA
mRNA_604	UniRef100_L8GI20	87.6	145	18	0	1	435	19	163	2.7e-68	267.7	UniRef100_L8GI20 Uncharacterized protein (Fragment) n=1 Tax=Acanthamoeba castellanii str. Neff TaxID=1257118 RepID=L8GI20_ACACA
mRNA_604	UniRef100_L8GM07	81	153	29	0	13	471	29	181	2.9e-67	264.2	UniRef100_L8GM07 Uncharacterized protein n=1 Tax=Acanthamoeba castellanii str. Neff TaxID=1257118 RepID=L8GM07_ACACA
mRNA_604	UniRef100_L8GVU6	77.6	156	35	0	1	468	19	174	1.6e-65	258.5	UniRef100_L8GVU6 Uncharacterized protein n=1 Tax=Acanthamoeba castellanii str. Neff TaxID=1257118 RepID=L8GVU6_ACACA
mRNA_604	UniRef100_L8GH94	78.4	153	33	0	13	471	53	205	2.8e-65	257.7	UniRef100_L8GH94 Uncharacterized protein n=1 Tax=Acanthamoeba castellanii str. Neff TaxID=1257118 RepID=L8GH94_ACACA
mRNA_604	UniRef100_L8GUI9	71.4	154	44	0	1	462	11	164	3.6e-57	230.7	UniRef100_L8GUI9 Uncharacterized protein n=1 Tax=Acanthamoeba castellanii str. Neff TaxID=1257118 RepID=L8GUI9_ACACA
mRNA_18422	UniRef100_L8H2P4	71.5	1063	283	2	259	3447	87	1129	0	1248.4	UniRef100_L8H2P4 Structural maintenance of chromosomes protein 5 n=1 Tax=Acanthamoeba castellanii str. Neff TaxID=1257118 RepID=L8H2P4_ACACA
mRNA_675	UniRef100_L8HHM7	79.4	408	50	6	3	1181	51	439	8.6e-116	426.8	UniRef100_L8HHM7 Fungal Zn(2)-Cys(6) binuclear cluster domain containing protein n=1 Tax=Acanthamoeba castellanii str. Neff TaxID=1257118 RepID=L8HHM7_ACACA
mRNA_17380	UniRef100_L8GQW1	75.3	579	92	5	1	1716	1	535	1e-218	769.2	UniRef100_L8GQW1 Transporter, major facilitator subfamily protein n=1 Tax=Acanthamoeba castellanii str. Neff TaxID=1257118 RepID=L8GQW1_ACACA
mRNA_17380	UniRef100_L8GPJ8	33.7	581	310	8	28	1554	108	685	3.1e-66	262.7	UniRef100_L8GPJ8 Transporter, major facilitator subfamily protein n=1 Tax=Acanthamoeba castellanii str. Neff TaxID=1257118 RepID=L8GPJ8_ACACA
mRNA_3205	UniRef100_L8HCJ2	51.2	414	172	5	1	1227	1	389	9.3e-108	400.2	UniRef100_L8HCJ2 Hsp40, putative n=1 Tax=Acanthamoeba castellanii str. Neff TaxID=1257118 RepID=L8HCJ2_ACACA
mRNA_2107	UniRef100_L8GMH1	88.9	567	37	2	1	1635	21	583	3e-244	854	UniRef100_L8GMH1 Cellulase (Glycosyl hydrolase family 5) subfamily protein n=1 Tax=Acanthamoeba castellanii str. Neff TaxID=1257118 RepID=L8GMH1_ACACA
mRNA_2107	UniRef100_L8H0H6	86.5	549	66	3	1	1635	14	558	5.3e-225	790	UniRef100_L8H0H6 Cellulase (Glycosyl hydrolase family 5) subfamily protein n=1 Tax=Acanthamoeba castellanii str. Neff TaxID=1257118 RepID=L8H0H6_ACACA
mRNA_2107	UniRef100_L8GJ51	77.1	545	87	3	4	1632	23	531	3.6e-213	750.7	UniRef100_L8GJ51 Glycoside hydrolase family protein n=1 Tax=Acanthamoeba castellanii str. Neff TaxID=1257118 RepID=L8GJ51_ACACA
mRNA_2107	UniRef100_L8GTL6	70.2	543	148	3	4	1632	16	544	3e-167	598.2	UniRef100_L8GTL6 Cellulase (Glycosyl hydrolase family 5) subfamily protein n=1 Tax=Acanthamoeba castellanii str. Neff TaxID=1257118 RepID=L8GTL6_ACACA
mRNA_2107	UniRef100_L8HAJ9	62.5	544	161	4	1	1626	28	530	2.7e-160	575.1	UniRef100_L8HAJ9 Cellulase (Glycosyl hydrolase family 5) subfamily protein n=1 Tax=Acanthamoeba castellanii str. Neff TaxID=1257118 RepID=L8HAJ9_ACACA
mRNA_1531	UniRef100_L8GZT6	70.9	141	25	4	574	948	208	348	2.9e-29	139	UniRef100_L8GZT6 Zinc knuckle domain containing protein n=1 Tax=Acanthamoeba castellanii str. Neff TaxID=1257118 RepID=L8GZT6_ACACA
mRNA_19745	UniRef100_L8H506	76.1	577	80	7	1	1695	1	531	2e-214	755	UniRef100_L8H506 Ser/Thr phosphatase family protein n=1 Tax=Acanthamoeba castellanii str. Neff TaxID=1257118 RepID=L8H506_ACACA
mRNA_15244	UniRef100_L8GYJ5	71.3	2373	502	30	1	6834	1	2289	0	2983.7	UniRef100_L8GYJ5 Leucine-rich repeat and WD repeat-containing protein 1 n=1 Tax=Acanthamoeba castellanii str. Neff TaxID=1257118 RepID=L8GYJ5_ACACA
mRNA_15244	UniRef100_L8GPH1	53	2105	817	29	10	6021	16	2049	0	2011.5	UniRef100_L8GPH1 Non-specific serine/threonine protein kinase n=1 Tax=Acanthamoeba castellanii str. Neff TaxID=1257118 RepID=L8GPH1_ACACA
mRNA_15244	UniRef100_L8GPG0	51.8	2010	748	25	1360	6834	15	1989	0	1773.4	UniRef100_L8GPG0 Leucine-rich repeat and WD repeat-containing protein 1 n=1 Tax=Acanthamoeba castellanii str. Neff TaxID=1257118 RepID=L8GPG0_ACACA
mRNA_15244	UniRef100_L8HAV9	40.8	2226	971	43	13	6147	19	2078	0	1402.5	UniRef100_L8HAV9 Non-specific serine/threonine protein kinase n=1 Tax=Acanthamoeba castellanii str. Neff TaxID=1257118 RepID=L8HAV9_ACACA
mRNA_15244	UniRef100_L8HIZ3	43.6	2143	1022	45	16	6102	6	2076	0	1400.6	UniRef100_L8HIZ3 Non-specific serine/threonine protein kinase n=1 Tax=Acanthamoeba castellanii str. Neff TaxID=1257118 RepID=L8HIZ3_ACACA
mRNA_15244	UniRef100_L8GHP8	41.4	1984	890	45	13	5430	8	1896	0	1238.4	UniRef100_L8GHP8 Non-specific serine/threonine protein kinase n=1 Tax=Acanthamoeba castellanii str. Neff TaxID=1257118 RepID=L8GHP8_ACACA
mRNA_15244	UniRef100_L8HD65	48.4	918	429	11	3127	5793	1523	2424	5e-255	892.1	UniRef100_L8HD65 Non-specific serine/threonine protein kinase n=1 Tax=Acanthamoeba castellanii str. Neff TaxID=1257118 RepID=L8HD65_ACACA
mRNA_15244	UniRef100_L8HCX9	35.1	2048	965	52	508	5751	35	2017	4.4e-227	799.3	UniRef100_L8HCX9 Non-specific serine/threonine protein kinase n=1 Tax=Acanthamoeba castellanii str. Neff TaxID=1257118 RepID=L8HCX9_ACACA
mRNA_15244	UniRef100_L8GIF8	30.7	2237	960	55	613	5778	416	2576	6.4e-210	742.3	UniRef100_L8GIF8 Non-specific serine/threonine protein kinase n=1 Tax=Acanthamoeba castellanii str. Neff TaxID=1257118 RepID=L8GIF8_ACACA
mRNA_15244	UniRef100_L8HDF4	35.5	885	511	22	3130	5727	455	1298	4.2e-153	553.5	UniRef100_L8HDF4 Leucine-rich repeat and WD repeat-containing protein 1 n=1 Tax=Acanthamoeba castellanii str. Neff TaxID=1257118 RepID=L8HDF4_ACACA
mRNA_15244	UniRef100_L8H7W5	35.4	935	463	26	3127	5700	382	1252	3.4e-142	517.3	UniRef100_L8H7W5 Non-specific serine/threonine protein kinase n=1 Tax=Acanthamoeba castellanii str. Neff TaxID=1257118 RepID=L8H7W5_ACACA
mRNA_19506	UniRef100_L8H8A7	55.3	199	89	0	376	972	22	220	8e-59	237.3	UniRef100_L8H8A7 GagPol, putative n=1 Tax=Acanthamoeba castellanii str. Neff TaxID=1257118 RepID=L8H8A7_ACACA
mRNA_19506	UniRef100_L8H0R4	49.7	197	98	1	376	963	22	218	2.2e-48	202.6	UniRef100_L8H0R4 GagPol, putative n=1 Tax=Acanthamoeba castellanii str. Neff TaxID=1257118 RepID=L8H0R4_ACACA
mRNA_19506	UniRef100_L8HJJ1	51.3	197	89	2	376	963	22	212	3.7e-48	201.8	UniRef100_L8HJJ1 Polyprotein, putative n=1 Tax=Acanthamoeba castellanii str. Neff TaxID=1257118 RepID=L8HJJ1_ACACA
mRNA_8633	UniRef100_L8HCD6	65.8	114	37	1	22	363	4	115	1e-29	139.4	UniRef100_L8HCD6 Saposin B-type domain-containing protein n=1 Tax=Acanthamoeba castellanii str. Neff TaxID=1257118 RepID=L8HCD6_ACACA
mRNA_10260	UniRef100_L8H6C8	88.6	511	48	1	10	1542	5	505	1.6e-263	917.9	UniRef100_L8H6C8 Uncharacterized protein n=1 Tax=Acanthamoeba castellanii str. Neff TaxID=1257118 RepID=L8H6C8_ACACA
mRNA_18698	UniRef100_L8H9G0	81	116	22	0	16	363	8	123	2.2e-47	198	UniRef100_L8H9G0 Antibiotic biosynthesis monooxygenase n=1 Tax=Acanthamoeba castellanii str. Neff TaxID=1257118 RepID=L8H9G0_ACACA
mRNA_20558	UniRef100_L8H5J9	70.8	271	75	2	451	1257	1	269	9.8e-94	353.6	UniRef100_L8H5J9 Uncharacterized protein n=1 Tax=Acanthamoeba castellanii str. Neff TaxID=1257118 RepID=L8H5J9_ACACA
mRNA_18752	UniRef100_M0QSQ2	86.6	224	28	1	1282	1947	11	234	2.6e-101	379.4	UniRef100_M0QSQ2 K+ channel tetramerisation subfamily protein n=1 Tax=Acanthamoeba castellanii str. Neff TaxID=1257118 RepID=M0QSQ2_ACACA
mRNA_18752	UniRef100_L8HH58	86.8	204	27	0	502	1113	45	248	3.1e-94	355.9	UniRef100_L8HH58 BLOC-1-related complex subunit 5 n=1 Tax=Acanthamoeba castellanii str. Neff TaxID=1257118 RepID=L8HH58_ACACA
mRNA_1084	UniRef100_L8GUD7	76.7	300	65	2	1	888	1	299	3.5e-120	441	UniRef100_L8GUD7 N-acetylglucosaminylphosphatidylinositol deacetylase n=1 Tax=Acanthamoeba castellanii str. Neff TaxID=1257118 RepID=L8GUD7_ACACA
mRNA_12320	UniRef100_L8GJM1	70.9	622	124	11	1	1812	1	583	4.7e-206	727.2	UniRef100_L8GJM1 Armadillo/betacatenin-like repeat domain containing protein n=1 Tax=Acanthamoeba castellanii str. Neff TaxID=1257118 RepID=L8GJM1_ACACA
mRNA_13473	UniRef100_L8HH70	54.7	95	40	2	1	282	37	129	2e-19	105.1	UniRef100_L8HH70 Uncharacterized protein n=1 Tax=Acanthamoeba castellanii str. Neff TaxID=1257118 RepID=L8HH70_ACACA
mRNA_2493	UniRef100_L8H8H8	77.5	551	50	5	1	1605	39	531	3.4e-224	787.3	UniRef100_L8H8H8 5'nucleotidase n=1 Tax=Acanthamoeba castellanii str. Neff TaxID=1257118 RepID=L8H8H8_ACACA
mRNA_16387	UniRef100_L8GDM2	77.7	273	52	2	22	840	6	269	2.9e-117	431.4	UniRef100_L8GDM2 Succinate dehydrogenase [ubiquinone] iron-sulfur subunit, mitochondrial (Fragment) n=1 Tax=Acanthamoeba castellanii str. Neff TaxID=1257118 RepID=L8GDM2_ACACA
mRNA_16387	UniRef100_L8HGP2	61.5	288	107	3	61	924	6	289	4.9e-96	360.9	UniRef100_L8HGP2 Succinate dehydrogenase [ubiquinone] iron-sulfur subunit, mitochondrial n=1 Tax=Acanthamoeba castellanii str. Neff TaxID=1257118 RepID=L8HGP2_ACACA
mRNA_5688	UniRef100_L8H785	42.2	154	83	2	1	447	1	153	2.5e-23	118.2	UniRef100_L8H785 Copia protein (Gagint-pol protein), putative n=1 Tax=Acanthamoeba castellanii str. Neff TaxID=1257118 RepID=L8H785_ACACA
mRNA_9200	UniRef100_L8GZS2	47	168	83	3	2323	2808	422	589	1.3e-22	118.6	UniRef100_L8GZS2 RCC1 repeat protein n=1 Tax=Acanthamoeba castellanii str. Neff TaxID=1257118 RepID=L8GZS2_ACACA
mRNA_9200	UniRef100_L8GYP7	34.1	273	140	8	2038	2808	322	570	2.2e-19	107.8	UniRef100_L8GYP7 Uncharacterized protein n=1 Tax=Acanthamoeba castellanii str. Neff TaxID=1257118 RepID=L8GYP7_ACACA
mRNA_9200	UniRef100_L8HHZ8	41.6	190	81	5	2320	2808	313	499	6.5e-19	106.3	UniRef100_L8HHZ8 Uncharacterized protein n=1 Tax=Acanthamoeba castellanii str. Neff TaxID=1257118 RepID=L8HHZ8_ACACA
mRNA_9200	UniRef100_L8H8H6	42.5	186	78	7	2320	2814	246	423	1.5e-18	105.1	UniRef100_L8H8H6 Uncharacterized protein n=1 Tax=Acanthamoeba castellanii str. Neff TaxID=1257118 RepID=L8H8H6_ACACA
mRNA_9200	UniRef100_L8HGI7	41.9	172	90	5	2320	2808	221	391	3.2e-18	104	UniRef100_L8HGI7 Uncharacterized protein n=1 Tax=Acanthamoeba castellanii str. Neff TaxID=1257118 RepID=L8HGI7_ACACA
mRNA_9200	UniRef100_L8HET4	44.1	177	83	7	2320	2808	302	476	7.2e-18	102.8	UniRef100_L8HET4 Uncharacterized protein n=1 Tax=Acanthamoeba castellanii str. Neff TaxID=1257118 RepID=L8HET4_ACACA
mRNA_9200	UniRef100_L8HB02	44.1	177	83	7	2320	2808	314	488	7.2e-18	102.8	UniRef100_L8HB02 Uncharacterized protein n=1 Tax=Acanthamoeba castellanii str. Neff TaxID=1257118 RepID=L8HB02_ACACA
mRNA_9200	UniRef100_L8GI14	38.3	196	85	5	2326	2811	341	534	1.2e-17	102.1	UniRef100_L8GI14 Uncharacterized protein n=1 Tax=Acanthamoeba castellanii str. Neff TaxID=1257118 RepID=L8GI14_ACACA
mRNA_9200	UniRef100_L8GZV4	35.1	262	120	10	2089	2808	161	394	2.1e-17	101.3	UniRef100_L8GZV4 Uncharacterized protein n=1 Tax=Acanthamoeba castellanii str. Neff TaxID=1257118 RepID=L8GZV4_ACACA
mRNA_9200	UniRef100_L8GW50	36.7	221	81	5	2320	2808	800	1019	6.1e-17	99.8	UniRef100_L8GW50 Uncharacterized protein n=1 Tax=Acanthamoeba castellanii str. Neff TaxID=1257118 RepID=L8GW50_ACACA
mRNA_9200	UniRef100_L8HH28	31.6	392	216	14	1678	2808	177	531	3e-16	97.4	UniRef100_L8HH28 Uncharacterized protein n=1 Tax=Acanthamoeba castellanii str. Neff TaxID=1257118 RepID=L8HH28_ACACA
mRNA_9200	UniRef100_L8GQY0	34.4	288	160	8	1996	2808	327	602	6.8e-16	96.3	UniRef100_L8GQY0 Uncharacterized protein n=1 Tax=Acanthamoeba castellanii str. Neff TaxID=1257118 RepID=L8GQY0_ACACA
mRNA_9200	UniRef100_L8H8E9	29.5	264	158	7	2068	2808	179	431	4.4e-15	93.6	UniRef100_L8H8E9 C-type lectin domain-containing protein n=1 Tax=Acanthamoeba castellanii str. Neff TaxID=1257118 RepID=L8H8E9_ACACA
mRNA_9200	UniRef100_L8HG47	43.9	148	67	5	2401	2805	440	584	7.5e-15	92.8	UniRef100_L8HG47 Uncharacterized protein n=1 Tax=Acanthamoeba castellanii str. Neff TaxID=1257118 RepID=L8HG47_ACACA
mRNA_9200	UniRef100_L8GN58	41.8	122	55	4	2479	2805	22	140	8.9e-08	69.3	UniRef100_L8GN58 Uncharacterized protein n=1 Tax=Acanthamoeba castellanii str. Neff TaxID=1257118 RepID=L8GN58_ACACA
mRNA_9200	UniRef100_L8H240	32.8	195	93	6	2326	2814	1037	1225	1.5e-07	68.6	UniRef100_L8H240 Gelatinase b, putative n=1 Tax=Acanthamoeba castellanii str. Neff TaxID=1257118 RepID=L8H240_ACACA
mRNA_10611	UniRef100_L8HC93	78.5	405	63	5	172	1374	6	390	1e-184	656	UniRef100_L8HC93 tRNA-5-taurinomethyluridine 2-sulfurtransferase n=1 Tax=Acanthamoeba castellanii str. Neff TaxID=1257118 RepID=L8HC93_ACACA
mRNA_19885	UniRef100_L8HA81	99.6	259	1	0	1	777	1	259	2e-137	498	UniRef100_L8HA81 Uncharacterized protein n=1 Tax=Acanthamoeba castellanii str. Neff TaxID=1257118 RepID=L8HA81_ACACA
mRNA_14976	UniRef100_L8HG44	76.4	554	123	1	1	1662	1	546	4.3e-238	833.6	UniRef100_L8HG44 Chaperone protein DnaJ, putative n=1 Tax=Acanthamoeba castellanii str. Neff TaxID=1257118 RepID=L8HG44_ACACA
mRNA_7833	UniRef100_L8H1S1	78	109	21	1	37	363	1	106	1e-41	180.3	UniRef100_L8H1S1 MTS domain-containing protein (Fragment) n=1 Tax=Acanthamoeba castellanii str. Neff TaxID=1257118 RepID=L8H1S1_ACACA
mRNA_9470	UniRef100_L8HG30	84.9	271	28	1	1	774	41	311	3e-125	457.6	UniRef100_L8HG30 Citrin, putative n=1 Tax=Acanthamoeba castellanii str. Neff TaxID=1257118 RepID=L8HG30_ACACA
mRNA_11811	UniRef100_L8H6X1	92.8	97	7	0	64	354	1	97	5.9e-44	186.4	UniRef100_L8H6X1 Translocase of the inner mitochondrial membrane 14 isoform a, putative n=2 Tax=Acanthamoeba castellanii TaxID=5755 RepID=L8H6X1_ACACA
mRNA_5188	UniRef100_L8HDV1	54.9	586	204	8	40	1701	11	568	3.3e-161	578.2	UniRef100_L8HDV1 Uncharacterized protein n=1 Tax=Acanthamoeba castellanii str. Neff TaxID=1257118 RepID=L8HDV1_ACACA
mRNA_11873	UniRef100_L8GJF1	78.9	284	49	2	37	888	28	300	2.5e-128	468	UniRef100_L8GJF1 Ubiquinone/menaquinone biosynthesis methyltransferase n=1 Tax=Acanthamoeba castellanii str. Neff TaxID=1257118 RepID=L8GJF1_ACACA
mRNA_12273	UniRef100_L8H6S4	43.6	351	132	8	646	1566	1	329	1.7e-27	134.4	UniRef100_L8H6S4 Zinc finger, C3HC4 type (RING finger) domain containing protein n=1 Tax=Acanthamoeba castellanii str. Neff TaxID=1257118 RepID=L8H6S4_ACACA
mRNA_18505	UniRef100_L8HJA5	97.9	386	8	0	4	1161	3	388	3.7e-220	773.5	UniRef100_L8HJA5 Actin-related protein 2 n=1 Tax=Acanthamoeba castellanii str. Neff TaxID=1257118 RepID=L8HJA5_ACACA
mRNA_18505	UniRef100_L8HGQ4	95.1	386	19	0	4	1161	3	388	4.6e-215	756.5	UniRef100_L8HGQ4 Actin-related protein 2 n=1 Tax=Acanthamoeba castellanii str. Neff TaxID=1257118 RepID=L8HGQ4_ACACA
mRNA_18505	UniRef100_P53487	94.6	386	21	0	4	1161	3	388	2.6e-213	750.7	UniRef100_P53487 Actin-related protein 2 n=2 Tax=Acanthamoeba castellanii TaxID=5755 RepID=ARP2_ACACA
mRNA_18711	UniRef100_L8H6E7	72.6	1121	199	15	451	3666	1	1062	0	1447.2	UniRef100_L8H6E7 SNF2 family Nterminal domain containing protein n=1 Tax=Acanthamoeba castellanii str. Neff TaxID=1257118 RepID=L8H6E7_ACACA
mRNA_564	UniRef100_L8GPT5	56.2	539	149	13	1	1581	1	464	6.7e-108	401	UniRef100_L8GPT5 HEAT repeat domain containing protein n=1 Tax=Acanthamoeba castellanii str. Neff TaxID=1257118 RepID=L8GPT5_ACACA
mRNA_1486	UniRef100_L8GGF6	75.5	477	80	3	1	1323	1	476	9.4e-188	666	UniRef100_L8GGF6 Uncharacterized protein n=1 Tax=Acanthamoeba castellanii str. Neff TaxID=1257118 RepID=L8GGF6_ACACA
mRNA_14991	UniRef100_L8GMK5	85	827	60	5	1	2424	1	782	0	1258	UniRef100_L8GMK5 AP-1 complex subunit gamma n=1 Tax=Acanthamoeba castellanii str. Neff TaxID=1257118 RepID=L8GMK5_ACACA
mRNA_9076	UniRef100_L8HAH4	36.7	177	63	5	403	930	183	311	1.7e-16	97.8	UniRef100_L8HAH4 Uncharacterized protein n=1 Tax=Acanthamoeba castellanii str. Neff TaxID=1257118 RepID=L8HAH4_ACACA
mRNA_10945	UniRef100_L8HEE2	64.7	351	116	5	7	1050	2	347	1e-75	293.5	UniRef100_L8HEE2 Uncharacterized protein n=1 Tax=Acanthamoeba castellanii str. Neff TaxID=1257118 RepID=L8HEE2_ACACA
mRNA_10945	UniRef100_L8GX19	44.9	176	85	7	46	549	14	185	6e-28	134.8	UniRef100_L8GX19 Uncharacterized protein n=1 Tax=Acanthamoeba castellanii str. Neff TaxID=1257118 RepID=L8GX19_ACACA
mRNA_10945	UniRef100_L8GZH0	45.5	176	84	7	46	549	12	183	1.7e-27	133.3	UniRef100_L8GZH0 Uncharacterized protein n=1 Tax=Acanthamoeba castellanii str. Neff TaxID=1257118 RepID=L8GZH0_ACACA
mRNA_2511	UniRef100_L8H8L1	69.4	232	24	3	13	678	4	198	9.7e-81	311.2	UniRef100_L8H8L1 NTP_transf_2 domain-containing protein n=1 Tax=Acanthamoeba castellanii str. Neff TaxID=1257118 RepID=L8H8L1_ACACA
mRNA_2511	UniRef100_L8H8Q9	70.5	227	38	4	220	867	2	210	6.9e-79	305.1	UniRef100_L8H8Q9 Uncharacterized protein n=2 Tax=Acanthamoeba castellanii str. Neff TaxID=1257118 RepID=L8H8Q9_ACACA
mRNA_2511	UniRef100_L8GD21	29.2	699	405	22	91	2037	36	694	3e-50	209.9	UniRef100_L8GD21 Uncharacterized protein n=1 Tax=Acanthamoeba castellanii str. Neff TaxID=1257118 RepID=L8GD21_ACACA
mRNA_2511	UniRef100_L8HFZ2	24	555	283	18	94	1500	30	531	2.2e-24	124	UniRef100_L8HFZ2 Uncharacterized protein n=1 Tax=Acanthamoeba castellanii str. Neff TaxID=1257118 RepID=L8HFZ2_ACACA
mRNA_2511	UniRef100_L8HC14	34.6	237	109	5	22	594	12	248	1.9e-23	120.9	UniRef100_L8HC14 Uncharacterized protein n=1 Tax=Acanthamoeba castellanii str. Neff TaxID=1257118 RepID=L8HC14_ACACA
mRNA_2511	UniRef100_L8HCF9	24.9	414	204	13	100	1203	1	353	8.6e-13	85.5	UniRef100_L8HCF9 Nucleotidyltransferase domain containing protein n=1 Tax=Acanthamoeba castellanii str. Neff TaxID=1257118 RepID=L8HCF9_ACACA
mRNA_14227	UniRef100_L8HDR6	84.2	241	35	2	1	723	1	238	1.5e-102	382.1	UniRef100_L8HDR6 Yip1 domain family, member 5, putative n=1 Tax=Acanthamoeba castellanii str. Neff TaxID=1257118 RepID=L8HDR6_ACACA
mRNA_15653	UniRef100_L8H9A7	69.1	828	213	7	10	2397	26	842	6.3e-299	1036.2	UniRef100_L8H9A7 ATPase/histidine kinase/DNA gyrase B/HSP90 domain containing protein n=1 Tax=Acanthamoeba castellanii str. Neff TaxID=1257118 RepID=L8H9A7_ACACA
mRNA_15653	UniRef100_L8HCZ1	52.4	597	254	9	667	2394	99	686	6.1e-161	577.8	UniRef100_L8HCZ1 Multisensor hybrid histidine kinase, putative n=1 Tax=Acanthamoeba castellanii str. Neff TaxID=1257118 RepID=L8HCZ1_ACACA
mRNA_15653	UniRef100_L8H2Z1	49.8	594	249	7	661	2397	143	702	1.4e-149	540	UniRef100_L8H2Z1 ATPase/histidine kinase/DNA gyrase B/HSP90 domain containing protein n=1 Tax=Acanthamoeba castellanii str. Neff TaxID=1257118 RepID=L8H2Z1_ACACA
mRNA_891	UniRef100_L8GW87	53.7	190	82	3	1	555	1	189	2e-46	195.3	UniRef100_L8GW87 Uncharacterized protein n=1 Tax=Acanthamoeba castellanii str. Neff TaxID=1257118 RepID=L8GW87_ACACA
mRNA_891	UniRef100_L8GW92	56.2	144	61	2	121	549	5	147	1.4e-36	162.5	UniRef100_L8GW92 Uncharacterized protein n=1 Tax=Acanthamoeba castellanii str. Neff TaxID=1257118 RepID=L8GW92_ACACA
mRNA_891	UniRef100_L8GU76	49.6	139	66	4	139	546	31	168	3.5e-27	131.3	UniRef100_L8GU76 Uncharacterized protein n=1 Tax=Acanthamoeba castellanii str. Neff TaxID=1257118 RepID=L8GU76_ACACA
mRNA_891	UniRef100_L8GW05	44.1	145	78	3	121	549	55	198	5.6e-25	124	UniRef100_L8GW05 Uncharacterized protein n=1 Tax=Acanthamoeba castellanii str. Neff TaxID=1257118 RepID=L8GW05_ACACA
mRNA_891	UniRef100_L8GVF0	40	180	100	5	7	537	4	178	2.1e-24	122.1	UniRef100_L8GVF0 Uncharacterized protein n=1 Tax=Acanthamoeba castellanii str. Neff TaxID=1257118 RepID=L8GVF0_ACACA
mRNA_891	UniRef100_L8HL02	43.2	146	80	2	121	549	110	255	6.2e-24	120.6	UniRef100_L8HL02 Kazaltype serine protease inhibitor domain containing protein n=1 Tax=Acanthamoeba castellanii str. Neff TaxID=1257118 RepID=L8HL02_ACACA
mRNA_891	UniRef100_L8HLQ2	41.3	143	76	3	145	549	114	256	1.9e-20	109	UniRef100_L8HLQ2 Kazaltype serine protease inhibitor domain containing protein n=1 Tax=Acanthamoeba castellanii str. Neff TaxID=1257118 RepID=L8HLQ2_ACACA
mRNA_3262	UniRef100_L8H1D3	88.4	181	21	0	937	1479	17	197	2.7e-82	315.8	UniRef100_L8H1D3 Maflike protein n=1 Tax=Acanthamoeba castellanii str. Neff TaxID=1257118 RepID=L8H1D3_ACACA
mRNA_2837	UniRef100_L8H2G6	66.1	245	59	5	139	873	33	253	2.7e-82	315.1	UniRef100_L8H2G6 Uncharacterized protein (Fragment) n=1 Tax=Acanthamoeba castellanii str. Neff TaxID=1257118 RepID=L8H2G6_ACACA
mRNA_18317	UniRef100_L8GQ10	54.9	184	73	4	322	855	2	181	9.9e-44	187.6	UniRef100_L8GQ10 Hsp20/alpha crystallin superfamily protein n=1 Tax=Acanthamoeba castellanii str. Neff TaxID=1257118 RepID=L8GQ10_ACACA
mRNA_18317	UniRef100_L8GRK7	50.7	215	70	7	316	894	1	201	6e-41	178.3	UniRef100_L8GRK7 Hsp20/alpha crystallin superfamily protein n=1 Tax=Acanthamoeba castellanii str. Neff TaxID=1257118 RepID=L8GRK7_ACACA
mRNA_15480	UniRef100_L8H5M0	43	769	262	15	115	2187	5	675	8.8e-90	341.3	UniRef100_L8H5M0 F-box domain-containing protein n=1 Tax=Acanthamoeba castellanii str. Neff TaxID=1257118 RepID=L8H5M0_ACACA
mRNA_15480	UniRef100_L8GVW4	33.2	262	90	8	1	531	1	262	4.3e-12	83.2	UniRef100_L8GVW4 Uncharacterized protein n=1 Tax=Acanthamoeba castellanii str. Neff TaxID=1257118 RepID=L8GVW4_ACACA
mRNA_15480	UniRef100_L8H2M2	36.9	203	66	6	109	531	59	261	5.7e-12	82.8	UniRef100_L8H2M2 Uncharacterized protein n=1 Tax=Acanthamoeba castellanii str. Neff TaxID=1257118 RepID=L8H2M2_ACACA
mRNA_15480	UniRef100_L8H3I4	32.7	211	94	7	1672	2187	9	210	3.8e-08	70.1	UniRef100_L8H3I4 Uncharacterized protein n=1 Tax=Acanthamoeba castellanii str. Neff TaxID=1257118 RepID=L8H3I4_ACACA
mRNA_5538	UniRef100_L8HJC5	59.2	306	120	4	103	1011	4	307	6.5e-97	364	UniRef100_L8HJC5 Fucosylgalactoside 3-alpha-galactosyltransferase n=1 Tax=Acanthamoeba castellanii str. Neff TaxID=1257118 RepID=L8HJC5_ACACA
mRNA_5538	UniRef100_L8HGV5	54	302	114	5	112	987	42	328	2.4e-83	318.9	UniRef100_L8HGV5 Uncharacterized protein n=1 Tax=Acanthamoeba castellanii str. Neff TaxID=1257118 RepID=L8HGV5_ACACA
mRNA_5538	UniRef100_L8HK52	42.8	292	145	8	88	927	408	689	3.6e-63	251.9	UniRef100_L8HK52 Fucosylgalactoside 3-alpha-galactosyltransferase n=1 Tax=Acanthamoeba castellanii str. Neff TaxID=1257118 RepID=L8HK52_ACACA
mRNA_1620	UniRef100_L8GZL6	79.7	684	119	7	1309	3357	1	665	2.1e-276	961.8	UniRef100_L8GZL6 Uncharacterized protein n=1 Tax=Acanthamoeba castellanii str. Neff TaxID=1257118 RepID=L8GZL6_ACACA
mRNA_1620	UniRef100_L8GDL4	65.8	588	75	5	1600	3357	29	492	1.8e-179	639.8	UniRef100_L8GDL4 Uncharacterized protein n=1 Tax=Acanthamoeba castellanii str. Neff TaxID=1257118 RepID=L8GDL4_ACACA
mRNA_1620	UniRef100_L8GEI9	84.5	277	40	2	211	1038	1	275	2.9e-84	323.6	UniRef100_L8GEI9 Leucine rich repeat domain containing protein n=1 Tax=Acanthamoeba castellanii str. Neff TaxID=1257118 RepID=L8GEI9_ACACA
mRNA_1620	UniRef100_L8H0C6	87.8	90	11	0	85	354	1	90	3.6e-34	157.1	UniRef100_L8H0C6 Uncharacterized protein n=1 Tax=Acanthamoeba castellanii str. Neff TaxID=1257118 RepID=L8H0C6_ACACA
mRNA_14331	UniRef100_L8H391	71.7	127	31	1	1	381	1	122	8.9e-30	139.4	UniRef100_L8H391 Uncharacterized protein n=1 Tax=Acanthamoeba castellanii str. Neff TaxID=1257118 RepID=L8H391_ACACA
mRNA_4570	UniRef100_L8H9L6	78.9	525	98	4	22	1587	11	525	2.3e-241	844.3	UniRef100_L8H9L6 Carboxylic ester hydrolase n=1 Tax=Acanthamoeba castellanii str. Neff TaxID=1257118 RepID=L8H9L6_ACACA
mRNA_4570	UniRef100_L8GR27	68.3	504	157	2	85	1587	37	540	1.3e-212	748.8	UniRef100_L8GR27 Carboxylic ester hydrolase n=1 Tax=Acanthamoeba castellanii str. Neff TaxID=1257118 RepID=L8GR27_ACACA
mRNA_4570	UniRef100_L8GZN3	87.4	317	37	2	1	945	1	316	7.9e-157	563.5	UniRef100_L8GZN3 Carboxylic ester hydrolase n=1 Tax=Acanthamoeba castellanii str. Neff TaxID=1257118 RepID=L8GZN3_ACACA
mRNA_4570	UniRef100_L8GTB6	53.3	518	220	8	85	1575	47	563	6.3e-154	553.9	UniRef100_L8GTB6 Carboxylesterase superfamily protein n=1 Tax=Acanthamoeba castellanii str. Neff TaxID=1257118 RepID=L8GTB6_ACACA
mRNA_4570	UniRef100_L8GYE8	77.6	174	34	2	622	1143	1	169	1.5e-70	276.9	UniRef100_L8GYE8 Carboxylesterase, type B family protein (Fragment) n=1 Tax=Acanthamoeba castellanii str. Neff TaxID=1257118 RepID=L8GYE8_ACACA
mRNA_4570	UniRef100_L8GXJ2	85.2	149	19	2	1	441	1	148	1.7e-63	253.4	UniRef100_L8GXJ2 Carboxylesterase superfamily protein n=1 Tax=Acanthamoeba castellanii str. Neff TaxID=1257118 RepID=L8GXJ2_ACACA
mRNA_11489	UniRef100_L8H4U8	89.4	461	12	2	1	1272	116	576	6.7e-238	833.6	UniRef100_L8H4U8 Protein kinase domain containing protein n=1 Tax=Acanthamoeba castellanii str. Neff TaxID=1257118 RepID=L8H4U8_ACACA
mRNA_11489	UniRef100_L8GV28	45.2	442	194	5	1	1191	146	584	4.5e-109	405.6	UniRef100_L8GV28 Protein kinase domain containing protein n=1 Tax=Acanthamoeba castellanii str. Neff TaxID=1257118 RepID=L8GV28_ACACA
mRNA_11489	UniRef100_L8GXT3	39.6	424	228	11	1	1221	107	519	1.8e-73	287.3	UniRef100_L8GXT3 Dual specificity protein kinase n=1 Tax=Acanthamoeba castellanii str. Neff TaxID=1257118 RepID=L8GXT3_ACACA
mRNA_11489	UniRef100_L8H5D1	37.4	444	215	12	1	1179	110	541	3.4e-72	283.1	UniRef100_L8H5D1 Dual specificity protein kinase n=1 Tax=Acanthamoeba castellanii str. Neff TaxID=1257118 RepID=L8H5D1_ACACA
mRNA_11489	UniRef100_L8H8H1	31.1	463	236	11	1	1179	82	531	8.6e-60	241.9	UniRef100_L8H8H1 SH2 domain/protein kinase domain containing protein n=1 Tax=Acanthamoeba castellanii str. Neff TaxID=1257118 RepID=L8H8H1_ACACA
mRNA_11489	UniRef100_L8GDV2	35	429	233	11	1	1185	633	1049	3.6e-58	236.5	UniRef100_L8GDV2 Dual specificity protein kinase n=1 Tax=Acanthamoeba castellanii str. Neff TaxID=1257118 RepID=L8GDV2_ACACA
mRNA_11489	UniRef100_L8GUN3	50.2	229	106	2	1	666	107	334	1.8e-57	234.2	UniRef100_L8GUN3 Dual specificity protein kinase, putative (Fragment) n=1 Tax=Acanthamoeba castellanii str. Neff TaxID=1257118 RepID=L8GUN3_ACACA
mRNA_11489	UniRef100_L8H7B2	34.5	412	226	11	7	1179	94	482	6.8e-57	232.3	UniRef100_L8H7B2 Dual specificity protein kinase shka, putative n=1 Tax=Acanthamoeba castellanii str. Neff TaxID=1257118 RepID=L8H7B2_ACACA
mRNA_11489	UniRef100_L8GMT7	31.2	464	240	14	1	1185	116	569	5.6e-51	212.6	UniRef100_L8GMT7 Protein kinase domain containing protein n=1 Tax=Acanthamoeba castellanii str. Neff TaxID=1257118 RepID=L8GMT7_ACACA
mRNA_665	UniRef100_L8HFV3	79.6	245	47	3	1	726	1	245	1.5e-78	302.4	UniRef100_L8HFV3 Uncharacterized protein n=1 Tax=Acanthamoeba castellanii str. Neff TaxID=1257118 RepID=L8HFV3_ACACA
mRNA_665	UniRef100_L8GLW2	44.6	148	79	3	31	465	1	148	4.3e-25	124.8	UniRef100_L8GLW2 NHL repeatcontaining protein n=1 Tax=Acanthamoeba castellanii str. Neff TaxID=1257118 RepID=L8GLW2_ACACA
mRNA_665	UniRef100_L8HCK8	36.1	241	137	9	10	708	7	238	2.8e-24	122.1	UniRef100_L8HCK8 Polymorphic outer membrane protein n=1 Tax=Acanthamoeba castellanii str. Neff TaxID=1257118 RepID=L8HCK8_ACACA
mRNA_8684	UniRef100_L8H9R8	81.6	245	40	2	1	735	1	240	5.7e-110	406.8	UniRef100_L8H9R8 Phosphomannomutase n=1 Tax=Acanthamoeba castellanii str. Neff TaxID=1257118 RepID=L8H9R8_ACACA
mRNA_1266	UniRef100_L8GFE0	91.5	270	14	1	1	810	1	261	7.4e-127	463	UniRef100_L8GFE0 Nodulin 21 family protein n=1 Tax=Acanthamoeba castellanii str. Neff TaxID=1257118 RepID=L8GFE0_ACACA
mRNA_5012	UniRef100_L8HCF9	31.9	408	217	10	154	1323	1	365	1.4e-42	183.7	UniRef100_L8HCF9 Nucleotidyltransferase domain containing protein n=1 Tax=Acanthamoeba castellanii str. Neff TaxID=1257118 RepID=L8HCF9_ACACA
mRNA_5012	UniRef100_L8HFZ2	30.8	438	251	12	70	1335	4	405	9e-37	164.5	UniRef100_L8HFZ2 Uncharacterized protein n=1 Tax=Acanthamoeba castellanii str. Neff TaxID=1257118 RepID=L8HFZ2_ACACA
mRNA_5012	UniRef100_L8GVS4	31.1	402	228	14	151	1326	30	392	7.7e-36	161.4	UniRef100_L8GVS4 NTP_transf_2 domain-containing protein n=1 Tax=Acanthamoeba castellanii str. Neff TaxID=1257118 RepID=L8GVS4_ACACA
mRNA_5012	UniRef100_L8GRD0	37.4	174	68	5	823	1326	107	245	8.8e-16	94.7	UniRef100_L8GRD0 Uncharacterized protein n=1 Tax=Acanthamoeba castellanii str. Neff TaxID=1257118 RepID=L8GRD0_ACACA
mRNA_5012	UniRef100_L8GUE0	23.2	466	274	13	34	1314	126	546	4.4e-15	92.4	UniRef100_L8GUE0 Uncharacterized protein n=1 Tax=Acanthamoeba castellanii str. Neff TaxID=1257118 RepID=L8GUE0_ACACA
mRNA_5012	UniRef100_L8GS13	43	121	55	2	139	501	33	139	2.4e-13	86.7	UniRef100_L8GS13 Uncharacterized protein n=1 Tax=Acanthamoeba castellanii str. Neff TaxID=1257118 RepID=L8GS13_ACACA
mRNA_5012	UniRef100_L8GD21	21.8	454	242	12	157	1344	40	438	2.5e-10	76.6	UniRef100_L8GD21 Uncharacterized protein n=1 Tax=Acanthamoeba castellanii str. Neff TaxID=1257118 RepID=L8GD21_ACACA
mRNA_5012	UniRef100_L8H4M8	45.3	64	35	0	532	723	82	145	3e-08	69.7	UniRef100_L8H4M8 Uncharacterized protein n=1 Tax=Acanthamoeba castellanii str. Neff TaxID=1257118 RepID=L8H4M8_ACACA
mRNA_5012	UniRef100_L8GPN3	23	248	133	6	127	726	41	278	1.5e-07	67.4	UniRef100_L8GPN3 Zinc finger, c2h2 type domain containing protein n=1 Tax=Acanthamoeba castellanii str. Neff TaxID=1257118 RepID=L8GPN3_ACACA
mRNA_5012	UniRef100_L8HLE4	23.6	258	133	6	601	1323	6	216	3.4e-07	66.2	UniRef100_L8HLE4 Uncharacterized protein n=1 Tax=Acanthamoeba castellanii str. Neff TaxID=1257118 RepID=L8HLE4_ACACA
mRNA_5012	UniRef100_L8GR89	27.6	214	133	6	13	648	229	422	7.5e-07	65.1	UniRef100_L8GR89 Exonuclease, putative n=1 Tax=Acanthamoeba castellanii str. Neff TaxID=1257118 RepID=L8GR89_ACACA
mRNA_5012	UniRef100_L8HC14	26.5	219	119	6	139	669	34	252	3.7e-06	62.8	UniRef100_L8HC14 Uncharacterized protein n=1 Tax=Acanthamoeba castellanii str. Neff TaxID=1257118 RepID=L8HC14_ACACA
mRNA_15815	UniRef100_L8HMT0	73.5	457	87	7	1	1338	1	434	1.4e-167	599	UniRef100_L8HMT0 FHA domain-containing protein n=1 Tax=Acanthamoeba castellanii str. Neff TaxID=1257118 RepID=L8HMT0_ACACA
mRNA_15815	UniRef100_L8HBB3	53.9	438	89	5	1	1314	1	325	5e-96	361.3	UniRef100_L8HBB3 Uncharacterized protein n=1 Tax=Acanthamoeba castellanii str. Neff TaxID=1257118 RepID=L8HBB3_ACACA
mRNA_10464	UniRef100_L8H0S4	50.7	430	177	12	31	1263	21	434	1.2e-102	383.3	UniRef100_L8H0S4 Ras subfamily protein n=1 Tax=Acanthamoeba castellanii str. Neff TaxID=1257118 RepID=L8H0S4_ACACA
mRNA_10464	UniRef100_L8GPK3	52.3	354	145	6	34	1053	35	378	1.2e-94	356.7	UniRef100_L8GPK3 Ras subfamily protein n=1 Tax=Acanthamoeba castellanii str. Neff TaxID=1257118 RepID=L8GPK3_ACACA
mRNA_10464	UniRef100_L8GU59	34	467	237	14	37	1263	61	514	5.9e-54	221.5	UniRef100_L8GU59 Ras subfamily protein n=1 Tax=Acanthamoeba castellanii str. Neff TaxID=1257118 RepID=L8GU59_ACACA
mRNA_10464	UniRef100_L8GTH9	33.3	421	208	9	37	1107	61	472	5.7e-49	204.9	UniRef100_L8GTH9 Fbox domain and Ankyrin repeat containing protein n=1 Tax=Acanthamoeba castellanii str. Neff TaxID=1257118 RepID=L8GTH9_ACACA
mRNA_10464	UniRef100_L8H3F2	31	480	246	11	37	1263	61	526	1.8e-47	199.9	UniRef100_L8H3F2 Ras subfamily protein n=1 Tax=Acanthamoeba castellanii str. Neff TaxID=1257118 RepID=L8H3F2_ACACA
mRNA_10464	UniRef100_L8GIK8	27.9	484	247	15	79	1263	131	601	7.7e-30	141.4	UniRef100_L8GIK8 Ras subfamily protein n=1 Tax=Acanthamoeba castellanii str. Neff TaxID=1257118 RepID=L8GIK8_ACACA
mRNA_10755	UniRef100_L8H6I0	53.1	392	137	10	184	1323	3	359	3.3e-91	345.9	UniRef100_L8H6I0 Poly(ADPribose) polymerase catalytic domain containing protein n=1 Tax=Acanthamoeba castellanii str. Neff TaxID=1257118 RepID=L8H6I0_ACACA
mRNA_10755	UniRef100_L8H4D4	41.7	312	94	7	1270	2031	39	320	1.5e-19	107.8	UniRef100_L8H4D4 WWE domain-containing protein n=1 Tax=Acanthamoeba castellanii str. Neff TaxID=1257118 RepID=L8H4D4_ACACA
mRNA_20331	UniRef100_L8HKB9	88.1	683	47	3	22	1983	28	705	0	1211.8	UniRef100_L8HKB9 Conditioned medium factor, putative n=1 Tax=Acanthamoeba castellanii str. Neff TaxID=1257118 RepID=L8HKB9_ACACA
mRNA_20331	UniRef100_L8HKD6	68	665	196	9	22	1983	27	685	1e-262	915.6	UniRef100_L8HKD6 Conditioned medium factor, putative n=1 Tax=Acanthamoeba castellanii str. Neff TaxID=1257118 RepID=L8HKD6_ACACA
mRNA_671	UniRef100_L8HAT6	48.4	597	217	11	28	1761	6	530	1.3e-136	496.5	UniRef100_L8HAT6 Translation elongation factor1 alpha, putative n=1 Tax=Acanthamoeba castellanii str. Neff TaxID=1257118 RepID=L8HAT6_ACACA
mRNA_671	UniRef100_L8GYH2	54	433	174	6	4	1269	4	422	1.5e-116	429.9	UniRef100_L8GYH2 Elongation factor 1alpha (Fragment) n=1 Tax=Acanthamoeba castellanii str. Neff TaxID=1257118 RepID=L8GYH2_ACACA
mRNA_671	UniRef100_L8GPI0	45.9	593	224	15	37	1761	9	522	1.3e-112	416.8	UniRef100_L8GPI0 Elongation factor Tu GTP binding domain containing protein n=1 Tax=Acanthamoeba castellanii str. Neff TaxID=1257118 RepID=L8GPI0_ACACA
mRNA_671	UniRef100_L8H3A4	39.1	654	273	14	28	1755	11	617	1.9e-103	386.3	UniRef100_L8H3A4 Elongation factor Tu GTP binding domain containing protein n=1 Tax=Acanthamoeba castellanii str. Neff TaxID=1257118 RepID=L8H3A4_ACACA
mRNA_671	UniRef100_L8GNX0	49.3	339	147	7	37	1020	318	642	4.9e-75	292	UniRef100_L8GNX0 Elongation factor Tu GTP binding domain containing protein n=1 Tax=Acanthamoeba castellanii str. Neff TaxID=1257118 RepID=L8GNX0_ACACA
mRNA_1559	UniRef100_L8GS80	78.5	274	46	2	49	870	9	269	5e-113	417.2	UniRef100_L8GS80 Uncharacterized protein n=1 Tax=Acanthamoeba castellanii str. Neff TaxID=1257118 RepID=L8GS80_ACACA
mRNA_11160	UniRef100_L8GM85	89.8	527	45	5	37	1590	1	527	9.7e-185	656.4	UniRef100_L8GM85 Sas10/Utp3/C1D family protein n=1 Tax=Acanthamoeba castellanii str. Neff TaxID=1257118 RepID=L8GM85_ACACA
mRNA_9083	UniRef100_L8H4I8	81.1	550	104	0	94	1743	2	551	3.1e-210	741.1	UniRef100_L8H4I8 RecF/RecN/SMC domain containing protein n=1 Tax=Acanthamoeba castellanii str. Neff TaxID=1257118 RepID=L8H4I8_ACACA
mRNA_8579	UniRef100_L8H5L7	57	251	107	1	1	753	1	250	1.7e-69	272.3	UniRef100_L8H5L7 Uncharacterized protein n=1 Tax=Acanthamoeba castellanii str. Neff TaxID=1257118 RepID=L8H5L7_ACACA
mRNA_8579	UniRef100_L8GD62	34.4	195	111	1	169	753	1	178	8.1e-27	130.6	UniRef100_L8GD62 Uncharacterized protein n=1 Tax=Acanthamoeba castellanii str. Neff TaxID=1257118 RepID=L8GD62_ACACA
mRNA_1668	UniRef100_L8GHX8	63.1	222	55	6	1	663	1	196	4e-54	221.1	UniRef100_L8GHX8 Uncharacterized protein n=1 Tax=Acanthamoeba castellanii str. Neff TaxID=1257118 RepID=L8GHX8_ACACA
mRNA_10835	UniRef100_L8GXA7	81.8	220	40	0	457	1116	551	770	8.5e-65	258.8	UniRef100_L8GXA7 M protein repeat domain containing protein n=1 Tax=Acanthamoeba castellanii str. Neff TaxID=1257118 RepID=L8GXA7_ACACA
mRNA_5496	UniRef100_L8GWV2	72.6	1264	268	9	1	3627	1	1241	0	1622.4	UniRef100_L8GWV2 Patched family protein n=1 Tax=Acanthamoeba castellanii str. Neff TaxID=1257118 RepID=L8GWV2_ACACA
mRNA_5496	UniRef100_L8GH18	23.8	446	290	17	247	1485	186	614	4.6e-11	80.5	UniRef100_L8GH18 SSD domain-containing protein (Fragment) n=1 Tax=Acanthamoeba castellanii str. Neff TaxID=1257118 RepID=L8GH18_ACACA
mRNA_12254	UniRef100_L8GFA3	72.2	771	169	12	580	2823	77	825	1.1e-300	1042.3	UniRef100_L8GFA3 Clu domain-containing protein n=1 Tax=Acanthamoeba castellanii str. Neff TaxID=1257118 RepID=L8GFA3_ACACA
mRNA_12254	UniRef100_L8H466	37.8	580	290	12	793	2436	51	591	2.6e-81	313.5	UniRef100_L8H466 Clu domain-containing protein n=1 Tax=Acanthamoeba castellanii str. Neff TaxID=1257118 RepID=L8H466_ACACA
mRNA_12254	UniRef100_L8HJ57	34.3	600	327	14	925	2628	291	855	3.1e-74	290	UniRef100_L8HJ57 Tetratricopeptide repeat domain containing protein n=1 Tax=Acanthamoeba castellanii str. Neff TaxID=1257118 RepID=L8HJ57_ACACA
mRNA_12254	UniRef100_L8H8E7	42.4	375	191	8	847	1941	135	494	1.1e-68	271.6	UniRef100_L8H8E7 Tetratricopeptide repeat domain containing protein n=1 Tax=Acanthamoeba castellanii str. Neff TaxID=1257118 RepID=L8H8E7_ACACA
mRNA_12254	UniRef100_L8HEJ1	34.6	609	316	15	853	2556	1141	1708	2e-68	270.8	UniRef100_L8HEJ1 Protein unc-45 homolog B n=1 Tax=Acanthamoeba castellanii str. Neff TaxID=1257118 RepID=L8HEJ1_ACACA
mRNA_12254	UniRef100_L8HDX8	35.1	619	291	18	850	2460	281	870	7.4e-68	268.9	UniRef100_L8HDX8 C2 domain containing protein n=1 Tax=Acanthamoeba castellanii str. Neff TaxID=1257118 RepID=L8HDX8_ACACA
mRNA_12254	UniRef100_L8HAW3	43	370	181	7	853	1941	653	999	1.1e-66	265	UniRef100_L8HAW3 Clu domain-containing protein (Fragment) n=1 Tax=Acanthamoeba castellanii str. Neff TaxID=1257118 RepID=L8HAW3_ACACA
mRNA_12254	UniRef100_L8GQC5	37	503	265	14	853	2292	432	905	1.8e-66	264.2	UniRef100_L8GQC5 Clu domain-containing protein n=1 Tax=Acanthamoeba castellanii str. Neff TaxID=1257118 RepID=L8GQC5_ACACA
mRNA_278	UniRef100_L8H694	92.1	227	18	0	4	684	1	227	8e-114	419.5	UniRef100_L8H694 Methyltransferase family protein 5, putative n=1 Tax=Acanthamoeba castellanii str. Neff TaxID=1257118 RepID=L8H694_ACACA
mRNA_17359	UniRef100_L8HG65	29.4	371	171	6	1624	2463	65	435	2.8e-28	137.1	UniRef100_L8HG65 Reverse transcriptase n=1 Tax=Acanthamoeba castellanii str. Neff TaxID=1257118 RepID=L8HG65_ACACA
mRNA_17359	UniRef100_L8GIM9	31.3	297	141	7	1618	2337	589	879	7e-19	105.9	UniRef100_L8GIM9 Integrase core domain containing protein n=1 Tax=Acanthamoeba castellanii str. Neff TaxID=1257118 RepID=L8GIM9_ACACA
mRNA_9682	UniRef100_L8GIS9	79.5	440	66	3	7	1254	19	458	4.3e-198	700.3	UniRef100_L8GIS9 Putative heme chaperone n=1 Tax=Acanthamoeba castellanii str. Neff TaxID=1257118 RepID=L8GIS9_ACACA
mRNA_14893	UniRef100_L8GRK4	82.9	715	111	5	13	2130	8	720	0	1201.4	UniRef100_L8GRK4 Haloacid dehalogenase family hydrolase family protein n=1 Tax=Acanthamoeba castellanii str. Neff TaxID=1257118 RepID=L8GRK4_ACACA
mRNA_14893	UniRef100_L8GTW5	79.2	601	113	6	2107	3879	12	610	5.3e-247	864.4	UniRef100_L8GTW5 MIZ/SPRING zinc finger domain containing protein n=1 Tax=Acanthamoeba castellanii str. Neff TaxID=1257118 RepID=L8GTW5_ACACA
mRNA_13020	UniRef100_L8HGA5	73.3	116	23	1	1	348	218	325	5.4e-37	163.3	UniRef100_L8HGA5 Uncharacterized protein n=1 Tax=Acanthamoeba castellanii str. Neff TaxID=1257118 RepID=L8HGA5_ACACA
mRNA_14074	UniRef100_L8H3Z6	84.4	96	14	1	43	330	28	122	2e-41	177.9	UniRef100_L8H3Z6 Carbonsulfur lyase, putative n=1 Tax=Acanthamoeba castellanii str. Neff TaxID=1257118 RepID=L8H3Z6_ACACA
mRNA_8862	UniRef100_L8GCW0	53.9	206	64	2	1	531	1	204	4.9e-34	154.1	UniRef100_L8GCW0 FoP_duplication domain-containing protein n=1 Tax=Acanthamoeba castellanii str. Neff TaxID=1257118 RepID=L8GCW0_ACACA
mRNA_7788	UniRef100_L8HIX9	78.9	180	36	1	85	618	3	182	7.8e-68	266.5	UniRef100_L8HIX9 TRANSMEMBRANE PROTEIN, putative n=1 Tax=Acanthamoeba castellanii str. Neff TaxID=1257118 RepID=L8HIX9_ACACA
mRNA_687	UniRef100_L8HGQ5	69.9	1266	255	22	1	3672	1	1182	0	1586.2	UniRef100_L8HGQ5 Uncharacterized protein n=1 Tax=Acanthamoeba castellanii str. Neff TaxID=1257118 RepID=L8HGQ5_ACACA
mRNA_11185	UniRef100_L8HJI5	79.9	139	18	1	388	774	191	329	4e-52	214.9	UniRef100_L8HJI5 Ribosomal protein L7Ae protein n=1 Tax=Acanthamoeba castellanii str. Neff TaxID=1257118 RepID=L8HJI5_ACACA
mRNA_16623	UniRef100_L8GEX6	82	61	11	0	220	402	1	61	4.5e-16	94	UniRef100_L8GEX6 Uncharacterized protein n=1 Tax=Acanthamoeba castellanii str. Neff TaxID=1257118 RepID=L8GEX6_ACACA
mRNA_18315	UniRef100_L8GNV9	94.2	782	32	3	1	2328	1	775	0	1440.6	UniRef100_L8GNV9 DNA replication licensing factor MCM7 n=1 Tax=Acanthamoeba castellanii str. Neff TaxID=1257118 RepID=L8GNV9_ACACA
mRNA_20320	UniRef100_L8HKC7	78	372	73	5	1	1107	1	366	1.2e-66	263.5	UniRef100_L8HKC7 Uncharacterized protein n=1 Tax=Acanthamoeba castellanii str. Neff TaxID=1257118 RepID=L8HKC7_ACACA
mRNA_19556	UniRef100_L8H8C6	51.2	260	126	1	13	792	3	261	5.1e-77	298.9	UniRef100_L8H8C6 Protein kinase domain containing protein n=1 Tax=Acanthamoeba castellanii str. Neff TaxID=1257118 RepID=L8H8C6_ACACA
mRNA_19556	UniRef100_L8GPI7	51.7	271	129	2	13	819	3	273	9e-74	288.1	UniRef100_L8GPI7 Protein kinase domain containing protein n=1 Tax=Acanthamoeba castellanii str. Neff TaxID=1257118 RepID=L8GPI7_ACACA
mRNA_19556	UniRef100_H9C898	51.9	266	126	2	13	804	3	268	2.6e-73	286.6	UniRef100_H9C898 Protein kinase C22 n=1 Tax=Acanthamoeba castellanii TaxID=5755 RepID=H9C898_ACACA
mRNA_19556	UniRef100_L8GX52	48.7	269	136	1	1	807	1	267	7.7e-73	285	UniRef100_L8GX52 Protein kinase domain containing protein n=1 Tax=Acanthamoeba castellanii str. Neff TaxID=1257118 RepID=L8GX52_ACACA
mRNA_19556	UniRef100_L8GEV7	42.9	266	143	4	16	804	12	271	6.5e-56	228.8	UniRef100_L8GEV7 Protein kinase domain containing protein n=1 Tax=Acanthamoeba castellanii str. Neff TaxID=1257118 RepID=L8GEV7_ACACA
mRNA_19556	UniRef100_L8H9C8	41	268	155	2	7	807	13	278	6.7e-53	218.8	UniRef100_L8H9C8 Protein kinase domain containing protein n=1 Tax=Acanthamoeba castellanii str. Neff TaxID=1257118 RepID=L8H9C8_ACACA
mRNA_19556	UniRef100_L8GPV0	42.1	266	137	4	16	804	14	265	1.1e-52	218	UniRef100_L8GPV0 Serine/threonine kinase n=1 Tax=Acanthamoeba castellanii str. Neff TaxID=1257118 RepID=L8GPV0_ACACA
mRNA_19556	UniRef100_L8H263	38.2	267	157	3	13	804	42	303	2.8e-51	213.4	UniRef100_L8H263 Serine/threonineprotein kinase n=1 Tax=Acanthamoeba castellanii str. Neff TaxID=1257118 RepID=L8H263_ACACA
mRNA_19556	UniRef100_H9C899	38.2	267	157	3	13	804	42	303	2.8e-51	213.4	UniRef100_H9C899 Protein kinase C23 n=1 Tax=Acanthamoeba castellanii TaxID=5755 RepID=H9C899_ACACA
mRNA_9478	UniRef100_L8HDY1	90.6	278	24	2	1	831	1	277	4.4e-143	516.9	UniRef100_L8HDY1 CAP_C domain-containing protein n=1 Tax=Acanthamoeba castellanii str. Neff TaxID=1257118 RepID=L8HDY1_ACACA
mRNA_3469	UniRef100_L8GI43	90.2	102	10	0	1	306	1	102	4.6e-45	189.9	UniRef100_L8GI43 Uncharacterized protein n=1 Tax=Acanthamoeba castellanii str. Neff TaxID=1257118 RepID=L8GI43_ACACA
mRNA_9654	UniRef100_L8GM08	92.3	234	14	1	3	692	300	533	6.3e-119	436.4	UniRef100_L8GM08 Peroxisomalcoenzyme A synthetase n=1 Tax=Acanthamoeba castellanii str. Neff TaxID=1257118 RepID=L8GM08_ACACA
mRNA_14411	UniRef100_L8GXP7	75.9	936	147	17	1	2667	1	904	0	1214.5	UniRef100_L8GXP7 ATPase, AAA domain containing protein n=1 Tax=Acanthamoeba castellanii str. Neff TaxID=1257118 RepID=L8GXP7_ACACA
mRNA_943	UniRef100_L8HFN0	80.7	431	54	3	172	1458	7	410	1.7e-190	675.2	UniRef100_L8HFN0 Oxidoreductase, short chain dehydrogenase/reductase superfamily protein n=1 Tax=Acanthamoeba castellanii str. Neff TaxID=1257118 RepID=L8HFN0_ACACA
mRNA_8693	UniRef100_L8GQZ7	78.7	371	68	6	4	1086	4	373	2e-159	571.6	UniRef100_L8GQZ7 Aldo/keto reductase n=1 Tax=Acanthamoeba castellanii str. Neff TaxID=1257118 RepID=L8GQZ7_ACACA
mRNA_8693	UniRef100_L8HB23	78.6	373	64	6	4	1086	4	372	2e-159	571.6	UniRef100_L8HB23 Oxidoreductase, putative n=1 Tax=Acanthamoeba castellanii str. Neff TaxID=1257118 RepID=L8HB23_ACACA
mRNA_8693	UniRef100_L8GYH3	74.5	357	79	5	34	1083	5	356	5.6e-146	526.9	UniRef100_L8GYH3 Oxidoreductase n=1 Tax=Acanthamoeba castellanii str. Neff TaxID=1257118 RepID=L8GYH3_ACACA
mRNA_4538	UniRef100_L8HF38	65.1	344	114	3	7	1029	4	344	1.3e-120	442.6	UniRef100_L8HF38 Slime mold cyclic amp receptor protein n=1 Tax=Acanthamoeba castellanii str. Neff TaxID=1257118 RepID=L8HF38_ACACA
mRNA_4538	UniRef100_L8HIA6	71	200	58	0	7	606	4	203	1.9e-79	305.8	UniRef100_L8HIA6 G_PROTEIN_RECEP_F2_4 domain-containing protein n=1 Tax=Acanthamoeba castellanii str. Neff TaxID=1257118 RepID=L8HIA6_ACACA
mRNA_4538	UniRef100_L8H869	29.2	305	204	6	10	900	9	309	8.5e-35	157.5	UniRef100_L8H869 Slime mold cyclic amp receptor protein n=1 Tax=Acanthamoeba castellanii str. Neff TaxID=1257118 RepID=L8H869_ACACA
mRNA_4538	UniRef100_L8H036	22.9	301	192	11	7	837	28	312	3.7e-06	62.4	UniRef100_L8H036 Slime mold cyclic amp receptor protein n=1 Tax=Acanthamoeba castellanii str. Neff TaxID=1257118 RepID=L8H036_ACACA
mRNA_1385	UniRef100_L8H4S4	65.8	146	36	4	238	648	132	272	4.9e-36	161	UniRef100_L8H4S4 UBA/TSN domain containing protein n=1 Tax=Acanthamoeba castellanii str. Neff TaxID=1257118 RepID=L8H4S4_ACACA
mRNA_1385	UniRef100_L8H4S4	76.4	55	13	0	164	328	106	160	1.9e-11	79.3	UniRef100_L8H4S4 UBA/TSN domain containing protein n=1 Tax=Acanthamoeba castellanii str. Neff TaxID=1257118 RepID=L8H4S4_ACACA
mRNA_11958	UniRef100_L8HGX1	89.1	183	17	2	1	549	1	180	1.3e-89	339	UniRef100_L8HGX1 Anti-silencing protein, ASF1 family protein n=1 Tax=Acanthamoeba castellanii str. Neff TaxID=1257118 RepID=L8HGX1_ACACA
mRNA_11635	UniRef100_L8H4L7	42.5	327	181	5	1	966	1	325	3.4e-68	268.5	UniRef100_L8H4L7 Uncharacterized protein n=1 Tax=Acanthamoeba castellanii str. Neff TaxID=1257118 RepID=L8H4L7_ACACA
mRNA_11635	UniRef100_L8GNC6	94.8	115	6	0	118	462	32	146	1.6e-54	223	UniRef100_L8GNC6 Uncharacterized protein (Fragment) n=1 Tax=Acanthamoeba castellanii str. Neff TaxID=1257118 RepID=L8GNC6_ACACA
mRNA_19832	UniRef100_L8GN26	89.3	290	18	5	1	852	265	547	3.1e-136	495.4	UniRef100_L8GN26 Protein kinase domain containing protein n=1 Tax=Acanthamoeba castellanii str. Neff TaxID=1257118 RepID=L8GN26_ACACA
mRNA_19832	UniRef100_L8H402	54.5	246	110	2	1	735	192	436	8.5e-70	274.6	UniRef100_L8H402 Protein kinase domain containing protein n=1 Tax=Acanthamoeba castellanii str. Neff TaxID=1257118 RepID=L8H402_ACACA
mRNA_19832	UniRef100_H9C891	57	221	93	2	1	660	229	448	4e-67	265.8	UniRef100_H9C891 Protein kinase C15 n=1 Tax=Acanthamoeba castellanii TaxID=5755 RepID=H9C891_ACACA
mRNA_19832	UniRef100_L8GNP8	72.5	200	28	3	1258	1851	1	175	4.4e-58	235.7	UniRef100_L8GNP8 Uncharacterized protein n=1 Tax=Acanthamoeba castellanii str. Neff TaxID=1257118 RepID=L8GNP8_ACACA
mRNA_1055	UniRef100_L8H9J1	67.6	475	96	5	1	1251	1	475	1.4e-172	615.5	UniRef100_L8H9J1 Tetratricopeptide repeat domain containing protein n=1 Tax=Acanthamoeba castellanii str. Neff TaxID=1257118 RepID=L8H9J1_ACACA
mRNA_1055	UniRef100_L8HBY1	69.7	198	41	3	661	1251	33	212	2.1e-72	282.7	UniRef100_L8HBY1 Uncharacterized protein n=1 Tax=Acanthamoeba castellanii str. Neff TaxID=1257118 RepID=L8HBY1_ACACA
mRNA_8965	UniRef100_L8GNR7	51	255	105	6	31	783	9	247	2.8e-62	248.4	UniRef100_L8GNR7 Autophagy-related protein 27 protein n=1 Tax=Acanthamoeba castellanii str. Neff TaxID=1257118 RepID=L8GNR7_ACACA
mRNA_8965	UniRef100_L8GFX5	55.1	256	99	4	31	786	9	252	9.9e-60	240	UniRef100_L8GFX5 Autophagy-related protein 27 protein n=1 Tax=Acanthamoeba castellanii str. Neff TaxID=1257118 RepID=L8GFX5_ACACA
mRNA_8965	UniRef100_L8GPK6	50.6	265	96	5	31	723	9	272	1.4e-50	209.5	UniRef100_L8GPK6 Autophagy-related protein 27 protein n=1 Tax=Acanthamoeba castellanii str. Neff TaxID=1257118 RepID=L8GPK6_ACACA
mRNA_8965	UniRef100_L8GNC8	46.2	182	86	5	52	591	957	1128	1.3e-22	116.7	UniRef100_L8GNC8 Phospholipase n=1 Tax=Acanthamoeba castellanii str. Neff TaxID=1257118 RepID=L8GNC8_ACACA
mRNA_8965	UniRef100_L8GD51	33.6	140	56	2	307	723	125	228	2.8e-14	89	UniRef100_L8GD51 Uncharacterized protein n=1 Tax=Acanthamoeba castellanii str. Neff TaxID=1257118 RepID=L8GD51_ACACA
mRNA_8965	UniRef100_L8HAW7	36.2	271	143	11	34	786	8	268	1e-11	80.5	UniRef100_L8HAW7 Autophagy-related protein 27 protein n=1 Tax=Acanthamoeba castellanii str. Neff TaxID=1257118 RepID=L8HAW7_ACACA
mRNA_7906	UniRef100_L8GNV7	85.2	514	41	3	1	1488	8	504	7.1e-200	706.4	UniRef100_L8GNV7 TBC domain containing protein n=1 Tax=Acanthamoeba castellanii str. Neff TaxID=1257118 RepID=L8GNV7_ACACA
mRNA_12836	UniRef100_L8GU20	95	199	10	0	1	597	1	199	5.5e-103	383.3	UniRef100_L8GU20 RAP1A, member of RAS oncogene family n=1 Tax=Acanthamoeba castellanii str. Neff TaxID=1257118 RepID=L8GU20_ACACA
mRNA_12836	UniRef100_L8GSM1	65.5	206	64	2	1	597	1	206	1.5e-68	268.9	UniRef100_L8GSM1 Rasrelated GTPase n=1 Tax=Acanthamoeba castellanii str. Neff TaxID=1257118 RepID=L8GSM1_ACACA
mRNA_12836	UniRef100_L8GHH9	60.7	168	64	1	22	519	4	171	1.6e-49	205.7	UniRef100_L8GHH9 GTPase NRas, putative n=1 Tax=Acanthamoeba castellanii str. Neff TaxID=1257118 RepID=L8GHH9_ACACA
mRNA_12836	UniRef100_L8H8P6	56.1	173	73	1	16	534	2	171	5.1e-48	200.7	UniRef100_L8H8P6 Raslike protein 1, putative n=1 Tax=Acanthamoeba castellanii str. Neff TaxID=1257118 RepID=L8H8P6_ACACA
mRNA_2132	UniRef100_L8H8Z9	83.9	329	42	2	37	1011	36	357	3.5e-158	567.4	UniRef100_L8H8Z9 Ras subfamily protein n=1 Tax=Acanthamoeba castellanii str. Neff TaxID=1257118 RepID=L8H8Z9_ACACA
mRNA_2132	UniRef100_L8GVE7	28.2	259	154	13	106	864	241	473	7.1e-10	74.7	UniRef100_L8GVE7 Ras subfamily protein n=1 Tax=Acanthamoeba castellanii str. Neff TaxID=1257118 RepID=L8GVE7_ACACA
mRNA_2132	UniRef100_L8GII8	24.8	270	120	10	115	867	27	232	3e-08	69.3	UniRef100_L8GII8 Ras subfamily protein n=1 Tax=Acanthamoeba castellanii str. Neff TaxID=1257118 RepID=L8GII8_ACACA
mRNA_11643	UniRef100_L8GDL0	74.2	384	97	1	109	1260	43	424	1.6e-167	599	UniRef100_L8GDL0 Pyridine nucleotidedisulfide oxidoreductase domain containing protein n=1 Tax=Acanthamoeba castellanii str. Neff TaxID=1257118 RepID=L8GDL0_ACACA
mRNA_11643	UniRef100_L8GF58	57.9	458	180	6	109	1473	15	462	6e-143	517.3	UniRef100_L8GF58 Pyridine nucleotidedisulfide oxidoreductase family protein n=1 Tax=Acanthamoeba castellanii str. Neff TaxID=1257118 RepID=L8GF58_ACACA
mRNA_11643	UniRef100_L8GIM3	37	305	170	7	412	1299	42	333	8.4e-44	188	UniRef100_L8GIM3 Pyridine nucleotidedisulfide oxidoreductase domain containing protein n=1 Tax=Acanthamoeba castellanii str. Neff TaxID=1257118 RepID=L8GIM3_ACACA
mRNA_12699	UniRef100_L8GVJ7	84.2	463	55	3	1	1350	1	458	4.7e-227	796.6	UniRef100_L8GVJ7 Beta-amylase n=1 Tax=Acanthamoeba castellanii str. Neff TaxID=1257118 RepID=L8GVJ7_ACACA
mRNA_10618	UniRef100_L8HDI0	76.9	169	19	1	1	507	1	149	9.6e-62	246.1	UniRef100_L8HDI0 Bis(5'-adenosyl)-triphosphatase n=1 Tax=Acanthamoeba castellanii str. Neff TaxID=1257118 RepID=L8HDI0_ACACA
mRNA_10618	UniRef100_L8GUT1	78.1	169	16	2	1	507	1	148	1.3e-61	245.7	UniRef100_L8GUT1 Bis(5'-adenosyl)-triphosphatase n=1 Tax=Acanthamoeba castellanii str. Neff TaxID=1257118 RepID=L8GUT1_ACACA
mRNA_20149	UniRef100_L8GG16	94	481	23	4	1	1437	1	477	4.6e-156	560.8	UniRef100_L8GG16 WD domain, Gbeta repeat-containing protein n=1 Tax=Acanthamoeba castellanii str. Neff TaxID=1257118 RepID=L8GG16_ACACA
mRNA_1109	UniRef100_L8H266	76.7	287	59	2	1	846	1	284	1e-119	439.5	UniRef100_L8H266 Uncharacterized protein n=1 Tax=Acanthamoeba castellanii str. Neff TaxID=1257118 RepID=L8H266_ACACA
mRNA_13708	UniRef100_L8HKH2	100	149	0	0	1	447	1	149	3.8e-80	307	UniRef100_L8HKH2 Mago nashi protein n=1 Tax=Acanthamoeba castellanii str. Neff TaxID=1257118 RepID=L8HKH2_ACACA
mRNA_2412	UniRef100_L8H707	84.9	423	33	2	3	1226	883	1289	1.5e-200	708.4	UniRef100_L8H707 p21-activated protein kinase n=1 Tax=Acanthamoeba castellanii str. Neff TaxID=1257118 RepID=L8H707_ACACA
mRNA_14617	UniRef100_L8GIU2	93	345	17	1	1	1014	8	352	7.5e-186	659.4	UniRef100_L8GIU2 Aldo/keto reductase n=1 Tax=Acanthamoeba castellanii str. Neff TaxID=1257118 RepID=L8GIU2_ACACA
mRNA_19033	UniRef100_L8GPQ6	66.2	65	17	1	1261	1440	478	542	3e-09	73.2	UniRef100_L8GPQ6 SAP domain containing protein n=1 Tax=Acanthamoeba castellanii str. Neff TaxID=1257118 RepID=L8GPQ6_ACACA
mRNA_19033	UniRef100_L8GPQ6	92.6	27	2	0	412	492	171	197	0.027	50.1	UniRef100_L8GPQ6 SAP domain containing protein n=1 Tax=Acanthamoeba castellanii str. Neff TaxID=1257118 RepID=L8GPQ6_ACACA
mRNA_7755	UniRef100_L8HIH3	96.4	166	6	0	1351	1848	454	619	1.4e-88	337.4	UniRef100_L8HIH3 SGF29 C-terminal domain-containing protein n=1 Tax=Acanthamoeba castellanii str. Neff TaxID=1257118 RepID=L8HIH3_ACACA
mRNA_7755	UniRef100_L8HF94	66.9	130	43	0	1386	1775	9	138	9.5e-21	112.1	UniRef100_L8HF94 Uncharacterized protein n=1 Tax=Acanthamoeba castellanii str. Neff TaxID=1257118 RepID=L8HF94_ACACA
mRNA_19828	UniRef100_L8GZ12	31.9	210	142	1	2839	3465	154	363	3.5e-27	134	UniRef100_L8GZ12 RasGEF domain containing protein n=1 Tax=Acanthamoeba castellanii str. Neff TaxID=1257118 RepID=L8GZ12_ACACA
mRNA_8757	UniRef100_L8H4Q5	88.6	70	4	1	766	963	159	228	2e-09	73.2	UniRef100_L8H4Q5 Uncharacterized protein n=1 Tax=Acanthamoeba castellanii str. Neff TaxID=1257118 RepID=L8H4Q5_ACACA
mRNA_18465	UniRef100_L8GGG2	71.8	812	150	10	1	2343	1	764	6.5e-232	813.5	UniRef100_L8GGG2 BTB/POZ domain containing protein n=1 Tax=Acanthamoeba castellanii str. Neff TaxID=1257118 RepID=L8GGG2_ACACA
mRNA_18465	UniRef100_L8H1M1	44.7	342	152	6	1324	2340	1	308	5.4e-77	298.9	UniRef100_L8H1M1 BTB/POZ domain containing protein n=1 Tax=Acanthamoeba castellanii str. Neff TaxID=1257118 RepID=L8H1M1_ACACA
mRNA_1039	UniRef100_L8H8N6	75.8	165	40	0	10	504	2	166	1.2e-41	180.6	UniRef100_L8H8N6 Fbox domain containing protein n=1 Tax=Acanthamoeba castellanii str. Neff TaxID=1257118 RepID=L8H8N6_ACACA
mRNA_1039	UniRef100_L8H8I6	60	45	16	1	1201	1329	8	52	8.4e-06	61.6	UniRef100_L8H8I6 Uncharacterized protein n=1 Tax=Acanthamoeba castellanii str. Neff TaxID=1257118 RepID=L8H8I6_ACACA
mRNA_12382	UniRef100_L8H940	43.9	1652	786	36	13	4875	9	1550	0	1115.9	UniRef100_L8H940 Protein kinase domain containing protein n=1 Tax=Acanthamoeba castellanii str. Neff TaxID=1257118 RepID=L8H940_ACACA
mRNA_12382	UniRef100_L8GTA4	43.7	1694	813	35	16	4863	10	1640	0	1110.5	UniRef100_L8GTA4 Protein kinase domain containing protein n=1 Tax=Acanthamoeba castellanii str. Neff TaxID=1257118 RepID=L8GTA4_ACACA
mRNA_12382	UniRef100_L8GS22	40.2	1693	883	38	79	4878	8	1664	8e-293	1016.9	UniRef100_L8GS22 Serine/threonine kinase n=1 Tax=Acanthamoeba castellanii str. Neff TaxID=1257118 RepID=L8GS22_ACACA
mRNA_12382	UniRef100_L8GDM5	33.9	1821	950	44	13	4863	20	1790	5.8e-259	904.4	UniRef100_L8GDM5 Guanylate cyclase n=1 Tax=Acanthamoeba castellanii str. Neff TaxID=1257118 RepID=L8GDM5_ACACA
mRNA_12382	UniRef100_L8GJM3	33.2	1826	957	44	4	4881	20	1782	7.9e-248	867.5	UniRef100_L8GJM3 Guanylate cyclase n=1 Tax=Acanthamoeba castellanii str. Neff TaxID=1257118 RepID=L8GJM3_ACACA
mRNA_12382	UniRef100_L8GK64	36.7	1688	940	41	31	4884	26	1655	2.3e-239	839.3	UniRef100_L8GK64 Serine/threonine kinase n=1 Tax=Acanthamoeba castellanii str. Neff TaxID=1257118 RepID=L8GK64_ACACA
mRNA_12382	UniRef100_L8GUQ7	35.6	1700	940	36	10	4869	15	1639	1e-231	813.9	UniRef100_L8GUQ7 Guanylate cyclase n=1 Tax=Acanthamoeba castellanii str. Neff TaxID=1257118 RepID=L8GUQ7_ACACA
mRNA_12382	UniRef100_L8GU06	35.8	1664	958	35	13	4875	1	1597	5.1e-231	811.6	UniRef100_L8GU06 Serine/threonine kinase n=1 Tax=Acanthamoeba castellanii str. Neff TaxID=1257118 RepID=L8GU06_ACACA
mRNA_12382	UniRef100_L8H149	35.2	1680	981	34	13	4878	6	1636	1.9e-230	809.7	UniRef100_L8H149 Serine/threonine protein kinase, putative n=1 Tax=Acanthamoeba castellanii str. Neff TaxID=1257118 RepID=L8H149_ACACA
mRNA_12382	UniRef100_L8GIX5	35.4	1658	938	36	142	4875	63	1667	1.9e-230	809.7	UniRef100_L8GIX5 Guanylate cyclase n=1 Tax=Acanthamoeba castellanii str. Neff TaxID=1257118 RepID=L8GIX5_ACACA
mRNA_12382	UniRef100_L8GLQ9	35.4	1580	915	32	265	4854	44	1568	7.2e-225	791.2	UniRef100_L8GLQ9 Guanylate cyclase n=1 Tax=Acanthamoeba castellanii str. Neff TaxID=1257118 RepID=L8GLQ9_ACACA
mRNA_12382	UniRef100_L8GLN7	34.7	1698	949	45	10	4854	12	1632	6.1e-224	788.1	UniRef100_L8GLN7 Guanylate cyclase n=1 Tax=Acanthamoeba castellanii str. Neff TaxID=1257118 RepID=L8GLN7_ACACA
mRNA_12382	UniRef100_L8GK69	34.1	1709	961	38	82	4878	28	1681	6.7e-223	784.6	UniRef100_L8GK69 Guanylate cyclase n=2 Tax=Acanthamoeba castellanii str. Neff TaxID=1257118 RepID=L8GK69_ACACA
mRNA_12382	UniRef100_L8GJM9	37.2	1622	887	43	16	4665	18	1579	7.4e-222	781.2	UniRef100_L8GJM9 Serine/threonine kinase n=1 Tax=Acanthamoeba castellanii str. Neff TaxID=1257118 RepID=L8GJM9_ACACA
mRNA_12382	UniRef100_L8GF66	33.6	1681	970	40	82	4854	4	1628	2.6e-219	772.7	UniRef100_L8GF66 Guanylate cyclase (Fragment) n=1 Tax=Acanthamoeba castellanii str. Neff TaxID=1257118 RepID=L8GF66_ACACA
mRNA_12382	UniRef100_L8GVP4	35.3	1715	901	42	34	4875	23	1630	3.4e-219	772.3	UniRef100_L8GVP4 Guanylate cyclase n=1 Tax=Acanthamoeba castellanii str. Neff TaxID=1257118 RepID=L8GVP4_ACACA
mRNA_12382	UniRef100_L8HF26	32.7	1709	970	34	82	4875	36	1674	5.9e-219	771.5	UniRef100_L8HF26 Guanylate cyclase n=1 Tax=Acanthamoeba castellanii str. Neff TaxID=1257118 RepID=L8HF26_ACACA
mRNA_12382	UniRef100_L8GJF2	34.1	1697	976	39	4	4854	12	1646	2.5e-217	766.1	UniRef100_L8GJF2 Guanylate cyclase n=1 Tax=Acanthamoeba castellanii str. Neff TaxID=1257118 RepID=L8GJF2_ACACA
mRNA_12382	UniRef100_L8HLK8	32.4	1714	1015	34	7	4875	6	1667	1.2e-216	763.8	UniRef100_L8HLK8 Guanylate cyclase n=1 Tax=Acanthamoeba castellanii str. Neff TaxID=1257118 RepID=L8HLK8_ACACA
mRNA_12382	UniRef100_L8HDD8	35.2	1640	864	43	283	4866	24	1577	1.2e-216	763.8	UniRef100_L8HDD8 Guanylate cyclase n=1 Tax=Acanthamoeba castellanii str. Neff TaxID=1257118 RepID=L8HDD8_ACACA
mRNA_12382	UniRef100_L8HG11	33	1700	951	39	82	4875	28	1641	7.9e-216	761.1	UniRef100_L8HG11 Guanylate cyclase n=1 Tax=Acanthamoeba castellanii str. Neff TaxID=1257118 RepID=L8HG11_ACACA
mRNA_12382	UniRef100_L8HCL1	33.1	1632	938	35	145	4875	21	1553	5.1e-215	758.4	UniRef100_L8HCL1 Guanylate cyclase n=1 Tax=Acanthamoeba castellanii str. Neff TaxID=1257118 RepID=L8HCL1_ACACA
mRNA_9205	UniRef100_L8H1S2	82.9	486	66	3	1	1458	1	469	4e-232	813.5	UniRef100_L8H1S2 Cytochrome p450 superfamily protein n=1 Tax=Acanthamoeba castellanii str. Neff TaxID=1257118 RepID=L8H1S2_ACACA
mRNA_9205	UniRef100_L8GII5	55.9	456	197	2	94	1452	26	480	4.3e-149	537.7	UniRef100_L8GII5 Cytochrome p450 superfamily protein n=1 Tax=Acanthamoeba castellanii str. Neff TaxID=1257118 RepID=L8GII5_ACACA
mRNA_9205	UniRef100_L8HJH7	52.2	467	199	6	94	1446	19	477	6e-135	490.7	UniRef100_L8HJH7 Cytochrome p450 superfamily protein n=1 Tax=Acanthamoeba castellanii str. Neff TaxID=1257118 RepID=L8HJH7_ACACA
mRNA_9205	UniRef100_L8GPV9	40.6	451	254	7	97	1434	11	452	6.1e-87	331.3	UniRef100_L8GPV9 Cytochrome p450 superfamily protein n=1 Tax=Acanthamoeba castellanii str. Neff TaxID=1257118 RepID=L8GPV9_ACACA
mRNA_9205	UniRef100_L8GUG5	39.1	463	209	10	82	1449	14	410	7.4e-77	297.7	UniRef100_L8GUG5 Cytochrome p450 superfamily protein n=1 Tax=Acanthamoeba castellanii str. Neff TaxID=1257118 RepID=L8GUG5_ACACA
mRNA_12150	UniRef100_L8GNV2	77.4	354	72	2	1	1050	1	350	9.3e-114	419.9	UniRef100_L8GNV2 SCPlike extracellular subfamily protein n=1 Tax=Acanthamoeba castellanii str. Neff TaxID=1257118 RepID=L8GNV2_ACACA
mRNA_12150	UniRef100_L8H1C9	60.6	317	85	4	4	945	6	285	2.2e-75	292.4	UniRef100_L8H1C9 SCPlike extracellular subfamily protein n=1 Tax=Acanthamoeba castellanii str. Neff TaxID=1257118 RepID=L8H1C9_ACACA
mRNA_10019	UniRef100_L8GLI8	72.3	411	33	4	1	1137	12	373	2.5e-152	548.1	UniRef100_L8GLI8 tRNA-dihydrouridine synthase n=1 Tax=Acanthamoeba castellanii str. Neff TaxID=1257118 RepID=L8GLI8_ACACA
mRNA_17291	UniRef100_L8GMX0	42.6	190	75	10	103	654	1	162	4.6e-11	79	UniRef100_L8GMX0 SAM domain (Sterile alpha motif) domain containing protein n=1 Tax=Acanthamoeba castellanii str. Neff TaxID=1257118 RepID=L8GMX0_ACACA
mRNA_17283	UniRef100_L8GP92	87.7	604	67	3	259	2070	5	601	5.3e-302	1046.2	UniRef100_L8GP92 Carbamoylphosphate synthase L chain, ATP binding domain containing protein n=1 Tax=Acanthamoeba castellanii str. Neff TaxID=1257118 RepID=L8GP92_ACACA
mRNA_8450	UniRef100_L8GZC5	68.6	640	191	4	295	2202	65	698	7.4e-254	886.3	UniRef100_L8GZC5 ABC2 type transporter superfamily protein n=1 Tax=Acanthamoeba castellanii str. Neff TaxID=1257118 RepID=L8GZC5_ACACA
mRNA_8450	UniRef100_L8HFS4	65	637	215	4	292	2202	90	718	3.8e-234	820.8	UniRef100_L8HFS4 ABC2 type transporter, putative n=1 Tax=Acanthamoeba castellanii str. Neff TaxID=1257118 RepID=L8HFS4_ACACA
mRNA_8450	UniRef100_L8GJF4	48.9	663	306	10	304	2199	41	701	6.8e-167	597.4	UniRef100_L8GJF4 ABC2 type transporter superfamily protein n=1 Tax=Acanthamoeba castellanii str. Neff TaxID=1257118 RepID=L8GJF4_ACACA
mRNA_5753	UniRef100_L8GMD3	59.1	1439	352	18	1	3864	30	1383	0	1455.3	UniRef100_L8GMD3 ATPase/histidine kinase/DNA gyrase B/HSP90 domain containing protein n=1 Tax=Acanthamoeba castellanii str. Neff TaxID=1257118 RepID=L8GMD3_ACACA
mRNA_5753	UniRef100_L8GLZ1	35	743	336	16	1804	3861	106	758	1.3e-80	311.6	UniRef100_L8GLZ1 ATPase/histidine kinase/DNA gyrase B/HSP90 domain containing protein n=1 Tax=Acanthamoeba castellanii str. Neff TaxID=1257118 RepID=L8GLZ1_ACACA
mRNA_5753	UniRef100_L8H4A4	35.4	633	261	14	1960	3834	139	631	2.9e-80	310.5	UniRef100_L8H4A4 ATPase/histidine kinase/DNA gyrase B/HSP90 domain containing protein n=1 Tax=Acanthamoeba castellanii str. Neff TaxID=1257118 RepID=L8H4A4_ACACA
mRNA_5753	UniRef100_L8GDU6	32.6	631	329	11	1960	3837	55	594	3.3e-71	280.4	UniRef100_L8GDU6 ATPase/histidine kinase/DNA gyrase B/HSP90 domain containing protein n=1 Tax=Acanthamoeba castellanii str. Neff TaxID=1257118 RepID=L8GDU6_ACACA
mRNA_5753	UniRef100_L8HJR6	37.7	570	226	15	2134	3834	88	531	4.2e-71	280	UniRef100_L8HJR6 ATPase/histidine kinase/DNA gyrase B/HSP90 domain containing protein n=1 Tax=Acanthamoeba castellanii str. Neff TaxID=1257118 RepID=L8HJR6_ACACA
mRNA_5753	UniRef100_L8HBF2	37.4	729	315	13	1882	3837	162	826	2.1e-70	277.7	UniRef100_L8HBF2 ATPase/histidine kinase/DNA gyrase B/HSP90 domain containing protein n=1 Tax=Acanthamoeba castellanii str. Neff TaxID=1257118 RepID=L8HBF2_ACACA
mRNA_5753	UniRef100_L8H796	31.8	635	267	16	1960	3834	172	650	5.6e-63	253.1	UniRef100_L8H796 ATPase/histidine kinase/DNA gyrase B/HSP90 domain containing protein n=1 Tax=Acanthamoeba castellanii str. Neff TaxID=1257118 RepID=L8H796_ACACA
mRNA_5753	UniRef100_L8HHR0	31.3	579	207	9	2164	3837	4	412	1.2e-62	251.9	UniRef100_L8HHR0 ATPase/histidine kinase/DNA gyrase B/HSP90 domain containing protein n=1 Tax=Acanthamoeba castellanii str. Neff TaxID=1257118 RepID=L8HHR0_ACACA
mRNA_5753	UniRef100_L8HIR4	31.3	603	233	11	2125	3825	94	551	1.6e-62	251.5	UniRef100_L8HIR4 ATPase/histidine kinase/DNA gyrase B/HSP90 domain containing protein n=1 Tax=Acanthamoeba castellanii str. Neff TaxID=1257118 RepID=L8HIR4_ACACA
mRNA_5753	UniRef100_L8HJH9	27.8	796	295	16	1825	3855	72	706	2.8e-62	250.8	UniRef100_L8HJH9 ATPase/histidine kinase/DNA gyrase B/HSP90 domain containing protein n=1 Tax=Acanthamoeba castellanii str. Neff TaxID=1257118 RepID=L8HJH9_ACACA
mRNA_5753	UniRef100_L8HEZ9	32	544	255	10	2221	3852	163	591	1.6e-57	235	UniRef100_L8HEZ9 ATPase/histidine kinase/DNA gyrase B/HSP90 domain containing protein n=1 Tax=Acanthamoeba castellanii str. Neff TaxID=1257118 RepID=L8HEZ9_ACACA
mRNA_5753	UniRef100_L8GEK9	72.7	172	38	2	3349	3864	1	163	2e-57	234.6	UniRef100_L8GEK9 Response regulator receiver domain containing protein n=1 Tax=Acanthamoeba castellanii str. Neff TaxID=1257118 RepID=L8GEK9_ACACA
mRNA_5753	UniRef100_L8GGK3	30.9	700	285	19	1888	3837	1	551	1e-56	232.3	UniRef100_L8GGK3 ATPase/histidine kinase/DNA gyrase B/HSP90 domain containing protein n=1 Tax=Acanthamoeba castellanii str. Neff TaxID=1257118 RepID=L8GGK3_ACACA
mRNA_5753	UniRef100_L8GS37	40.7	285	166	1	2113	2967	218	499	4e-53	220.3	UniRef100_L8GS37 Histidine kinase n=1 Tax=Acanthamoeba castellanii str. Neff TaxID=1257118 RepID=L8GS37_ACACA
mRNA_5753	UniRef100_L8GS37	43.2	190	74	4	3265	3825	1067	1225	1.6e-25	128.6	UniRef100_L8GS37 Histidine kinase n=1 Tax=Acanthamoeba castellanii str. Neff TaxID=1257118 RepID=L8GS37_ACACA
mRNA_15245	UniRef100_L8GKF0	86.9	313	20	2	433	1371	96	387	3.8e-139	504.6	UniRef100_L8GKF0 Cytochrome b-like heme/steroid binding domain containing protein n=1 Tax=Acanthamoeba castellanii str. Neff TaxID=1257118 RepID=L8GKF0_ACACA
mRNA_1134	UniRef100_L8HEW2	38.7	163	51	3	115	456	1403	1565	2.1e-11	79	UniRef100_L8HEW2 Clu domain-containing protein n=1 Tax=Acanthamoeba castellanii str. Neff TaxID=1257118 RepID=L8HEW2_ACACA
mRNA_1134	UniRef100_L8HEW2	69.7	33	10	0	99	1	922	954	0.00072	53.9	UniRef100_L8HEW2 Clu domain-containing protein n=1 Tax=Acanthamoeba castellanii str. Neff TaxID=1257118 RepID=L8HEW2_ACACA
mRNA_826	UniRef100_L8GF33	71.4	105	21	1	1	315	60	155	1.2e-33	152.1	UniRef100_L8GF33 Uncharacterized protein n=1 Tax=Acanthamoeba castellanii str. Neff TaxID=1257118 RepID=L8GF33_ACACA
mRNA_826	UniRef100_L8H044	36.8	87	54	1	61	321	97	182	4.2e-07	63.9	UniRef100_L8H044 Uncharacterized protein n=1 Tax=Acanthamoeba castellanii str. Neff TaxID=1257118 RepID=L8H044_ACACA
mRNA_4565	UniRef100_L8GNH5	54.1	2307	784	36	241	6660	58	2257	0	2130.9	UniRef100_L8GNH5 GAF domain containing serine/threonine kinase n=1 Tax=Acanthamoeba castellanii str. Neff TaxID=1257118 RepID=L8GNH5_ACACA
mRNA_4565	UniRef100_L8H979	47.4	2159	995	29	247	6552	35	2109	0	1788.9	UniRef100_L8H979 ATPase/histidine kinase/DNA gyrase B/HSP90 domain containing protein n=1 Tax=Acanthamoeba castellanii str. Neff TaxID=1257118 RepID=L8H979_ACACA
mRNA_754	UniRef100_L8GJM9	38.6	777	432	19	31	2286	13	769	2.4e-138	502.7	UniRef100_L8GJM9 Serine/threonine kinase n=1 Tax=Acanthamoeba castellanii str. Neff TaxID=1257118 RepID=L8GJM9_ACACA
mRNA_754	UniRef100_L8GK64	39.5	742	408	18	91	2256	40	760	7e-138	501.1	UniRef100_L8GK64 Serine/threonine kinase n=1 Tax=Acanthamoeba castellanii str. Neff TaxID=1257118 RepID=L8GK64_ACACA
mRNA_754	UniRef100_L8GTF5	36.7	755	433	17	76	2289	23	749	5.3e-122	448.4	UniRef100_L8GTF5 Guanylate cyclase n=1 Tax=Acanthamoeba castellanii str. Neff TaxID=1257118 RepID=L8GTF5_ACACA
mRNA_754	UniRef100_L8GK69	34.2	730	436	16	94	2226	26	730	2.8e-107	399.4	UniRef100_L8GK69 Guanylate cyclase n=2 Tax=Acanthamoeba castellanii str. Neff TaxID=1257118 RepID=L8GK69_ACACA
mRNA_754	UniRef100_L8HI49	34.5	769	460	19	31	2295	8	746	6.3e-107	398.3	UniRef100_L8HI49 Guanylate cyclase n=1 Tax=Acanthamoeba castellanii str. Neff TaxID=1257118 RepID=L8HI49_ACACA
mRNA_754	UniRef100_L8H7D1	34.8	727	428	16	100	2232	29	725	3.6e-102	382.5	UniRef100_L8H7D1 Guanylate cyclase n=1 Tax=Acanthamoeba castellanii str. Neff TaxID=1257118 RepID=L8H7D1_ACACA
mRNA_754	UniRef100_L8GG40	36.9	677	405	15	298	2295	92	757	3.6e-102	382.5	UniRef100_L8GG40 Guanylate cyclase n=1 Tax=Acanthamoeba castellanii str. Neff TaxID=1257118 RepID=L8GG40_ACACA
mRNA_754	UniRef100_L8HLK8	33.9	752	459	16	16	2235	1	726	1.4e-101	380.6	UniRef100_L8HLK8 Guanylate cyclase n=1 Tax=Acanthamoeba castellanii str. Neff TaxID=1257118 RepID=L8HLK8_ACACA
mRNA_754	UniRef100_L8H5M2	33.3	748	469	14	76	2298	27	751	4e-101	379	UniRef100_L8H5M2 Guanylate cyclase n=1 Tax=Acanthamoeba castellanii str. Neff TaxID=1257118 RepID=L8H5M2_ACACA
mRNA_754	UniRef100_L8HDX0	32.6	786	481	20	31	2289	5	774	1.2e-100	377.5	UniRef100_L8HDX0 Guanylate cyclase n=1 Tax=Acanthamoeba castellanii str. Neff TaxID=1257118 RepID=L8HDX0_ACACA
mRNA_754	UniRef100_L8HG11	32.6	769	468	15	31	2295	5	737	2.9e-99	372.9	UniRef100_L8HG11 Guanylate cyclase n=1 Tax=Acanthamoeba castellanii str. Neff TaxID=1257118 RepID=L8HG11_ACACA
mRNA_754	UniRef100_L8GYT2	32.2	783	466	19	100	2286	4	775	1.2e-97	367.5	UniRef100_L8GYT2 Guanylate cyclase n=1 Tax=Acanthamoeba castellanii str. Neff TaxID=1257118 RepID=L8GYT2_ACACA
mRNA_754	UniRef100_L8GLN7	34.1	768	462	19	34	2286	16	756	2.7e-97	366.3	UniRef100_L8GLN7 Guanylate cyclase n=1 Tax=Acanthamoeba castellanii str. Neff TaxID=1257118 RepID=L8GLN7_ACACA
mRNA_754	UniRef100_L8GJZ3	33	749	456	22	40	2235	10	729	6.2e-94	355.1	UniRef100_L8GJZ3 Guanylate cyclase n=1 Tax=Acanthamoeba castellanii str. Neff TaxID=1257118 RepID=L8GJZ3_ACACA
mRNA_754	UniRef100_L8HDD8	34	714	412	22	229	2298	2	680	8.9e-93	351.3	UniRef100_L8HDD8 Guanylate cyclase n=1 Tax=Acanthamoeba castellanii str. Neff TaxID=1257118 RepID=L8HDD8_ACACA
mRNA_754	UniRef100_L8HF26	34.3	729	435	21	151	2289	53	753	1.3e-91	347.4	UniRef100_L8HF26 Guanylate cyclase n=1 Tax=Acanthamoeba castellanii str. Neff TaxID=1257118 RepID=L8HF26_ACACA
mRNA_754	UniRef100_L8GIY5	32.4	731	469	15	76	2235	21	737	3.7e-91	345.9	UniRef100_L8GIY5 Guanylate cyclase n=1 Tax=Acanthamoeba castellanii str. Neff TaxID=1257118 RepID=L8GIY5_ACACA
mRNA_754	UniRef100_L8HCX7	32	709	458	13	175	2259	12	710	5.4e-90	342	UniRef100_L8HCX7 Protein kinase domain containing protein n=1 Tax=Acanthamoeba castellanii str. Neff TaxID=1257118 RepID=L8HCX7_ACACA
mRNA_754	UniRef100_L8GIX5	31.9	769	468	23	43	2256	6	749	7.8e-89	338.2	UniRef100_L8GIX5 Guanylate cyclase n=1 Tax=Acanthamoeba castellanii str. Neff TaxID=1257118 RepID=L8GIX5_ACACA
mRNA_754	UniRef100_L8GHP3	32.3	715	425	18	100	2175	34	712	3.6e-86	329.3	UniRef100_L8GHP3 Serine/threonine protein kinase n=1 Tax=Acanthamoeba castellanii str. Neff TaxID=1257118 RepID=L8GHP3_ACACA
mRNA_754	UniRef100_L8GG67	30.2	781	504	17	28	2286	6	773	8.9e-85	324.7	UniRef100_L8GG67 Serine/threonine protein kinase, putative n=1 Tax=Acanthamoeba castellanii str. Neff TaxID=1257118 RepID=L8GG67_ACACA
mRNA_754	UniRef100_L8GHJ2	30.7	735	450	16	76	2262	58	739	2e-84	323.6	UniRef100_L8GHJ2 Guanylate cyclase n=1 Tax=Acanthamoeba castellanii str. Neff TaxID=1257118 RepID=L8GHJ2_ACACA
mRNA_10654	UniRef100_L8GT58	64.9	416	86	4	3	1070	94	509	2.4e-117	431.8	UniRef100_L8GT58 Fasciclin domain containing protein n=1 Tax=Acanthamoeba castellanii str. Neff TaxID=1257118 RepID=L8GT58_ACACA
mRNA_279	UniRef100_L8H877	89.9	199	10	1	1	597	1	189	2.3e-101	377.9	UniRef100_L8H877 Hydrolase, NUDIX domain containing protein n=1 Tax=Acanthamoeba castellanii str. Neff TaxID=1257118 RepID=L8H877_ACACA
mRNA_1110	UniRef100_L8H548	95	121	3	2	400	762	19	136	4.9e-52	214.5	UniRef100_L8H548 CCAATbinding transcription factor (CBF-B/NF-YA) subunit B domain containing protein n=1 Tax=Acanthamoeba castellanii str. Neff TaxID=1257118 RepID=L8H548_ACACA
mRNA_1110	UniRef100_L8HE26	70.9	117	22	2	412	762	86	190	7.8e-34	154.1	UniRef100_L8HE26 CCAATbinding transcription factor (CBF-B/NF-YA) subunit B domain containing protein n=1 Tax=Acanthamoeba castellanii str. Neff TaxID=1257118 RepID=L8HE26_ACACA
mRNA_17744	UniRef100_L8HJS0	58.1	148	35	7	463	828	1	147	1.5e-26	129.8	UniRef100_L8HJS0 Uncharacterized protein n=1 Tax=Acanthamoeba castellanii str. Neff TaxID=1257118 RepID=L8HJS0_ACACA
mRNA_7837	UniRef100_L8GZN6	84.9	416	20	3	1	1224	1	381	2.4e-198	701	UniRef100_L8GZN6 Nonspecific lipidtransfer protein n=1 Tax=Acanthamoeba castellanii str. Neff TaxID=1257118 RepID=L8GZN6_ACACA
mRNA_8861	UniRef100_L8GCI7	76	354	29	4	34	1008	1	327	3.5e-142	514.2	UniRef100_L8GCI7 C-terminal-binding protein family protein n=1 Tax=Acanthamoeba castellanii str. Neff TaxID=1257118 RepID=L8GCI7_ACACA
mRNA_9587	UniRef100_L8GLR5	70.7	443	82	3	1	1287	1	409	4e-167	597.4	UniRef100_L8GLR5 Saccharopine dehydrogenase n=1 Tax=Acanthamoeba castellanii str. Neff TaxID=1257118 RepID=L8GLR5_ACACA
mRNA_16921	UniRef100_L8GYI3	75.6	398	88	1	49	1215	20	417	3.2e-151	544.7	UniRef100_L8GYI3 Transporter, major facilitator subfamily protein n=1 Tax=Acanthamoeba castellanii str. Neff TaxID=1257118 RepID=L8GYI3_ACACA
mRNA_12163	UniRef100_L8GIU6	58.2	158	56	3	139	585	8	164	8.9e-27	131	UniRef100_L8GIU6 FYVE zinc finger domain containing protein n=1 Tax=Acanthamoeba castellanii str. Neff TaxID=1257118 RepID=L8GIU6_ACACA
mRNA_8888	UniRef100_L8HBV5	80	829	96	11	145	2610	75	840	0	1226.1	UniRef100_L8HBV5 RasGEF domain containing protein n=1 Tax=Acanthamoeba castellanii str. Neff TaxID=1257118 RepID=L8HBV5_ACACA
mRNA_8888	UniRef100_L8HDG6	36.9	439	238	13	880	2130	141	562	5.3e-61	246.1	UniRef100_L8HDG6 RasGEF domain containing protein n=1 Tax=Acanthamoeba castellanii str. Neff TaxID=1257118 RepID=L8HDG6_ACACA
mRNA_8888	UniRef100_L8GS17	38.1	436	239	15	865	2130	413	831	2e-60	244.2	UniRef100_L8GS17 RasGEF domain containing protein n=1 Tax=Acanthamoeba castellanii str. Neff TaxID=1257118 RepID=L8GS17_ACACA
mRNA_8888	UniRef100_L8GQN2	34.4	448	265	12	820	2130	245	674	5.1e-56	229.6	UniRef100_L8GQN2 RasGEF domain containing protein n=1 Tax=Acanthamoeba castellanii str. Neff TaxID=1257118 RepID=L8GQN2_ACACA
mRNA_16759	UniRef100_L8H1B1	57.6	262	96	8	31	804	122	372	1.3e-55	226.5	UniRef100_L8H1B1 Uncharacterized protein n=1 Tax=Acanthamoeba castellanii str. Neff TaxID=1257118 RepID=L8H1B1_ACACA
mRNA_15188	UniRef100_L8GS21	70.9	653	112	10	88	2040	22	598	1.9e-243	851.7	UniRef100_L8GS21 TBC domain containing protein n=1 Tax=Acanthamoeba castellanii str. Neff TaxID=1257118 RepID=L8GS21_ACACA
mRNA_11444	UniRef100_L8GZ64	72.9	414	51	3	7	1248	5	357	4e-156	560.8	UniRef100_L8GZ64 Pyridoxalphosphate dependent superfamily protein n=1 Tax=Acanthamoeba castellanii str. Neff TaxID=1257118 RepID=L8GZ64_ACACA
mRNA_11921	UniRef100_L8H9N2	93.1	216	15	0	1	648	1	216	4.7e-108	400.2	UniRef100_L8H9N2 DephosphoCoA kinase n=1 Tax=Acanthamoeba castellanii str. Neff TaxID=1257118 RepID=L8H9N2_ACACA
mRNA_7856	UniRef100_L8GHT8	68.8	176	26	1	388	828	206	381	1.2e-62	250.4	UniRef100_L8GHT8 Helicase, putative n=1 Tax=Acanthamoeba castellanii str. Neff TaxID=1257118 RepID=L8GHT8_ACACA
mRNA_2721	UniRef100_L8GSX8	67.8	652	128	5	73	1995	31	611	1.3e-212	749.2	UniRef100_L8GSX8 F-box domain containing protein n=1 Tax=Acanthamoeba castellanii str. Neff TaxID=1257118 RepID=L8GSX8_ACACA
mRNA_2721	UniRef100_L8GMF3	27.2	441	254	9	742	2001	218	612	7.7e-24	122.1	UniRef100_L8GMF3 Fbox domain containing protein n=1 Tax=Acanthamoeba castellanii str. Neff TaxID=1257118 RepID=L8GMF3_ACACA
mRNA_17624	UniRef100_L8H7U2	60.8	273	90	2	1	777	97	366	2.5e-67	267.3	UniRef100_L8H7U2 Uncharacterized protein n=1 Tax=Acanthamoeba castellanii str. Neff TaxID=1257118 RepID=L8H7U2_ACACA
mRNA_17624	UniRef100_L8H824	48.4	281	112	3	991	1794	65	325	1.2e-56	231.9	UniRef100_L8H824 Uncharacterized protein n=1 Tax=Acanthamoeba castellanii str. Neff TaxID=1257118 RepID=L8H824_ACACA
mRNA_17624	UniRef100_L8H711	58.1	272	93	5	1	768	19	285	9e-41	179.1	UniRef100_L8H711 Uncharacterized protein n=1 Tax=Acanthamoeba castellanii str. Neff TaxID=1257118 RepID=L8H711_ACACA
mRNA_17624	UniRef100_L8H9A4	43.5	214	97	4	1192	1761	1	214	1.9e-38	171.4	UniRef100_L8H9A4 Uncharacterized protein n=1 Tax=Acanthamoeba castellanii str. Neff TaxID=1257118 RepID=L8H9A4_ACACA
mRNA_17624	UniRef100_L8H7U7	35.9	262	133	6	1171	1863	93	350	1e-28	139	UniRef100_L8H7U7 Uncharacterized protein n=1 Tax=Acanthamoeba castellanii str. Neff TaxID=1257118 RepID=L8H7U7_ACACA
mRNA_17624	UniRef100_L8GJL3	40.7	172	82	3	265	771	151	305	5.9e-24	123.2	UniRef100_L8GJL3 Uncharacterized protein n=1 Tax=Acanthamoeba castellanii str. Neff TaxID=1257118 RepID=L8GJL3_ACACA
mRNA_17624	UniRef100_L8H4V1	31.5	143	95	3	2803	3222	248	390	7.5e-11	79.7	UniRef100_L8H4V1 Uncharacterized protein n=1 Tax=Acanthamoeba castellanii str. Neff TaxID=1257118 RepID=L8H4V1_ACACA
mRNA_17624	UniRef100_L8HFA1	28.3	173	112	4	2695	3195	158	324	4.7e-05	60.5	UniRef100_L8HFA1 Uncharacterized protein n=1 Tax=Acanthamoeba castellanii str. Neff TaxID=1257118 RepID=L8HFA1_ACACA
mRNA_14759	UniRef100_L8HH52	38.1	265	144	8	285	1073	334	580	2.7e-36	163.7	UniRef100_L8HH52 TBC domaincontaining protein n=1 Tax=Acanthamoeba castellanii str. Neff TaxID=1257118 RepID=L8HH52_ACACA
mRNA_9365	UniRef100_L8GHE8	78.5	1580	286	11	1	4614	1	1569	0	1104	UniRef100_L8GHE8 Kinesin motor domain containing protein n=1 Tax=Acanthamoeba castellanii str. Neff TaxID=1257118 RepID=L8GHE8_ACACA
mRNA_373	UniRef100_L8H5X2	90.5	514	33	1	1	1494	1	514	1.7e-273	951	UniRef100_L8H5X2 Serine palmitoyltransferase, long chain base subunit 2, putative n=1 Tax=Acanthamoeba castellanii str. Neff TaxID=1257118 RepID=L8H5X2_ACACA
mRNA_373	UniRef100_L8GFF0	74.7	486	123	0	37	1494	2	487	9.9e-218	765.8	UniRef100_L8GFF0 Serine palmitoyltransferase, long chain base subunit 2, putative n=1 Tax=Acanthamoeba castellanii str. Neff TaxID=1257118 RepID=L8GFF0_ACACA
mRNA_12670	UniRef100_L8GWB4	41.8	165	50	5	1	360	58	221	1.1e-15	92.8	UniRef100_L8GWB4 Uncharacterized protein n=1 Tax=Acanthamoeba castellanii str. Neff TaxID=1257118 RepID=L8GWB4_ACACA
mRNA_9523	UniRef100_L8GH55	65.1	352	110	5	31	1062	15	361	4.1e-133	484.2	UniRef100_L8GH55 Actin-related protein 2/3 complex subunit n=1 Tax=Acanthamoeba castellanii str. Neff TaxID=1257118 RepID=L8GH55_ACACA
mRNA_11939	UniRef100_L8HG39	79.7	236	46	1	1	708	1	234	6.8e-100	373.2	UniRef100_L8HG39 Bax inhibitor 1, putative n=1 Tax=Acanthamoeba castellanii str. Neff TaxID=1257118 RepID=L8HG39_ACACA
mRNA_14535	UniRef100_L8HF69	78.2	376	76	3	1	1116	1	374	1.3e-158	568.9	UniRef100_L8HF69 CBS domain containing protein n=1 Tax=Acanthamoeba castellanii str. Neff TaxID=1257118 RepID=L8HF69_ACACA
mRNA_14535	UniRef100_L8GIP6	35.1	365	196	6	22	1116	4	327	2.8e-52	215.7	UniRef100_L8GIP6 CBS domain containing protein n=1 Tax=Acanthamoeba castellanii str. Neff TaxID=1257118 RepID=L8GIP6_ACACA
mRNA_14535	UniRef100_L8GEW8	29.9	341	200	9	49	1038	25	337	4.4e-29	138.7	UniRef100_L8GEW8 CBS domain containing protein n=1 Tax=Acanthamoeba castellanii str. Neff TaxID=1257118 RepID=L8GEW8_ACACA
mRNA_14535	UniRef100_L8GR40	24.6	309	179	10	127	1032	34	295	9.5e-16	94.4	UniRef100_L8GR40 CBS domain containing protein n=1 Tax=Acanthamoeba castellanii str. Neff TaxID=1257118 RepID=L8GR40_ACACA
mRNA_14245	UniRef100_L8HA16	74	146	33	1	577	999	1	146	5.2e-29	138.3	UniRef100_L8HA16 Ankyrin repeat-containing protein n=1 Tax=Acanthamoeba castellanii str. Neff TaxID=1257118 RepID=L8HA16_ACACA
mRNA_15534	UniRef100_L8H2N0	60.7	844	287	13	4	2448	3	830	8.6e-227	796.6	UniRef100_L8H2N0 Ras subfamily protein n=1 Tax=Acanthamoeba castellanii str. Neff TaxID=1257118 RepID=L8H2N0_ACACA
mRNA_17710	UniRef100_L8HB14	78.8	137	19	1	10	390	2	138	1e-52	215.7	UniRef100_L8HB14 Protein kinase domain containing protein n=1 Tax=Acanthamoeba castellanii str. Neff TaxID=1257118 RepID=L8HB14_ACACA
mRNA_17710	UniRef100_L8HD69	38.7	124	67	2	43	390	59	181	3.4e-16	94.4	UniRef100_L8HD69 Protein kinase, putative n=1 Tax=Acanthamoeba castellanii str. Neff TaxID=1257118 RepID=L8HD69_ACACA
mRNA_11833	UniRef100_L8GW91	81	564	60	6	1	1623	1	540	1.6e-261	911.4	UniRef100_L8GW91 Dual specificity protein kinase n=1 Tax=Acanthamoeba castellanii str. Neff TaxID=1257118 RepID=L8GW91_ACACA
mRNA_11833	UniRef100_L8H7B2	36.1	498	272	12	148	1560	8	486	3.2e-81	312.4	UniRef100_L8H7B2 Dual specificity protein kinase shka, putative n=1 Tax=Acanthamoeba castellanii str. Neff TaxID=1257118 RepID=L8H7B2_ACACA
mRNA_11833	UniRef100_L8GVS6	36	514	251	19	142	1548	125	605	3.1e-76	295.8	UniRef100_L8GVS6 Dual specificity protein kinase n=1 Tax=Acanthamoeba castellanii str. Neff TaxID=1257118 RepID=L8GVS6_ACACA
mRNA_11833	UniRef100_L8HJF2	36.8	497	236	16	145	1560	153	596	8.5e-74	287.7	UniRef100_L8HJF2 Dual specificity protein kinase shkC, putative n=1 Tax=Acanthamoeba castellanii str. Neff TaxID=1257118 RepID=L8HJF2_ACACA
mRNA_11833	UniRef100_L8H5D1	33.2	552	269	15	148	1584	27	551	1.5e-73	287	UniRef100_L8H5D1 Dual specificity protein kinase n=1 Tax=Acanthamoeba castellanii str. Neff TaxID=1257118 RepID=L8H5D1_ACACA
mRNA_11833	UniRef100_L8HDH5	37.6	455	222	12	148	1410	475	901	5.5e-73	285	UniRef100_L8HDH5 Dual specificity protein kinase n=1 Tax=Acanthamoeba castellanii str. Neff TaxID=1257118 RepID=L8HDH5_ACACA
mRNA_4634	UniRef100_L8H196	93.1	727	50	0	1	2181	1	727	0	1368.2	UniRef100_L8H196 Uncharacterized protein n=1 Tax=Acanthamoeba castellanii str. Neff TaxID=1257118 RepID=L8H196_ACACA
mRNA_780	UniRef100_L8GV28	78.6	660	80	7	37	1860	1	651	8.9e-287	995.7	UniRef100_L8GV28 Protein kinase domain containing protein n=1 Tax=Acanthamoeba castellanii str. Neff TaxID=1257118 RepID=L8GV28_ACACA
mRNA_780	UniRef100_L8H4U8	47.1	554	230	6	85	1653	28	549	1e-144	523.9	UniRef100_L8H4U8 Protein kinase domain containing protein n=1 Tax=Acanthamoeba castellanii str. Neff TaxID=1257118 RepID=L8H4U8_ACACA
mRNA_780	UniRef100_L8GXT3	39.4	531	271	10	85	1659	22	507	1.8e-98	370.2	UniRef100_L8GXT3 Dual specificity protein kinase n=1 Tax=Acanthamoeba castellanii str. Neff TaxID=1257118 RepID=L8GXT3_ACACA
mRNA_780	UniRef100_L8H5D1	37.1	563	262	13	91	1644	27	542	1.3e-91	347.4	UniRef100_L8H5D1 Dual specificity protein kinase n=1 Tax=Acanthamoeba castellanii str. Neff TaxID=1257118 RepID=L8H5D1_ACACA
mRNA_780	UniRef100_L8GUN3	43.4	364	168	3	85	1176	22	347	2.4e-82	316.6	UniRef100_L8GUN3 Dual specificity protein kinase, putative (Fragment) n=1 Tax=Acanthamoeba castellanii str. Neff TaxID=1257118 RepID=L8GUN3_ACACA
mRNA_780	UniRef100_L8H8H1	35.1	513	217	10	85	1428	2	463	2.2e-75	293.5	UniRef100_L8H8H1 SH2 domain/protein kinase domain containing protein n=1 Tax=Acanthamoeba castellanii str. Neff TaxID=1257118 RepID=L8H8H1_ACACA
mRNA_780	UniRef100_L8GDV2	32.9	577	306	15	4	1641	521	1047	1.4e-74	290.8	UniRef100_L8GDV2 Dual specificity protein kinase n=1 Tax=Acanthamoeba castellanii str. Neff TaxID=1257118 RepID=L8GDV2_ACACA
mRNA_780	UniRef100_L8H7B2	34.1	531	265	15	112	1641	16	482	6.2e-70	275.4	UniRef100_L8H7B2 Dual specificity protein kinase shka, putative n=1 Tax=Acanthamoeba castellanii str. Neff TaxID=1257118 RepID=L8H7B2_ACACA
mRNA_780	UniRef100_L8GMT7	32.2	583	303	14	85	1641	13	567	8.1e-70	275	UniRef100_L8GMT7 Protein kinase domain containing protein n=1 Tax=Acanthamoeba castellanii str. Neff TaxID=1257118 RepID=L8GMT7_ACACA
mRNA_20328	UniRef100_L8HL64	83.2	481	31	3	1	1392	1	448	1.3e-227	798.5	UniRef100_L8HL64 RasGEF domain containing protein n=1 Tax=Acanthamoeba castellanii str. Neff TaxID=1257118 RepID=L8HL64_ACACA
mRNA_20328	UniRef100_L8GF17	27.6	439	295	8	97	1392	1329	1751	4.8e-41	178.7	UniRef100_L8GF17 RasGEF domain containing protein n=1 Tax=Acanthamoeba castellanii str. Neff TaxID=1257118 RepID=L8GF17_ACACA
mRNA_20328	UniRef100_L8GGB3	28.6	413	265	12	184	1386	886	1280	1.8e-35	160.2	UniRef100_L8GGB3 RasGEF domain containing protein n=1 Tax=Acanthamoeba castellanii str. Neff TaxID=1257118 RepID=L8GGB3_ACACA
mRNA_13706	UniRef100_L8HH54	87.3	498	47	5	1381	2871	456	938	3.4e-198	701.8	UniRef100_L8HH54 Villin headpiece domain containing protein n=1 Tax=Acanthamoeba castellanii str. Neff TaxID=1257118 RepID=L8HH54_ACACA
mRNA_10405	UniRef100_L8GSP7	93.4	364	22	1	1	1086	1	364	4e-192	680.2	UniRef100_L8GSP7 Protein-tyrosine-phosphatase n=2 Tax=Acanthamoeba castellanii str. Neff TaxID=1257118 RepID=L8GSP7_ACACA
mRNA_10405	UniRef100_L8GQ42	42.5	327	179	6	97	1062	9	331	5.2e-67	264.6	UniRef100_L8GQ42 Phosphatidylinositol-3,4,5-trisphosphate 3-phosphatase n=1 Tax=Acanthamoeba castellanii str. Neff TaxID=1257118 RepID=L8GQ42_ACACA
mRNA_10405	UniRef100_L8GIF7	44	225	115	5	109	762	10	230	5.2e-43	184.9	UniRef100_L8GIF7 Proteintyrosine phosphatase n=1 Tax=Acanthamoeba castellanii str. Neff TaxID=1257118 RepID=L8GIF7_ACACA
mRNA_10127	UniRef100_L8GM96	73.5	676	122	8	40	2061	1551	2171	7.4e-232	813.1	UniRef100_L8GM96 HEAT repeat domain containing protein n=1 Tax=Acanthamoeba castellanii str. Neff TaxID=1257118 RepID=L8GM96_ACACA
mRNA_10127	UniRef100_L8GJQ0	85.1	134	17	1	1225	1626	1496	1626	1.2e-51	214.5	UniRef100_L8GJQ0 HEAT repeat-containing protein (Fragment) n=1 Tax=Acanthamoeba castellanii str. Neff TaxID=1257118 RepID=L8GJQ0_ACACA
mRNA_9004	UniRef100_L8HBQ3	100	120	0	0	1	360	1	120	1.1e-61	245.4	UniRef100_L8HBQ3 Ribosomal protein S10p/S20e, putative n=1 Tax=Acanthamoeba castellanii str. Neff TaxID=1257118 RepID=L8HBQ3_ACACA
mRNA_16679	UniRef100_L8GTS9	62.9	838	248	13	1	2457	54	847	5.9e-244	853.6	UniRef100_L8GTS9 Rap/ran-GAP protein n=1 Tax=Acanthamoeba castellanii str. Neff TaxID=1257118 RepID=L8GTS9_ACACA
mRNA_16679	UniRef100_L8GJP8	54.2	227	95	4	1762	2439	1	219	1.8e-59	240.7	UniRef100_L8GJP8 RapGAP/RanGAP domain containing protein n=1 Tax=Acanthamoeba castellanii str. Neff TaxID=1257118 RepID=L8GJP8_ACACA
mRNA_19214	UniRef100_L8GNW3	67.8	348	56	2	10	969	8	327	1.2e-87	333.2	UniRef100_L8GNW3 tRNA-intron lyase n=1 Tax=Acanthamoeba castellanii str. Neff TaxID=1257118 RepID=L8GNW3_ACACA
mRNA_8946	UniRef100_M0QSG1	73.3	1104	241	16	286	3522	108	1182	8.6e-196	694.1	UniRef100_M0QSG1 K+ channel tetramerisation subfamily protein n=1 Tax=Acanthamoeba castellanii str. Neff TaxID=1257118 RepID=M0QSG1_ACACA
mRNA_8946	UniRef100_M0QSP5	34.8	132	76	4	2704	3087	64	189	2.4e-12	84.7	UniRef100_M0QSP5 K+ channel tetramerisation subfamily protein n=1 Tax=Acanthamoeba castellanii str. Neff TaxID=1257118 RepID=M0QSP5_ACACA
mRNA_14161	UniRef100_L8H2R6	85.2	122	10	2	121	480	199	314	3.9e-45	192.6	UniRef100_L8H2R6 Homeobox domain containing protein n=1 Tax=Acanthamoeba castellanii str. Neff TaxID=1257118 RepID=L8H2R6_ACACA
mRNA_14161	UniRef100_L8GF88	70.8	48	14	0	127	270	244	291	2e-09	73.9	UniRef100_L8GF88 Homeobox domain containing protein n=1 Tax=Acanthamoeba castellanii str. Neff TaxID=1257118 RepID=L8GF88_ACACA
mRNA_10420	UniRef100_L8HFE4	70.5	146	35	3	706	1134	15	155	4e-49	205.3	UniRef100_L8HFE4 Uncharacterized protein n=1 Tax=Acanthamoeba castellanii str. Neff TaxID=1257118 RepID=L8HFE4_ACACA
mRNA_10420	UniRef100_L8HGA2	60.2	108	36	2	136	438	113	220	3.2e-22	115.9	UniRef100_L8HGA2 tRNA (guanine(37)-N1)-methyltransferase n=1 Tax=Acanthamoeba castellanii str. Neff TaxID=1257118 RepID=L8HGA2_ACACA
mRNA_10420	UniRef100_L8GNF5	97.5	40	1	0	460	579	326	365	3.5e-13	85.9	UniRef100_L8GNF5 OBG-type G domain-containing protein n=3 Tax=Acanthamoeba castellanii str. Neff TaxID=1257118 RepID=L8GNF5_ACACA
mRNA_10420	UniRef100_L8GHG1	49.1	57	29	0	10	180	88	144	3.7e-07	65.9	UniRef100_L8GHG1 Uncharacterized protein n=1 Tax=Acanthamoeba castellanii str. Neff TaxID=1257118 RepID=L8GHG1_ACACA
mRNA_5062	UniRef100_L8HAZ1	38	321	126	9	85	831	36	355	8.5e-43	184.5	UniRef100_L8HAZ1 Uncharacterized protein n=1 Tax=Acanthamoeba castellanii str. Neff TaxID=1257118 RepID=L8HAZ1_ACACA
mRNA_5062	UniRef100_L8HHD0	52.4	206	35	5	829	1356	181	353	1.1e-42	184.1	UniRef100_L8HHD0 NAD binding oxidoreductase n=1 Tax=Acanthamoeba castellanii str. Neff TaxID=1257118 RepID=L8HHD0_ACACA
mRNA_17081	UniRef100_L8HFB0	70.4	159	25	2	1	477	1	137	1.2e-55	225.7	UniRef100_L8HFB0 Uncharacterized protein n=1 Tax=Acanthamoeba castellanii str. Neff TaxID=1257118 RepID=L8HFB0_ACACA
mRNA_16354	UniRef100_L8GIR1	69.2	707	158	7	1	1962	1	700	1.9e-262	914.8	UniRef100_L8GIR1 Fbox domain containing protein n=1 Tax=Acanthamoeba castellanii str. Neff TaxID=1257118 RepID=L8GIR1_ACACA
mRNA_12968	UniRef100_L8GE16	64.4	989	206	8	319	3144	1	890	1.3e-251	879.4	UniRef100_L8GE16 RhoGAP domain containing protein n=1 Tax=Acanthamoeba castellanii str. Neff TaxID=1257118 RepID=L8GE16_ACACA
mRNA_12968	UniRef100_L8GGL0	86.7	75	8	1	1	219	1	75	1.9e-24	124.8	UniRef100_L8GGL0 Uncharacterized protein n=1 Tax=Acanthamoeba castellanii str. Neff TaxID=1257118 RepID=L8GGL0_ACACA
mRNA_12968	UniRef100_L8GX18	26.6	305	183	10	670	1500	174	465	2.3e-14	91.3	UniRef100_L8GX18 RhoGAP domain containing protein n=1 Tax=Acanthamoeba castellanii str. Neff TaxID=1257118 RepID=L8GX18_ACACA
mRNA_15905	UniRef100_L8HGX9	80.1	151	25	3	1	453	1	146	3e-53	218.8	UniRef100_L8HGX9 FHA_2 domain-containing protein n=1 Tax=Acanthamoeba castellanii str. Neff TaxID=1257118 RepID=L8HGX9_ACACA
mRNA_15905	UniRef100_L8GHM9	37	127	67	4	25	381	12	133	1.6e-06	63.5	UniRef100_L8GHM9 UBA/TSN domain containing protein n=1 Tax=Acanthamoeba castellanii str. Neff TaxID=1257118 RepID=L8GHM9_ACACA
mRNA_3251	UniRef100_L8H2N3	95.6	587	25	1	13	1770	4	590	0	1123.2	UniRef100_L8H2N3 Transmembrane 9 superfamily member n=1 Tax=Acanthamoeba castellanii str. Neff TaxID=1257118 RepID=L8H2N3_ACACA
mRNA_8079	UniRef100_L8GNF0	95.4	175	8	0	1	525	1	175	9.8e-96	359	UniRef100_L8GNF0 Peptidyl-prolyl cis-trans isomerase n=1 Tax=Acanthamoeba castellanii str. Neff TaxID=1257118 RepID=L8GNF0_ACACA
mRNA_1041	UniRef100_L8HF25	48.6	1956	752	38	2404	8076	7	1773	0	1324.7	UniRef100_L8HF25 Uncharacterized protein n=1 Tax=Acanthamoeba castellanii str. Neff TaxID=1257118 RepID=L8HF25_ACACA
mRNA_1041	UniRef100_L8HEN0	50.1	768	228	18	1090	3351	1	627	1.3e-149	542	UniRef100_L8HEN0 mRNA (guanine-N(7)-)-methyltransferase n=1 Tax=Acanthamoeba castellanii str. Neff TaxID=1257118 RepID=L8HEN0_ACACA
mRNA_17645	UniRef100_L8GHG1	53.5	155	41	2	163	558	1	147	8.9e-38	167.2	UniRef100_L8GHG1 Uncharacterized protein n=1 Tax=Acanthamoeba castellanii str. Neff TaxID=1257118 RepID=L8GHG1_ACACA
mRNA_17645	UniRef100_L8GIA5	59.8	87	33	1	379	633	5	91	1.1e-19	107.1	UniRef100_L8GIA5 Uncharacterized protein n=1 Tax=Acanthamoeba castellanii str. Neff TaxID=1257118 RepID=L8GIA5_ACACA
mRNA_17645	UniRef100_L8GT71	49	49	25	0	352	498	7	55	0.00013	57	UniRef100_L8GT71 Uncharacterized protein n=1 Tax=Acanthamoeba castellanii str. Neff TaxID=1257118 RepID=L8GT71_ACACA
mRNA_11807	UniRef100_L8H7Q8	70.2	262	19	2	349	1110	1	211	5.1e-102	380.9	UniRef100_L8H7Q8 Jumonji domain containing 7 family protein n=1 Tax=Acanthamoeba castellanii str. Neff TaxID=1257118 RepID=L8H7Q8_ACACA
mRNA_3113	UniRef100_L8GIF3	81.2	335	45	4	1	975	1	327	6e-147	530	UniRef100_L8GIF3 Cell division cycle protein, putative n=1 Tax=Acanthamoeba castellanii str. Neff TaxID=1257118 RepID=L8GIF3_ACACA
mRNA_3113	UniRef100_L8H823	28.7	366	209	10	28	990	39	397	1.1e-31	147.1	UniRef100_L8H823 Uncharacterized protein n=1 Tax=Acanthamoeba castellanii str. Neff TaxID=1257118 RepID=L8H823_ACACA
mRNA_3113	UniRef100_L8H885	36.8	228	123	5	31	654	23	249	9.3e-23	117.5	UniRef100_L8H885 Uncharacterized protein n=1 Tax=Acanthamoeba castellanii str. Neff TaxID=1257118 RepID=L8H885_ACACA
mRNA_3113	UniRef100_L8GID3	28	300	177	8	40	825	46	344	5.3e-18	101.7	UniRef100_L8GID3 Uncharacterized protein n=1 Tax=Acanthamoeba castellanii str. Neff TaxID=1257118 RepID=L8GID3_ACACA
mRNA_3113	UniRef100_L8HFR1	26.7	288	172	8	37	861	235	496	6.9e-18	101.3	UniRef100_L8HFR1 Ras subfamily protein n=1 Tax=Acanthamoeba castellanii str. Neff TaxID=1257118 RepID=L8HFR1_ACACA
mRNA_14888	UniRef100_L8H368	64.4	45	16	0	1422	1288	85	129	1.8e-06	63.9	UniRef100_L8H368 Uncharacterized protein n=1 Tax=Acanthamoeba castellanii str. Neff TaxID=1257118 RepID=L8H368_ACACA
mRNA_3126	UniRef100_L8HIF4	89.2	692	68	6	2674	4737	213	901	0	1175.2	UniRef100_L8HIF4 Replication factor C subunit 1 n=1 Tax=Acanthamoeba castellanii str. Neff TaxID=1257118 RepID=L8HIF4_ACACA
mRNA_3126	UniRef100_L8HJY9	77.1	663	89	8	88	2043	28	638	1.5e-206	730.3	UniRef100_L8HJY9 Myblike DNA-binding domain containing protein n=1 Tax=Acanthamoeba castellanii str. Neff TaxID=1257118 RepID=L8HJY9_ACACA
mRNA_3126	UniRef100_A0A3T1CXJ3	44.3	641	299	11	2779	4677	13	603	2.6e-142	516.9	UniRef100_A0A3T1CXJ3 Replication factor C subunit 1 n=1 Tax=Acanthamoeba castellanii medusavirus TaxID=2080449 RepID=A0A3T1CXJ3_9VIRU
mRNA_16489	UniRef100_L8GX47	99.6	274	1	0	1	822	1	274	8.6e-147	529.3	UniRef100_L8GX47 Checkpoint protein n=1 Tax=Acanthamoeba castellanii str. Neff TaxID=1257118 RepID=L8GX47_ACACA
mRNA_13195	UniRef100_L8H778	65.5	168	34	4	118	558	28	192	6.6e-42	180.3	UniRef100_L8H778 Aminoacyl-tRNA hydrolase n=1 Tax=Acanthamoeba castellanii str. Neff TaxID=1257118 RepID=L8H778_ACACA
mRNA_11876	UniRef100_L8GIY6	70.2	416	76	7	175	1413	10	380	8.3e-150	540	UniRef100_L8GIY6 GntR family transcriptional regulator, putative n=1 Tax=Acanthamoeba castellanii str. Neff TaxID=1257118 RepID=L8GIY6_ACACA
mRNA_50	UniRef100_L8GG83	92.7	274	17	2	1	819	1	272	3.2e-132	481.1	UniRef100_L8GG83 ATP synthase F1, gamma subunit n=1 Tax=Acanthamoeba castellanii str. Neff TaxID=1257118 RepID=L8GG83_ACACA
mRNA_50	UniRef100_L8GG83	92.9	28	2	0	819	902	273	300	2.7e-06	62.8	UniRef100_L8GG83 ATP synthase F1, gamma subunit n=1 Tax=Acanthamoeba castellanii str. Neff TaxID=1257118 RepID=L8GG83_ACACA
mRNA_1628	UniRef100_L8GI19	78.8	325	50	2	1	966	1	309	2.5e-113	418.3	UniRef100_L8GI19 HD domain containing protein n=1 Tax=Acanthamoeba castellanii str. Neff TaxID=1257118 RepID=L8GI19_ACACA
mRNA_5578	UniRef100_L8H5I0	91.4	395	24	2	1636	2817	18	403	5.4e-201	711.1	UniRef100_L8H5I0 p21activated protein kinase PakA, putative n=1 Tax=Acanthamoeba castellanii str. Neff TaxID=1257118 RepID=L8H5I0_ACACA
mRNA_5578	UniRef100_L8GUU1	44.9	316	158	4	1747	2658	6	317	2.5e-68	270.4	UniRef100_L8GUU1 Serine/threonine kinase n=1 Tax=Acanthamoeba castellanii str. Neff TaxID=1257118 RepID=L8GUU1_ACACA
mRNA_20159	UniRef100_L8GIH1	87.8	188	17	1	286	831	111	298	7.4e-89	337	UniRef100_L8GIH1 tRNA (GuanineN1)-methyltransferase n=1 Tax=Acanthamoeba castellanii str. Neff TaxID=1257118 RepID=L8GIH1_ACACA
mRNA_20159	UniRef100_L8H1W9	48.2	224	90	2	322	915	103	326	3.7e-48	201.8	UniRef100_L8H1W9 tRNA (Guanine-N1-)-methyltransferase n=1 Tax=Acanthamoeba castellanii str. Neff TaxID=1257118 RepID=L8H1W9_ACACA
mRNA_8135	UniRef100_L8GXJ1	87.4	413	46	2	1	1233	1	409	9.9e-216	758.8	UniRef100_L8GXJ1 Branchedchain amino acid aminotransferase n=1 Tax=Acanthamoeba castellanii str. Neff TaxID=1257118 RepID=L8GXJ1_ACACA
mRNA_10698	UniRef100_L8HFW7	69.9	335	92	2	1	978	1	335	6.7e-106	393.7	UniRef100_L8HFW7 DUF1115 domain protein n=1 Tax=Acanthamoeba castellanii str. Neff TaxID=1257118 RepID=L8HFW7_ACACA
mRNA_13562	UniRef100_L8H1V7	71.4	413	83	4	2332	3507	655	1053	1e-134	491.5	UniRef100_L8H1V7 Calponin domain containing protein n=1 Tax=Acanthamoeba castellanii str. Neff TaxID=1257118 RepID=L8H1V7_ACACA
mRNA_13562	UniRef100_L8H1V7	88.2	51	4	1	286	432	1	51	0.0024	55.1	UniRef100_L8H1V7 Calponin domain containing protein n=1 Tax=Acanthamoeba castellanii str. Neff TaxID=1257118 RepID=L8H1V7_ACACA
mRNA_13562	UniRef100_L8H151	50.4	262	80	6	3526	4173	1	258	7.9e-55	226.1	UniRef100_L8H151 Methyltransferase domain containing protein n=1 Tax=Acanthamoeba castellanii str. Neff TaxID=1257118 RepID=L8H151_ACACA
mRNA_13562	UniRef100_L8GJG4	36.4	231	133	3	2827	3513	18	236	3e-38	171	UniRef100_L8GJG4 Plastin 3 (T isoform), putative n=1 Tax=Acanthamoeba castellanii str. Neff TaxID=1257118 RepID=L8GJG4_ACACA
mRNA_18091	UniRef100_L8GIA7	70.4	595	123	9	1	1668	1	581	7.2e-149	537.3	UniRef100_L8GIA7 DUF1768 domain-containing protein n=1 Tax=Acanthamoeba castellanii str. Neff TaxID=1257118 RepID=L8GIA7_ACACA
mRNA_7754	UniRef100_L8HG09	97.4	304	8	0	1	912	1	304	1.2e-170	608.6	UniRef100_L8HG09 Cell division control protein 2b, putative n=1 Tax=Acanthamoeba castellanii str. Neff TaxID=1257118 RepID=L8HG09_ACACA
mRNA_7754	UniRef100_H9C8A0	75.4	309	48	7	1	879	47	343	6.2e-114	420.2	UniRef100_H9C8A0 Protein kinase C24 (Fragment) n=1 Tax=Acanthamoeba castellanii TaxID=5755 RepID=H9C8A0_ACACA
mRNA_20255	UniRef100_L8H3G6	61.6	996	290	17	76	2886	4	966	0	1093.6	UniRef100_L8H3G6 Uncharacterized protein n=1 Tax=Acanthamoeba castellanii str. Neff TaxID=1257118 RepID=L8H3G6_ACACA
mRNA_3486	UniRef100_L8GE78	79.2	197	31	2	1	588	1	188	2.5e-86	328.2	UniRef100_L8GE78 MORN repeat domain containing protein n=1 Tax=Acanthamoeba castellanii str. Neff TaxID=1257118 RepID=L8GE78_ACACA
mRNA_11020	UniRef100_L8HJ50	67.9	196	57	3	208	780	8	202	5.1e-70	274.6	UniRef100_L8HJ50 Uncharacterized protein n=1 Tax=Acanthamoeba castellanii str. Neff TaxID=1257118 RepID=L8HJ50_ACACA
mRNA_9591	UniRef100_L8GN46	72.9	915	201	11	1	2727	1	874	6.5e-239	837	UniRef100_L8GN46 Protein kinase n=1 Tax=Acanthamoeba castellanii str. Neff TaxID=1257118 RepID=L8GN46_ACACA
mRNA_2882	UniRef100_L8GME3	71.1	83	11	2	289	498	61	143	5.3e-07	64.3	UniRef100_L8GME3 SUZ domain-containing protein n=1 Tax=Acanthamoeba castellanii str. Neff TaxID=1257118 RepID=L8GME3_ACACA
mRNA_12195	UniRef100_L8HGA2	75.8	91	21	1	34	306	318	407	7.1e-28	133.7	UniRef100_L8HGA2 tRNA (guanine(37)-N1)-methyltransferase n=1 Tax=Acanthamoeba castellanii str. Neff TaxID=1257118 RepID=L8HGA2_ACACA
mRNA_1719	UniRef100_L8H5Y7	92.1	101	8	0	262	564	76	176	4.2e-44	187.6	UniRef100_L8H5Y7 Histone H3(2), putative n=1 Tax=Acanthamoeba castellanii str. Neff TaxID=1257118 RepID=L8H5Y7_ACACA
mRNA_13427	UniRef100_L8GDP9	77.2	289	41	4	1	861	1	266	8e-119	436.4	UniRef100_L8GDP9 Uncharacterized protein n=1 Tax=Acanthamoeba castellanii str. Neff TaxID=1257118 RepID=L8GDP9_ACACA
mRNA_14098	UniRef100_L8HFQ9	70.3	347	48	6	3	1013	417	718	2e-132	481.9	UniRef100_L8HFQ9 WD domain, G-beta repeat-containing protein n=1 Tax=Acanthamoeba castellanii str. Neff TaxID=1257118 RepID=L8HFQ9_ACACA
mRNA_14098	UniRef100_L8GEP6	54.8	84	29	2	642	875	2	82	2.2e-14	89.7	UniRef100_L8GEP6 Uncharacterized protein n=1 Tax=Acanthamoeba castellanii str. Neff TaxID=1257118 RepID=L8GEP6_ACACA
mRNA_17073	UniRef100_L8HK02	100	307	0	0	1	921	1	307	2.2e-182	647.9	UniRef100_L8HK02 Serine/threonine-protein phosphatase n=1 Tax=Acanthamoeba castellanii str. Neff TaxID=1257118 RepID=L8HK02_ACACA
mRNA_4646	UniRef100_L8H0A1	65.2	669	154	9	1	1785	1	664	9e-226	792.7	UniRef100_L8H0A1 Mannosyltransferase n=1 Tax=Acanthamoeba castellanii str. Neff TaxID=1257118 RepID=L8H0A1_ACACA
mRNA_7850	UniRef100_L8HCD9	63.2	1091	249	15	233	3373	1129	2111	3.8e-225	791.6	UniRef100_L8HCD9 Regulator of chromosome condensation (RCC1) repeat domain containing protein n=1 Tax=Acanthamoeba castellanii str. Neff TaxID=1257118 RepID=L8HCD9_ACACA
mRNA_7850	UniRef100_L8GZ49	33.4	332	174	9	320	1279	1299	1595	3.1e-33	154.1	UniRef100_L8GZ49 Regulator of chromosome condensation (RCC1) repeat domain containing protein n=1 Tax=Acanthamoeba castellanii str. Neff TaxID=1257118 RepID=L8GZ49_ACACA
mRNA_7950	UniRef100_L8GXB6	92.4	566	21	5	619	2250	1	566	1.3e-274	955.3	UniRef100_L8GXB6 HBS1like, putative (Fragment) n=1 Tax=Acanthamoeba castellanii str. Neff TaxID=1257118 RepID=L8GXB6_ACACA
mRNA_7950	UniRef100_L8HCT5	93.1	422	15	3	988	2226	1	417	1.2e-219	772.7	UniRef100_L8HCT5 Elongation factor Tu GTP binding domain containing protein n=1 Tax=Acanthamoeba castellanii str. Neff TaxID=1257118 RepID=L8HCT5_ACACA
mRNA_10242	UniRef100_L8GEK8	49.7	459	153	8	40	1329	33	442	4.8e-75	291.6	UniRef100_L8GEK8 Fbox domain containing protein n=1 Tax=Acanthamoeba castellanii str. Neff TaxID=1257118 RepID=L8GEK8_ACACA
mRNA_10242	UniRef100_L8GF78	32.8	445	157	14	19	1185	10	368	3.5e-41	179.1	UniRef100_L8GF78 Fbox domain containing protein n=1 Tax=Acanthamoeba castellanii str. Neff TaxID=1257118 RepID=L8GF78_ACACA
mRNA_10242	UniRef100_L8H0U1	29.2	407	249	8	43	1170	15	413	3e-32	149.4	UniRef100_L8H0U1 Leucine rich repeat domain containing protein n=2 Tax=Acanthamoeba castellanii str. Neff TaxID=1257118 RepID=L8H0U1_ACACA
mRNA_10242	UniRef100_L8GEV0	88.9	36	4	0	40	147	33	68	2.7e-09	73.2	UniRef100_L8GEV0 Fbox domain containing protein n=1 Tax=Acanthamoeba castellanii str. Neff TaxID=1257118 RepID=L8GEV0_ACACA
mRNA_11834	UniRef100_L8GV37	77.8	207	30	2	100	720	45	235	4.9e-85	323.9	UniRef100_L8GV37 Uncharacterized protein n=1 Tax=Acanthamoeba castellanii str. Neff TaxID=1257118 RepID=L8GV37_ACACA
mRNA_9814	UniRef100_L8GF04	90.1	101	10	0	1	303	1	101	3.9e-44	186.8	UniRef100_L8GF04 Membrane magnesium transporter n=1 Tax=Acanthamoeba castellanii str. Neff TaxID=1257118 RepID=L8GF04_ACACA
mRNA_15429	UniRef100_L8GTL7	88.9	647	62	4	10	1926	3	647	0	1122.8	UniRef100_L8GTL7 Mak10 subunit, NatC N(Alpha)terminal acetyltransferase n=1 Tax=Acanthamoeba castellanii str. Neff TaxID=1257118 RepID=L8GTL7_ACACA
mRNA_15429	UniRef100_L8GTL7	73.3	60	15	1	1964	2143	644	702	5.7e-10	77	UniRef100_L8GTL7 Mak10 subunit, NatC N(Alpha)terminal acetyltransferase n=1 Tax=Acanthamoeba castellanii str. Neff TaxID=1257118 RepID=L8GTL7_ACACA
mRNA_15429	UniRef100_L8GU24	83	558	60	7	2431	4020	1	551	2.5e-247	865.5	UniRef100_L8GU24 AMPdependent synthetase and ligase n=1 Tax=Acanthamoeba castellanii str. Neff TaxID=1257118 RepID=L8GU24_ACACA
mRNA_5430	UniRef100_L8HA11	75.5	457	63	5	1	1356	1	413	9.4e-175	622.9	UniRef100_L8HA11 Phosphatidylinositol glycan, class W, putative n=1 Tax=Acanthamoeba castellanii str. Neff TaxID=1257118 RepID=L8HA11_ACACA
mRNA_17792	UniRef100_L8GW08	78.1	859	171	7	7	2550	56	908	0	1312.7	UniRef100_L8GW08 WD domain, G-beta repeat-containing protein n=1 Tax=Acanthamoeba castellanii str. Neff TaxID=1257118 RepID=L8GW08_ACACA
mRNA_2218	UniRef100_L8HBI8	84.2	101	14	2	1	300	1	100	2.4e-33	151	UniRef100_L8HBI8 Uncharacterized protein n=1 Tax=Acanthamoeba castellanii str. Neff TaxID=1257118 RepID=L8HBI8_ACACA
mRNA_10130	UniRef100_L8HBQ6	78.6	234	46	1	1	690	192	425	7.1e-86	326.6	UniRef100_L8HBQ6 Cellulose binding domain containing protein n=1 Tax=Acanthamoeba castellanii str. Neff TaxID=1257118 RepID=L8HBQ6_ACACA
mRNA_10130	UniRef100_L8HC87	71	231	66	1	1	690	185	415	2.9e-79	304.7	UniRef100_L8HC87 Carbohydrate binding domain CBM49 domain containing protein n=1 Tax=Acanthamoeba castellanii str. Neff TaxID=1257118 RepID=L8HC87_ACACA
mRNA_10130	UniRef100_L8HC82	67.2	238	70	2	1	690	185	422	2.6e-72	281.6	UniRef100_L8HC82 Carbohydrate binding domain CBM49 domain containing protein n=1 Tax=Acanthamoeba castellanii str. Neff TaxID=1257118 RepID=L8HC82_ACACA
mRNA_10130	UniRef100_L8HAP9	53.2	237	95	5	13	690	192	423	1.4e-46	196.1	UniRef100_L8HAP9 Carbohydrate binding domain CBM49 domain containing protein n=1 Tax=Acanthamoeba castellanii str. Neff TaxID=1257118 RepID=L8HAP9_ACACA
mRNA_10130	UniRef100_L8GWP4	51.8	245	100	8	1	687	185	427	2.2e-42	182.2	UniRef100_L8GWP4 Carbohydrate binding domain cbm49 protein n=1 Tax=Acanthamoeba castellanii str. Neff TaxID=1257118 RepID=L8GWP4_ACACA
mRNA_10130	UniRef100_L8GV32	49.2	240	111	4	1	687	178	417	1.3e-39	172.9	UniRef100_L8GV32 Carbohydrate binding domain cbm49 protein n=1 Tax=Acanthamoeba castellanii str. Neff TaxID=1257118 RepID=L8GV32_ACACA
mRNA_10130	UniRef100_L8GRQ6	43.8	251	118	6	1	687	171	420	9.7e-35	156.8	UniRef100_L8GRQ6 Carbohydrate binding domain CBM49 domain containing protein n=1 Tax=Acanthamoeba castellanii str. Neff TaxID=1257118 RepID=L8GRQ6_ACACA
mRNA_10130	UniRef100_L8GEG2	46.8	154	74	4	238	690	81	229	6.8e-20	107.5	UniRef100_L8GEG2 Cellulose binding domain containing protein n=1 Tax=Acanthamoeba castellanii str. Neff TaxID=1257118 RepID=L8GEG2_ACACA
mRNA_10130	UniRef100_L8HHJ7	51.5	99	48	0	349	645	163	261	2.8e-18	102.1	UniRef100_L8HHJ7 Cellulose binding domain containing protein n=1 Tax=Acanthamoeba castellanii str. Neff TaxID=1257118 RepID=L8HHJ7_ACACA
mRNA_10130	UniRef100_L8GJD8	41.6	89	48	3	13	273	178	264	8.6e-07	63.9	UniRef100_L8GJD8 Uncharacterized protein n=1 Tax=Acanthamoeba castellanii str. Neff TaxID=1257118 RepID=L8GJD8_ACACA
mRNA_10130	UniRef100_L8GL84	36.4	88	54	2	13	273	173	259	2.1e-05	59.3	UniRef100_L8GL84 Uncharacterized protein n=1 Tax=Acanthamoeba castellanii str. Neff TaxID=1257118 RepID=L8GL84_ACACA
mRNA_10130	UniRef100_L8GK98	36.4	88	54	2	13	273	343	429	2.1e-05	59.3	UniRef100_L8GK98 Carbohydrate binding domain cbm49 protein n=1 Tax=Acanthamoeba castellanii str. Neff TaxID=1257118 RepID=L8GK98_ACACA
mRNA_7962	UniRef100_L8HKH9	52.3	398	77	7	1	873	1	392	1.3e-60	243	UniRef100_L8HKH9 Uncharacterized protein n=1 Tax=Acanthamoeba castellanii str. Neff TaxID=1257118 RepID=L8HKH9_ACACA
mRNA_2623	UniRef100_L8GDJ9	75.1	213	26	3	37	594	83	295	1e-77	299.3	UniRef100_L8GDJ9 DUF218 domain-containing protein n=1 Tax=Acanthamoeba castellanii str. Neff TaxID=1257118 RepID=L8GDJ9_ACACA
mRNA_11931	UniRef100_L8HDV3	93.1	231	16	0	1	693	1	231	7e-126	459.5	UniRef100_L8HDV3 Sterol C22 desaturase-like, putative n=1 Tax=Acanthamoeba castellanii str. Neff TaxID=1257118 RepID=L8HDV3_ACACA
mRNA_13555	UniRef100_L8H450	63.2	321	77	3	13	969	4	285	1.7e-106	395.6	UniRef100_L8H450 Uncharacterized protein n=1 Tax=Acanthamoeba castellanii str. Neff TaxID=1257118 RepID=L8H450_ACACA
mRNA_13555	UniRef100_L8GTJ7	29.4	201	137	3	355	945	7	206	9.2e-15	90.9	UniRef100_L8GTJ7 Uncharacterized protein n=1 Tax=Acanthamoeba castellanii str. Neff TaxID=1257118 RepID=L8GTJ7_ACACA
mRNA_13555	UniRef100_L8H3T3	29.4	201	137	3	355	945	67	266	9.2e-15	90.9	UniRef100_L8H3T3 Uncharacterized protein n=1 Tax=Acanthamoeba castellanii str. Neff TaxID=1257118 RepID=L8H3T3_ACACA
mRNA_13555	UniRef100_L8GT31	29.8	252	145	14	160	885	94	323	4.7e-11	78.6	UniRef100_L8GT31 Uncharacterized protein n=1 Tax=Acanthamoeba castellanii str. Neff TaxID=1257118 RepID=L8GT31_ACACA
mRNA_9916	UniRef100_L8GKL8	66.5	349	69	4	1	1047	1	301	1e-108	403.3	UniRef100_L8GKL8 Uncharacterized protein (Fragment) n=1 Tax=Acanthamoeba castellanii str. Neff TaxID=1257118 RepID=L8GKL8_ACACA
mRNA_18895	UniRef100_L8GZN5	74.9	772	164	6	22	2277	51	812	2.1e-259	904.8	UniRef100_L8GZN5 Short chain dehydrogenase/reductase family oxidoreductase n=1 Tax=Acanthamoeba castellanii str. Neff TaxID=1257118 RepID=L8GZN5_ACACA
mRNA_18895	UniRef100_L8HCW5	50.5	459	200	8	904	2277	200	632	2.7e-102	382.9	UniRef100_L8HCW5 Short chain dehydrogenase/reductase family oxidoreductase n=1 Tax=Acanthamoeba castellanii str. Neff TaxID=1257118 RepID=L8HCW5_ACACA
mRNA_10326	UniRef100_L8HDZ3	90.6	509	46	1	1	1521	500	1008	4.5e-274	953	UniRef100_L8HDZ3 C2 domain containing protein n=1 Tax=Acanthamoeba castellanii str. Neff TaxID=1257118 RepID=L8HDZ3_ACACA
mRNA_10326	UniRef100_L8GSZ7	26.8	239	130	9	832	1473	570	788	7.5e-11	78.6	UniRef100_L8GSZ7 PH domain containing protein n=1 Tax=Acanthamoeba castellanii str. Neff TaxID=1257118 RepID=L8GSZ7_ACACA
mRNA_8575	UniRef100_L8GT20	98.6	839	12	0	1	2517	1	839	0	1681	UniRef100_L8GT20 Eukaryotic translation elongation factor 2, putative n=1 Tax=Acanthamoeba castellanii str. Neff TaxID=1257118 RepID=L8GT20_ACACA
mRNA_17180	UniRef100_L8HCJ9	51.5	435	88	6	58	993	32	466	8.3e-107	396.7	UniRef100_L8HCJ9 Guanylate cyclase n=1 Tax=Acanthamoeba castellanii str. Neff TaxID=1257118 RepID=L8HCJ9_ACACA
mRNA_17180	UniRef100_L8H5U2	49.8	297	108	6	58	837	43	335	1.5e-71	279.6	UniRef100_L8H5U2 Serine/threonine protein kinase n=1 Tax=Acanthamoeba castellanii str. Neff TaxID=1257118 RepID=L8H5U2_ACACA
mRNA_17180	UniRef100_L8HDX0	40.5	415	141	8	58	993	35	446	1.2e-68	270	UniRef100_L8HDX0 Guanylate cyclase n=1 Tax=Acanthamoeba castellanii str. Neff TaxID=1257118 RepID=L8HDX0_ACACA
mRNA_17180	UniRef100_L8HLK8	40	320	141	6	1	837	1	310	4.8e-54	221.5	UniRef100_L8HLK8 Guanylate cyclase n=1 Tax=Acanthamoeba castellanii str. Neff TaxID=1257118 RepID=L8HLK8_ACACA
mRNA_17180	UniRef100_L8GDF5	39.5	375	156	10	58	993	32	398	1.9e-50	209.5	UniRef100_L8GDF5 Guanylate cyclase n=1 Tax=Acanthamoeba castellanii str. Neff TaxID=1257118 RepID=L8GDF5_ACACA
mRNA_17180	UniRef100_L8H920	40.4	292	142	5	58	837	32	323	3.2e-50	208.8	UniRef100_L8H920 Guanylate cyclase n=1 Tax=Acanthamoeba castellanii str. Neff TaxID=1257118 RepID=L8H920_ACACA
mRNA_17180	UniRef100_L8H7D1	39.4	317	145	7	25	837	8	323	1.2e-49	206.8	UniRef100_L8H7D1 Guanylate cyclase n=1 Tax=Acanthamoeba castellanii str. Neff TaxID=1257118 RepID=L8H7D1_ACACA
mRNA_17180	UniRef100_L8GYT2	38.8	304	142	6	58	837	4	307	1.6e-49	206.5	UniRef100_L8GYT2 Guanylate cyclase n=1 Tax=Acanthamoeba castellanii str. Neff TaxID=1257118 RepID=L8GYT2_ACACA
mRNA_17180	UniRef100_L8HCL1	42.9	273	130	8	58	837	28	287	3.9e-48	201.8	UniRef100_L8HCL1 Guanylate cyclase n=1 Tax=Acanthamoeba castellanii str. Neff TaxID=1257118 RepID=L8HCL1_ACACA
mRNA_17180	UniRef100_L8GHJ2	39.1	294	141	6	64	834	69	361	1.5e-47	199.9	UniRef100_L8GHJ2 Guanylate cyclase n=1 Tax=Acanthamoeba castellanii str. Neff TaxID=1257118 RepID=L8GHJ2_ACACA
mRNA_17180	UniRef100_L8GK69	39.9	303	138	7	58	837	28	329	4.3e-47	198.4	UniRef100_L8GK69 Guanylate cyclase n=2 Tax=Acanthamoeba castellanii str. Neff TaxID=1257118 RepID=L8GK69_ACACA
mRNA_17180	UniRef100_L8GJC6	38.9	288	138	6	82	834	44	330	5.6e-47	198	UniRef100_L8GJC6 Serine/threonine kinase (Fragment) n=1 Tax=Acanthamoeba castellanii str. Neff TaxID=1257118 RepID=L8GJC6_ACACA
mRNA_17180	UniRef100_L8GIY5	40.4	292	137	7	67	837	33	322	7.4e-47	197.6	UniRef100_L8GIY5 Guanylate cyclase n=1 Tax=Acanthamoeba castellanii str. Neff TaxID=1257118 RepID=L8GIY5_ACACA
mRNA_17180	UniRef100_L8HF26	39.2	286	143	7	58	837	37	317	2.9e-43	185.7	UniRef100_L8HF26 Guanylate cyclase n=1 Tax=Acanthamoeba castellanii str. Neff TaxID=1257118 RepID=L8HF26_ACACA
mRNA_17180	UniRef100_L8GF66	35.6	295	153	5	64	840	7	300	4.6e-41	178.3	UniRef100_L8GF66 Guanylate cyclase (Fragment) n=1 Tax=Acanthamoeba castellanii str. Neff TaxID=1257118 RepID=L8GF66_ACACA
mRNA_17180	UniRef100_L8GSS8	35.4	280	145	5	106	840	45	323	3.9e-40	175.3	UniRef100_L8GSS8 Phosphate ABC transporter, phosphatebinding protein PstS, putative n=1 Tax=Acanthamoeba castellanii str. Neff TaxID=1257118 RepID=L8GSS8_ACACA
mRNA_17180	UniRef100_L8HCX7	37.9	264	128	5	151	837	19	281	5.3e-37	164.9	UniRef100_L8HCX7 Protein kinase domain containing protein n=1 Tax=Acanthamoeba castellanii str. Neff TaxID=1257118 RepID=L8HCX7_ACACA
mRNA_17180	UniRef100_L8HG11	32.2	311	173	7	13	837	13	321	5.3e-37	164.9	UniRef100_L8HG11 Guanylate cyclase n=1 Tax=Acanthamoeba castellanii str. Neff TaxID=1257118 RepID=L8HG11_ACACA
mRNA_17180	UniRef100_L8GHP3	36.6	295	148	9	58	834	34	325	2.6e-36	162.5	UniRef100_L8GHP3 Serine/threonine protein kinase n=1 Tax=Acanthamoeba castellanii str. Neff TaxID=1257118 RepID=L8GHP3_ACACA
mRNA_17180	UniRef100_L8GG40	36.4	250	124	4	193	837	71	320	5.8e-36	161.4	UniRef100_L8GG40 Guanylate cyclase n=1 Tax=Acanthamoeba castellanii str. Neff TaxID=1257118 RepID=L8GG40_ACACA
mRNA_17180	UniRef100_L8GG67	33.7	297	158	8	55	834	33	327	1e-35	160.6	UniRef100_L8GG67 Serine/threonine protein kinase, putative n=1 Tax=Acanthamoeba castellanii str. Neff TaxID=1257118 RepID=L8GG67_ACACA
mRNA_16258	UniRef100_L8GPG6	39.9	855	416	25	241	2688	5	800	1.5e-115	427.2	UniRef100_L8GPG6 Uncharacterized protein n=1 Tax=Acanthamoeba castellanii str. Neff TaxID=1257118 RepID=L8GPG6_ACACA
mRNA_16258	UniRef100_L8H8J8	29.1	251	140	10	1861	2532	49	288	3.8e-10	77	UniRef100_L8H8J8 Uncharacterized protein n=1 Tax=Acanthamoeba castellanii str. Neff TaxID=1257118 RepID=L8H8J8_ACACA
mRNA_1129	UniRef100_L8GF51	66	106	25	4	1	300	1	101	5.1e-25	125.6	UniRef100_L8GF51 Uncharacterized protein n=1 Tax=Acanthamoeba castellanii str. Neff TaxID=1257118 RepID=L8GF51_ACACA
mRNA_7993	UniRef100_L8HFL3	69.6	606	166	8	1	1779	1	601	4.4e-217	764.6	UniRef100_L8HFL3 Uncharacterized protein n=1 Tax=Acanthamoeba castellanii str. Neff TaxID=1257118 RepID=L8HFL3_ACACA
mRNA_7993	UniRef100_L8GP77	79.3	420	45	2	1759	3015	167	545	1.6e-187	666.4	UniRef100_L8GP77 Uncharacterized protein n=1 Tax=Acanthamoeba castellanii str. Neff TaxID=1257118 RepID=L8GP77_ACACA
mRNA_4869	UniRef100_L8GM36	87.4	499	57	3	1	1491	3	497	2.5e-253	884	UniRef100_L8GM36 Lgulono-gamma-lactone oxidase n=1 Tax=Acanthamoeba castellanii str. Neff TaxID=1257118 RepID=L8GM36_ACACA
mRNA_15942	UniRef100_L8GQV0	83	276	39	2	76	882	1	275	3.5e-130	474.2	UniRef100_L8GQV0 NAD dependent epimerase/dehydratase n=1 Tax=Acanthamoeba castellanii str. Neff TaxID=1257118 RepID=L8GQV0_ACACA
mRNA_4629	UniRef100_L8H192	93.2	132	4	1	1	396	1	127	4.2e-59	236.9	UniRef100_L8H192 Actin-related protein 2/3 complex subunit 5 n=1 Tax=Acanthamoeba castellanii str. Neff TaxID=1257118 RepID=L8H192_ACACA
mRNA_14887	UniRef100_L8H469	89.6	444	35	2	4	1335	4	436	3e-226	793.9	UniRef100_L8H469 Trehalosephosphatase n=1 Tax=Acanthamoeba castellanii str. Neff TaxID=1257118 RepID=L8H469_ACACA
mRNA_14887	UniRef100_L8H069	43.5	393	203	7	178	1335	19	399	4e-85	325.1	UniRef100_L8H069 Trehalosephosphatase n=2 Tax=Acanthamoeba castellanii TaxID=5755 RepID=L8H069_ACACA
mRNA_5801	UniRef100_L8H3N0	75.7	1530	309	17	55	4578	5	1493	0	2100.5	UniRef100_L8H3N0 Protein kinase domain containing protein n=1 Tax=Acanthamoeba castellanii str. Neff TaxID=1257118 RepID=L8H3N0_ACACA
mRNA_5801	UniRef100_L8GLC2	44.6	1569	732	26	46	4557	9	1504	0	1127.5	UniRef100_L8GLC2 5'nucleotidase n=1 Tax=Acanthamoeba castellanii str. Neff TaxID=1257118 RepID=L8GLC2_ACACA
mRNA_5801	UniRef100_L8GGV8	48.7	1223	430	16	1027	4557	1	1072	1.9e-288	1002.3	UniRef100_L8GGV8 Serine/threonine kinase n=1 Tax=Acanthamoeba castellanii str. Neff TaxID=1257118 RepID=L8GGV8_ACACA
mRNA_5801	UniRef100_L8GMU4	38	1575	834	28	37	4560	9	1507	3.8e-268	934.9	UniRef100_L8GMU4 Protein kinase domain containing protein n=1 Tax=Acanthamoeba castellanii str. Neff TaxID=1257118 RepID=L8GMU4_ACACA
mRNA_5801	UniRef100_L8H5T5	41.3	1611	785	30	43	4572	10	1560	9.9e-261	910.2	UniRef100_L8H5T5 Guanylate cyclase n=1 Tax=Acanthamoeba castellanii str. Neff TaxID=1257118 RepID=L8H5T5_ACACA
mRNA_5801	UniRef100_L8GK27	36.8	1544	853	29	46	4536	13	1480	2.3e-249	872.5	UniRef100_L8GK27 Guanylate cyclase n=1 Tax=Acanthamoeba castellanii str. Neff TaxID=1257118 RepID=L8GK27_ACACA
mRNA_5801	UniRef100_L8GS22	53.2	1022	379	24	1690	4578	687	1668	5.8e-245	857.8	UniRef100_L8GS22 Serine/threonine kinase n=1 Tax=Acanthamoeba castellanii str. Neff TaxID=1257118 RepID=L8GS22_ACACA
mRNA_5801	UniRef100_L8GFL4	37.7	1535	830	35	97	4539	43	1505	1.8e-238	836.3	UniRef100_L8GFL4 Guanylate cyclase n=1 Tax=Acanthamoeba castellanii str. Neff TaxID=1257118 RepID=L8GFL4_ACACA
mRNA_5801	UniRef100_L8HEG8	34.6	1489	849	24	136	4536	23	1408	2.2e-228	802.7	UniRef100_L8HEG8 Guanylate cyclase n=1 Tax=Acanthamoeba castellanii str. Neff TaxID=1257118 RepID=L8HEG8_ACACA
mRNA_5801	UniRef100_L8GK64	51.6	978	394	15	1726	4557	719	1651	3.8e-228	802	UniRef100_L8GK64 Serine/threonine kinase n=1 Tax=Acanthamoeba castellanii str. Neff TaxID=1257118 RepID=L8GK64_ACACA
mRNA_5801	UniRef100_L8H1Q4	50.3	894	367	13	1969	4575	886	1727	2.4e-214	756.1	UniRef100_L8H1Q4 Serine/threonine kinase n=1 Tax=Acanthamoeba castellanii str. Neff TaxID=1257118 RepID=L8H1Q4_ACACA
mRNA_5801	UniRef100_L8GJM9	51.9	911	353	18	1726	4353	719	1579	3.3e-200	709.1	UniRef100_L8GJM9 Serine/threonine kinase n=1 Tax=Acanthamoeba castellanii str. Neff TaxID=1257118 RepID=L8GJM9_ACACA
mRNA_5801	UniRef100_L8H940	46.8	982	368	18	1711	4560	691	1550	7.7e-197	698	UniRef100_L8H940 Protein kinase domain containing protein n=1 Tax=Acanthamoeba castellanii str. Neff TaxID=1257118 RepID=L8H940_ACACA
mRNA_5801	UniRef100_L8H149	44.6	896	412	13	1969	4560	792	1635	4.9e-183	652.1	UniRef100_L8H149 Serine/threonine protein kinase, putative n=1 Tax=Acanthamoeba castellanii str. Neff TaxID=1257118 RepID=L8H149_ACACA
mRNA_5801	UniRef100_L8HDX0	38.3	1002	524	18	1690	4554	713	1667	6e-173	618.6	UniRef100_L8HDX0 Guanylate cyclase n=1 Tax=Acanthamoeba castellanii str. Neff TaxID=1257118 RepID=L8HDX0_ACACA
mRNA_5801	UniRef100_L8GJZ3	38.9	1003	502	15	1738	4560	702	1655	1.1e-171	614.4	UniRef100_L8GJZ3 Guanylate cyclase n=1 Tax=Acanthamoeba castellanii str. Neff TaxID=1257118 RepID=L8GJZ3_ACACA
mRNA_5801	UniRef100_L8GG67	40.9	894	437	13	1972	4566	802	1633	5.6e-171	612.1	UniRef100_L8GG67 Serine/threonine protein kinase, putative n=1 Tax=Acanthamoeba castellanii str. Neff TaxID=1257118 RepID=L8GG67_ACACA
mRNA_5801	UniRef100_L8HLI4	40.5	1012	491	15	1690	4560	185	1140	3.1e-169	606.3	UniRef100_L8HLI4 Guanylate cyclase n=1 Tax=Acanthamoeba castellanii str. Neff TaxID=1257118 RepID=L8HLI4_ACACA
mRNA_5801	UniRef100_L8GDF5	37.8	1024	520	19	1711	4566	671	1649	5.2e-169	605.5	UniRef100_L8GDF5 Guanylate cyclase n=1 Tax=Acanthamoeba castellanii str. Neff TaxID=1257118 RepID=L8GDF5_ACACA
mRNA_11540	UniRef100_L8GED7	45.5	77	39	2	2746	2967	165	241	0.00015	58.5	UniRef100_L8GED7 HARE-HTH domain-containing protein n=1 Tax=Acanthamoeba castellanii str. Neff TaxID=1257118 RepID=L8GED7_ACACA
mRNA_18490	UniRef100_L8GDN5	94	772	37	3	1	2313	1	764	0	1360.5	UniRef100_L8GDN5 ATPbinding cassette, sub-family D (ALD), member 1, putative n=1 Tax=Acanthamoeba castellanii str. Neff TaxID=1257118 RepID=L8GDN5_ACACA
mRNA_19468	UniRef100_L8GKA5	51.4	479	166	13	34	1338	4	459	6.6e-120	440.7	UniRef100_L8GKA5 Uncharacterized protein n=1 Tax=Acanthamoeba castellanii str. Neff TaxID=1257118 RepID=L8GKA5_ACACA
mRNA_19468	UniRef100_L8GGG0	48	523	167	13	22	1338	10	511	1.2e-118	436.4	UniRef100_L8GGG0 Fbox domain containing protein n=1 Tax=Acanthamoeba castellanii str. Neff TaxID=1257118 RepID=L8GGG0_ACACA
mRNA_19468	UniRef100_L8GHD5	53.4	416	132	12	34	1152	1	397	3.4e-108	401.7	UniRef100_L8GHD5 Uncharacterized protein n=1 Tax=Acanthamoeba castellanii str. Neff TaxID=1257118 RepID=L8GHD5_ACACA
mRNA_19468	UniRef100_L8GH49	41.6	464	83	10	13	1338	4	301	9.3e-82	313.9	UniRef100_L8GH49 Fbox domain containing protein n=1 Tax=Acanthamoeba castellanii str. Neff TaxID=1257118 RepID=L8GH49_ACACA
mRNA_19468	UniRef100_L8GVB1	38.5	447	176	13	25	1344	11	365	6.9e-77	297.7	UniRef100_L8GVB1 Uncharacterized protein n=1 Tax=Acanthamoeba castellanii str. Neff TaxID=1257118 RepID=L8GVB1_ACACA
mRNA_19468	UniRef100_L8GUJ5	33.7	442	201	13	1	1260	1	372	1.4e-53	220.3	UniRef100_L8GUJ5 Fbox domain containing protein n=1 Tax=Acanthamoeba castellanii str. Neff TaxID=1257118 RepID=L8GUJ5_ACACA
mRNA_19468	UniRef100_L8HDQ4	35.8	327	158	11	124	1059	79	368	7.2e-42	181.4	UniRef100_L8HDQ4 Uncharacterized protein n=1 Tax=Acanthamoeba castellanii str. Neff TaxID=1257118 RepID=L8HDQ4_ACACA
mRNA_19468	UniRef100_L8GWF4	32	410	162	15	34	1260	14	307	3e-32	149.4	UniRef100_L8GWF4 Uncharacterized protein n=1 Tax=Acanthamoeba castellanii str. Neff TaxID=1257118 RepID=L8GWF4_ACACA
mRNA_19468	UniRef100_L8H381	44.4	180	88	5	34	546	14	190	5e-27	132.1	UniRef100_L8H381 Fbox domain containing protein n=1 Tax=Acanthamoeba castellanii str. Neff TaxID=1257118 RepID=L8H381_ACACA
mRNA_19468	UniRef100_L8H1T7	42	143	61	6	895	1323	2	122	5.8e-15	92	UniRef100_L8H1T7 Uncharacterized protein n=1 Tax=Acanthamoeba castellanii str. Neff TaxID=1257118 RepID=L8H1T7_ACACA
mRNA_10998	UniRef100_L8HJ43	98.6	213	3	0	1	639	1	213	4.8e-113	416.8	UniRef100_L8HJ43 RAB11B protein, putative n=1 Tax=Acanthamoeba castellanii str. Neff TaxID=1257118 RepID=L8HJ43_ACACA
mRNA_11903	UniRef100_L8H1J4	92.2	734	55	2	1	2199	1	733	0	1320.1	UniRef100_L8H1J4 Calciumbinding mitochondrial carrier protein n=1 Tax=Acanthamoeba castellanii str. Neff TaxID=1257118 RepID=L8H1J4_ACACA
mRNA_16105	UniRef100_L8HKC0	51.2	291	80	7	388	1107	1	280	2.4e-63	252.7	UniRef100_L8HKC0 Uncharacterized protein (Fragment) n=1 Tax=Acanthamoeba castellanii str. Neff TaxID=1257118 RepID=L8HKC0_ACACA
mRNA_19858	UniRef100_L8HDX4	46.6	655	261	18	4	1809	32	650	2.9e-139	505.4	UniRef100_L8HDX4 PHDfinger domain containing protein n=1 Tax=Acanthamoeba castellanii str. Neff TaxID=1257118 RepID=L8HDX4_ACACA
mRNA_19858	UniRef100_L8GDS2	28.4	582	282	19	313	1764	22	566	1.1e-42	184.5	UniRef100_L8GDS2 PHDfinger domain containing protein n=1 Tax=Acanthamoeba castellanii str. Neff TaxID=1257118 RepID=L8GDS2_ACACA
mRNA_14408	UniRef100_L8GN71	90.6	1658	102	7	55	5004	1	1612	0	2906.3	UniRef100_L8GN71 HEAT repeat domain containing protein n=1 Tax=Acanthamoeba castellanii str. Neff TaxID=1257118 RepID=L8GN71_ACACA
mRNA_7900	UniRef100_L8GZ14	83	212	25	3	1	603	1	212	5.2e-93	350.1	UniRef100_L8GZ14 SHSP domain-containing protein n=1 Tax=Acanthamoeba castellanii str. Neff TaxID=1257118 RepID=L8GZ14_ACACA
mRNA_7900	UniRef100_L8H320	55	140	54	2	136	555	49	179	2.9e-35	158.3	UniRef100_L8H320 Hsp20/alpha crystallin superfamily protein n=1 Tax=Acanthamoeba castellanii str. Neff TaxID=1257118 RepID=L8H320_ACACA
mRNA_7900	UniRef100_L8H1J7	53.6	112	46	1	121	456	40	145	8.5e-27	130.2	UniRef100_L8H1J7 SHSP domain-containing protein n=1 Tax=Acanthamoeba castellanii str. Neff TaxID=1257118 RepID=L8H1J7_ACACA
mRNA_7900	UniRef100_L8GZP5	47.9	117	55	1	166	516	251	361	5.7e-23	117.5	UniRef100_L8GZP5 Hsp20/alpha crystallin superfamily protein n=1 Tax=Acanthamoeba castellanii str. Neff TaxID=1257118 RepID=L8GZP5_ACACA
mRNA_7900	UniRef100_L8GXK4	44.1	118	60	1	157	510	128	239	7e-21	110.5	UniRef100_L8GXK4 Hsp20/alpha crystallin superfamily protein n=1 Tax=Acanthamoeba castellanii str. Neff TaxID=1257118 RepID=L8GXK4_ACACA
mRNA_11038	UniRef100_L8HKJ2	91.7	84	7	0	1	252	14	97	1.1e-33	152.1	UniRef100_L8HKJ2 Uncharacterized protein n=1 Tax=Acanthamoeba castellanii str. Neff TaxID=1257118 RepID=L8HKJ2_ACACA
mRNA_19595	UniRef100_L8GXB0	97.1	1132	29	2	1	3390	1	1130	0	2218.4	UniRef100_L8GXB0 ATP-citrate synthase n=1 Tax=Acanthamoeba castellanii str. Neff TaxID=1257118 RepID=L8GXB0_ACACA
mRNA_942	UniRef100_L8HGH0	91.1	485	43	0	1	1455	1	485	1.1e-250	875.2	UniRef100_L8HGH0 Serpin, putative n=1 Tax=Acanthamoeba castellanii str. Neff TaxID=1257118 RepID=L8HGH0_ACACA
mRNA_16153	UniRef100_L8GHQ6	95.4	1055	49	0	1	3165	1	1055	0	2043.1	UniRef100_L8GHQ6 Ubiquitinlike modifier activating enzyme 1, putative n=1 Tax=Acanthamoeba castellanii str. Neff TaxID=1257118 RepID=L8GHQ6_ACACA
mRNA_16153	UniRef100_L8GDY0	47.3	1062	499	18	46	3144	13	1042	1.1e-258	902.9	UniRef100_L8GDY0 Ubiquitinactivating enzyme E1 1, putative n=1 Tax=Acanthamoeba castellanii str. Neff TaxID=1257118 RepID=L8GDY0_ACACA
mRNA_15334	UniRef100_L8H045	90.7	376	19	1	832	1959	134	493	1e-174	623.2	UniRef100_L8H045 ATPase, AAA domain containing protein n=1 Tax=Acanthamoeba castellanii str. Neff TaxID=1257118 RepID=L8H045_ACACA
mRNA_18363	UniRef100_L8H274	83.8	99	12	3	85	378	1	96	4.8e-36	160.2	UniRef100_L8H274 Uncharacterized protein n=1 Tax=Acanthamoeba castellanii str. Neff TaxID=1257118 RepID=L8H274_ACACA
mRNA_14169	UniRef100_L8H3N9	90.9	286	26	0	1	858	1	286	1.1e-141	512.3	UniRef100_L8H3N9 Integral membrane family protein n=1 Tax=Acanthamoeba castellanii str. Neff TaxID=1257118 RepID=L8H3N9_ACACA
mRNA_12044	UniRef100_L8GZ12	71.2	493	120	7	1	1452	836	1315	4e-187	664.1	UniRef100_L8GZ12 RasGEF domain containing protein n=1 Tax=Acanthamoeba castellanii str. Neff TaxID=1257118 RepID=L8GZ12_ACACA
mRNA_12044	UniRef100_L8H2E3	38	590	239	16	7	1443	800	1373	9.1e-75	290.8	UniRef100_L8H2E3 RasGEF domain containing protein n=1 Tax=Acanthamoeba castellanii str. Neff TaxID=1257118 RepID=L8H2E3_ACACA
mRNA_12044	UniRef100_L8H0E0	25.2	492	245	16	4	1215	685	1141	2.1e-23	120.2	UniRef100_L8H0E0 RasGEF domain containing protein n=1 Tax=Acanthamoeba castellanii str. Neff TaxID=1257118 RepID=L8H0E0_ACACA
mRNA_12824	UniRef100_L8HGC3	73.7	327	67	2	13	963	6	323	9.4e-137	496.1	UniRef100_L8HGC3 Low CO2induced aldose reductase n=1 Tax=Acanthamoeba castellanii str. Neff TaxID=1257118 RepID=L8HGC3_ACACA
mRNA_20262	UniRef100_L8H217	68.8	64	20	0	1	192	1	64	1e-12	83.2	UniRef100_L8H217 Uncharacterized protein n=1 Tax=Acanthamoeba castellanii str. Neff TaxID=1257118 RepID=L8H217_ACACA
mRNA_4841	UniRef100_L8GMU4	79.6	401	67	2	40	1218	12	405	3.9e-172	614	UniRef100_L8GMU4 Protein kinase domain containing protein n=1 Tax=Acanthamoeba castellanii str. Neff TaxID=1257118 RepID=L8GMU4_ACACA
mRNA_4841	UniRef100_L8GLC2	45.8	400	198	7	31	1209	8	395	1.1e-86	330.1	UniRef100_L8GLC2 5'nucleotidase n=1 Tax=Acanthamoeba castellanii str. Neff TaxID=1257118 RepID=L8GLC2_ACACA
mRNA_4841	UniRef100_L8GK27	38.6	404	227	8	34	1218	11	402	5.8e-67	264.6	UniRef100_L8GK27 Guanylate cyclase n=1 Tax=Acanthamoeba castellanii str. Neff TaxID=1257118 RepID=L8GK27_ACACA
mRNA_4841	UniRef100_L8H3N0	36.3	408	232	8	34	1218	5	397	2.1e-64	256.1	UniRef100_L8H3N0 Protein kinase domain containing protein n=1 Tax=Acanthamoeba castellanii str. Neff TaxID=1257118 RepID=L8H3N0_ACACA
mRNA_4841	UniRef100_L8GZ77	36.6	391	227	9	55	1215	11	384	7.9e-64	254.2	UniRef100_L8GZ77 5'nucleotidase, putative n=1 Tax=Acanthamoeba castellanii str. Neff TaxID=1257118 RepID=L8GZ77_ACACA
mRNA_4841	UniRef100_L8H5T5	36.8	410	228	9	40	1218	7	402	3.9e-63	251.9	UniRef100_L8H5T5 Guanylate cyclase n=1 Tax=Acanthamoeba castellanii str. Neff TaxID=1257118 RepID=L8H5T5_ACACA
mRNA_4841	UniRef100_L8GWM5	38.5	395	222	8	46	1218	12	389	2.8e-61	245.7	UniRef100_L8GWM5 NAD nucleotidase, putative n=1 Tax=Acanthamoeba castellanii str. Neff TaxID=1257118 RepID=L8GWM5_ACACA
mRNA_4841	UniRef100_L8GFL4	35.4	407	244	5	37	1218	27	427	5.5e-57	231.5	UniRef100_L8GFL4 Guanylate cyclase n=1 Tax=Acanthamoeba castellanii str. Neff TaxID=1257118 RepID=L8GFL4_ACACA
mRNA_4841	UniRef100_L8H8C2	35.6	402	216	10	31	1218	7	371	1.9e-54	223	UniRef100_L8H8C2 5'nucleotidase, C-terminal domain containing protein n=1 Tax=Acanthamoeba castellanii str. Neff TaxID=1257118 RepID=L8H8C2_ACACA
mRNA_4841	UniRef100_L8GH46	36.6	352	184	10	34	1002	7	348	4.2e-49	205.3	UniRef100_L8GH46 5'-nucleotidase n=1 Tax=Acanthamoeba castellanii str. Neff TaxID=1257118 RepID=L8GH46_ACACA
mRNA_4841	UniRef100_L8HEG8	32.9	386	235	9	97	1218	14	387	5.5e-49	204.9	UniRef100_L8HEG8 Guanylate cyclase n=1 Tax=Acanthamoeba castellanii str. Neff TaxID=1257118 RepID=L8HEG8_ACACA
mRNA_16170	UniRef100_L8H1Y9	84.3	210	31	2	349	978	1	208	3.2e-92	348.2	UniRef100_L8H1Y9 Tetratricopeptide repeat domain containing protein n=1 Tax=Acanthamoeba castellanii str. Neff TaxID=1257118 RepID=L8H1Y9_ACACA
mRNA_10718	UniRef100_M0QSN0	43.9	189	84	2	1	567	1	167	5.5e-25	125.2	UniRef100_M0QSN0 K+ channel tetramerisation subfamily protein n=1 Tax=Acanthamoeba castellanii str. Neff TaxID=1257118 RepID=M0QSN0_ACACA
mRNA_10718	UniRef100_M0QSM6	46.8	154	62	5	136	588	1	137	2.4e-20	109.8	UniRef100_M0QSM6 K+ channel tetramerisation subfamily protein (Fragment) n=1 Tax=Acanthamoeba castellanii str. Neff TaxID=1257118 RepID=M0QSM6_ACACA
mRNA_10718	UniRef100_M0QSU6	42.7	171	78	5	46	549	7	160	1.9e-17	100.1	UniRef100_M0QSU6 K+ channel tetramerisation subfamily protein (Fragment) n=1 Tax=Acanthamoeba castellanii str. Neff TaxID=1257118 RepID=M0QSU6_ACACA
mRNA_16935	UniRef100_L8GYJ2	45.4	410	146	13	1	1107	1	373	8.5e-57	230.7	UniRef100_L8GYJ2 Uncharacterized protein n=1 Tax=Acanthamoeba castellanii str. Neff TaxID=1257118 RepID=L8GYJ2_ACACA
mRNA_12260	UniRef100_L8GGA0	79.5	546	100	4	1	1614	1	542	1.3e-250	875.2	UniRef100_L8GGA0 Ammonium transporter n=1 Tax=Acanthamoeba castellanii str. Neff TaxID=1257118 RepID=L8GGA0_ACACA
mRNA_12260	UniRef100_L8GFX3	65.6	541	140	4	1	1497	1	537	1.8e-201	711.8	UniRef100_L8GFX3 Ammonium transporter subfamily protein n=1 Tax=Acanthamoeba castellanii str. Neff TaxID=1257118 RepID=L8GFX3_ACACA
mRNA_4587	UniRef100_L8H3B4	93.5	341	21	1	127	1149	1	340	7e-170	606.7	UniRef100_L8H3B4 CBS domain containing protein-related, putative n=1 Tax=Acanthamoeba castellanii str. Neff TaxID=1257118 RepID=L8H3B4_ACACA
mRNA_4587	UniRef100_L8GYC2	49.3	375	169	5	1	1065	52	425	1.8e-80	309.7	UniRef100_L8GYC2 Uncharacterized protein n=1 Tax=Acanthamoeba castellanii str. Neff TaxID=1257118 RepID=L8GYC2_ACACA
mRNA_10423	UniRef100_L8H1W9	63.5	329	76	6	1	915	1	309	5.4e-89	337.4	UniRef100_L8H1W9 tRNA (Guanine-N1-)-methyltransferase n=1 Tax=Acanthamoeba castellanii str. Neff TaxID=1257118 RepID=L8H1W9_ACACA
mRNA_10423	UniRef100_L8GIH1	45.4	196	87	3	295	882	123	298	9.4e-41	177.2	UniRef100_L8GIH1 tRNA (GuanineN1)-methyltransferase n=1 Tax=Acanthamoeba castellanii str. Neff TaxID=1257118 RepID=L8GIH1_ACACA
mRNA_17759	UniRef100_L8HIU7	83.4	296	15	2	1	873	1	267	3.4e-138	500.7	UniRef100_L8HIU7 Oxidoreductase n=1 Tax=Acanthamoeba castellanii str. Neff TaxID=1257118 RepID=L8HIU7_ACACA
mRNA_2215	UniRef100_L8GVY1	71.6	211	55	2	1	633	1	206	1.1e-85	325.9	UniRef100_L8GVY1 Mimivirus encoded protein, putative n=1 Tax=Acanthamoeba castellanii str. Neff TaxID=1257118 RepID=L8GVY1_ACACA
mRNA_2215	UniRef100_L8GX67	71.1	211	56	2	1	633	1	206	1.1e-85	325.9	UniRef100_L8GX67 Mimivirus encoded protein, putative n=1 Tax=Acanthamoeba castellanii str. Neff TaxID=1257118 RepID=L8GX67_ACACA
mRNA_2215	UniRef100_L8GX34	72.2	209	54	3	16	630	10	218	5.1e-83	317	UniRef100_L8GX34 Mimivirus encoded protein, putative n=1 Tax=Acanthamoeba castellanii str. Neff TaxID=1257118 RepID=L8GX34_ACACA
mRNA_2215	UniRef100_L8GV92	74.7	186	46	1	76	630	47	232	2.8e-81	311.2	UniRef100_L8GV92 Uncharacterized protein n=1 Tax=Acanthamoeba castellanii str. Neff TaxID=1257118 RepID=L8GV92_ACACA
mRNA_2215	UniRef100_L8GXI2	55.9	59	21	2	463	633	180	235	1.7e-06	62.8	UniRef100_L8GXI2 Uncharacterized protein n=1 Tax=Acanthamoeba castellanii str. Neff TaxID=1257118 RepID=L8GXI2_ACACA
mRNA_13754	UniRef100_L8GRT3	74.7	174	44	0	151	672	1	174	1e-68	269.6	UniRef100_L8GRT3 C5orf4 protein n=1 Tax=Acanthamoeba castellanii str. Neff TaxID=1257118 RepID=L8GRT3_ACACA
mRNA_11688	UniRef100_L8GTW7	86.7	339	39	2	76	1089	38	371	1.8e-152	548.5	UniRef100_L8GTW7 PH domain containing protein n=1 Tax=Acanthamoeba castellanii str. Neff TaxID=1257118 RepID=L8GTW7_ACACA
mRNA_19284	UniRef100_L8GIB9	63.8	470	147	7	3	1397	182	633	2.2e-153	552	UniRef100_L8GIB9 Uncharacterized protein n=1 Tax=Acanthamoeba castellanii str. Neff TaxID=1257118 RepID=L8GIB9_ACACA
mRNA_8027	UniRef100_L8GNA4	54.5	145	47	3	256	687	27	153	8.5e-35	157.1	UniRef100_L8GNA4 Uncharacterized protein n=1 Tax=Acanthamoeba castellanii str. Neff TaxID=1257118 RepID=L8GNA4_ACACA
mRNA_11097	UniRef100_L8GCU9	92.3	403	13	3	4	1212	4	388	2.5e-203	717.6	UniRef100_L8GCU9 Kinesin motor domain containing protein n=1 Tax=Acanthamoeba castellanii str. Neff TaxID=1257118 RepID=L8GCU9_ACACA
mRNA_11097	UniRef100_L8GLW3	50.5	390	147	8	76	1212	6	360	3.2e-94	355.1	UniRef100_L8GLW3 Kinesin motor domain containing protein n=1 Tax=Acanthamoeba castellanii str. Neff TaxID=1257118 RepID=L8GLW3_ACACA
mRNA_4477	UniRef100_L8GVQ4	92.2	735	29	3	97	2298	2	709	0	1304.3	UniRef100_L8GVQ4 Methylmalonyl-CoA mutase n=1 Tax=Acanthamoeba castellanii str. Neff TaxID=1257118 RepID=L8GVQ4_ACACA
mRNA_2720	UniRef100_L8GJL3	53	411	69	6	847	2040	41	340	5.2e-69	273.1	UniRef100_L8GJL3 Uncharacterized protein n=1 Tax=Acanthamoeba castellanii str. Neff TaxID=1257118 RepID=L8GJL3_ACACA
mRNA_2720	UniRef100_L8GLX2	62.8	344	109	1	2602	3576	142	485	3.2e-58	237.3	UniRef100_L8GLX2 Uncharacterized protein n=1 Tax=Acanthamoeba castellanii str. Neff TaxID=1257118 RepID=L8GLX2_ACACA
mRNA_2720	UniRef100_L8H5V9	40	200	105	4	1399	1992	359	545	8.7e-32	149.4	UniRef100_L8H5V9 Uncharacterized protein n=1 Tax=Acanthamoeba castellanii str. Neff TaxID=1257118 RepID=L8H5V9_ACACA
mRNA_2720	UniRef100_L8H7U6	34.2	666	386	11	1	1965	168	792	5.6e-31	146.7	UniRef100_L8H7U6 Uncharacterized protein n=1 Tax=Acanthamoeba castellanii str. Neff TaxID=1257118 RepID=L8H7U6_ACACA
mRNA_2720	UniRef100_L8H7U2	44.1	177	86	3	1444	1974	210	373	3.7e-30	144.1	UniRef100_L8H7U2 Uncharacterized protein n=1 Tax=Acanthamoeba castellanii str. Neff TaxID=1257118 RepID=L8H7U2_ACACA
mRNA_2720	UniRef100_L8GJE9	42.3	156	88	2	1	465	219	373	2e-28	138.3	UniRef100_L8GJE9 PAS domain-containing protein n=1 Tax=Acanthamoeba castellanii str. Neff TaxID=1257118 RepID=L8GJE9_ACACA
mRNA_2720	UniRef100_L8H4V1	40.7	177	91	4	1417	1944	231	394	4.5e-28	137.1	UniRef100_L8H4V1 Uncharacterized protein n=1 Tax=Acanthamoeba castellanii str. Neff TaxID=1257118 RepID=L8H4V1_ACACA
mRNA_2720	UniRef100_L8H711	40.4	166	83	4	1453	1944	134	285	5.1e-24	123.6	UniRef100_L8H711 Uncharacterized protein n=1 Tax=Acanthamoeba castellanii str. Neff TaxID=1257118 RepID=L8H711_ACACA
mRNA_2720	UniRef100_L8H824	35.4	178	102	3	1435	1965	163	328	3.7e-22	117.5	UniRef100_L8H824 Uncharacterized protein n=1 Tax=Acanthamoeba castellanii str. Neff TaxID=1257118 RepID=L8H824_ACACA
mRNA_2720	UniRef100_L8H999	30.6	173	107	3	1429	1947	81	240	3.8e-19	107.5	UniRef100_L8H999 Uncharacterized protein n=1 Tax=Acanthamoeba castellanii str. Neff TaxID=1257118 RepID=L8H999_ACACA
mRNA_2720	UniRef100_L8H9Q3	30.9	175	108	3	1441	1959	302	465	3.5e-17	100.9	UniRef100_L8H9Q3 Fungal Zn(2)-Cys(6) binuclear cluster domain containing protein n=1 Tax=Acanthamoeba castellanii str. Neff TaxID=1257118 RepID=L8H9Q3_ACACA
mRNA_2720	UniRef100_L8H4T7	38.9	90	54	1	265	531	1	90	6.7e-08	70.1	UniRef100_L8H4T7 Uncharacterized protein (Fragment) n=1 Tax=Acanthamoeba castellanii str. Neff TaxID=1257118 RepID=L8H4T7_ACACA
mRNA_10660	UniRef100_L8GUM2	85	107	16	0	1	321	1	107	1.7e-53	218	UniRef100_L8GUM2 DUF614 family protein n=1 Tax=Acanthamoeba castellanii str. Neff TaxID=1257118 RepID=L8GUM2_ACACA
mRNA_10660	UniRef100_L8GN70	66.3	101	34	0	1	303	1	101	7e-36	159.5	UniRef100_L8GN70 Uncharacterized protein n=1 Tax=Acanthamoeba castellanii str. Neff TaxID=1257118 RepID=L8GN70_ACACA
mRNA_2526	UniRef100_L8H7N7	81.2	133	19	1	379	759	6	138	4.3e-55	224.6	UniRef100_L8H7N7 Signal peptide peptidase, putative n=1 Tax=Acanthamoeba castellanii str. Neff TaxID=1257118 RepID=L8H7N7_ACACA
mRNA_5531	UniRef100_L8H2J6	95.4	395	18	0	1	1185	1	395	4.3e-216	760	UniRef100_L8H2J6 Obg-like ATPase 1 n=1 Tax=Acanthamoeba castellanii str. Neff TaxID=1257118 RepID=L8H2J6_ACACA
mRNA_8613	UniRef100_M4NBL6	94.6	130	7	0	4	393	3	132	1.8e-62	248.1	UniRef100_M4NBL6 Autophagy-related protein n=1 Tax=Acanthamoeba castellanii TaxID=5755 RepID=M4NBL6_ACACA
mRNA_8613	UniRef100_L8GPL0	55.7	115	49	2	40	384	4	116	5.6e-27	130.2	UniRef100_L8GPL0 Autophagy-related protein n=2 Tax=Acanthamoeba castellanii TaxID=5755 RepID=L8GPL0_ACACA
mRNA_1625	UniRef100_L8H1T2	95.7	749	30	1	3	2249	1062	1808	0	1440.2	UniRef100_L8H1T2 Aspartate carbamoyltransferase n=1 Tax=Acanthamoeba castellanii str. Neff TaxID=1257118 RepID=L8H1T2_ACACA
mRNA_17400	UniRef100_L8GF57	45.5	325	104	8	1	966	41	295	6e-59	237.7	UniRef100_L8GF57 Fbox domain containing protein n=1 Tax=Acanthamoeba castellanii str. Neff TaxID=1257118 RepID=L8GF57_ACACA
mRNA_633	UniRef100_L8H0N4	68.1	887	198	13	2620	5121	1	855	0	1192.2	UniRef100_L8H0N4 GCC2 and GCC3 domain containing protein n=1 Tax=Acanthamoeba castellanii str. Neff TaxID=1257118 RepID=L8H0N4_ACACA
mRNA_633	UniRef100_L8H2V7	62.2	950	248	13	13	2613	8	929	0	1170.2	UniRef100_L8H2V7 Uncharacterized protein n=1 Tax=Acanthamoeba castellanii str. Neff TaxID=1257118 RepID=L8H2V7_ACACA
mRNA_633	UniRef100_L8H1F2	73.6	72	18	1	403	618	3	73	2e-20	112.1	UniRef100_L8H1F2 Uncharacterized protein n=1 Tax=Acanthamoeba castellanii str. Neff TaxID=1257118 RepID=L8H1F2_ACACA
mRNA_8346	UniRef100_L8HIK6	66.7	150	35	3	112	558	24	159	2.4e-44	188.3	UniRef100_L8HIK6 Methyltransferase n=1 Tax=Acanthamoeba castellanii str. Neff TaxID=1257118 RepID=L8HIK6_ACACA
mRNA_16454	UniRef100_L8GX88	85.7	251	32	1	4	756	16	262	7e-119	436.4	UniRef100_L8GX88 DNA ligaselike, putative n=1 Tax=Acanthamoeba castellanii str. Neff TaxID=1257118 RepID=L8GX88_ACACA
mRNA_16454	UniRef100_L8GHI0	49.6	236	107	5	16	717	28	253	4.9e-56	227.6	UniRef100_L8GHI0 Uncharacterized protein n=1 Tax=Acanthamoeba castellanii str. Neff TaxID=1257118 RepID=L8GHI0_ACACA
mRNA_16564	UniRef100_L8GJH3	86.6	479	39	4	1	1362	33	511	3.5e-222	780.4	UniRef100_L8GJH3 Peptidase family C78 n=1 Tax=Acanthamoeba castellanii str. Neff TaxID=1257118 RepID=L8GJH3_ACACA
mRNA_845	UniRef100_L8GK69	66.7	1706	482	14	82	5073	23	1684	0	2043.9	UniRef100_L8GK69 Guanylate cyclase n=2 Tax=Acanthamoeba castellanii str. Neff TaxID=1257118 RepID=L8GK69_ACACA
mRNA_845	UniRef100_L8HLK8	65.9	1702	513	12	43	5073	13	1671	0	2021.1	UniRef100_L8HLK8 Guanylate cyclase n=1 Tax=Acanthamoeba castellanii str. Neff TaxID=1257118 RepID=L8HLK8_ACACA
mRNA_845	UniRef100_L8H7D1	66.1	1735	476	16	82	5079	24	1714	0	2015	UniRef100_L8H7D1 Guanylate cyclase n=1 Tax=Acanthamoeba castellanii str. Neff TaxID=1257118 RepID=L8H7D1_ACACA
mRNA_845	UniRef100_L8GIY5	63.9	1699	558	15	43	5073	11	1676	0	1990.7	UniRef100_L8GIY5 Guanylate cyclase n=1 Tax=Acanthamoeba castellanii str. Neff TaxID=1257118 RepID=L8GIY5_ACACA
mRNA_845	UniRef100_L8GG40	62.5	1643	566	11	250	5073	52	1679	0	1944.1	UniRef100_L8GG40 Guanylate cyclase n=1 Tax=Acanthamoeba castellanii str. Neff TaxID=1257118 RepID=L8GG40_ACACA
mRNA_845	UniRef100_L8HDX0	59.3	1711	627	13	16	5073	8	1673	0	1942.9	UniRef100_L8HDX0 Guanylate cyclase n=1 Tax=Acanthamoeba castellanii str. Neff TaxID=1257118 RepID=L8HDX0_ACACA
mRNA_845	UniRef100_L8HCL1	62	1683	496	14	79	5103	22	1569	0	1939.5	UniRef100_L8HCL1 Guanylate cyclase n=1 Tax=Acanthamoeba castellanii str. Neff TaxID=1257118 RepID=L8HCL1_ACACA
mRNA_845	UniRef100_L8H920	62.3	1715	572	14	19	5067	6	1678	0	1911	UniRef100_L8H920 Guanylate cyclase n=1 Tax=Acanthamoeba castellanii str. Neff TaxID=1257118 RepID=L8H920_ACACA
mRNA_845	UniRef100_L8GHJ2	60.3	1701	579	18	40	5088	47	1668	0	1887.5	UniRef100_L8GHJ2 Guanylate cyclase n=1 Tax=Acanthamoeba castellanii str. Neff TaxID=1257118 RepID=L8GHJ2_ACACA
mRNA_845	UniRef100_L8HG11	60.2	1686	578	14	91	5070	26	1644	0	1858.6	UniRef100_L8HG11 Guanylate cyclase n=1 Tax=Acanthamoeba castellanii str. Neff TaxID=1257118 RepID=L8HG11_ACACA
mRNA_845	UniRef100_L8GG67	60.3	1732	553	21	1	5082	3	1638	0	1843.6	UniRef100_L8GG67 Serine/threonine protein kinase, putative n=1 Tax=Acanthamoeba castellanii str. Neff TaxID=1257118 RepID=L8GG67_ACACA
mRNA_845	UniRef100_L8HF26	57.4	1739	612	18	40	5088	17	1683	0	1801.2	UniRef100_L8HF26 Guanylate cyclase n=1 Tax=Acanthamoeba castellanii str. Neff TaxID=1257118 RepID=L8HF26_ACACA
mRNA_845	UniRef100_L8GDF5	54.9	1742	634	17	34	5082	8	1656	0	1720.7	UniRef100_L8GDF5 Guanylate cyclase n=1 Tax=Acanthamoeba castellanii str. Neff TaxID=1257118 RepID=L8GDF5_ACACA
mRNA_845	UniRef100_L8HCJ9	55.9	1709	444	15	70	5070	23	1463	0	1696	UniRef100_L8HCJ9 Guanylate cyclase n=1 Tax=Acanthamoeba castellanii str. Neff TaxID=1257118 RepID=L8HCJ9_ACACA
mRNA_845	UniRef100_L8HIJ1	54.2	1648	663	22	307	5091	5	1614	0	1662.9	UniRef100_L8HIJ1 Guanylate cyclase n=1 Tax=Acanthamoeba castellanii str. Neff TaxID=1257118 RepID=L8HIJ1_ACACA
mRNA_845	UniRef100_L8GF66	54.3	1694	685	16	88	5070	1	1638	0	1662.5	UniRef100_L8GF66 Guanylate cyclase (Fragment) n=1 Tax=Acanthamoeba castellanii str. Neff TaxID=1257118 RepID=L8GF66_ACACA
mRNA_845	UniRef100_L8GIX5	53.7	1686	720	24	91	5076	24	1672	0	1598.6	UniRef100_L8GIX5 Guanylate cyclase n=1 Tax=Acanthamoeba castellanii str. Neff TaxID=1257118 RepID=L8GIX5_ACACA
mRNA_845	UniRef100_L8H5M2	56.9	1575	558	14	73	4647	27	1530	0	1556.6	UniRef100_L8H5M2 Guanylate cyclase n=1 Tax=Acanthamoeba castellanii str. Neff TaxID=1257118 RepID=L8H5M2_ACACA
mRNA_845	UniRef100_L8GLH1	53	1728	747	27	1	5082	1	1696	0	1533.1	UniRef100_L8GLH1 Guanylate cyclase n=1 Tax=Acanthamoeba castellanii str. Neff TaxID=1257118 RepID=L8GLH1_ACACA
mRNA_845	UniRef100_L8GY28	55.3	1592	638	16	364	5079	79	1617	0	1532.3	UniRef100_L8GY28 Guanylate cyclase n=1 Tax=Acanthamoeba castellanii str. Neff TaxID=1257118 RepID=L8GY28_ACACA
mRNA_845	UniRef100_L8GJZ3	50.4	1701	767	24	46	5079	15	1661	0	1522.7	UniRef100_L8GJZ3 Guanylate cyclase n=1 Tax=Acanthamoeba castellanii str. Neff TaxID=1257118 RepID=L8GJZ3_ACACA
mRNA_845	UniRef100_L8HI49	52.1	1707	704	24	19	5082	4	1616	0	1498.4	UniRef100_L8HI49 Guanylate cyclase n=1 Tax=Acanthamoeba castellanii str. Neff TaxID=1257118 RepID=L8HI49_ACACA
mRNA_845	UniRef100_L8GLJ5	51.6	1722	725	25	31	5067	12	1667	0	1476.5	UniRef100_L8GLJ5 Guanylate cyclase n=1 Tax=Acanthamoeba castellanii str. Neff TaxID=1257118 RepID=L8GLJ5_ACACA
mRNA_4636	UniRef100_L8H048	70	463	98	7	46	1410	11	440	3.2e-162	581.3	UniRef100_L8H048 Uncharacterized protein n=1 Tax=Acanthamoeba castellanii str. Neff TaxID=1257118 RepID=L8H048_ACACA
mRNA_15026	UniRef100_L8H596	67.7	947	227	21	1	2733	1	904	3.9e-281	977.2	UniRef100_L8H596 Peptidase S74 domain-containing protein n=1 Tax=Acanthamoeba castellanii str. Neff TaxID=1257118 RepID=L8H596_ACACA
mRNA_15026	UniRef100_L8GRN2	52.1	140	56	1	1735	2154	479	607	1.7e-29	141.4	UniRef100_L8GRN2 Peptidase S74 domain-containing protein n=1 Tax=Acanthamoeba castellanii str. Neff TaxID=1257118 RepID=L8GRN2_ACACA
mRNA_15026	UniRef100_L8HHH5	29.3	365	177	8	1720	2730	558	869	3.7e-29	140.2	UniRef100_L8HHH5 Peptidase S74 domain-containing protein (Fragment) n=1 Tax=Acanthamoeba castellanii str. Neff TaxID=1257118 RepID=L8HHH5_ACACA
mRNA_15026	UniRef100_L8GD03	39.5	147	87	2	1735	2169	346	492	4.3e-17	100.1	UniRef100_L8GD03 Peptidase S74 domain-containing protein n=1 Tax=Acanthamoeba castellanii str. Neff TaxID=1257118 RepID=L8GD03_ACACA
mRNA_689	UniRef100_L8HDM2	72.4	490	85	9	1	1338	1	484	4.3e-188	667.2	UniRef100_L8HDM2 SET domain containing protein n=1 Tax=Acanthamoeba castellanii str. Neff TaxID=1257118 RepID=L8HDM2_ACACA
mRNA_2017	UniRef100_L8GRX4	87.8	172	21	0	4	519	12	183	7.3e-83	316.2	UniRef100_L8GRX4 Uncharacterized protein n=1 Tax=Acanthamoeba castellanii str. Neff TaxID=1257118 RepID=L8GRX4_ACACA
mRNA_2017	UniRef100_L8GI20	88.3	163	19	0	1	489	1	163	2.3e-76	294.7	UniRef100_L8GI20 Uncharacterized protein (Fragment) n=1 Tax=Acanthamoeba castellanii str. Neff TaxID=1257118 RepID=L8GI20_ACACA
mRNA_2017	UniRef100_L8GMC8	79.5	176	35	1	1	525	1	176	7.3e-75	289.7	UniRef100_L8GMC8 Uncharacterized protein n=1 Tax=Acanthamoeba castellanii str. Neff TaxID=1257118 RepID=L8GMC8_ACACA
mRNA_2017	UniRef100_L8GVU6	80.2	172	34	0	1	516	1	172	1.8e-73	285	UniRef100_L8GVU6 Uncharacterized protein n=1 Tax=Acanthamoeba castellanii str. Neff TaxID=1257118 RepID=L8GVU6_ACACA
mRNA_2017	UniRef100_L8GH94	80.4	153	30	0	67	525	53	205	1.6e-66	261.9	UniRef100_L8GH94 Uncharacterized protein n=1 Tax=Acanthamoeba castellanii str. Neff TaxID=1257118 RepID=L8GH94_ACACA
mRNA_2017	UniRef100_L8GM07	81	153	29	0	67	525	29	181	2.1e-66	261.5	UniRef100_L8GM07 Uncharacterized protein n=1 Tax=Acanthamoeba castellanii str. Neff TaxID=1257118 RepID=L8GM07_ACACA
mRNA_2017	UniRef100_L8GUI9	73.7	156	41	0	49	516	9	164	1.3e-58	235.7	UniRef100_L8GUI9 Uncharacterized protein n=1 Tax=Acanthamoeba castellanii str. Neff TaxID=1257118 RepID=L8GUI9_ACACA
mRNA_9510	UniRef100_L8H0W3	85.1	503	74	1	97	1602	7	509	1.4e-265	924.9	UniRef100_L8H0W3 Uncharacterized protein n=1 Tax=Acanthamoeba castellanii str. Neff TaxID=1257118 RepID=L8H0W3_ACACA
mRNA_8222	UniRef100_L8GPT8	81.8	192	33	2	1	573	325	515	8.8e-90	339.3	UniRef100_L8GPT8 RFX-type winged-helix domain-containing protein n=1 Tax=Acanthamoeba castellanii str. Neff TaxID=1257118 RepID=L8GPT8_ACACA
mRNA_13187	UniRef100_L8GKZ7	77.2	372	71	3	1	1110	1	360	6.2e-92	348.6	UniRef100_L8GKZ7 Rab-GAP TBC domain-containing protein n=1 Tax=Acanthamoeba castellanii str. Neff TaxID=1257118 RepID=L8GKZ7_ACACA
mRNA_14062	UniRef100_L8H821	92.1	845	60	2	1	2514	110	954	0	1569.7	UniRef100_L8H821 Aldehyde oxidase and xanthine dehydrogenase, molybdopterin binding domain containing protein n=1 Tax=Acanthamoeba castellanii str. Neff TaxID=1257118 RepID=L8H821_ACACA
mRNA_16007	UniRef100_L8H4Y5	75.9	452	94	4	1	1332	1	445	2.1e-171	611.7	UniRef100_L8H4Y5 Uncharacterized protein n=1 Tax=Acanthamoeba castellanii str. Neff TaxID=1257118 RepID=L8H4Y5_ACACA
mRNA_16007	UniRef100_L8GZS4	43.3	360	192	2	193	1272	75	422	2.9e-72	282.3	UniRef100_L8GZS4 Transporter, permease n=1 Tax=Acanthamoeba castellanii str. Neff TaxID=1257118 RepID=L8GZS4_ACACA
mRNA_16007	UniRef100_L8HIF8	44.6	370	177	6	175	1269	3	349	4.3e-71	278.5	UniRef100_L8HIF8 Uncharacterized protein n=1 Tax=Acanthamoeba castellanii str. Neff TaxID=1257118 RepID=L8HIF8_ACACA
mRNA_19469	UniRef100_L8H4G3	51.3	374	160	7	136	1224	1	363	6.1e-83	319.3	UniRef100_L8H4G3 Uncharacterized protein n=1 Tax=Acanthamoeba castellanii str. Neff TaxID=1257118 RepID=L8H4G3_ACACA
mRNA_19469	UniRef100_L8GTZ7	33.4	467	234	13	10	1365	12	416	2.7e-38	171	UniRef100_L8GTZ7 Uncharacterized protein n=1 Tax=Acanthamoeba castellanii str. Neff TaxID=1257118 RepID=L8GTZ7_ACACA
mRNA_11826	UniRef100_L8GV91	72	354	62	7	19	981	63	412	1.6e-142	515.4	UniRef100_L8GV91 DOM3 exoribonuclease, putative n=1 Tax=Acanthamoeba castellanii str. Neff TaxID=1257118 RepID=L8GV91_ACACA
mRNA_17114	UniRef100_L8HIW9	56.3	231	73	4	250	903	9	224	1.4e-49	206.5	UniRef100_L8HIW9 Base excision DNA repair protein, HhHGPD subfamily protein n=1 Tax=Acanthamoeba castellanii str. Neff TaxID=1257118 RepID=L8HIW9_ACACA
mRNA_11633	UniRef100_L8GNC1	69.5	463	109	11	98	1423	4	455	2.2e-150	542	UniRef100_L8GNC1 PB1 domain containing protein n=1 Tax=Acanthamoeba castellanii str. Neff TaxID=1257118 RepID=L8GNC1_ACACA
mRNA_8677	UniRef100_L8HAQ4	81.4	596	52	2	751	2361	1	596	7.9e-270	939.5	UniRef100_L8HAQ4 Vesicle-fusing ATPase n=1 Tax=Acanthamoeba castellanii str. Neff TaxID=1257118 RepID=L8HAQ4_ACACA
mRNA_10873	UniRef100_L8HBD9	90.9	232	20	1	805	1500	5	235	7.1e-113	417.5	UniRef100_L8HBD9 Uncharacterized protein n=1 Tax=Acanthamoeba castellanii str. Neff TaxID=1257118 RepID=L8HBD9_ACACA
mRNA_17984	UniRef100_L8GMS8	77.1	735	138	3	4	2145	4	729	8.9e-298	1032.3	UniRef100_L8GMS8 Fbox domain containing protein n=1 Tax=Acanthamoeba castellanii str. Neff TaxID=1257118 RepID=L8GMS8_ACACA
mRNA_17984	UniRef100_L8GMS8	83.6	456	46	3	937	2244	1027	1473	2.4e-218	768.5	UniRef100_L8GMS8 Fbox domain containing protein n=1 Tax=Acanthamoeba castellanii str. Neff TaxID=1257118 RepID=L8GMS8_ACACA
mRNA_17984	UniRef100_L8GGH4	95.1	184	9	0	85	636	3	186	2.2e-94	356.7	UniRef100_L8GGH4 Fbox domain containing protein n=1 Tax=Acanthamoeba castellanii str. Neff TaxID=1257118 RepID=L8GGH4_ACACA
mRNA_17984	UniRef100_L8GU55	38.6	88	45	2	2092	2349	481	561	2.6e-07	67.4	UniRef100_L8GU55 Fbox domain containing protein n=1 Tax=Acanthamoeba castellanii str. Neff TaxID=1257118 RepID=L8GU55_ACACA
mRNA_4990	UniRef100_L8HFR3	76.3	169	30	2	49	525	1	169	4.3e-58	235.3	UniRef100_L8HFR3 Uncharacterized protein n=1 Tax=Acanthamoeba castellanii str. Neff TaxID=1257118 RepID=L8HFR3_ACACA
mRNA_10258	UniRef100_L8HCX6	28.3	724	294	18	1156	3120	346	913	3e-67	267.7	UniRef100_L8HCX6 Phospholipase, patatin family protein n=1 Tax=Acanthamoeba castellanii str. Neff TaxID=1257118 RepID=L8HCX6_ACACA
mRNA_10258	UniRef100_L8HBT8	75.5	298	51	5	16	888	15	297	1.4e-61	248.8	UniRef100_L8HBT8 Uncharacterized protein n=1 Tax=Acanthamoeba castellanii str. Neff TaxID=1257118 RepID=L8HBT8_ACACA
mRNA_10258	UniRef100_L8HBT8	74.3	144	26	1	4840	5271	395	527	5e-22	117.5	UniRef100_L8HBT8 Uncharacterized protein n=1 Tax=Acanthamoeba castellanii str. Neff TaxID=1257118 RepID=L8HBT8_ACACA
mRNA_10258	UniRef100_L8GFC9	26.2	774	369	18	793	3072	419	1004	7.1e-61	246.5	UniRef100_L8GFC9 PH domain containing protein n=1 Tax=Acanthamoeba castellanii str. Neff TaxID=1257118 RepID=L8GFC9_ACACA
mRNA_10258	UniRef100_L8H6B7	26	439	308	4	1822	3090	339	776	1.6e-36	165.6	UniRef100_L8H6B7 PH domain containing protein n=1 Tax=Acanthamoeba castellanii str. Neff TaxID=1257118 RepID=L8H6B7_ACACA
mRNA_10258	UniRef100_L8GNC8	27.3	513	269	17	835	2241	58	510	8.2e-33	153.3	UniRef100_L8GNC8 Phospholipase n=1 Tax=Acanthamoeba castellanii str. Neff TaxID=1257118 RepID=L8GNC8_ACACA
mRNA_10258	UniRef100_L8GLN0	25	719	283	19	1693	3090	274	989	5e-30	144.1	UniRef100_L8GLN0 Phospholipase, patatin family protein n=1 Tax=Acanthamoeba castellanii str. Neff TaxID=1257118 RepID=L8GLN0_ACACA
mRNA_17277	UniRef100_L8GU96	75.2	1252	230	18	1399	5118	1	1184	0	1500	UniRef100_L8GU96 ATPase/histidine kinase/DNA gyrase B/HSP90 domain containing protein n=1 Tax=Acanthamoeba castellanii str. Neff TaxID=1257118 RepID=L8GU96_ACACA
mRNA_17277	UniRef100_L8GUT4	92.9	409	22	1	1	1227	1	402	1.1e-215	760.8	UniRef100_L8GUT4 Tyrosine aminotransferase, putative n=1 Tax=Acanthamoeba castellanii str. Neff TaxID=1257118 RepID=L8GUT4_ACACA
mRNA_8606	UniRef100_L8H0F6	75	132	27	1	4	381	20	151	6.6e-09	70.1	UniRef100_L8H0F6 Uncharacterized protein n=1 Tax=Acanthamoeba castellanii str. Neff TaxID=1257118 RepID=L8H0F6_ACACA
mRNA_8606	UniRef100_L8HLH1	65.1	43	15	0	250	378	460	502	2e-05	58.5	UniRef100_L8HLH1 Uncharacterized protein n=1 Tax=Acanthamoeba castellanii str. Neff TaxID=1257118 RepID=L8HLH1_ACACA
mRNA_8606	UniRef100_L8HCC4	57.5	40	17	0	253	372	186	225	0.00049	53.9	UniRef100_L8HCC4 Stretchresponsive fibronectin protein type 3, putative n=1 Tax=Acanthamoeba castellanii str. Neff TaxID=1257118 RepID=L8HCC4_ACACA
mRNA_8606	UniRef100_L8GKU5	57.5	40	17	0	253	372	211	250	0.00049	53.9	UniRef100_L8GKU5 Stretchresponsive fibronectin protein type 3, putative n=1 Tax=Acanthamoeba castellanii str. Neff TaxID=1257118 RepID=L8GKU5_ACACA
mRNA_8606	UniRef100_L8GPL4	56.1	41	18	0	250	372	192	232	0.00084	53.1	UniRef100_L8GPL4 Uncharacterized protein n=1 Tax=Acanthamoeba castellanii str. Neff TaxID=1257118 RepID=L8GPL4_ACACA
mRNA_10594	UniRef100_L8GDR3	95.7	444	17	1	651	1976	14	457	3.4e-236	827.8	UniRef100_L8GDR3 Nucleolar protein Nop56, putative n=1 Tax=Acanthamoeba castellanii str. Neff TaxID=1257118 RepID=L8GDR3_ACACA
mRNA_16452	UniRef100_L8GVS0	89.1	1052	81	4	1	3156	25	1042	0	1870.5	UniRef100_L8GVS0 Tubulin-tyrosine ligase family protein n=1 Tax=Acanthamoeba castellanii str. Neff TaxID=1257118 RepID=L8GVS0_ACACA
mRNA_16452	UniRef100_L8GQL3	34.3	664	341	14	1210	3123	20	614	3.1e-104	389.8	UniRef100_L8GQL3 Tubulin tyrosine ligaselike family, member 12, putative n=1 Tax=Acanthamoeba castellanii str. Neff TaxID=1257118 RepID=L8GQL3_ACACA
mRNA_19179	UniRef100_L8H6A0	45.3	384	200	5	2209	3345	740	1118	7.4e-79	305.8	UniRef100_L8H6A0 Leucine rich repeat domain containing protein n=1 Tax=Acanthamoeba castellanii str. Neff TaxID=1257118 RepID=L8H6A0_ACACA
mRNA_19179	UniRef100_L8GG36	44.3	253	138	2	2524	3282	24	273	2.2e-54	224.6	UniRef100_L8GG36 RapGAP/RanGAP domain containing protein n=1 Tax=Acanthamoeba castellanii str. Neff TaxID=1257118 RepID=L8GG36_ACACA
mRNA_19179	UniRef100_L8HJ83	33.7	413	248	6	2089	3264	203	610	1.1e-53	222.2	UniRef100_L8HJ83 GTPase activating Rap/RanGAP domainlike 3, putative n=1 Tax=Acanthamoeba castellanii str. Neff TaxID=1257118 RepID=L8HJ83_ACACA
mRNA_4838	UniRef100_L8GM59	73.3	480	103	5	1	1437	1	456	3.7e-206	727.2	UniRef100_L8GM59 Uncharacterized protein n=1 Tax=Acanthamoeba castellanii str. Neff TaxID=1257118 RepID=L8GM59_ACACA
mRNA_18396	UniRef100_L8H5F4	89.8	166	16	1	1	498	1	165	1.5e-77	298.5	UniRef100_L8H5F4 Universal stress domain containing protein (UspA) n=1 Tax=Acanthamoeba castellanii str. Neff TaxID=1257118 RepID=L8H5F4_ACACA
mRNA_14926	UniRef100_L8GP59	76.5	353	53	9	1	1005	1	341	9.7e-76	293.5	UniRef100_L8GP59 Uncharacterized protein n=1 Tax=Acanthamoeba castellanii str. Neff TaxID=1257118 RepID=L8GP59_ACACA
mRNA_14195	UniRef100_L8GXX1	46	543	212	8	112	1509	5	543	1.3e-111	413.3	UniRef100_L8GXX1 Ankyrin repeat-containing protein n=1 Tax=Acanthamoeba castellanii str. Neff TaxID=1257118 RepID=L8GXX1_ACACA
mRNA_14195	UniRef100_L8GE92	39.1	530	190	12	106	1509	1	459	9.4e-73	284.3	UniRef100_L8GE92 F-box domain containing protein n=1 Tax=Acanthamoeba castellanii str. Neff TaxID=1257118 RepID=L8GE92_ACACA
mRNA_14195	UniRef100_L8GIA4	28.3	488	246	14	127	1410	12	455	1.1e-20	111.3	UniRef100_L8GIA4 Fbox domain containing protein n=1 Tax=Acanthamoeba castellanii str. Neff TaxID=1257118 RepID=L8GIA4_ACACA
mRNA_14195	UniRef100_L8HB75	26.8	545	286	18	142	1521	15	531	4.2e-12	82.8	UniRef100_L8HB75 F-box domain containing protein n=1 Tax=Acanthamoeba castellanii str. Neff TaxID=1257118 RepID=L8HB75_ACACA
mRNA_14195	UniRef100_L8GIA1	52.2	67	32	0	133	333	15	81	3e-10	76.6	UniRef100_L8GIA1 F-box domain containing protein n=1 Tax=Acanthamoeba castellanii str. Neff TaxID=1257118 RepID=L8GIA1_ACACA
mRNA_13312	UniRef100_L8HF19	64.2	307	86	2	4	852	132	438	2.1e-95	358.6	UniRef100_L8HF19 Fbox domain containing protein n=1 Tax=Acanthamoeba castellanii str. Neff TaxID=1257118 RepID=L8HF19_ACACA
mRNA_9796	UniRef100_L8H3Y0	79.5	781	112	4	277	2580	95	840	7.3e-174	620.9	UniRef100_L8H3Y0 BTB/POZ domain containing protein n=1 Tax=Acanthamoeba castellanii str. Neff TaxID=1257118 RepID=L8H3Y0_ACACA
mRNA_9881	UniRef100_L8GIW8	68	572	141	5	10	1641	3	560	3.3e-129	471.9	UniRef100_L8GIW8 Zinc finger domain containing protein n=1 Tax=Acanthamoeba castellanii str. Neff TaxID=1257118 RepID=L8GIW8_ACACA
mRNA_9881	UniRef100_L8GPB1	36.7	324	96	6	415	1383	1	216	2.2e-37	166.8	UniRef100_L8GPB1 E3 ubiquitin-protein ligase RING2, putative n=1 Tax=Acanthamoeba castellanii str. Neff TaxID=1257118 RepID=L8GPB1_ACACA
mRNA_10377	UniRef100_L8H537	96.1	284	11	0	1	852	740	1023	1.5e-149	538.5	UniRef100_L8H537 5'-phosphoribosylglycinamide transformylase n=1 Tax=Acanthamoeba castellanii str. Neff TaxID=1257118 RepID=L8H537_ACACA
mRNA_15921	UniRef100_L8HCZ5	71.2	66	18	1	313	507	590	655	2.1e-18	102.1	UniRef100_L8HCZ5 Reverse transcriptase n=1 Tax=Acanthamoeba castellanii str. Neff TaxID=1257118 RepID=L8HCZ5_ACACA
mRNA_15921	UniRef100_L8GYM4	74.2	66	16	1	313	507	9	74	3e-17	98.2	UniRef100_L8GYM4 Copialike retrotransposable element, putative (Fragment) n=1 Tax=Acanthamoeba castellanii str. Neff TaxID=1257118 RepID=L8GYM4_ACACA
mRNA_15921	UniRef100_L8GIM9	65.2	66	22	1	313	507	562	627	6.3e-15	90.5	UniRef100_L8GIM9 Integrase core domain containing protein n=1 Tax=Acanthamoeba castellanii str. Neff TaxID=1257118 RepID=L8GIM9_ACACA
mRNA_15921	UniRef100_L8HJJ1	43.8	112	48	4	178	510	62	159	9.1e-14	86.7	UniRef100_L8HJJ1 Polyprotein, putative n=1 Tax=Acanthamoeba castellanii str. Neff TaxID=1257118 RepID=L8HJJ1_ACACA
mRNA_15921	UniRef100_L8GUU0	63.5	63	22	1	322	507	22	84	1.3e-12	82.8	UniRef100_L8GUU0 Retrotransposon RIRE1 poly protein, putative n=1 Tax=Acanthamoeba castellanii str. Neff TaxID=1257118 RepID=L8GUU0_ACACA
mRNA_15921	UniRef100_L8H0R4	55.4	65	28	1	316	507	100	164	3.8e-12	81.3	UniRef100_L8H0R4 GagPol, putative n=1 Tax=Acanthamoeba castellanii str. Neff TaxID=1257118 RepID=L8H0R4_ACACA
mRNA_15921	UniRef100_L8H7M5	34	100	65	1	208	504	85	184	9.8e-08	66.6	UniRef100_L8H7M5 Reverse transcriptase n=1 Tax=Acanthamoeba castellanii str. Neff TaxID=1257118 RepID=L8H7M5_ACACA
mRNA_15921	UniRef100_L8GGX1	47.7	65	33	1	316	507	19	83	1.7e-07	65.9	UniRef100_L8GGX1 Reverse transcriptase (RNAdependent DNA polymerase) n=1 Tax=Acanthamoeba castellanii str. Neff TaxID=1257118 RepID=L8GGX1_ACACA
mRNA_15921	UniRef100_L8HG65	38.5	109	53	3	199	507	1	101	1.7e-07	65.9	UniRef100_L8HG65 Reverse transcriptase n=1 Tax=Acanthamoeba castellanii str. Neff TaxID=1257118 RepID=L8HG65_ACACA
mRNA_16608	UniRef100_L8HLK3	67.8	174	39	3	40	510	11	184	6e-50	206.8	UniRef100_L8HLK3 Uncharacterized protein n=1 Tax=Acanthamoeba castellanii str. Neff TaxID=1257118 RepID=L8HLK3_ACACA
mRNA_19087	UniRef100_L8H4D1	62.9	140	46	3	1	405	1	139	1.4e-37	165.6	UniRef100_L8H4D1 Uncharacterized protein n=1 Tax=Acanthamoeba castellanii str. Neff TaxID=1257118 RepID=L8H4D1_ACACA
mRNA_10990	UniRef100_L8GPD3	61.1	221	84	2	7	666	173	392	7.3e-63	250.8	UniRef100_L8GPD3 PHDfinger domain containing protein n=1 Tax=Acanthamoeba castellanii str. Neff TaxID=1257118 RepID=L8GPD3_ACACA
mRNA_2418	UniRef100_L8GSA2	61.7	339	69	2	52	924	11	336	2.1e-109	405.2	UniRef100_L8GSA2 Omethyltransferase domain containing protein n=1 Tax=Acanthamoeba castellanii str. Neff TaxID=1257118 RepID=L8GSA2_ACACA
mRNA_2418	UniRef100_L8GHV7	42.2	339	142	6	49	912	5	340	4.3e-62	248.1	UniRef100_L8GHV7 Omethyltransferase n=1 Tax=Acanthamoeba castellanii str. Neff TaxID=1257118 RepID=L8GHV7_ACACA
mRNA_5358	UniRef100_L8GIW5	76	204	24	3	1	537	1	204	1e-76	295.8	UniRef100_L8GIW5 Dynactin 4 isoform 2, putative n=1 Tax=Acanthamoeba castellanii str. Neff TaxID=1257118 RepID=L8GIW5_ACACA
mRNA_1096	UniRef100_L8GXH8	78.1	872	138	8	442	2952	2	855	9.6e-287	996.1	UniRef100_L8GXH8 RhoGEF domain containing protein n=1 Tax=Acanthamoeba castellanii str. Neff TaxID=1257118 RepID=L8GXH8_ACACA
mRNA_1096	UniRef100_L8GIN9	42.6	509	258	5	1042	2535	436	921	2e-82	317.4	UniRef100_L8GIN9 RhoGEF domain containing protein n=1 Tax=Acanthamoeba castellanii str. Neff TaxID=1257118 RepID=L8GIN9_ACACA
mRNA_1096	UniRef100_L8GVJ9	40.6	478	239	8	1087	2505	451	888	5.1e-62	249.6	UniRef100_L8GVJ9 RhoGEF domain containing protein n=1 Tax=Acanthamoeba castellanii str. Neff TaxID=1257118 RepID=L8GVJ9_ACACA
mRNA_1096	UniRef100_L8HIV2	28.3	375	202	8	1459	2517	310	639	2.8e-28	137.5	UniRef100_L8HIV2 RhoGEF domain containing protein n=1 Tax=Acanthamoeba castellanii str. Neff TaxID=1257118 RepID=L8HIV2_ACACA
mRNA_1096	UniRef100_L8GDW8	31.8	299	172	7	1459	2322	16	293	5.8e-26	129.8	UniRef100_L8GDW8 RhoGEF domain containing protein n=1 Tax=Acanthamoeba castellanii str. Neff TaxID=1257118 RepID=L8GDW8_ACACA
mRNA_1096	UniRef100_L8GZK0	29.2	366	202	13	1435	2505	410	727	2.9e-25	127.5	UniRef100_L8GZK0 RhoGEF domain containing protein n=1 Tax=Acanthamoeba castellanii str. Neff TaxID=1257118 RepID=L8GZK0_ACACA
mRNA_11220	UniRef100_L8HHM0	75	140	29	1	1	402	1	140	5.5e-58	234.6	UniRef100_L8HHM0 C2 domain containing protein n=1 Tax=Acanthamoeba castellanii str. Neff TaxID=1257118 RepID=L8HHM0_ACACA
mRNA_11220	UniRef100_L8HE57	53.8	80	35	1	7	246	7	84	7.1e-13	84.7	UniRef100_L8HE57 C2 domain containing protein n=1 Tax=Acanthamoeba castellanii str. Neff TaxID=1257118 RepID=L8HE57_ACACA
mRNA_11220	UniRef100_L8HED5	40.3	119	64	3	7	357	7	120	6e-12	81.6	UniRef100_L8HED5 C2 domain containing protein n=1 Tax=Acanthamoeba castellanii str. Neff TaxID=1257118 RepID=L8HED5_ACACA
mRNA_11220	UniRef100_L8GE60	45	80	41	1	7	246	4	80	8.6e-11	77.8	UniRef100_L8GE60 C2 domain containing protein n=1 Tax=Acanthamoeba castellanii str. Neff TaxID=1257118 RepID=L8GE60_ACACA
mRNA_11220	UniRef100_L8GQ15	37.3	102	64	0	7	312	309	410	1.1e-10	77.4	UniRef100_L8GQ15 C2 domain containing protein n=1 Tax=Acanthamoeba castellanii str. Neff TaxID=1257118 RepID=L8GQ15_ACACA
mRNA_17526	UniRef100_L8HBY7	69.5	190	45	3	133	696	3	181	2.4e-65	258.5	UniRef100_L8HBY7 Uncharacterized protein n=1 Tax=Acanthamoeba castellanii str. Neff TaxID=1257118 RepID=L8HBY7_ACACA
mRNA_18836	UniRef100_L8H9J8	77.7	166	31	2	49	546	18	177	7.7e-59	236.5	UniRef100_L8H9J8 Uncharacterized protein n=1 Tax=Acanthamoeba castellanii str. Neff TaxID=1257118 RepID=L8H9J8_ACACA
mRNA_2446	UniRef100_L8GK91	64.4	118	36	2	4	339	23	140	7.1e-27	130.6	UniRef100_L8GK91 Uncharacterized protein n=1 Tax=Acanthamoeba castellanii str. Neff TaxID=1257118 RepID=L8GK91_ACACA
mRNA_2446	UniRef100_L8GKK2	65	117	35	3	4	339	4	119	6e-26	127.5	UniRef100_L8GKK2 EF-hand domain-containing protein n=1 Tax=Acanthamoeba castellanii str. Neff TaxID=1257118 RepID=L8GKK2_ACACA
mRNA_8055	UniRef100_L8HAH7	86.5	348	31	2	82	1122	52	384	6.7e-170	607.4	UniRef100_L8HAH7 Synapsin, ATP binding domain containing protein n=1 Tax=Acanthamoeba castellanii str. Neff TaxID=1257118 RepID=L8HAH7_ACACA
mRNA_8055	UniRef100_L8GCF9	50.2	303	130	5	109	984	3	295	1.8e-74	290.4	UniRef100_L8GCF9 Synapsin, ATP binding domain containing protein n=1 Tax=Acanthamoeba castellanii str. Neff TaxID=1257118 RepID=L8GCF9_ACACA
mRNA_8055	UniRef100_L8H7E1	42.2	313	167	6	109	1011	57	367	2.5e-60	243.4	UniRef100_L8H7E1 Synapsin, ATP binding domain containing protein n=2 Tax=Acanthamoeba castellanii str. Neff TaxID=1257118 RepID=L8H7E1_ACACA
mRNA_8341	UniRef100_L8GIG0	94.8	386	19	1	67	1221	1	386	4.6e-213	750	UniRef100_L8GIG0 AcylCoA dehydrogenase family protein n=1 Tax=Acanthamoeba castellanii str. Neff TaxID=1257118 RepID=L8GIG0_ACACA
mRNA_19689	UniRef100_L8GD21	62.7	461	125	10	5	1309	258	697	1e-149	539.7	UniRef100_L8GD21 Uncharacterized protein n=1 Tax=Acanthamoeba castellanii str. Neff TaxID=1257118 RepID=L8GD21_ACACA
mRNA_20560	UniRef100_L8H6C5	59.6	89	36	0	40	306	19	107	3.4e-22	114	UniRef100_L8H6C5 Uncharacterized protein n=1 Tax=Acanthamoeba castellanii str. Neff TaxID=1257118 RepID=L8H6C5_ACACA
mRNA_16826	UniRef100_L8HFH9	30.6	157	65	5	100	570	13	125	0.0002	57.8	UniRef100_L8HFH9 Uncharacterized protein (Fragment) n=1 Tax=Acanthamoeba castellanii str. Neff TaxID=1257118 RepID=L8HFH9_ACACA
mRNA_16826	UniRef100_L8HIP9	54	50	22	1	88	237	24	72	0.00099	55.5	UniRef100_L8HIP9 Uncharacterized protein n=1 Tax=Acanthamoeba castellanii str. Neff TaxID=1257118 RepID=L8HIP9_ACACA
mRNA_8616	UniRef100_L8GNC4	42.3	194	59	6	700	1275	32	174	1.4e-18	104	UniRef100_L8GNC4 Clu domain-containing protein n=1 Tax=Acanthamoeba castellanii str. Neff TaxID=1257118 RepID=L8GNC4_ACACA
mRNA_8865	UniRef100_L8GDW6	84.2	57	9	0	451	621	22	78	5e-22	114.4	UniRef100_L8GDW6 Uncharacterized protein n=1 Tax=Acanthamoeba castellanii str. Neff TaxID=1257118 RepID=L8GDW6_ACACA
mRNA_9434	UniRef100_L8HCS0	91.3	242	19	2	34	753	5	246	1e-125	459.1	UniRef100_L8HCS0 Defective in cullin neddylation protein (Fragment) n=1 Tax=Acanthamoeba castellanii str. Neff TaxID=1257118 RepID=L8HCS0_ACACA
mRNA_16934	UniRef100_L8GVZ0	80	420	68	4	7	1266	2	405	3.4e-195	690.6	UniRef100_L8GVZ0 Fbox domain containing protein n=1 Tax=Acanthamoeba castellanii str. Neff TaxID=1257118 RepID=L8GVZ0_ACACA
mRNA_14086	UniRef100_L8H1Z6	94.5	649	33	2	1	1944	1	647	0	1217.2	UniRef100_L8H1Z6 SMK-1 domain-containing protein n=1 Tax=Acanthamoeba castellanii str. Neff TaxID=1257118 RepID=L8H1Z6_ACACA
mRNA_10778	UniRef100_L8GUD1	90.2	471	29	1	944	2356	1	454	3.9e-245	857.4	UniRef100_L8GUD1 Glutathione reductase n=1 Tax=Acanthamoeba castellanii str. Neff TaxID=1257118 RepID=L8GUD1_ACACA
mRNA_9237	UniRef100_L8GSA1	50.7	201	85	4	177	773	529	717	7.5e-07	64.7	UniRef100_L8GSA1 Uncharacterized protein n=1 Tax=Acanthamoeba castellanii str. Neff TaxID=1257118 RepID=L8GSA1_ACACA
mRNA_1051	UniRef100_L8H7U0	91.1	753	63	3	1	2253	1	751	0	1325.8	UniRef100_L8H7U0 AcetylCoA carboxylase, biotin carboxylase subunit, putative n=1 Tax=Acanthamoeba castellanii str. Neff TaxID=1257118 RepID=L8H7U0_ACACA
mRNA_12557	UniRef100_L8H8G9	70.3	741	165	13	1	2151	1	710	2.6e-171	612.1	UniRef100_L8H8G9 Uncharacterized protein n=1 Tax=Acanthamoeba castellanii str. Neff TaxID=1257118 RepID=L8H8G9_ACACA
mRNA_1517	UniRef100_L8HD96	83.3	311	41	3	76	1002	24	325	2.8e-144	521.2	UniRef100_L8HD96 Silent information regulator protein Sir2, putative n=1 Tax=Acanthamoeba castellanii str. Neff TaxID=1257118 RepID=L8HD96_ACACA
mRNA_15996	UniRef100_L8GYQ6	77.2	101	15	1	1	279	719	819	2.2e-22	115.9	UniRef100_L8GYQ6 RhoGEF domain containing protein n=1 Tax=Acanthamoeba castellanii str. Neff TaxID=1257118 RepID=L8GYQ6_ACACA
mRNA_9755	UniRef100_L8GNM3	53.8	132	55	3	7	402	5	130	9.2e-25	124	UniRef100_L8GNM3 Uncharacterized protein n=1 Tax=Acanthamoeba castellanii str. Neff TaxID=1257118 RepID=L8GNM3_ACACA
mRNA_9755	UniRef100_L8GSH6	52.6	135	51	5	7	402	4	128	2.3e-23	119.4	UniRef100_L8GSH6 Uncharacterized protein n=1 Tax=Acanthamoeba castellanii str. Neff TaxID=1257118 RepID=L8GSH6_ACACA
mRNA_9755	UniRef100_L8HEY4	51.1	133	56	4	7	402	5	129	9.5e-22	114	UniRef100_L8HEY4 Uncharacterized protein n=1 Tax=Acanthamoeba castellanii str. Neff TaxID=1257118 RepID=L8HEY4_ACACA
mRNA_9755	UniRef100_L8GVH4	55	111	41	4	79	402	28	132	2.8e-21	112.5	UniRef100_L8GVH4 Uncharacterized protein n=1 Tax=Acanthamoeba castellanii str. Neff TaxID=1257118 RepID=L8GVH4_ACACA
mRNA_14934	UniRef100_L8GJA2	86.4	132	11	3	1	378	1	131	4.1e-53	217.2	UniRef100_L8GJA2 Ribosomal protein L27, putative n=1 Tax=Acanthamoeba castellanii str. Neff TaxID=1257118 RepID=L8GJA2_ACACA
mRNA_18475	UniRef100_L8H113	96.6	148	5	0	1	444	1	148	5.2e-74	286.6	UniRef100_L8H113 Uncharacterized protein n=1 Tax=Acanthamoeba castellanii str. Neff TaxID=1257118 RepID=L8H113_ACACA
mRNA_11443	UniRef100_L8GZY7	70.9	676	185	5	13	2031	49	715	7.5e-285	989.2	UniRef100_L8GZY7 Prokumamolisin, activation domain containing protein n=1 Tax=Acanthamoeba castellanii str. Neff TaxID=1257118 RepID=L8GZY7_ACACA
mRNA_11443	UniRef100_L8GZY2	91.5	481	40	1	589	2031	74	553	2e-266	927.9	UniRef100_L8GZY2 Sedolisinlike peptidase n=1 Tax=Acanthamoeba castellanii str. Neff TaxID=1257118 RepID=L8GZY2_ACACA
mRNA_11443	UniRef100_L8H9V9	64.7	682	214	4	19	2037	52	715	1.7e-252	881.7	UniRef100_L8H9V9 Prokumamolisin, activation domain containing protein n=1 Tax=Acanthamoeba castellanii str. Neff TaxID=1257118 RepID=L8H9V9_ACACA
mRNA_11443	UniRef100_L8H9Y5	76.5	396	67	3	13	1200	57	426	7.5e-168	600.5	UniRef100_L8H9Y5 Prokumamolisin, activation domain containing protein n=1 Tax=Acanthamoeba castellanii str. Neff TaxID=1257118 RepID=L8H9Y5_ACACA
mRNA_11443	UniRef100_L8H9Y5	91.3	23	2	0	1963	2031	497	519	0.0076	52.4	UniRef100_L8H9Y5 Prokumamolisin, activation domain containing protein n=1 Tax=Acanthamoeba castellanii str. Neff TaxID=1257118 RepID=L8H9Y5_ACACA
mRNA_16000	UniRef100_L8HJ07	49.5	105	53	0	1	315	1	105	1.9e-17	98.2	UniRef100_L8HJ07 Prosaposin, putative n=1 Tax=Acanthamoeba castellanii str. Neff TaxID=1257118 RepID=L8HJ07_ACACA
mRNA_16000	UniRef100_L8GWD6	33.7	98	54	1	22	315	4	90	4.8e-05	57	UniRef100_L8GWD6 Saposin B domain containing protein n=1 Tax=Acanthamoeba castellanii str. Neff TaxID=1257118 RepID=L8GWD6_ACACA
mRNA_9056	UniRef100_L8GM48	89	237	24	1	1	705	1	237	6.9e-113	416.4	UniRef100_L8GM48 SCP2 sterol transfer family protein n=1 Tax=Acanthamoeba castellanii str. Neff TaxID=1257118 RepID=L8GM48_ACACA
mRNA_7990	UniRef100_L8GR51	47.1	548	167	7	61	1656	2	442	6.4e-117	431	UniRef100_L8GR51 Uncharacterized protein n=1 Tax=Acanthamoeba castellanii str. Neff TaxID=1257118 RepID=L8GR51_ACACA
mRNA_9688	UniRef100_L8GW32	96.5	521	18	0	1	1563	1	521	2.2e-289	1003.8	UniRef100_L8GW32 Inositol-3-phosphate synthase n=1 Tax=Acanthamoeba castellanii str. Neff TaxID=1257118 RepID=L8GW32_ACACA
mRNA_7893	UniRef100_L8GIZ7	89.8	724	58	1	7	2130	4	727	0	1246.9	UniRef100_L8GIZ7 EF hand domain containing protein n=1 Tax=Acanthamoeba castellanii str. Neff TaxID=1257118 RepID=L8GIZ7_ACACA
mRNA_166	UniRef100_L8GQ45	89.6	182	8	1	1	546	1	171	2.1e-88	334.7	UniRef100_L8GQ45 Peptidyl-prolyl cis-trans isomerase n=1 Tax=Acanthamoeba castellanii str. Neff TaxID=1257118 RepID=L8GQ45_ACACA
mRNA_2798	UniRef100_L8GH35	67.7	874	227	14	46	2595	1	843	2.9e-191	678.7	UniRef100_L8GH35 Spindle-associated protein n=1 Tax=Acanthamoeba castellanii str. Neff TaxID=1257118 RepID=L8GH35_ACACA
mRNA_15910	UniRef100_L8GU19	35.7	221	129	6	19	660	5	219	1.7e-20	109.4	UniRef100_L8GU19 Cell wall anchor domain containing protein n=1 Tax=Acanthamoeba castellanii str. Neff TaxID=1257118 RepID=L8GU19_ACACA
mRNA_12304	UniRef100_L8H8M6	60.5	114	43	2	115	456	94	205	4.6e-29	137.9	UniRef100_L8H8M6 RFX DNAbinding domain containing protein n=1 Tax=Acanthamoeba castellanii str. Neff TaxID=1257118 RepID=L8H8M6_ACACA
mRNA_16814	UniRef100_L8GYC0	60.6	495	171	6	1	1482	1	472	1.1e-160	576.6	UniRef100_L8GYC0 Leucine rich repeat domain containing protein n=1 Tax=Acanthamoeba castellanii str. Neff TaxID=1257118 RepID=L8GYC0_ACACA
mRNA_16814	UniRef100_L8H5H1	47.8	603	232	8	40	1785	1	541	1.3e-140	510	UniRef100_L8H5H1 RFX-type winged-helix domain-containing protein n=1 Tax=Acanthamoeba castellanii str. Neff TaxID=1257118 RepID=L8H5H1_ACACA
mRNA_16814	UniRef100_L8H362	60.4	227	90	0	1162	1842	1	227	2.2e-71	280	UniRef100_L8H362 Uncharacterized protein n=1 Tax=Acanthamoeba castellanii str. Neff TaxID=1257118 RepID=L8H362_ACACA
mRNA_16814	UniRef100_L8H462	45.6	360	158	6	82	1152	6	330	1.6e-69	273.9	UniRef100_L8H462 RFX-type winged-helix domain-containing protein n=1 Tax=Acanthamoeba castellanii str. Neff TaxID=1257118 RepID=L8H462_ACACA
mRNA_16814	UniRef100_L8H427	65.3	75	26	0	1618	1842	1	75	4.7e-18	102.8	UniRef100_L8H427 Uncharacterized protein n=1 Tax=Acanthamoeba castellanii str. Neff TaxID=1257118 RepID=L8H427_ACACA
mRNA_16814	UniRef100_L8GVN2	31.3	131	86	1	766	1146	144	274	6.2e-10	75.9	UniRef100_L8GVN2 RFX DNAbinding domain containing protein n=1 Tax=Acanthamoeba castellanii str. Neff TaxID=1257118 RepID=L8GVN2_ACACA
mRNA_5417	UniRef100_L8HHL8	88.7	274	29	1	10	831	9	280	2.8e-129	471.1	UniRef100_L8HHL8 Nadph-dependent carbonyl reductase family protein n=1 Tax=Acanthamoeba castellanii str. Neff TaxID=1257118 RepID=L8HHL8_ACACA
mRNA_5417	UniRef100_L8GG05	73.3	285	43	4	10	831	9	271	1.2e-100	375.9	UniRef100_L8GG05 Uncharacterized protein n=1 Tax=Acanthamoeba castellanii str. Neff TaxID=1257118 RepID=L8GG05_ACACA
mRNA_5417	UniRef100_L8HGK2	65.7	283	91	1	1	831	1	283	1.4e-96	362.5	UniRef100_L8HGK2 20beta-hydroxysteroid dehydrogenase n=1 Tax=Acanthamoeba castellanii str. Neff TaxID=1257118 RepID=L8HGK2_ACACA
mRNA_5016	UniRef100_L8HAN6	85.2	331	47	2	1	987	1	331	1.8e-159	571.6	UniRef100_L8HAN6 CBS domain containing protein n=1 Tax=Acanthamoeba castellanii str. Neff TaxID=1257118 RepID=L8HAN6_ACACA
mRNA_5016	UniRef100_L8H104	29.5	298	190	7	94	954	14	302	1.3e-24	123.6	UniRef100_L8H104 CBS domain containing protein n=1 Tax=Acanthamoeba castellanii str. Neff TaxID=1257118 RepID=L8H104_ACACA
mRNA_5016	UniRef100_L8HEH7	27.7	318	203	8	52	954	17	324	2.3e-21	112.8	UniRef100_L8HEH7 CBS domain containing protein n=1 Tax=Acanthamoeba castellanii str. Neff TaxID=1257118 RepID=L8HEH7_ACACA
mRNA_5016	UniRef100_L8GR84	31.2	285	167	7	175	966	3	279	3.3e-20	109	UniRef100_L8GR84 CBS domain containing protein n=1 Tax=Acanthamoeba castellanii str. Neff TaxID=1257118 RepID=L8GR84_ACACA
mRNA_5016	UniRef100_L8GJM0	27.8	295	192	7	124	966	34	321	2.8e-19	105.9	UniRef100_L8GJM0 CBS domain containing protein n=1 Tax=Acanthamoeba castellanii str. Neff TaxID=1257118 RepID=L8GJM0_ACACA
mRNA_5016	UniRef100_L8GL09	24.5	335	228	8	10	957	54	382	5.5e-15	91.7	UniRef100_L8GL09 CBS domain containing protein n=1 Tax=Acanthamoeba castellanii str. Neff TaxID=1257118 RepID=L8GL09_ACACA
mRNA_13393	UniRef100_L8GRL3	87.5	88	8	2	1	264	1	85	2.6e-33	151	UniRef100_L8GRL3 SHSP domain-containing protein n=1 Tax=Acanthamoeba castellanii str. Neff TaxID=1257118 RepID=L8GRL3_ACACA
mRNA_9879	UniRef100_L8GKS7	79.8	470	82	4	1	1371	1	470	3.5e-217	763.8	UniRef100_L8GKS7 Serine/threonine kinase n=1 Tax=Acanthamoeba castellanii str. Neff TaxID=1257118 RepID=L8GKS7_ACACA
mRNA_9879	UniRef100_L8GP72	62.8	449	154	6	13	1356	8	444	1.5e-159	572.4	UniRef100_L8GP72 Protein kinase n=1 Tax=Acanthamoeba castellanii str. Neff TaxID=1257118 RepID=L8GP72_ACACA
mRNA_9879	UniRef100_L8HBH8	59.9	406	144	3	193	1356	15	419	3.7e-126	461.5	UniRef100_L8HBH8 Non-specific serine/threonine protein kinase n=1 Tax=Acanthamoeba castellanii str. Neff TaxID=1257118 RepID=L8HBH8_ACACA
mRNA_9879	UniRef100_L8HBY2	47.7	455	210	8	13	1356	17	450	2.6e-116	428.7	UniRef100_L8HBY2 PHprotein kinase domain containing protein n=1 Tax=Acanthamoeba castellanii str. Neff TaxID=1257118 RepID=L8HBY2_ACACA
mRNA_9879	UniRef100_L8GRD5	52.7	408	142	10	157	1368	7	367	6.3e-110	407.5	UniRef100_L8GRD5 PHprotein kinase domain containing protein n=1 Tax=Acanthamoeba castellanii str. Neff TaxID=1257118 RepID=L8GRD5_ACACA
mRNA_9879	UniRef100_L8GIE6	49.2	421	197	7	124	1359	14	426	2.7e-108	402.1	UniRef100_L8GIE6 Non-specific serine/threonine protein kinase n=2 Tax=Acanthamoeba castellanii str. Neff TaxID=1257118 RepID=L8GIE6_ACACA
mRNA_19440	UniRef100_L8GI81	40	425	212	7	55	1224	1	417	3.1e-79	305.8	UniRef100_L8GI81 Transposon Ty3-G Gag-Pol polyprotein-like family protein, putative n=1 Tax=Acanthamoeba castellanii str. Neff TaxID=1257118 RepID=L8GI81_ACACA
mRNA_19440	UniRef100_L8H0J3	42.5	308	151	3	331	1176	98	405	2.6e-65	259.6	UniRef100_L8H0J3 Reverse transcriptase (Fragment) n=1 Tax=Acanthamoeba castellanii str. Neff TaxID=1257118 RepID=L8H0J3_ACACA
mRNA_19440	UniRef100_L8H8X4	38.7	344	120	5	82	1095	1	259	8e-51	211.5	UniRef100_L8H8X4 Uncharacterized protein n=1 Tax=Acanthamoeba castellanii str. Neff TaxID=1257118 RepID=L8H8X4_ACACA
mRNA_19440	UniRef100_L8HDZ0	49.3	215	84	4	838	1407	2	216	4e-42	182.6	UniRef100_L8HDZ0 Uncharacterized protein n=1 Tax=Acanthamoeba castellanii str. Neff TaxID=1257118 RepID=L8HDZ0_ACACA
mRNA_19440	UniRef100_L8GKF9	45.4	229	65	4	1141	1671	1	221	1.7e-37	167.2	UniRef100_L8GKF9 Uncharacterized protein n=1 Tax=Acanthamoeba castellanii str. Neff TaxID=1257118 RepID=L8GKF9_ACACA
mRNA_19440	UniRef100_L8GK76	52.4	164	47	1	1273	1671	18	181	4e-34	156	UniRef100_L8GK76 Uncharacterized protein n=1 Tax=Acanthamoeba castellanii str. Neff TaxID=1257118 RepID=L8GK76_ACACA
mRNA_19440	UniRef100_L8HF04	39.4	198	70	3	28	549	3	174	9.2e-23	118.2	UniRef100_L8HF04 Reverse transcriptase domain-containing protein n=1 Tax=Acanthamoeba castellanii str. Neff TaxID=1257118 RepID=L8HF04_ACACA
mRNA_17076	UniRef100_L8HLJ3	83.2	357	57	3	1	1065	1	356	1.3e-158	568.9	UniRef100_L8HLJ3 SUMOactivating enzyme subunit 1, putative n=1 Tax=Acanthamoeba castellanii str. Neff TaxID=1257118 RepID=L8HLJ3_ACACA
mRNA_11776	UniRef100_L8HHW4	88.1	421	37	3	145	1386	10	424	6.4e-211	743	UniRef100_L8HHW4 Nucleoside diphosphate kinase n=1 Tax=Acanthamoeba castellanii str. Neff TaxID=1257118 RepID=L8HHW4_ACACA
mRNA_16801	UniRef100_L8H299	88.4	636	66	1	46	1929	1	636	0	1106.7	UniRef100_L8H299 6-hydroxymethyl-7,8-dihydropterin pyrophosphokinase n=2 Tax=Acanthamoeba castellanii str. Neff TaxID=1257118 RepID=L8H299_ACACA
mRNA_16801	UniRef100_K7TDY8	86	514	64	1	76	1593	45	558	9e-248	865.9	UniRef100_K7TDY8 6-hydroxymethyl-7,8-dihydropterin pyrophosphokinase (Fragment) n=1 Tax=Acanthamoeba castellanii TaxID=5755 RepID=K7TDY8_ACACA
mRNA_5757	UniRef100_L8GXD4	89.5	286	30	0	1	858	88	373	6e-143	516.5	UniRef100_L8GXD4 NADH dehydrogenase, putative n=1 Tax=Acanthamoeba castellanii str. Neff TaxID=1257118 RepID=L8GXD4_ACACA
mRNA_15176	UniRef100_L8GYD4	87.3	181	19	2	247	786	89	266	2.2e-59	238.8	UniRef100_L8GYD4 Transcription initiation factor tfiid subunit a protein n=1 Tax=Acanthamoeba castellanii str. Neff TaxID=1257118 RepID=L8GYD4_ACACA
mRNA_17159	UniRef100_L8HAF7	93.7	284	18	0	1	852	1	284	9.5e-157	562.4	UniRef100_L8HAF7 SterolC5-desaturase n=1 Tax=Acanthamoeba castellanii str. Neff TaxID=1257118 RepID=L8HAF7_ACACA
mRNA_10985	UniRef100_L8H9P3	56.9	253	84	5	325	1083	216	443	1.9e-69	272.7	UniRef100_L8H9P3 GTPase activating Rap/RanGAP domainlike 3, putative n=1 Tax=Acanthamoeba castellanii str. Neff TaxID=1257118 RepID=L8H9P3_ACACA
mRNA_10985	UniRef100_L8HAQ1	49	300	138	6	184	1080	854	1139	9.6e-69	270.4	UniRef100_L8HAQ1 Rap/ranGAP domain containing protein n=1 Tax=Acanthamoeba castellanii str. Neff TaxID=1257118 RepID=L8HAQ1_ACACA
mRNA_10985	UniRef100_L8GR08	43.7	302	134	7	187	1083	128	396	1.3e-57	233.4	UniRef100_L8GR08 GTPaseactivating protein n=1 Tax=Acanthamoeba castellanii str. Neff TaxID=1257118 RepID=L8GR08_ACACA
mRNA_10985	UniRef100_L8HKI0	64	164	58	1	310	801	681	843	4.3e-53	218.4	UniRef100_L8HKI0 Rap/ran-GAP protein n=1 Tax=Acanthamoeba castellanii str. Neff TaxID=1257118 RepID=L8HKI0_ACACA
mRNA_10985	UniRef100_L8GG36	43.7	252	123	4	331	1083	30	263	1.3e-52	216.9	UniRef100_L8GG36 RapGAP/RanGAP domain containing protein n=1 Tax=Acanthamoeba castellanii str. Neff TaxID=1257118 RepID=L8GG36_ACACA
mRNA_10985	UniRef100_L8HCK1	65.1	149	51	1	328	774	1	148	4.2e-48	201.8	UniRef100_L8HCK1 GTPase-activating Rap/Ran-GAP domain family protein 3, putative (Fragment) n=1 Tax=Acanthamoeba castellanii str. Neff TaxID=1257118 RepID=L8HCK1_ACACA
mRNA_17498	UniRef100_L8GI95	39.5	261	118	6	22	759	4	239	1.7e-32	149.4	UniRef100_L8GI95 Znfinger in Ran binding protein and others domain containing protein n=1 Tax=Acanthamoeba castellanii str. Neff TaxID=1257118 RepID=L8GI95_ACACA
mRNA_17498	UniRef100_L8GP74	44.3	194	63	3	178	759	5	153	7.2e-31	144.1	UniRef100_L8GP74 Znfinger in Ran binding protein and others domain containing protein n=1 Tax=Acanthamoeba castellanii str. Neff TaxID=1257118 RepID=L8GP74_ACACA
mRNA_17498	UniRef100_L8GI03	38.5	104	40	3	37	288	3	102	2.4e-10	75.9	UniRef100_L8GI03 Znfinger domain containing protein n=1 Tax=Acanthamoeba castellanii str. Neff TaxID=1257118 RepID=L8GI03_ACACA
mRNA_19786	UniRef100_L8GSV2	31.6	313	69	5	4	528	17	322	5.3e-28	134	UniRef100_L8GSV2 Ubiquitinconjugating enzyme subfamily protein n=1 Tax=Acanthamoeba castellanii str. Neff TaxID=1257118 RepID=L8GSV2_ACACA
mRNA_14049	UniRef100_L8GKS6	83.2	328	49	4	1	972	1	326	1.7e-149	538.5	UniRef100_L8GKS6 Cytidine and deoxycytidylate deaminase zincbinding region subfamily protein n=1 Tax=Acanthamoeba castellanii str. Neff TaxID=1257118 RepID=L8GKS6_ACACA
mRNA_14049	UniRef100_A0A0C1C4M5	42.7	281	153	3	109	951	25	297	1.6e-54	223	UniRef100_A0A0C1C4M5 Cytidine deaminase n=1 Tax=Parachlamydia acanthamoebae TaxID=83552 RepID=A0A0C1C4M5_9BACT
mRNA_14049	UniRef100_UPI000751275C	42.3	281	154	3	109	951	25	297	7.7e-54	220.7	UniRef100_UPI000751275C cytidine deaminase n=1 Tax=Parachlamydia acanthamoebae TaxID=83552 RepID=UPI000751275C
mRNA_14049	UniRef100_F8KY96	42.3	281	154	3	109	951	25	297	1e-53	220.3	UniRef100_F8KY96 Cytidine deaminase n=1 Tax=Parachlamydia acanthamoebae (strain UV7) TaxID=765952 RepID=F8KY96_PARAV
mRNA_8923	UniRef100_L8HEC0	66.2	455	124	8	55	1392	9	442	2.7e-100	375.6	UniRef100_L8HEC0 Leucine rich repeat domain containing protein n=1 Tax=Acanthamoeba castellanii str. Neff TaxID=1257118 RepID=L8HEC0_ACACA
mRNA_16930	UniRef100_L8GW71	83.3	318	48	2	1	951	1	314	1.4e-156	562	UniRef100_L8GW71 Integral membrane protein n=1 Tax=Acanthamoeba castellanii str. Neff TaxID=1257118 RepID=L8GW71_ACACA
mRNA_16636	UniRef100_L8HJ98	68.9	241	74	1	1	720	1	241	5.9e-99	370.2	UniRef100_L8HJ98 Uncharacterized protein n=1 Tax=Acanthamoeba castellanii str. Neff TaxID=1257118 RepID=L8HJ98_ACACA
mRNA_19948	UniRef100_L8GSY9	81.2	1921	294	14	1	5718	1	1869	0	2147.5	UniRef100_L8GSY9 Myosin head (Motor domain) domain containing protein n=1 Tax=Acanthamoeba castellanii str. Neff TaxID=1257118 RepID=L8GSY9_ACACA
mRNA_18141	UniRef100_L8HEP8	84.9	1364	147	10	1	4074	1	1311	0	2130.1	UniRef100_L8HEP8 Phospholipid-transporting ATPase n=1 Tax=Acanthamoeba castellanii str. Neff TaxID=1257118 RepID=L8HEP8_ACACA
mRNA_11961	UniRef100_L8HG19	90.3	257	25	0	1	771	1	257	3.6e-139	503.8	UniRef100_L8HG19 Uncharacterized protein n=1 Tax=Acanthamoeba castellanii str. Neff TaxID=1257118 RepID=L8HG19_ACACA
mRNA_8448	UniRef100_L8H7C6	69	58	18	0	601	774	323	380	2.6e-12	82.4	UniRef100_L8H7C6 Uncharacterized protein n=1 Tax=Acanthamoeba castellanii str. Neff TaxID=1257118 RepID=L8H7C6_ACACA
mRNA_8448	UniRef100_L8GZG9	69	58	18	0	601	774	330	387	4.4e-12	81.6	UniRef100_L8GZG9 Uncharacterized protein n=1 Tax=Acanthamoeba castellanii str. Neff TaxID=1257118 RepID=L8GZG9_ACACA
mRNA_8448	UniRef100_L8HDA2	39.9	138	64	6	85	489	33	154	1.9e-10	76.3	UniRef100_L8HDA2 Uncharacterized protein n=1 Tax=Acanthamoeba castellanii str. Neff TaxID=1257118 RepID=L8HDA2_ACACA
mRNA_8448	UniRef100_L8HDW8	60.3	58	23	0	601	774	126	183	3.2e-10	75.5	UniRef100_L8HDW8 Uncharacterized protein (Fragment) n=1 Tax=Acanthamoeba castellanii str. Neff TaxID=1257118 RepID=L8HDW8_ACACA
mRNA_2811	UniRef100_L8H654	96.1	103	4	0	1	309	1	103	2.7e-53	217.2	UniRef100_L8H654 Uncharacterized protein n=1 Tax=Acanthamoeba castellanii str. Neff TaxID=1257118 RepID=L8H654_ACACA
mRNA_10979	UniRef100_L8HCS1	66.1	596	105	4	1	1770	1	505	4.9e-216	760.4	UniRef100_L8HCS1 SAM domain (Sterile alpha motif) domain containing protein n=1 Tax=Acanthamoeba castellanii str. Neff TaxID=1257118 RepID=L8HCS1_ACACA
mRNA_10979	UniRef100_L8GKI7	31.4	290	157	8	1	855	1	253	7.2e-26	128.6	UniRef100_L8GKI7 Alpha/beta hydrolase, putative n=1 Tax=Acanthamoeba castellanii str. Neff TaxID=1257118 RepID=L8GKI7_ACACA
mRNA_9655	UniRef100_L8H918	94.3	636	35	1	2	1909	312	946	0	1085.9	UniRef100_L8H918 Gelsolin repeat-containing protein (Fragment) n=1 Tax=Acanthamoeba castellanii str. Neff TaxID=1257118 RepID=L8H918_ACACA
mRNA_10574	UniRef100_L8GCR0	66.1	360	71	6	142	1215	2	312	1.2e-119	439.9	UniRef100_L8GCR0 RhoGEF domain containing protein n=1 Tax=Acanthamoeba castellanii str. Neff TaxID=1257118 RepID=L8GCR0_ACACA
mRNA_10574	UniRef100_L8H307	29.8	336	213	6	388	1329	567	901	7.8e-31	144.8	UniRef100_L8H307 RhoGEF domain containing protein n=1 Tax=Acanthamoeba castellanii str. Neff TaxID=1257118 RepID=L8H307_ACACA
mRNA_10574	UniRef100_L8HI39	30.9	291	195	3	385	1257	774	1058	1.6e-28	137.1	UniRef100_L8HI39 RhoGEF domain containing protein n=1 Tax=Acanthamoeba castellanii str. Neff TaxID=1257118 RepID=L8HI39_ACACA
mRNA_10574	UniRef100_L8HIV2	29.8	336	201	6	391	1320	309	635	1.1e-27	134.4	UniRef100_L8HIV2 RhoGEF domain containing protein n=1 Tax=Acanthamoeba castellanii str. Neff TaxID=1257118 RepID=L8HIV2_ACACA
mRNA_10574	UniRef100_L8GDW8	32	281	157	5	391	1149	15	289	2.9e-25	126.3	UniRef100_L8GDW8 RhoGEF domain containing protein n=1 Tax=Acanthamoeba castellanii str. Neff TaxID=1257118 RepID=L8GDW8_ACACA
mRNA_10574	UniRef100_L8GWP3	29.7	256	169	5	394	1149	244	492	2.7e-23	119.8	UniRef100_L8GWP3 RhoGEF domain containing protein n=1 Tax=Acanthamoeba castellanii str. Neff TaxID=1257118 RepID=L8GWP3_ACACA
mRNA_10574	UniRef100_L8GZK0	27.5	313	214	5	406	1320	420	727	6e-23	118.6	UniRef100_L8GZK0 RhoGEF domain containing protein n=1 Tax=Acanthamoeba castellanii str. Neff TaxID=1257118 RepID=L8GZK0_ACACA
mRNA_18821	UniRef100_L8HFI9	83.6	110	18	0	1	330	1	110	1.7e-45	191.4	UniRef100_L8HFI9 Uncharacterized protein n=1 Tax=Acanthamoeba castellanii str. Neff TaxID=1257118 RepID=L8HFI9_ACACA
mRNA_11653	UniRef100_L8GGW0	86.6	381	51	0	358	1500	128	508	1.8e-198	701.8	UniRef100_L8GGW0 Methionine aminopeptidase 2 n=1 Tax=Acanthamoeba castellanii str. Neff TaxID=1257118 RepID=L8GGW0_ACACA
mRNA_11653	UniRef100_L8GH97	86.6	381	51	0	358	1500	127	507	7.4e-197	696.4	UniRef100_L8GH97 Methionine aminopeptidase 2 n=1 Tax=Acanthamoeba castellanii str. Neff TaxID=1257118 RepID=L8GH97_ACACA
mRNA_9430	UniRef100_L8HEZ1	75.8	330	53	2	127	1104	1	307	1.1e-136	496.1	UniRef100_L8HEZ1 WD domain, G-beta repeat-containing protein (Fragment) n=1 Tax=Acanthamoeba castellanii str. Neff TaxID=1257118 RepID=L8HEZ1_ACACA
mRNA_15193	UniRef100_L8GZY5	65.3	473	127	8	703	2046	1	461	4.5e-142	515	UniRef100_L8GZY5 Endoribonuclease L-PSP protein (Fragment) n=1 Tax=Acanthamoeba castellanii str. Neff TaxID=1257118 RepID=L8GZY5_ACACA
mRNA_15193	UniRef100_L8GRE2	78.5	316	39	6	1	921	1	296	4.8e-128	468.4	UniRef100_L8GRE2 Diphthamide synthase n=1 Tax=Acanthamoeba castellanii str. Neff TaxID=1257118 RepID=L8GRE2_ACACA
mRNA_18900	UniRef100_L8HF58	91.8	194	16	0	1	582	1	194	6e-93	352.4	UniRef100_L8HF58 C2 calcium/lipidbinding (CaLB) region-containing protein n=1 Tax=Acanthamoeba castellanii str. Neff TaxID=1257118 RepID=L8HF58_ACACA
mRNA_18900	UniRef100_L8HID8	90.5	105	10	0	1	315	1	105	2.1e-45	194.5	UniRef100_L8HID8 DIL domain containing protein n=1 Tax=Acanthamoeba castellanii str. Neff TaxID=1257118 RepID=L8HID8_ACACA
mRNA_18900	UniRef100_L8HID8	76.9	182	31	3	2917	3459	129	300	1.2e-35	162.2	UniRef100_L8HID8 DIL domain containing protein n=1 Tax=Acanthamoeba castellanii str. Neff TaxID=1257118 RepID=L8HID8_ACACA
mRNA_18900	UniRef100_L8HEB0	36.2	177	83	7	100	558	3	173	3.4e-11	80.9	UniRef100_L8HEB0 DIL domain containing protein n=1 Tax=Acanthamoeba castellanii str. Neff TaxID=1257118 RepID=L8HEB0_ACACA
mRNA_18900	UniRef100_L8HC94	29.9	204	82	7	40	504	87	278	2.9e-10	77.8	UniRef100_L8HC94 C2 NT-type domain-containing protein n=1 Tax=Acanthamoeba castellanii str. Neff TaxID=1257118 RepID=L8HC94_ACACA
mRNA_18900	UniRef100_L8HH10	34.3	140	75	5	115	501	44	177	1.2e-08	72.4	UniRef100_L8HH10 DIL domain containing protein n=1 Tax=Acanthamoeba castellanii str. Neff TaxID=1257118 RepID=L8HH10_ACACA
mRNA_18900	UniRef100_L8GJN6	28.5	179	105	6	22	540	3	164	1.2e-05	62.4	UniRef100_L8GJN6 C2 NT-type domain-containing protein n=1 Tax=Acanthamoeba castellanii str. Neff TaxID=1257118 RepID=L8GJN6_ACACA
mRNA_16465	UniRef100_L8GVQ5	74.3	596	125	4	148	1851	1	596	5.3e-229	803.5	UniRef100_L8GVQ5 Ras subfamily protein n=1 Tax=Acanthamoeba castellanii str. Neff TaxID=1257118 RepID=L8GVQ5_ACACA
mRNA_1042	UniRef100_L8GKZ8	61.6	803	215	14	16	2280	8	765	6.4e-200	707.2	UniRef100_L8GKZ8 Rab9 effector protein, putative n=1 Tax=Acanthamoeba castellanii str. Neff TaxID=1257118 RepID=L8GKZ8_ACACA
mRNA_1042	UniRef100_L8HCG8	64.4	180	55	2	16	552	8	179	7.4e-55	225.3	UniRef100_L8HCG8 Rab9, putative n=1 Tax=Acanthamoeba castellanii str. Neff TaxID=1257118 RepID=L8HCG8_ACACA
mRNA_12792	UniRef100_L8H841	94.8	498	24	1	77	1564	36	533	5.8e-253	882.9	UniRef100_L8H841 Adenylosuccinate synthetase n=1 Tax=Acanthamoeba castellanii str. Neff TaxID=1257118 RepID=L8H841_ACACA
mRNA_12792	UniRef100_L8HJJ6	66.2	423	128	3	305	1564	1	411	5e-164	587.4	UniRef100_L8HJJ6 Adenylosuccinate synthetase n=1 Tax=Acanthamoeba castellanii str. Neff TaxID=1257118 RepID=L8HJJ6_ACACA
mRNA_12586	UniRef100_L8GJ43	53.3	582	121	7	1	1446	46	576	7.2e-145	523.9	UniRef100_L8GJ43 MutS domain V domain containing protein n=2 Tax=Acanthamoeba castellanii TaxID=5755 RepID=L8GJ43_ACACA
mRNA_11563	UniRef100_L8GIE0	76.6	884	132	11	1	2568	1	837	0	1228.4	UniRef100_L8GIE0 WD domain, G-beta repeat-containing protein n=1 Tax=Acanthamoeba castellanii str. Neff TaxID=1257118 RepID=L8GIE0_ACACA
mRNA_3436	UniRef100_L8GQ58	76	221	46	2	1	642	1	221	3e-86	327.8	UniRef100_L8GQ58 Glutathione transferase subfamily protein n=1 Tax=Acanthamoeba castellanii str. Neff TaxID=1257118 RepID=L8GQ58_ACACA
mRNA_3436	UniRef100_L8H3F6	74.9	215	52	2	4	642	3	217	9.6e-85	322.8	UniRef100_L8H3F6 Glutathione transferase family protein n=1 Tax=Acanthamoeba castellanii str. Neff TaxID=1257118 RepID=L8H3F6_ACACA
mRNA_3436	UniRef100_L8GWF0	71.4	213	59	1	4	636	3	215	4.9e-81	310.5	UniRef100_L8GWF0 Glutathione stransferase n=2 Tax=Acanthamoeba castellanii str. Neff TaxID=1257118 RepID=L8GWF0_ACACA
mRNA_3436	UniRef100_L8GR87	71	217	57	4	4	636	4	220	8.1e-76	293.1	UniRef100_L8GR87 Glutathione transferase subfamily protein n=1 Tax=Acanthamoeba castellanii str. Neff TaxID=1257118 RepID=L8GR87_ACACA
mRNA_3436	UniRef100_L8H602	73	189	49	2	82	642	315	503	6e-71	276.9	UniRef100_L8H602 Glutathione Stransferase, C-terminal domain containing protein n=1 Tax=Acanthamoeba castellanii str. Neff TaxID=1257118 RepID=L8H602_ACACA
mRNA_3436	UniRef100_L8H5D6	59.9	212	84	1	4	636	3	214	3.8e-65	257.7	UniRef100_L8H5D6 Glutathione transferase family protein n=1 Tax=Acanthamoeba castellanii str. Neff TaxID=1257118 RepID=L8H5D6_ACACA
mRNA_3436	UniRef100_L8H8K7	57.9	214	89	1	4	642	3	216	5.5e-64	253.8	UniRef100_L8H8K7 Glutathione S-transferase, C-terminal domain containing protein n=1 Tax=Acanthamoeba castellanii str. Neff TaxID=1257118 RepID=L8H8K7_ACACA
mRNA_3436	UniRef100_L8H5L4	58	207	86	1	25	642	114	320	2.5e-61	245	UniRef100_L8H5L4 Glutathione transferase family protein n=1 Tax=Acanthamoeba castellanii str. Neff TaxID=1257118 RepID=L8H5L4_ACACA
mRNA_3436	UniRef100_L8GLF8	56.7	215	89	3	7	639	2	216	5e-57	230.7	UniRef100_L8GLF8 Glutathione transferase family protein n=1 Tax=Acanthamoeba castellanii str. Neff TaxID=1257118 RepID=L8GLF8_ACACA
mRNA_3436	UniRef100_L8GDT6	50.7	211	77	4	16	645	24	208	1.2e-42	183	UniRef100_L8GDT6 Glutathione Stransferase, C-terminal domain containing protein n=1 Tax=Acanthamoeba castellanii str. Neff TaxID=1257118 RepID=L8GDT6_ACACA
mRNA_3436	UniRef100_L8H2R1	46.8	188	97	2	73	636	1	185	4.4e-37	164.5	UniRef100_L8H2R1 Glutathione Stransferase, C-terminal domain containing protein n=1 Tax=Acanthamoeba castellanii str. Neff TaxID=1257118 RepID=L8H2R1_ACACA
mRNA_3436	UniRef100_L8GCV3	84.3	89	14	0	1	267	1	89	1.4e-35	159.5	UniRef100_L8GCV3 Glutathione transferase family protein n=1 Tax=Acanthamoeba castellanii str. Neff TaxID=1257118 RepID=L8GCV3_ACACA
mRNA_3436	UniRef100_L8GL78	64.8	108	37	1	295	615	21	128	8.3e-28	133.7	UniRef100_L8GL78 GST C-terminal domain-containing protein n=1 Tax=Acanthamoeba castellanii str. Neff TaxID=1257118 RepID=L8GL78_ACACA
mRNA_8886	UniRef100_L8GY10	78.5	418	75	5	13	1233	22	435	7e-177	629.8	UniRef100_L8GY10 Encystationmediating serine proteinase n=1 Tax=Acanthamoeba castellanii str. Neff TaxID=1257118 RepID=L8GY10_ACACA
mRNA_8886	UniRef100_L8GI59	61.6	411	144	4	16	1233	23	424	1.1e-132	483	UniRef100_L8GI59 Encystationmediating serine proteinase n=1 Tax=Acanthamoeba castellanii str. Neff TaxID=1257118 RepID=L8GI59_ACACA
mRNA_8886	UniRef100_L8H1H6	63.8	376	123	4	115	1233	2	367	3.6e-125	458	UniRef100_L8H1H6 Serine proteinase n=1 Tax=Acanthamoeba castellanii str. Neff TaxID=1257118 RepID=L8H1H6_ACACA
mRNA_8886	UniRef100_L8HJU9	53.8	413	170	7	10	1233	27	423	5.8e-107	397.5	UniRef100_L8HJU9 Encystationmediating serine proteinase n=1 Tax=Acanthamoeba castellanii str. Neff TaxID=1257118 RepID=L8HJU9_ACACA
mRNA_8886	UniRef100_B0FYM4	52.1	407	171	8	13	1227	22	406	1.4e-100	376.3	UniRef100_B0FYM4 Encystation-mediating serine proteinase n=1 Tax=Acanthamoeba healyi TaxID=65661 RepID=B0FYM4_9EUKA
mRNA_8886	UniRef100_L8GS49	50.4	409	177	6	16	1227	23	410	3.1e-100	375.2	UniRef100_L8GS49 Peptidase S8 and S53 subtilisin kexin sedolisin, putative n=2 Tax=Acanthamoeba castellanii TaxID=5755 RepID=L8GS49_ACACA
mRNA_8886	UniRef100_B0FYM3	49.5	408	181	6	16	1227	23	409	4.9e-98	367.9	UniRef100_B0FYM3 Serine proteinase n=1 Tax=Acanthamoeba lugdunensis TaxID=61605 RepID=B0FYM3_9EUKA
mRNA_8886	UniRef100_Q9NHN3	49.6	407	181	7	16	1227	22	407	2.3e-95	359	UniRef100_Q9NHN3 Subtilisin-like serine proteinase n=1 Tax=Acanthamoeba healyi TaxID=65661 RepID=Q9NHN3_9EUKA
mRNA_8886	UniRef100_L8GSQ9	51.2	406	174	8	13	1227	38	420	5.1e-95	357.8	UniRef100_L8GSQ9 Peptidase S8 and S53 subtilisin kexin sedolisin, putative n=1 Tax=Acanthamoeba castellanii str. Neff TaxID=1257118 RepID=L8GSQ9_ACACA
mRNA_8886	UniRef100_L8HH67	52.7	374	163	6	121	1230	8	371	3.4e-91	345.1	UniRef100_L8HH67 Encystation-mediating serine proteinase n=1 Tax=Acanthamoeba castellanii str. Neff TaxID=1257118 RepID=L8HH67_ACACA
mRNA_8886	UniRef100_L8H6X0	54.7	340	132	6	229	1233	1	323	3.5e-88	335.1	UniRef100_L8H6X0 Alkaline serine protease n=1 Tax=Acanthamoeba castellanii str. Neff TaxID=1257118 RepID=L8H6X0_ACACA
mRNA_14960	UniRef100_L8H1A9	90.7	333	31	0	1	999	1	333	7.2e-172	612.8	UniRef100_L8H1A9 Alcohol dehydrogenase, zinccontaining, putative n=1 Tax=Acanthamoeba castellanii str. Neff TaxID=1257118 RepID=L8H1A9_ACACA
mRNA_15755	UniRef100_L8H6V2	91.6	394	33	0	256	1437	90	483	1.7e-209	738.4	UniRef100_L8H6V2 SID1 transmembrane family, member 1, putative n=1 Tax=Acanthamoeba castellanii str. Neff TaxID=1257118 RepID=L8H6V2_ACACA
mRNA_4648	UniRef100_L8GZ19	91.3	473	26	4	1	1413	1	460	2.6e-234	820.8	UniRef100_L8GZ19 Proteasome (Prosome, macropain) 26S subunit, non ATPase, 32, putative n=1 Tax=Acanthamoeba castellanii str. Neff TaxID=1257118 RepID=L8GZ19_ACACA
mRNA_16676	UniRef100_L8GTK3	91.2	612	50	2	1	1836	1	608	2.3e-293	1017.3	UniRef100_L8GTK3 PAS domain Sbox domain containing protein n=1 Tax=Acanthamoeba castellanii str. Neff TaxID=1257118 RepID=L8GTK3_ACACA
mRNA_16676	UniRef100_L8GKF5	39.4	622	345	8	43	1836	49	662	1.4e-109	406.8	UniRef100_L8GKF5 PAS domain Sbox domain containing protein n=1 Tax=Acanthamoeba castellanii str. Neff TaxID=1257118 RepID=L8GKF5_ACACA
mRNA_13088	UniRef100_L8GLB7	85.4	371	39	1	1768	2880	1	356	1.2e-179	640.2	UniRef100_L8GLB7 Purinergic receptor, putative n=1 Tax=Acanthamoeba castellanii str. Neff TaxID=1257118 RepID=L8GLB7_ACACA
mRNA_13088	UniRef100_L8GQH9	46.7	368	152	6	1738	2808	5	339	6.8e-82	315.5	UniRef100_L8GQH9 Purinergic receptor, putative n=1 Tax=Acanthamoeba castellanii str. Neff TaxID=1257118 RepID=L8GQH9_ACACA
mRNA_15924	UniRef100_L8H3F3	57.8	218	81	1	4	624	46	263	2.2e-70	275	UniRef100_L8H3F3 Autophagy-related protein 27 protein n=1 Tax=Acanthamoeba castellanii str. Neff TaxID=1257118 RepID=L8H3F3_ACACA
mRNA_15924	UniRef100_L8GNR7	39.2	153	82	6	142	588	102	247	7.5e-18	100.5	UniRef100_L8GNR7 Autophagy-related protein 27 protein n=1 Tax=Acanthamoeba castellanii str. Neff TaxID=1257118 RepID=L8GNR7_ACACA
mRNA_15924	UniRef100_L8HAW7	59.3	54	21	1	463	624	215	267	2.7e-07	65.5	UniRef100_L8HAW7 Autophagy-related protein 27 protein n=1 Tax=Acanthamoeba castellanii str. Neff TaxID=1257118 RepID=L8HAW7_ACACA
mRNA_528	UniRef100_L8HI75	63.6	236	74	3	10	717	11	234	5.4e-74	287.7	UniRef100_L8HI75 Uncharacterized protein n=1 Tax=Acanthamoeba castellanii str. Neff TaxID=1257118 RepID=L8HI75_ACACA
mRNA_528	UniRef100_L8HDG4	68.4	209	57	2	10	636	11	210	1.6e-73	286.2	UniRef100_L8HDG4 Uncharacterized protein n=1 Tax=Acanthamoeba castellanii str. Neff TaxID=1257118 RepID=L8HDG4_ACACA
mRNA_528	UniRef100_L8GHM9	74.5	98	24	1	742	1032	1	98	7.2e-34	154.5	UniRef100_L8GHM9 UBA/TSN domain containing protein n=1 Tax=Acanthamoeba castellanii str. Neff TaxID=1257118 RepID=L8GHM9_ACACA
mRNA_17669	UniRef100_L8H259	58.9	392	108	7	154	1266	32	391	2.3e-98	369	UniRef100_L8H259 Uncharacterized protein n=1 Tax=Acanthamoeba castellanii str. Neff TaxID=1257118 RepID=L8H259_ACACA
mRNA_10951	UniRef100_L8GMV1	62.8	323	89	1	1	876	123	445	2.4e-111	411.8	UniRef100_L8GMV1 Retrovirusrelated Pol polyprotein from transposon TNT 1-94, putative n=1 Tax=Acanthamoeba castellanii str. Neff TaxID=1257118 RepID=L8GMV1_ACACA
mRNA_10951	UniRef100_L8HCZ5	74.8	222	56	0	1	666	627	848	3e-93	351.7	UniRef100_L8HCZ5 Reverse transcriptase n=1 Tax=Acanthamoeba castellanii str. Neff TaxID=1257118 RepID=L8HCZ5_ACACA
mRNA_10951	UniRef100_L8GIM9	56.1	321	73	3	7	876	601	884	3.2e-87	331.6	UniRef100_L8GIM9 Integrase core domain containing protein n=1 Tax=Acanthamoeba castellanii str. Neff TaxID=1257118 RepID=L8GIM9_ACACA
mRNA_10951	UniRef100_L8HG65	37.3	367	192	5	1	993	73	437	1.3e-64	256.5	UniRef100_L8HG65 Reverse transcriptase n=1 Tax=Acanthamoeba castellanii str. Neff TaxID=1257118 RepID=L8HG65_ACACA
mRNA_14816	UniRef100_L8GS49	89.1	413	44	1	1	1236	1	413	2.5e-211	744.2	UniRef100_L8GS49 Peptidase S8 and S53 subtilisin kexin sedolisin, putative n=2 Tax=Acanthamoeba castellanii TaxID=5755 RepID=L8GS49_ACACA
mRNA_14816	UniRef100_B0FYM3	79.9	412	83	0	1	1236	1	412	1.3e-191	678.7	UniRef100_B0FYM3 Serine proteinase n=1 Tax=Acanthamoeba lugdunensis TaxID=61605 RepID=B0FYM3_9EUKA
mRNA_14816	UniRef100_Q9NHN3	76.3	413	94	3	1	1236	1	410	4.5e-176	627.1	UniRef100_Q9NHN3 Subtilisin-like serine proteinase n=1 Tax=Acanthamoeba healyi TaxID=65661 RepID=Q9NHN3_9EUKA
mRNA_14816	UniRef100_B0FYM4	73.7	414	102	3	1	1236	1	409	1.1e-166	595.9	UniRef100_B0FYM4 Encystation-mediating serine proteinase n=1 Tax=Acanthamoeba healyi TaxID=65661 RepID=B0FYM4_9EUKA
mRNA_14816	UniRef100_L8GSQ9	71.6	405	103	5	31	1236	28	423	1.2e-155	559.3	UniRef100_L8GSQ9 Peptidase S8 and S53 subtilisin kexin sedolisin, putative n=1 Tax=Acanthamoeba castellanii str. Neff TaxID=1257118 RepID=L8GSQ9_ACACA
mRNA_14816	UniRef100_L8GI59	48.2	427	200	7	1	1230	1	423	1.8e-92	349.4	UniRef100_L8GI59 Encystationmediating serine proteinase n=1 Tax=Acanthamoeba castellanii str. Neff TaxID=1257118 RepID=L8GI59_ACACA
mRNA_14816	UniRef100_L8H1H6	53.3	364	153	6	175	1227	6	365	9e-92	347.1	UniRef100_L8H1H6 Serine proteinase n=1 Tax=Acanthamoeba castellanii str. Neff TaxID=1257118 RepID=L8H1H6_ACACA
mRNA_14816	UniRef100_L8GY10	44.9	434	203	9	22	1227	4	433	2.3e-87	332.4	UniRef100_L8GY10 Encystationmediating serine proteinase n=1 Tax=Acanthamoeba castellanii str. Neff TaxID=1257118 RepID=L8GY10_ACACA
mRNA_14816	UniRef100_L8HH67	46.9	356	176	5	202	1236	20	373	2e-78	302.8	UniRef100_L8HH67 Encystation-mediating serine proteinase n=1 Tax=Acanthamoeba castellanii str. Neff TaxID=1257118 RepID=L8HH67_ACACA
mRNA_14816	UniRef100_L8HJU9	43.4	408	211	8	43	1227	21	421	1.3e-74	290	UniRef100_L8HJU9 Encystationmediating serine proteinase n=1 Tax=Acanthamoeba castellanii str. Neff TaxID=1257118 RepID=L8HJU9_ACACA
mRNA_8273	UniRef100_L8H5S5	58.8	1533	455	10	19	4245	1	1481	0	1549.6	UniRef100_L8H5S5 Uncharacterized protein n=1 Tax=Acanthamoeba castellanii str. Neff TaxID=1257118 RepID=L8H5S5_ACACA
mRNA_13080	UniRef100_L8GY28	51.6	1675	662	24	22	4851	23	1614	0	1585.5	UniRef100_L8GY28 Guanylate cyclase n=1 Tax=Acanthamoeba castellanii str. Neff TaxID=1257118 RepID=L8GY28_ACACA
mRNA_13080	UniRef100_L8H2J0	49.7	1691	732	29	25	4845	6	1662	0	1497.3	UniRef100_L8H2J0 Guanylate cyclase (Fragment) n=1 Tax=Acanthamoeba castellanii str. Neff TaxID=1257118 RepID=L8H2J0_ACACA
mRNA_13080	UniRef100_L8GXP2	54.3	1489	554	21	622	4848	1	1442	0	1483.8	UniRef100_L8GXP2 Guanylate cyclase n=1 Tax=Acanthamoeba castellanii str. Neff TaxID=1257118 RepID=L8GXP2_ACACA
mRNA_13080	UniRef100_L8GZS0	48.7	1739	730	27	25	4863	1	1703	0	1475.7	UniRef100_L8GZS0 Guanylate cyclase n=1 Tax=Acanthamoeba castellanii str. Neff TaxID=1257118 RepID=L8GZS0_ACACA
mRNA_13080	UniRef100_L8GIY5	48.5	1694	749	24	19	4854	25	1676	0	1473.8	UniRef100_L8GIY5 Guanylate cyclase n=1 Tax=Acanthamoeba castellanii str. Neff TaxID=1257118 RepID=L8GIY5_ACACA
mRNA_13080	UniRef100_L8GIX5	49.8	1659	716	31	94	4857	64	1676	0	1471.4	UniRef100_L8GIX5 Guanylate cyclase n=1 Tax=Acanthamoeba castellanii str. Neff TaxID=1257118 RepID=L8GIX5_ACACA
mRNA_13080	UniRef100_L8GG40	49.7	1648	704	31	169	4854	71	1679	0	1456.4	UniRef100_L8GG40 Guanylate cyclase n=1 Tax=Acanthamoeba castellanii str. Neff TaxID=1257118 RepID=L8GG40_ACACA
mRNA_13080	UniRef100_L8HDX0	48	1693	759	32	7	4854	27	1674	0	1454.9	UniRef100_L8HDX0 Guanylate cyclase n=1 Tax=Acanthamoeba castellanii str. Neff TaxID=1257118 RepID=L8HDX0_ACACA
mRNA_13080	UniRef100_L8HLK8	47.7	1703	742	28	19	4854	27	1671	0	1430.2	UniRef100_L8HLK8 Guanylate cyclase n=1 Tax=Acanthamoeba castellanii str. Neff TaxID=1257118 RepID=L8HLK8_ACACA
mRNA_13080	UniRef100_L8HDD8	48.3	1627	731	28	160	4848	2	1582	0	1427.2	UniRef100_L8HDD8 Guanylate cyclase n=1 Tax=Acanthamoeba castellanii str. Neff TaxID=1257118 RepID=L8HDD8_ACACA
mRNA_13080	UniRef100_L8GJZ3	47	1680	769	27	4	4833	24	1652	0	1426.4	UniRef100_L8GJZ3 Guanylate cyclase n=1 Tax=Acanthamoeba castellanii str. Neff TaxID=1257118 RepID=L8GJZ3_ACACA
mRNA_13080	UniRef100_L8GLH1	48.3	1709	747	36	4	4848	27	1692	0	1421	UniRef100_L8GLH1 Guanylate cyclase n=1 Tax=Acanthamoeba castellanii str. Neff TaxID=1257118 RepID=L8GLH1_ACACA
mRNA_13080	UniRef100_L8GLJ5	48.6	1699	714	32	31	4848	36	1667	0	1416.4	UniRef100_L8GLJ5 Guanylate cyclase n=1 Tax=Acanthamoeba castellanii str. Neff TaxID=1257118 RepID=L8GLJ5_ACACA
mRNA_13080	UniRef100_L8GHJ2	47.9	1669	751	31	19	4863	62	1666	0	1408.3	UniRef100_L8GHJ2 Guanylate cyclase n=1 Tax=Acanthamoeba castellanii str. Neff TaxID=1257118 RepID=L8GHJ2_ACACA
mRNA_13080	UniRef100_L8GJF2	47.3	1668	786	23	19	4866	35	1661	0	1405.2	UniRef100_L8GJF2 Guanylate cyclase n=1 Tax=Acanthamoeba castellanii str. Neff TaxID=1257118 RepID=L8GJF2_ACACA
mRNA_13080	UniRef100_L8GLN7	46.9	1670	756	31	37	4851	38	1642	0	1404.4	UniRef100_L8GLN7 Guanylate cyclase n=1 Tax=Acanthamoeba castellanii str. Neff TaxID=1257118 RepID=L8GLN7_ACACA
mRNA_13080	UniRef100_L8HI49	47.7	1670	740	25	19	4866	27	1617	0	1393.3	UniRef100_L8HI49 Guanylate cyclase n=1 Tax=Acanthamoeba castellanii str. Neff TaxID=1257118 RepID=L8HI49_ACACA
mRNA_13080	UniRef100_L8HCL1	47.2	1680	675	27	25	4863	26	1560	0	1384.8	UniRef100_L8HCL1 Guanylate cyclase n=1 Tax=Acanthamoeba castellanii str. Neff TaxID=1257118 RepID=L8HCL1_ACACA
mRNA_13080	UniRef100_L8HF26	47	1688	741	32	82	4863	53	1681	0	1381.7	UniRef100_L8HF26 Guanylate cyclase n=1 Tax=Acanthamoeba castellanii str. Neff TaxID=1257118 RepID=L8HF26_ACACA
mRNA_13080	UniRef100_L8H920	47.2	1691	756	32	19	4824	28	1670	0	1373.2	UniRef100_L8H920 Guanylate cyclase n=1 Tax=Acanthamoeba castellanii str. Neff TaxID=1257118 RepID=L8H920_ACACA
mRNA_13080	UniRef100_L8HG11	46.4	1667	749	27	82	4851	45	1644	0	1373.2	UniRef100_L8HG11 Guanylate cyclase n=1 Tax=Acanthamoeba castellanii str. Neff TaxID=1257118 RepID=L8HG11_ACACA
mRNA_13080	UniRef100_L8GK69	46.7	1692	774	31	19	4830	24	1676	0	1364	UniRef100_L8GK69 Guanylate cyclase n=2 Tax=Acanthamoeba castellanii str. Neff TaxID=1257118 RepID=L8GK69_ACACA
mRNA_13080	UniRef100_L8GDF5	46.6	1711	732	36	13	4854	26	1651	0	1355.1	UniRef100_L8GDF5 Guanylate cyclase n=1 Tax=Acanthamoeba castellanii str. Neff TaxID=1257118 RepID=L8GDF5_ACACA
mRNA_19879	UniRef100_L8H8T2	71.4	350	64	8	1	975	1	339	1.1e-120	443.4	UniRef100_L8H8T2 Vta1 domain-containing protein n=1 Tax=Acanthamoeba castellanii str. Neff TaxID=1257118 RepID=L8H8T2_ACACA
mRNA_3470	UniRef100_L8GKM5	92	548	41	2	1	1635	1	548	8.6e-292	1011.9	UniRef100_L8GKM5 Non-specific lipid-transfer protein n=1 Tax=Acanthamoeba castellanii str. Neff TaxID=1257118 RepID=L8GKM5_ACACA
mRNA_10993	UniRef100_L8HHS8	61.4	306	86	5	1	858	1	294	9.2e-27	130.6	UniRef100_L8HHS8 OTU family cysteine protease n=1 Tax=Acanthamoeba castellanii str. Neff TaxID=1257118 RepID=L8HHS8_ACACA
mRNA_9491	UniRef100_L8HG11	79	1678	304	9	142	5166	15	1646	0	2577.4	UniRef100_L8HG11 Guanylate cyclase n=1 Tax=Acanthamoeba castellanii str. Neff TaxID=1257118 RepID=L8HG11_ACACA
mRNA_9491	UniRef100_L8GG67	63.8	1704	536	13	109	5178	4	1640	0	2066.2	UniRef100_L8GG67 Serine/threonine protein kinase, putative n=1 Tax=Acanthamoeba castellanii str. Neff TaxID=1257118 RepID=L8GG67_ACACA
mRNA_9491	UniRef100_L8HLK8	60.6	1700	609	20	130	5160	9	1670	0	1918.3	UniRef100_L8HLK8 Guanylate cyclase n=1 Tax=Acanthamoeba castellanii str. Neff TaxID=1257118 RepID=L8HLK8_ACACA
mRNA_9491	UniRef100_L8GG40	61.6	1662	564	20	283	5160	55	1678	0	1917.5	UniRef100_L8GG40 Guanylate cyclase n=1 Tax=Acanthamoeba castellanii str. Neff TaxID=1257118 RepID=L8GG40_ACACA
mRNA_9491	UniRef100_L8GK69	59.7	1694	629	15	136	5139	10	1676	0	1907.5	UniRef100_L8GK69 Guanylate cyclase n=2 Tax=Acanthamoeba castellanii str. Neff TaxID=1257118 RepID=L8GK69_ACACA
mRNA_9491	UniRef100_L8GIY5	59.1	1703	637	21	130	5160	7	1675	0	1904.4	UniRef100_L8GIY5 Guanylate cyclase n=1 Tax=Acanthamoeba castellanii str. Neff TaxID=1257118 RepID=L8GIY5_ACACA
mRNA_9491	UniRef100_L8HDX0	57.7	1712	656	19	118	5166	4	1675	0	1864	UniRef100_L8HDX0 Guanylate cyclase n=1 Tax=Acanthamoeba castellanii str. Neff TaxID=1257118 RepID=L8HDX0_ACACA
mRNA_9491	UniRef100_L8H7D1	57.8	1736	652	17	127	5172	7	1715	0	1854.3	UniRef100_L8H7D1 Guanylate cyclase n=1 Tax=Acanthamoeba castellanii str. Neff TaxID=1257118 RepID=L8H7D1_ACACA
mRNA_9491	UniRef100_L8HCL1	58.6	1698	541	21	130	5175	10	1561	0	1853.2	UniRef100_L8HCL1 Guanylate cyclase n=1 Tax=Acanthamoeba castellanii str. Neff TaxID=1257118 RepID=L8HCL1_ACACA
mRNA_9491	UniRef100_L8H920	57.6	1700	657	16	142	5157	14	1678	0	1830.8	UniRef100_L8H920 Guanylate cyclase n=1 Tax=Acanthamoeba castellanii str. Neff TaxID=1257118 RepID=L8H920_ACACA
mRNA_9491	UniRef100_L8GHJ2	57.8	1676	615	19	181	5157	61	1661	0	1795.4	UniRef100_L8GHJ2 Guanylate cyclase n=1 Tax=Acanthamoeba castellanii str. Neff TaxID=1257118 RepID=L8GHJ2_ACACA
mRNA_9491	UniRef100_L8HF26	55	1743	648	26	121	5160	9	1677	0	1744.2	UniRef100_L8HF26 Guanylate cyclase n=1 Tax=Acanthamoeba castellanii str. Neff TaxID=1257118 RepID=L8HF26_ACACA
mRNA_9491	UniRef100_L8GDF5	55.8	1691	645	22	187	5160	29	1650	0	1721.1	UniRef100_L8GDF5 Guanylate cyclase n=1 Tax=Acanthamoeba castellanii str. Neff TaxID=1257118 RepID=L8GDF5_ACACA
mRNA_9491	UniRef100_L8HIJ1	55.4	1650	662	23	325	5172	2	1611	0	1683.3	UniRef100_L8HIJ1 Guanylate cyclase n=1 Tax=Acanthamoeba castellanii str. Neff TaxID=1257118 RepID=L8HIJ1_ACACA
mRNA_9491	UniRef100_L8GF66	52.8	1690	714	24	187	5160	1	1638	0	1648.3	UniRef100_L8GF66 Guanylate cyclase (Fragment) n=1 Tax=Acanthamoeba castellanii str. Neff TaxID=1257118 RepID=L8GF66_ACACA
mRNA_9491	UniRef100_L8HCJ9	52.2	1704	497	19	190	5160	30	1463	0	1599.7	UniRef100_L8HCJ9 Guanylate cyclase n=1 Tax=Acanthamoeba castellanii str. Neff TaxID=1257118 RepID=L8HCJ9_ACACA
mRNA_9491	UniRef100_L8H5M2	55.7	1581	599	18	130	4737	7	1530	0	1573.9	UniRef100_L8H5M2 Guanylate cyclase n=1 Tax=Acanthamoeba castellanii str. Neff TaxID=1257118 RepID=L8H5M2_ACACA
mRNA_9491	UniRef100_L8GIX5	50.6	1717	767	29	127	5166	1	1673	0	1550.4	UniRef100_L8GIX5 Guanylate cyclase n=1 Tax=Acanthamoeba castellanii str. Neff TaxID=1257118 RepID=L8GIX5_ACACA
mRNA_9491	UniRef100_L8GJZ3	49.1	1702	788	26	112	5142	4	1652	0	1532.3	UniRef100_L8GJZ3 Guanylate cyclase n=1 Tax=Acanthamoeba castellanii str. Neff TaxID=1257118 RepID=L8GJZ3_ACACA
mRNA_9491	UniRef100_L8HI49	50.6	1691	741	25	139	5178	11	1617	0	1500.7	UniRef100_L8HI49 Guanylate cyclase n=1 Tax=Acanthamoeba castellanii str. Neff TaxID=1257118 RepID=L8HI49_ACACA
mRNA_9491	UniRef100_L8GY28	49.4	1706	741	21	136	5172	8	1618	0	1496.5	UniRef100_L8GY28 Guanylate cyclase n=1 Tax=Acanthamoeba castellanii str. Neff TaxID=1257118 RepID=L8GY28_ACACA
mRNA_9491	UniRef100_L8GLH1	49.9	1711	792	26	142	5175	18	1695	0	1484.9	UniRef100_L8GLH1 Guanylate cyclase n=1 Tax=Acanthamoeba castellanii str. Neff TaxID=1257118 RepID=L8GLH1_ACACA
mRNA_9459	UniRef100_L8HCU0	78.9	554	66	6	1	1629	1	514	3.4e-240	840.5	UniRef100_L8HCU0 Transporter, major facilitator subfamily protein n=1 Tax=Acanthamoeba castellanii str. Neff TaxID=1257118 RepID=L8HCU0_ACACA
mRNA_8934	UniRef100_L8H3V7	78.7	389	81	2	1	1164	1	388	3e-174	620.9	UniRef100_L8H3V7 Uncharacterized protein n=1 Tax=Acanthamoeba castellanii str. Neff TaxID=1257118 RepID=L8H3V7_ACACA
mRNA_16600	UniRef100_L8GXF9	59.7	732	211	11	31	2127	34	714	1.5e-224	788.9	UniRef100_L8GXF9 Ras subfamily protein n=1 Tax=Acanthamoeba castellanii str. Neff TaxID=1257118 RepID=L8GXF9_ACACA
mRNA_5205	UniRef100_L8HJF9	84.4	404	25	1	10	1221	2	367	8e-133	483.4	UniRef100_L8HJF9 Methyltransferase domain containing protein n=1 Tax=Acanthamoeba castellanii str. Neff TaxID=1257118 RepID=L8HJF9_ACACA
mRNA_9983	UniRef100_L8GK73	84.6	376	48	2	1	1128	1	366	7.5e-186	659.4	UniRef100_L8GK73 NADdependent protein deacetylase, SIR2 family n=1 Tax=Acanthamoeba castellanii str. Neff TaxID=1257118 RepID=L8GK73_ACACA
mRNA_17749	UniRef100_L8HHD9	96.2	421	16	0	1	1263	1	421	2.6e-227	797.3	UniRef100_L8HHD9 GlcNAc-1-P transferase n=1 Tax=Acanthamoeba castellanii str. Neff TaxID=1257118 RepID=L8HHD9_ACACA
mRNA_1343	UniRef100_L8H4A2	67.5	166	44	2	13	498	15	174	9.5e-51	209.5	UniRef100_L8H4A2 Uncharacterized protein n=1 Tax=Acanthamoeba castellanii str. Neff TaxID=1257118 RepID=L8H4A2_ACACA
mRNA_19222	UniRef100_L8GCX3	65.7	460	115	6	115	1479	37	458	1.1e-176	629.4	UniRef100_L8GCX3 Kazaltype serine protease inhibitor domain containing protein n=1 Tax=Acanthamoeba castellanii str. Neff TaxID=1257118 RepID=L8GCX3_ACACA
mRNA_12191	UniRef100_L8HK24	84.8	343	32	3	370	1338	164	506	2.8e-156	561.6	UniRef100_L8HK24 DnaJ domain containing protein n=1 Tax=Acanthamoeba castellanii str. Neff TaxID=1257118 RepID=L8HK24_ACACA
mRNA_12191	UniRef100_L8H2P9	41.4	263	128	7	547	1296	1	250	5e-44	188.7	UniRef100_L8H2P9 DNAJ heat shock domain containing protein n=1 Tax=Acanthamoeba castellanii str. Neff TaxID=1257118 RepID=L8H2P9_ACACA
mRNA_20012	UniRef100_L8GTA8	81.1	512	57	5	1	1500	1	484	8.7e-214	752.7	UniRef100_L8GTA8 RhoGEF domain containing protein n=1 Tax=Acanthamoeba castellanii str. Neff TaxID=1257118 RepID=L8GTA8_ACACA
mRNA_20012	UniRef100_L8HJB2	34.6	526	305	13	7	1494	4	520	4.7e-50	208.8	UniRef100_L8HJB2 Calponin domain containing protein n=1 Tax=Acanthamoeba castellanii str. Neff TaxID=1257118 RepID=L8HJB2_ACACA
mRNA_4800	UniRef100_L8GMQ3	77	525	77	4	37	1479	8	532	2.5e-221	777.7	UniRef100_L8GMQ3 Seryl-tRNA synthetase n=1 Tax=Acanthamoeba castellanii str. Neff TaxID=1257118 RepID=L8GMQ3_ACACA
mRNA_10340	UniRef100_L8HMK1	64.9	131	19	1	277	669	1	104	6.1e-34	154.1	UniRef100_L8HMK1 Uncharacterized protein n=1 Tax=Acanthamoeba castellanii str. Neff TaxID=1257118 RepID=L8HMK1_ACACA
mRNA_10340	UniRef100_L8HHF6	47.3	131	60	1	268	633	4	134	2.2e-20	109	UniRef100_L8HHF6 Uncharacterized protein n=1 Tax=Acanthamoeba castellanii str. Neff TaxID=1257118 RepID=L8HHF6_ACACA
mRNA_20236	UniRef100_L8HF12	57.8	206	65	4	67	621	27	231	1.4e-56	229.6	UniRef100_L8HF12 Copper/zinc superoxide dismutase n=1 Tax=Acanthamoeba castellanii str. Neff TaxID=1257118 RepID=L8HF12_ACACA
mRNA_14194	UniRef100_L8GEM6	79.3	439	89	2	136	1452	44	480	5.3e-208	733.4	UniRef100_L8GEM6 Amine oxidase, flavincontaining superfamily protein n=1 Tax=Acanthamoeba castellanii str. Neff TaxID=1257118 RepID=L8GEM6_ACACA
mRNA_20344	UniRef100_L8HK95	55.6	405	116	4	1462	2664	7	351	3.7e-112	416	UniRef100_L8HK95 Uncharacterized protein n=1 Tax=Acanthamoeba castellanii str. Neff TaxID=1257118 RepID=L8HK95_ACACA
mRNA_20344	UniRef100_L8HHP1	78.4	292	50	5	1	870	1	281	1.8e-63	254.2	UniRef100_L8HHP1 Uncharacterized protein n=1 Tax=Acanthamoeba castellanii str. Neff TaxID=1257118 RepID=L8HHP1_ACACA
mRNA_15315	UniRef100_L8GFL6	70.9	79	16	4	2	238	151	222	1.6e-14	89	UniRef100_L8GFL6 Uncharacterized protein n=1 Tax=Acanthamoeba castellanii str. Neff TaxID=1257118 RepID=L8GFL6_ACACA
mRNA_11454	UniRef100_L8H885	65.1	298	68	6	22	882	6	278	4.3e-94	354.4	UniRef100_L8H885 Uncharacterized protein n=1 Tax=Acanthamoeba castellanii str. Neff TaxID=1257118 RepID=L8H885_ACACA
mRNA_11454	UniRef100_L8GXJ8	34.1	293	169	9	79	924	294	573	4.6e-32	148.3	UniRef100_L8GXJ8 Uncharacterized protein n=1 Tax=Acanthamoeba castellanii str. Neff TaxID=1257118 RepID=L8GXJ8_ACACA
mRNA_11454	UniRef100_L8GER2	35.7	314	138	10	85	927	48	330	8.7e-31	144.1	UniRef100_L8GER2 Uncharacterized protein n=1 Tax=Acanthamoeba castellanii str. Neff TaxID=1257118 RepID=L8GER2_ACACA
mRNA_11454	UniRef100_L8GIF3	34.6	295	160	10	73	927	12	283	2.8e-29	139	UniRef100_L8GIF3 Cell division cycle protein, putative n=1 Tax=Acanthamoeba castellanii str. Neff TaxID=1257118 RepID=L8GIF3_ACACA
mRNA_11454	UniRef100_L8H823	30.6	330	171	10	58	921	35	348	7.9e-24	120.9	UniRef100_L8H823 Uncharacterized protein n=1 Tax=Acanthamoeba castellanii str. Neff TaxID=1257118 RepID=L8H823_ACACA
mRNA_11454	UniRef100_L8HFR1	30.5	295	158	10	79	927	235	494	4.2e-17	98.6	UniRef100_L8HFR1 Ras subfamily protein n=1 Tax=Acanthamoeba castellanii str. Neff TaxID=1257118 RepID=L8HFR1_ACACA
mRNA_11454	UniRef100_L8HHH6	33.6	241	128	10	280	927	40	273	3.6e-16	95.5	UniRef100_L8HHH6 Uncharacterized protein n=1 Tax=Acanthamoeba castellanii str. Neff TaxID=1257118 RepID=L8HHH6_ACACA
mRNA_11423	UniRef100_L8GJ13	73.8	305	33	7	298	1095	145	441	7.5e-74	287.3	UniRef100_L8GJ13 Uncharacterized protein n=1 Tax=Acanthamoeba castellanii str. Neff TaxID=1257118 RepID=L8GJ13_ACACA
mRNA_1111	UniRef100_L8H0J2	49	359	167	9	1	1053	1	351	6.2e-81	310.8	UniRef100_L8H0J2 Uncharacterized protein n=1 Tax=Acanthamoeba castellanii str. Neff TaxID=1257118 RepID=L8H0J2_ACACA
mRNA_2036	UniRef100_L8GLL4	60.6	165	51	3	1	489	26	178	1.3e-49	205.7	UniRef100_L8GLL4 RAB family member (Rab7), putative n=1 Tax=Acanthamoeba castellanii str. Neff TaxID=1257118 RepID=L8GLL4_ACACA
mRNA_2036	UniRef100_L8HGU8	50	162	67	2	1	477	1	151	1.8e-38	168.7	UniRef100_L8HGU8 Ras family protein n=1 Tax=Acanthamoeba castellanii str. Neff TaxID=1257118 RepID=L8HGU8_ACACA
mRNA_11171	UniRef100_L8GK37	59.5	262	27	4	34	786	7	200	8.3e-76	295	UniRef100_L8GK37 Uncharacterized protein n=1 Tax=Acanthamoeba castellanii str. Neff TaxID=1257118 RepID=L8GK37_ACACA
mRNA_11171	UniRef100_L8HG48	56.9	441	117	9	1261	2532	62	446	5.4e-67	265.8	UniRef100_L8HG48 Peptidase, S8/S53 subfamily protein n=1 Tax=Acanthamoeba castellanii str. Neff TaxID=1257118 RepID=L8HG48_ACACA
mRNA_10136	UniRef100_L8H8S2	77.8	519	80	5	4	1536	5	496	9.9e-213	749.2	UniRef100_L8H8S2 Transporter, major facilitator subfamily protein n=1 Tax=Acanthamoeba castellanii str. Neff TaxID=1257118 RepID=L8H8S2_ACACA
mRNA_4543	UniRef100_L8H195	50.1	977	278	20	16	2577	15	904	2.3e-225	792	UniRef100_L8H195 DUF4209 domain-containing protein n=1 Tax=Acanthamoeba castellanii str. Neff TaxID=1257118 RepID=L8H195_ACACA
mRNA_14420	UniRef100_L8H076	90.1	696	65	2	1	2085	1	693	1.2e-301	1045	UniRef100_L8H076 Prolyl-tRNA synthetase n=1 Tax=Acanthamoeba castellanii str. Neff TaxID=1257118 RepID=L8H076_ACACA
mRNA_19944	UniRef100_L8GMU2	64.2	204	58	2	1456	2061	372	562	1.9e-09	74.3	UniRef100_L8GMU2 Uncharacterized protein n=1 Tax=Acanthamoeba castellanii str. Neff TaxID=1257118 RepID=L8GMU2_ACACA
mRNA_1280	UniRef100_L8GWC1	78.9	322	62	3	1135	2094	1	318	3.3e-126	462.2	UniRef100_L8GWC1 TYR_PHOSPHATASE_2 domain-containing protein n=1 Tax=Acanthamoeba castellanii str. Neff TaxID=1257118 RepID=L8GWC1_ACACA
mRNA_1280	UniRef100_L8GWR7	54.1	157	72	0	1624	2094	550	706	5e-42	182.6	UniRef100_L8GWR7 RNA recognition motif domain containing protein n=1 Tax=Acanthamoeba castellanii str. Neff TaxID=1257118 RepID=L8GWR7_ACACA
mRNA_1280	UniRef100_L8GYV8	85.6	90	12	1	817	1083	78	167	3.7e-37	166.4	UniRef100_L8GYV8 Uncharacterized protein n=1 Tax=Acanthamoeba castellanii str. Neff TaxID=1257118 RepID=L8GYV8_ACACA
mRNA_1280	UniRef100_L8HCR5	28.9	418	166	7	847	2094	20	308	2.7e-35	160.2	UniRef100_L8HCR5 Uncharacterized protein n=1 Tax=Acanthamoeba castellanii str. Neff TaxID=1257118 RepID=L8HCR5_ACACA
mRNA_1280	UniRef100_L8H4A5	45.1	144	79	0	1609	2040	382	525	8.9e-31	145.2	UniRef100_L8H4A5 TYR_PHOSPHATASE_2 domain-containing protein n=1 Tax=Acanthamoeba castellanii str. Neff TaxID=1257118 RepID=L8H4A5_ACACA
mRNA_1280	UniRef100_L8HBR5	45	151	82	1	1642	2094	176	325	5e-26	129.4	UniRef100_L8HBR5 Tyrosine/serine phosphatase, putative n=1 Tax=Acanthamoeba castellanii str. Neff TaxID=1257118 RepID=L8HBR5_ACACA
mRNA_1280	UniRef100_L8GGV3	37.9	177	79	2	1606	2043	201	377	2e-22	117.5	UniRef100_L8GGV3 Uncharacterized protein n=1 Tax=Acanthamoeba castellanii str. Neff TaxID=1257118 RepID=L8GGV3_ACACA
mRNA_8473	UniRef100_L8H6N7	68.4	377	77	11	148	1155	47	422	8.4e-90	340.5	UniRef100_L8H6N7 Uncharacterized protein n=1 Tax=Acanthamoeba castellanii str. Neff TaxID=1257118 RepID=L8H6N7_ACACA
mRNA_8668	UniRef100_L8HAR2	88.1	503	34	1	31	1539	6	482	5.3e-267	929.5	UniRef100_L8HAR2 Cellulase (Glycosyl hydrolase family 5) subfamily protein n=1 Tax=Acanthamoeba castellanii str. Neff TaxID=1257118 RepID=L8HAR2_ACACA
mRNA_10336	UniRef100_L8HDV7	75.6	205	45	1	7	621	4	203	9.8e-87	329.3	UniRef100_L8HDV7 START domain containing protein n=1 Tax=Acanthamoeba castellanii str. Neff TaxID=1257118 RepID=L8HDV7_ACACA
mRNA_12489	UniRef100_L8H401	86.5	327	42	1	1	975	1	327	4.8e-165	590.1	UniRef100_L8H401 Folate gamma-glutamyl hydrolase n=1 Tax=Acanthamoeba castellanii str. Neff TaxID=1257118 RepID=L8H401_ACACA
mRNA_12489	UniRef100_L8H1Q0	59.3	322	129	1	1	966	1	320	8.7e-114	419.9	UniRef100_L8H1Q0 Folate gamma-glutamyl hydrolase n=1 Tax=Acanthamoeba castellanii str. Neff TaxID=1257118 RepID=L8H1Q0_ACACA
mRNA_12489	UniRef100_L8GKY1	33.8	328	179	6	67	957	34	354	1e-50	210.3	UniRef100_L8GKY1 Folate gamma-glutamyl hydrolase n=1 Tax=Acanthamoeba castellanii str. Neff TaxID=1257118 RepID=L8GKY1_ACACA
mRNA_16705	UniRef100_L8HKE7	60.9	133	52	0	10	408	14	146	1.8e-41	179.5	UniRef100_L8HKE7 Ubiquitinconjugating enzyme subfamily protein n=1 Tax=Acanthamoeba castellanii str. Neff TaxID=1257118 RepID=L8HKE7_ACACA
mRNA_9405	UniRef100_L8HDJ3	51.9	420	158	8	3340	4521	69	470	1.2e-85	328.6	UniRef100_L8HDJ3 Uncharacterized protein n=1 Tax=Acanthamoeba castellanii str. Neff TaxID=1257118 RepID=L8HDJ3_ACACA
mRNA_9405	UniRef100_L8HEV7	54.5	189	60	5	847	1353	197	379	1.3e-42	185.7	UniRef100_L8HEV7 Uncharacterized protein n=1 Tax=Acanthamoeba castellanii str. Neff TaxID=1257118 RepID=L8HEV7_ACACA
mRNA_12998	UniRef100_L8GS06	79.4	282	48	2	1	846	1	272	6.8e-134	487.6	UniRef100_L8GS06 Uncharacterized protein n=1 Tax=Acanthamoeba castellanii str. Neff TaxID=1257118 RepID=L8GS06_ACACA
mRNA_12998	UniRef100_L8GUB7	56.2	251	90	2	28	720	3	253	6.9e-78	301.6	UniRef100_L8GUB7 Uncharacterized protein n=1 Tax=Acanthamoeba castellanii str. Neff TaxID=1257118 RepID=L8GUB7_ACACA
mRNA_12574	UniRef100_L8H9P3	72.1	487	78	11	505	1908	2	449	1e-182	649.8	UniRef100_L8H9P3 GTPase activating Rap/RanGAP domainlike 3, putative n=1 Tax=Acanthamoeba castellanii str. Neff TaxID=1257118 RepID=L8H9P3_ACACA
mRNA_12574	UniRef100_L8HAQ1	48.4	287	130	5	1081	1890	855	1140	9.7e-69	271.2	UniRef100_L8HAQ1 Rap/ranGAP domain containing protein n=1 Tax=Acanthamoeba castellanii str. Neff TaxID=1257118 RepID=L8HAQ1_ACACA
mRNA_12574	UniRef100_L8GG36	48.4	246	119	4	1189	1902	22	267	2.1e-55	226.9	UniRef100_L8GG36 RapGAP/RanGAP domain containing protein n=1 Tax=Acanthamoeba castellanii str. Neff TaxID=1257118 RepID=L8GG36_ACACA
mRNA_12574	UniRef100_L8HKI0	58.3	180	69	2	1204	1725	685	864	9.8e-53	218	UniRef100_L8HKI0 Rap/ran-GAP protein n=1 Tax=Acanthamoeba castellanii str. Neff TaxID=1257118 RepID=L8HKI0_ACACA
mRNA_13715	UniRef100_L8HJQ2	89.7	175	18	0	190	714	65	239	8.7e-82	313.2	UniRef100_L8HJQ2 Tetratricopeptide repeat domain containing protein n=1 Tax=Acanthamoeba castellanii str. Neff TaxID=1257118 RepID=L8HJQ2_ACACA
mRNA_8660	UniRef100_L8HAM0	71.3	788	140	20	136	2388	1	739	8.2e-268	933.3	UniRef100_L8HAM0 Nonreceptor tyrosine kinase, putative n=1 Tax=Acanthamoeba castellanii str. Neff TaxID=1257118 RepID=L8HAM0_ACACA
mRNA_8660	UniRef100_L8H4M9	43.1	288	138	11	1777	2601	467	741	1e-47	202.2	UniRef100_L8H4M9 Protein kinase domain containing protein n=1 Tax=Acanthamoeba castellanii str. Neff TaxID=1257118 RepID=L8H4M9_ACACA
mRNA_8660	UniRef100_L8HAZ8	37.8	275	157	7	1819	2622	1408	1675	3.7e-42	183.7	UniRef100_L8HAZ8 Guanylate cyclase n=1 Tax=Acanthamoeba castellanii str. Neff TaxID=1257118 RepID=L8HAZ8_ACACA
mRNA_5269	UniRef100_L8H8I4	74.1	371	91	1	355	1452	91	461	5e-158	567.4	UniRef100_L8H8I4 Phytanoyl-CoA dioxygenase n=1 Tax=Acanthamoeba castellanii str. Neff TaxID=1257118 RepID=L8H8I4_ACACA
mRNA_18504	UniRef100_L8HGT7	82.6	161	27	1	49	528	9	169	1.5e-64	255.4	UniRef100_L8HGT7 Uncharacterized protein n=1 Tax=Acanthamoeba castellanii str. Neff TaxID=1257118 RepID=L8HGT7_ACACA
mRNA_4992	UniRef100_L8H807	61.4	500	160	8	22	1467	220	704	5.7e-165	590.5	UniRef100_L8H807 Cytochrome p450 superfamily protein n=1 Tax=Acanthamoeba castellanii str. Neff TaxID=1257118 RepID=L8H807_ACACA
mRNA_10039	UniRef100_L8GIZ2	73.6	554	107	8	91	1671	25	566	2.3e-231	811.2	UniRef100_L8GIZ2 Phospholipase A2, group IVB, putative n=1 Tax=Acanthamoeba castellanii str. Neff TaxID=1257118 RepID=L8GIZ2_ACACA
mRNA_18187	UniRef100_L8HFM2	73.7	266	26	3	3	785	663	889	8.7e-96	359.8	UniRef100_L8HFM2 GTPase-activator protein for Ras family GTPase n=1 Tax=Acanthamoeba castellanii str. Neff TaxID=1257118 RepID=L8HFM2_ACACA
mRNA_18187	UniRef100_L8GQ05	37.6	221	131	5	9	665	1069	1284	1.2e-31	146.7	UniRef100_L8GQ05 GTPaseactivator protein for Ras-like GTPase n=1 Tax=Acanthamoeba castellanii str. Neff TaxID=1257118 RepID=L8GQ05_ACACA
mRNA_18187	UniRef100_L8HKE4	41.4	198	109	3	12	596	1065	1258	5.7e-31	144.4	UniRef100_L8HKE4 START domain containing protein n=1 Tax=Acanthamoeba castellanii str. Neff TaxID=1257118 RepID=L8HKE4_ACACA
mRNA_18187	UniRef100_L8GHJ9	39.6	182	103	4	12	557	1191	1365	5e-27	131.3	UniRef100_L8GHJ9 Gtpase-activator protein for Ras family gtpase n=1 Tax=Acanthamoeba castellanii str. Neff TaxID=1257118 RepID=L8GHJ9_ACACA
mRNA_846	UniRef100_L8HEV0	75.5	510	114	4	1	1506	113	619	1.1e-211	745.7	UniRef100_L8HEV0 Flavocytochrome c subfamily protein n=1 Tax=Acanthamoeba castellanii str. Neff TaxID=1257118 RepID=L8HEV0_ACACA
mRNA_12867	UniRef100_L8H7P3	72.6	336	52	4	307	1275	1	309	5.3e-119	437.6	UniRef100_L8H7P3 Permease (Major facilitator superfamily ) protein, putative n=1 Tax=Acanthamoeba castellanii str. Neff TaxID=1257118 RepID=L8H7P3_ACACA
mRNA_12867	UniRef100_L8H2C4	40	527	202	11	16	1293	19	532	1.1e-82	317	UniRef100_L8H2C4 Transporter, major facilitator subfamily protein n=1 Tax=Acanthamoeba castellanii str. Neff TaxID=1257118 RepID=L8H2C4_ACACA
mRNA_17773	UniRef100_L8HE57	94.4	124	7	0	1	372	1	124	6.6e-62	246.1	UniRef100_L8HE57 C2 domain containing protein n=1 Tax=Acanthamoeba castellanii str. Neff TaxID=1257118 RepID=L8HE57_ACACA
mRNA_17773	UniRef100_L8HED5	82.3	124	21	1	1	372	1	123	2.3e-51	211.1	UniRef100_L8HED5 C2 domain containing protein n=1 Tax=Acanthamoeba castellanii str. Neff TaxID=1257118 RepID=L8HED5_ACACA
mRNA_11421	UniRef100_L8GI39	84.4	257	30	2	1	750	1	254	2.9e-110	407.9	UniRef100_L8GI39 UAA transporter family protein n=1 Tax=Acanthamoeba castellanii str. Neff TaxID=1257118 RepID=L8GI39_ACACA
mRNA_3307	UniRef100_L8HM41	64.8	704	200	7	61	2046	30	727	2.3e-249	871.3	UniRef100_L8HM41 ABC2 type transporter superfamily protein n=1 Tax=Acanthamoeba castellanii str. Neff TaxID=1257118 RepID=L8HM41_ACACA
mRNA_3307	UniRef100_L8GZC5	34.8	660	355	13	148	2016	68	689	4.6e-93	352.1	UniRef100_L8GZC5 ABC2 type transporter superfamily protein n=1 Tax=Acanthamoeba castellanii str. Neff TaxID=1257118 RepID=L8GZC5_ACACA
mRNA_21	UniRef100_L8HGQ6	86.7	120	10	1	1	342	1	120	3.9e-53	216.9	UniRef100_L8HGQ6 Uncharacterized protein n=1 Tax=Acanthamoeba castellanii str. Neff TaxID=1257118 RepID=L8HGQ6_ACACA
mRNA_9607	UniRef100_L8GLD9	79.5	331	68	0	1	993	1	331	1.1e-155	559.3	UniRef100_L8GLD9 Hydrolase, alpha/beta fold domain containing protein n=1 Tax=Acanthamoeba castellanii str. Neff TaxID=1257118 RepID=L8GLD9_ACACA
mRNA_9607	UniRef100_L8H482	35.5	355	183	12	46	1041	8	339	7.9e-42	181	UniRef100_L8H482 Hydrolase, alpha/beta fold domain containing protein n=1 Tax=Acanthamoeba castellanii str. Neff TaxID=1257118 RepID=L8H482_ACACA
mRNA_17653	UniRef100_L8GZS7	73.9	119	20	2	1	357	1	108	1.1e-39	172.6	UniRef100_L8GZS7 Uncharacterized protein n=1 Tax=Acanthamoeba castellanii str. Neff TaxID=1257118 RepID=L8GZS7_ACACA
mRNA_9994	UniRef100_L8GJ82	57.7	260	88	9	1	720	1	258	7.7e-59	236.9	UniRef100_L8GJ82 Uncharacterized protein n=1 Tax=Acanthamoeba castellanii str. Neff TaxID=1257118 RepID=L8GJ82_ACACA
mRNA_869	UniRef100_L8HEY8	73.5	310	69	2	13	933	9	308	5.8e-126	460.3	UniRef100_L8HEY8 N-acetyltransferase domain-containing protein n=1 Tax=Acanthamoeba castellanii str. Neff TaxID=1257118 RepID=L8HEY8_ACACA
mRNA_4772	UniRef100_L8GLW2	77.2	232	53	0	61	756	2	233	1.7e-77	298.9	UniRef100_L8GLW2 NHL repeatcontaining protein n=1 Tax=Acanthamoeba castellanii str. Neff TaxID=1257118 RepID=L8GLW2_ACACA
mRNA_4772	UniRef100_L8HCK8	52.9	238	108	3	46	756	8	242	5.6e-60	240.7	UniRef100_L8HCK8 Polymorphic outer membrane protein n=1 Tax=Acanthamoeba castellanii str. Neff TaxID=1257118 RepID=L8HCK8_ACACA
mRNA_4772	UniRef100_L8HFV3	46.2	156	81	3	40	501	4	158	3.5e-30	141.7	UniRef100_L8HFV3 Uncharacterized protein n=1 Tax=Acanthamoeba castellanii str. Neff TaxID=1257118 RepID=L8HFV3_ACACA
mRNA_13583	UniRef100_L8H235	100	101	0	0	1	303	32	132	4.8e-47	197.6	UniRef100_L8H235 KxDL domain-containing protein n=1 Tax=Acanthamoeba castellanii str. Neff TaxID=1257118 RepID=L8H235_ACACA
mRNA_13583	UniRef100_L8GNQ6	100	101	0	0	1	303	32	132	4.8e-47	197.6	UniRef100_L8GNQ6 KxDL domain-containing protein n=1 Tax=Acanthamoeba castellanii str. Neff TaxID=1257118 RepID=L8GNQ6_ACACA
mRNA_12472	UniRef100_L8GHQ2	81.4	102	18	1	64	366	28	129	6e-40	173.3	UniRef100_L8GHQ2 Uncharacterized protein n=1 Tax=Acanthamoeba castellanii str. Neff TaxID=1257118 RepID=L8GHQ2_ACACA
mRNA_12472	UniRef100_L8H572	56.5	115	37	3	49	390	1	103	7.1e-25	123.2	UniRef100_L8H572 Uncharacterized protein (Fragment) n=1 Tax=Acanthamoeba castellanii str. Neff TaxID=1257118 RepID=L8H572_ACACA
mRNA_12472	UniRef100_L8GHI3	66.7	90	26	1	124	393	1	86	3.5e-24	120.9	UniRef100_L8GHI3 Uncharacterized protein n=1 Tax=Acanthamoeba castellanii str. Neff TaxID=1257118 RepID=L8GHI3_ACACA
mRNA_12472	UniRef100_M0QSM8	86	43	6	0	335	207	282	324	6.9e-12	80.1	UniRef100_M0QSM8 K+ channel tetramerisation subfamily protein n=1 Tax=Acanthamoeba castellanii str. Neff TaxID=1257118 RepID=M0QSM8_ACACA
mRNA_9731	UniRef100_L8H6K8	87.6	565	70	0	1	1695	1	565	5.7e-137	497.7	UniRef100_L8H6K8 Leucine rich repeat domain containing protein n=1 Tax=Acanthamoeba castellanii str. Neff TaxID=1257118 RepID=L8H6K8_ACACA
mRNA_753	UniRef100_L8GMA5	91.4	780	60	2	1573	3909	43	816	0	1332.4	UniRef100_L8GMA5 HEAT repeat domain containing protein n=1 Tax=Acanthamoeba castellanii str. Neff TaxID=1257118 RepID=L8GMA5_ACACA
mRNA_17713	UniRef100_L8GQ07	52.4	168	61	3	70	516	7	174	8.7e-44	186.4	UniRef100_L8GQ07 Uncharacterized protein n=1 Tax=Acanthamoeba castellanii str. Neff TaxID=1257118 RepID=L8GQ07_ACACA
mRNA_2842	UniRef100_L8H2F5	85.8	289	33	3	1	864	1	282	6.3e-122	446.8	UniRef100_L8H2F5 SNARE domain containing protein n=1 Tax=Acanthamoeba castellanii str. Neff TaxID=1257118 RepID=L8H2F5_ACACA
mRNA_5450	UniRef100_L8GCF9	77.8	446	82	5	118	1443	1	433	5e-158	567.4	UniRef100_L8GCF9 Synapsin, ATP binding domain containing protein n=1 Tax=Acanthamoeba castellanii str. Neff TaxID=1257118 RepID=L8GCF9_ACACA
mRNA_5450	UniRef100_L8HAH7	47.8	312	136	5	124	1053	61	347	7.6e-74	287.7	UniRef100_L8HAH7 Synapsin, ATP binding domain containing protein n=1 Tax=Acanthamoeba castellanii str. Neff TaxID=1257118 RepID=L8HAH7_ACACA
mRNA_1252	UniRef100_L8GTR4	78.9	209	22	1	1	627	1	187	8.4e-86	326.2	UniRef100_L8GTR4 Calponin domain containing protein n=1 Tax=Acanthamoeba castellanii str. Neff TaxID=1257118 RepID=L8GTR4_ACACA
mRNA_1252	UniRef100_L8GSF5	77.3	141	32	0	205	627	3	143	1.9e-53	218.8	UniRef100_L8GSF5 Basic calponin isoform 4, putative n=1 Tax=Acanthamoeba castellanii str. Neff TaxID=1257118 RepID=L8GSF5_ACACA
mRNA_5197	UniRef100_L8HBB2	92	213	17	0	1	639	1	213	1.2e-106	395.6	UniRef100_L8HBB2 NAD(P)H:quinone oxidoreductase, type IV, putative n=1 Tax=Acanthamoeba castellanii str. Neff TaxID=1257118 RepID=L8HBB2_ACACA
mRNA_5197	UniRef100_L8GMS5	90	210	21	0	1	630	1	210	1.1e-104	389	UniRef100_L8GMS5 NAD(P)H:quinone oxidoreductase, type IV, putative n=1 Tax=Acanthamoeba castellanii str. Neff TaxID=1257118 RepID=L8GMS5_ACACA
mRNA_9445	UniRef100_L8HFX6	86.4	575	76	2	880	2601	33	606	9.5e-293	1015.8	UniRef100_L8HFX6 Mannosyltransferase n=1 Tax=Acanthamoeba castellanii str. Neff TaxID=1257118 RepID=L8HFX6_ACACA
mRNA_19227	UniRef100_L8GFG6	87.9	388	47	0	7	1170	4	391	3.9e-193	683.7	UniRef100_L8GFG6 Uncharacterized protein n=1 Tax=Acanthamoeba castellanii str. Neff TaxID=1257118 RepID=L8GFG6_ACACA
mRNA_19227	UniRef100_L8GMI3	30.7	361	202	9	136	1155	45	378	5.1e-36	161.8	UniRef100_L8GMI3 Uncharacterized protein n=1 Tax=Acanthamoeba castellanii str. Neff TaxID=1257118 RepID=L8GMI3_ACACA
mRNA_19568	UniRef100_L8GU07	90.3	503	31	2	1	1467	1	499	6e-260	906	UniRef100_L8GU07 Longchain-fatty-acid--CoA ligase 1, putative n=1 Tax=Acanthamoeba castellanii str. Neff TaxID=1257118 RepID=L8GU07_ACACA
mRNA_19568	UniRef100_L8GV75	42.9	413	214	5	274	1467	33	438	2.5e-88	335.9	UniRef100_L8GV75 Long chain acylcoA synthetase n=1 Tax=Acanthamoeba castellanii str. Neff TaxID=1257118 RepID=L8GV75_ACACA
mRNA_5020	UniRef100_L8H9V6	76.3	372	59	4	7	1116	4	348	4e-155	557.4	UniRef100_L8H9V6 Uncharacterized protein n=1 Tax=Acanthamoeba castellanii str. Neff TaxID=1257118 RepID=L8H9V6_ACACA
mRNA_2738	UniRef100_L8GLV9	78.8	160	4	1	1	390	1	160	2.1e-63	251.1	UniRef100_L8GLV9 Cell division control protein 42, putative n=1 Tax=Acanthamoeba castellanii str. Neff TaxID=1257118 RepID=L8GLV9_ACACA
mRNA_7869	UniRef100_L8HEZ2	70.6	316	74	2	2	937	68	368	2.3e-127	464.9	UniRef100_L8HEZ2 Amidohydrolase family protein n=1 Tax=Acanthamoeba castellanii str. Neff TaxID=1257118 RepID=L8HEZ2_ACACA
mRNA_1627	UniRef100_L8GIB9	69.8	640	170	7	88	1992	12	633	7.6e-253	882.9	UniRef100_L8GIB9 Uncharacterized protein n=1 Tax=Acanthamoeba castellanii str. Neff TaxID=1257118 RepID=L8GIB9_ACACA
mRNA_15522	UniRef100_L8GFG6	29.4	326	207	7	21	965	78	391	2.5e-33	152.5	UniRef100_L8GFG6 Uncharacterized protein n=1 Tax=Acanthamoeba castellanii str. Neff TaxID=1257118 RepID=L8GFG6_ACACA
mRNA_14047	UniRef100_L8GM83	87.2	312	38	1	379	1314	156	465	1e-154	556.2	UniRef100_L8GM83 TBC domain containing protein n=1 Tax=Acanthamoeba castellanii str. Neff TaxID=1257118 RepID=L8GM83_ACACA
mRNA_12450	UniRef100_L8GKR8	69.9	941	265	10	946	3732	57	991	3.5e-179	639	UniRef100_L8GKR8 Uncharacterized protein n=1 Tax=Acanthamoeba castellanii str. Neff TaxID=1257118 RepID=L8GKR8_ACACA
mRNA_12450	UniRef100_L8H631	69.4	327	81	3	19	942	11	337	4.6e-123	452.6	UniRef100_L8H631 HAD hydrolase, family IIA subfamily protein n=1 Tax=Acanthamoeba castellanii str. Neff TaxID=1257118 RepID=L8H631_ACACA
mRNA_12450	UniRef100_L8GZA9	70.2	329	64	6	13	945	3	315	9.3e-116	428.3	UniRef100_L8GZA9 HAD hydrolase, family IIA subfamily protein n=1 Tax=Acanthamoeba castellanii str. Neff TaxID=1257118 RepID=L8GZA9_ACACA
mRNA_15123	UniRef100_L8HCE5	79.2	173	28	4	37	549	3	169	4.9e-66	260.4	UniRef100_L8HCE5 NADPH:adrenodoxin oxidoreductase, mitochondrial n=1 Tax=Acanthamoeba castellanii str. Neff TaxID=1257118 RepID=L8HCE5_ACACA
mRNA_5022	UniRef100_L8HAN2	70.4	1276	302	15	1	3771	1	1219	0	1630.2	UniRef100_L8HAN2 BPI1 domain-containing protein n=1 Tax=Acanthamoeba castellanii str. Neff TaxID=1257118 RepID=L8HAN2_ACACA
mRNA_572	UniRef100_L8HH66	99.3	582	4	0	94	1839	1	582	0	1164.1	UniRef100_L8HH66 H(+)-transporting two-sector ATPase n=1 Tax=Acanthamoeba castellanii str. Neff TaxID=1257118 RepID=L8HH66_ACACA
mRNA_2331	UniRef100_L8GTX5	73.7	856	180	9	1	2562	1	813	0	1201.4	UniRef100_L8GTX5 Glycosyl hydrolase domain containing protein n=1 Tax=Acanthamoeba castellanii str. Neff TaxID=1257118 RepID=L8GTX5_ACACA
mRNA_2331	UniRef100_L8GXZ7	42.4	817	415	15	37	2358	8	811	1.1e-160	577	UniRef100_L8GXZ7 Xylosidase n=1 Tax=Acanthamoeba castellanii str. Neff TaxID=1257118 RepID=L8GXZ7_ACACA
mRNA_2331	UniRef100_L8GZ68	41.7	829	415	17	37	2358	8	823	1.3e-156	563.5	UniRef100_L8GZ68 Xylosidase n=1 Tax=Acanthamoeba castellanii str. Neff TaxID=1257118 RepID=L8GZ68_ACACA
mRNA_13611	UniRef100_L8GXU1	79.6	506	86	1	964	2430	17	522	1.3e-235	825.9	UniRef100_L8GXU1 Uncharacterized protein n=1 Tax=Acanthamoeba castellanii str. Neff TaxID=1257118 RepID=L8GXU1_ACACA
mRNA_13611	UniRef100_L8GDG9	79.8	504	87	1	964	2430	17	520	3.8e-235	824.3	UniRef100_L8GDG9 Uncharacterized protein n=1 Tax=Acanthamoeba castellanii str. Neff TaxID=1257118 RepID=L8GDG9_ACACA
mRNA_352	UniRef100_L8HHZ8	50.8	260	115	6	1390	2151	243	495	3.5e-52	216.5	UniRef100_L8HHZ8 Uncharacterized protein n=1 Tax=Acanthamoeba castellanii str. Neff TaxID=1257118 RepID=L8HHZ8_ACACA
mRNA_352	UniRef100_L8HH02	85.3	231	27	2	19	711	1548	1771	6.9e-40	175.6	UniRef100_L8HH02 Transcription mediator subunit med12 protein n=1 Tax=Acanthamoeba castellanii str. Neff TaxID=1257118 RepID=L8HH02_ACACA
mRNA_352	UniRef100_L8GIQ5	40.5	257	122	7	1390	2151	178	406	5.5e-29	139.4	UniRef100_L8GIQ5 Uncharacterized protein n=1 Tax=Acanthamoeba castellanii str. Neff TaxID=1257118 RepID=L8GIQ5_ACACA
mRNA_352	UniRef100_L8GW50	34.1	279	115	5	1498	2151	745	1015	6.7e-27	132.5	UniRef100_L8GW50 Uncharacterized protein n=1 Tax=Acanthamoeba castellanii str. Neff TaxID=1257118 RepID=L8GW50_ACACA
mRNA_352	UniRef100_L8GI14	36.6	238	123	7	1498	2151	300	529	1.2e-20	111.7	UniRef100_L8GI14 Uncharacterized protein n=1 Tax=Acanthamoeba castellanii str. Neff TaxID=1257118 RepID=L8GI14_ACACA
mRNA_352	UniRef100_L8H8H6	37.4	195	96	6	1591	2151	241	417	1.4e-19	108.2	UniRef100_L8H8H6 Uncharacterized protein n=1 Tax=Acanthamoeba castellanii str. Neff TaxID=1257118 RepID=L8H8H6_ACACA
mRNA_352	UniRef100_L8HD50	29.9	231	131	7	1498	2151	219	431	7.7e-15	92.4	UniRef100_L8HD50 Uncharacterized protein n=1 Tax=Acanthamoeba castellanii str. Neff TaxID=1257118 RepID=L8HD50_ACACA
mRNA_352	UniRef100_L8GGK8	32.5	200	114	6	1573	2151	317	502	1.4e-11	81.6	UniRef100_L8GGK8 Uncharacterized protein n=1 Tax=Acanthamoeba castellanii str. Neff TaxID=1257118 RepID=L8GGK8_ACACA
mRNA_352	UniRef100_L8H240	26.2	282	166	10	1393	2151	951	1219	1e-06	65.5	UniRef100_L8H240 Gelatinase b, putative n=1 Tax=Acanthamoeba castellanii str. Neff TaxID=1257118 RepID=L8H240_ACACA
mRNA_352	UniRef100_L8HG47	27.2	257	150	8	1399	2151	356	581	2.9e-06	63.9	UniRef100_L8HG47 Uncharacterized protein n=1 Tax=Acanthamoeba castellanii str. Neff TaxID=1257118 RepID=L8HG47_ACACA
mRNA_1243	UniRef100_L8GPC5	86.2	87	12	0	328	588	36	122	2.4e-42	181.8	UniRef100_L8GPC5 Polysaccharide biosynthesis protein n=1 Tax=Acanthamoeba castellanii str. Neff TaxID=1257118 RepID=L8GPC5_ACACA
mRNA_1243	UniRef100_L8H105	78	91	20	0	319	591	8	98	5e-40	174.1	UniRef100_L8H105 Glycosyltransferase n=1 Tax=Acanthamoeba castellanii str. Neff TaxID=1257118 RepID=L8H105_ACACA
mRNA_1918	UniRef100_L8HD46	66.2	616	155	12	4	1743	1	599	9e-210	739.6	UniRef100_L8HD46 Tubulintyrosine ligase family protein n=1 Tax=Acanthamoeba castellanii str. Neff TaxID=1257118 RepID=L8HD46_ACACA
mRNA_9514	UniRef100_L8GRG0	65.3	498	157	7	1	1452	1	496	2.6e-175	624.8	UniRef100_L8GRG0 Signal peptide binding domain containing protein n=1 Tax=Acanthamoeba castellanii str. Neff TaxID=1257118 RepID=L8GRG0_ACACA
mRNA_9514	UniRef100_L8HL75	51.4	469	211	6	1	1380	1	461	3.7e-121	444.9	UniRef100_L8HL75 Signal recognition particle 54 kDa protein n=1 Tax=Acanthamoeba castellanii str. Neff TaxID=1257118 RepID=L8HL75_ACACA
mRNA_14718	UniRef100_L8GIG3	80.8	522	80	5	1	1548	1	508	8e-239	835.9	UniRef100_L8GIG3 BTB/POZ domain containing protein n=1 Tax=Acanthamoeba castellanii str. Neff TaxID=1257118 RepID=L8GIG3_ACACA
mRNA_14718	UniRef100_L8GY98	31.6	544	314	15	25	1548	8	529	3.6e-61	245.7	UniRef100_L8GY98 BTB/POZ domain containing protein n=1 Tax=Acanthamoeba castellanii str. Neff TaxID=1257118 RepID=L8GY98_ACACA
mRNA_14718	UniRef100_L8GJT8	29	466	277	17	223	1548	37	472	1.9e-38	170.2	UniRef100_L8GJT8 BTB/POZ domain containing protein n=1 Tax=Acanthamoeba castellanii str. Neff TaxID=1257118 RepID=L8GJT8_ACACA
mRNA_14718	UniRef100_L8HB40	29.6	361	199	5	619	1551	257	612	5.9e-32	148.7	UniRef100_L8HB40 SPRY domain containing protein n=1 Tax=Acanthamoeba castellanii str. Neff TaxID=1257118 RepID=L8HB40_ACACA
mRNA_14718	UniRef100_L8GHB1	26.5	505	333	16	97	1548	6	493	1.6e-29	140.6	UniRef100_L8GHB1 BTB/POZ domain containing protein n=1 Tax=Acanthamoeba castellanii str. Neff TaxID=1257118 RepID=L8GHB1_ACACA
mRNA_4822	UniRef100_L8GMK7	74.7	442	94	9	10	1326	7	433	1.9e-172	615.1	UniRef100_L8GMK7 Nocturnin, putative n=1 Tax=Acanthamoeba castellanii str. Neff TaxID=1257118 RepID=L8GMK7_ACACA
mRNA_2292	UniRef100_L8H3Q1	61.6	573	197	6	7	1707	2	557	2e-185	658.7	UniRef100_L8H3Q1 tRNA(Ile)-2-lysyl-cytidine synthase n=1 Tax=Acanthamoeba castellanii str. Neff TaxID=1257118 RepID=L8H3Q1_ACACA
mRNA_13225	UniRef100_L8GYB3	92.8	699	48	1	4	2094	1	699	0	1288.5	UniRef100_L8GYB3 Uncharacterized protein n=1 Tax=Acanthamoeba castellanii str. Neff TaxID=1257118 RepID=L8GYB3_ACACA
mRNA_13225	UniRef100_L8GXJ2	97.5	122	3	0	1729	2094	149	270	8.2e-61	245	UniRef100_L8GXJ2 Carboxylesterase superfamily protein n=1 Tax=Acanthamoeba castellanii str. Neff TaxID=1257118 RepID=L8GXJ2_ACACA
mRNA_14641	UniRef100_L8HHB8	76.5	102	23	1	880	1182	43	144	2.6e-32	149.4	UniRef100_L8HHB8 Uncharacterized protein n=1 Tax=Acanthamoeba castellanii str. Neff TaxID=1257118 RepID=L8HHB8_ACACA
mRNA_13768	UniRef100_L8GIB0	38.1	354	199	5	328	1329	119	472	2e-50	210.7	UniRef100_L8GIB0 RhoGEF domain containing protein n=1 Tax=Acanthamoeba castellanii str. Neff TaxID=1257118 RepID=L8GIB0_ACACA
mRNA_13768	UniRef100_L8HIV2	34	344	211	5	340	1353	310	643	3e-38	170.2	UniRef100_L8HIV2 RhoGEF domain containing protein n=1 Tax=Acanthamoeba castellanii str. Neff TaxID=1257118 RepID=L8HIV2_ACACA
mRNA_13768	UniRef100_L8GDW8	33.3	342	174	11	310	1230	6	328	1.3e-33	154.8	UniRef100_L8GDW8 RhoGEF domain containing protein n=1 Tax=Acanthamoeba castellanii str. Neff TaxID=1257118 RepID=L8GDW8_ACACA
mRNA_13768	UniRef100_L8GZK0	30.4	345	212	4	316	1335	408	729	6.1e-31	146	UniRef100_L8GZK0 RhoGEF domain containing protein n=1 Tax=Acanthamoeba castellanii str. Neff TaxID=1257118 RepID=L8GZK0_ACACA
mRNA_13768	UniRef100_L8HIA1	29.4	374	227	7	340	1437	187	531	8e-31	145.6	UniRef100_L8HIA1 RhoGEF domain containing protein n=1 Tax=Acanthamoeba castellanii str. Neff TaxID=1257118 RepID=L8HIA1_ACACA
mRNA_11481	UniRef100_L8H3V0	84.9	212	29	2	430	1062	1	210	1.9e-98	369	UniRef100_L8H3V0 Queuosine salvage protein n=1 Tax=Acanthamoeba castellanii str. Neff TaxID=1257118 RepID=L8H3V0_ACACA
mRNA_8679	UniRef100_L8HC09	69.2	483	10	3	355	1797	2	347	3.3e-183	651.4	UniRef100_L8HC09 5' nucleotidase family protein n=1 Tax=Acanthamoeba castellanii str. Neff TaxID=1257118 RepID=L8HC09_ACACA
mRNA_19427	UniRef100_L8HIQ6	74.2	325	21	3	1	921	1	280	2.7e-125	458	UniRef100_L8HIQ6 Cystinosis, nephropathic, putative n=1 Tax=Acanthamoeba castellanii str. Neff TaxID=1257118 RepID=L8HIQ6_ACACA
mRNA_1344	UniRef100_L8H6B7	78.5	803	120	5	76	2331	14	814	0	1102.8	UniRef100_L8H6B7 PH domain containing protein n=1 Tax=Acanthamoeba castellanii str. Neff TaxID=1257118 RepID=L8H6B7_ACACA
mRNA_1344	UniRef100_L8HCX6	27.7	433	187	7	964	2253	606	915	2.7e-35	161	UniRef100_L8HCX6 Phospholipase, patatin family protein n=1 Tax=Acanthamoeba castellanii str. Neff TaxID=1257118 RepID=L8HCX6_ACACA
mRNA_1344	UniRef100_L8GNC8	25.2	568	282	7	898	2199	343	901	8e-32	149.4	UniRef100_L8GNC8 Phospholipase n=1 Tax=Acanthamoeba castellanii str. Neff TaxID=1257118 RepID=L8GNC8_ACACA
mRNA_20311	UniRef100_L8HIT7	86.4	1356	133	11	259	4188	78	1427	0	2135.9	UniRef100_L8HIT7 WD domain, G-beta repeat-containing protein n=1 Tax=Acanthamoeba castellanii str. Neff TaxID=1257118 RepID=L8HIT7_ACACA
mRNA_9969	UniRef100_L8GJY4	83.1	645	90	5	1	1905	1	636	1e-283	985.3	UniRef100_L8GJY4 ABC transporter, ATPbinding domain containing protein n=1 Tax=Acanthamoeba castellanii str. Neff TaxID=1257118 RepID=L8GJY4_ACACA
mRNA_8945	UniRef100_L8H3R1	82.5	589	65	7	1	1716	1	568	3.4e-262	913.7	UniRef100_L8H3R1 Major facilitator family transporter, putative n=1 Tax=Acanthamoeba castellanii str. Neff TaxID=1257118 RepID=L8H3R1_ACACA
mRNA_16620	UniRef100_L8GFY0	90.5	190	16	1	1	570	1	188	1.5e-86	328.6	UniRef100_L8GFY0 Mediator of RNA polymerase II transcription subunit 1 (Fragment) n=1 Tax=Acanthamoeba castellanii str. Neff TaxID=1257118 RepID=L8GFY0_ACACA
mRNA_12840	UniRef100_L8GL47	79	480	97	4	13	1446	3	480	7.3e-210	739.6	UniRef100_L8GL47 Uncharacterized protein n=1 Tax=Acanthamoeba castellanii str. Neff TaxID=1257118 RepID=L8GL47_ACACA
mRNA_13477	UniRef100_L8GI34	83.9	367	51	2	15	1115	1	359	3.5e-163	584.7	UniRef100_L8GI34 LIM domain containing protein n=1 Tax=Acanthamoeba castellanii str. Neff TaxID=1257118 RepID=L8GI34_ACACA
mRNA_8290	UniRef100_L8HFQ6	47.9	390	188	4	17	1159	223	606	6.5e-92	347.4	UniRef100_L8HFQ6 Pentatricopeptide repeat domain containing protein n=1 Tax=Acanthamoeba castellanii str. Neff TaxID=1257118 RepID=L8HFQ6_ACACA
mRNA_1623	UniRef100_L8H8E0	78.3	858	119	8	1	2454	8	838	0	1155.2	UniRef100_L8H8E0 PH domain containing protein n=1 Tax=Acanthamoeba castellanii str. Neff TaxID=1257118 RepID=L8H8E0_ACACA
mRNA_1702	UniRef100_L8H8T8	87.9	721	78	4	1	2145	1	718	0	1211.8	UniRef100_L8H8T8 RFX DNAbinding domain containing protein n=1 Tax=Acanthamoeba castellanii str. Neff TaxID=1257118 RepID=L8H8T8_ACACA
mRNA_1702	UniRef100_L8H4F0	27.2	507	305	12	163	1557	123	607	1.6e-46	197.6	UniRef100_L8H4F0 RFX DNAbinding domain containing protein n=1 Tax=Acanthamoeba castellanii str. Neff TaxID=1257118 RepID=L8H4F0_ACACA
mRNA_16478	UniRef100_L8GUQ7	85.6	1659	221	5	1	4962	1	1646	0	2732.6	UniRef100_L8GUQ7 Guanylate cyclase n=1 Tax=Acanthamoeba castellanii str. Neff TaxID=1257118 RepID=L8GUQ7_ACACA
mRNA_16478	UniRef100_L8GU06	72.1	1627	400	10	94	4953	20	1599	0	2215.7	UniRef100_L8GU06 Serine/threonine kinase n=1 Tax=Acanthamoeba castellanii str. Neff TaxID=1257118 RepID=L8GU06_ACACA
mRNA_16478	UniRef100_L8GVP4	67.7	1637	467	14	97	4950	37	1631	0	2074.3	UniRef100_L8GVP4 Guanylate cyclase n=1 Tax=Acanthamoeba castellanii str. Neff TaxID=1257118 RepID=L8GVP4_ACACA
mRNA_16478	UniRef100_L8GIY5	46.2	1685	844	23	46	4962	9	1677	0	1357.8	UniRef100_L8GIY5 Guanylate cyclase n=1 Tax=Acanthamoeba castellanii str. Neff TaxID=1257118 RepID=L8GIY5_ACACA
mRNA_16478	UniRef100_L8GJF2	47.8	1689	806	29	1	4947	1	1653	0	1345.9	UniRef100_L8GJF2 Guanylate cyclase n=1 Tax=Acanthamoeba castellanii str. Neff TaxID=1257118 RepID=L8GJF2_ACACA
mRNA_16478	UniRef100_L8HLK8	46.4	1698	825	29	25	4959	6	1671	0	1341.3	UniRef100_L8HLK8 Guanylate cyclase n=1 Tax=Acanthamoeba castellanii str. Neff TaxID=1257118 RepID=L8HLK8_ACACA
mRNA_16478	UniRef100_L8HDX0	44.9	1687	859	28	46	4959	9	1673	0	1339.3	UniRef100_L8HDX0 Guanylate cyclase n=1 Tax=Acanthamoeba castellanii str. Neff TaxID=1257118 RepID=L8HDX0_ACACA
mRNA_16478	UniRef100_L8GJZ3	45.4	1675	837	26	46	4935	9	1651	0	1330.9	UniRef100_L8GJZ3 Guanylate cyclase n=1 Tax=Acanthamoeba castellanii str. Neff TaxID=1257118 RepID=L8GJZ3_ACACA
mRNA_16478	UniRef100_L8GLN7	45	1676	836	27	34	4950	14	1640	0	1328.2	UniRef100_L8GLN7 Guanylate cyclase n=1 Tax=Acanthamoeba castellanii str. Neff TaxID=1257118 RepID=L8GLN7_ACACA
mRNA_16478	UniRef100_L8HCL1	45.3	1665	770	26	43	4959	7	1557	0	1310.8	UniRef100_L8HCL1 Guanylate cyclase n=1 Tax=Acanthamoeba castellanii str. Neff TaxID=1257118 RepID=L8HCL1_ACACA
mRNA_16478	UniRef100_L8GK69	45.3	1705	838	25	49	4959	6	1684	0	1302.3	UniRef100_L8GK69 Guanylate cyclase n=2 Tax=Acanthamoeba castellanii str. Neff TaxID=1257118 RepID=L8GK69_ACACA
mRNA_16478	UniRef100_L8GHJ2	45.1	1681	785	32	85	4950	59	1660	0	1291.2	UniRef100_L8GHJ2 Guanylate cyclase n=1 Tax=Acanthamoeba castellanii str. Neff TaxID=1257118 RepID=L8GHJ2_ACACA
mRNA_16478	UniRef100_L8H7D1	46	1737	815	30	34	4959	3	1711	0	1289.6	UniRef100_L8H7D1 Guanylate cyclase n=1 Tax=Acanthamoeba castellanii str. Neff TaxID=1257118 RepID=L8H7D1_ACACA
mRNA_16478	UniRef100_L8GLQ9	46.6	1637	796	23	79	4947	3	1575	0	1289.2	UniRef100_L8GLQ9 Guanylate cyclase n=1 Tax=Acanthamoeba castellanii str. Neff TaxID=1257118 RepID=L8GLQ9_ACACA
mRNA_16478	UniRef100_L8GLH1	45.6	1681	834	28	85	4947	29	1689	0	1288.9	UniRef100_L8GLH1 Guanylate cyclase n=1 Tax=Acanthamoeba castellanii str. Neff TaxID=1257118 RepID=L8GLH1_ACACA
mRNA_16478	UniRef100_L8GY28	46.9	1685	770	28	46	4950	2	1612	0	1285.4	UniRef100_L8GY28 Guanylate cyclase n=1 Tax=Acanthamoeba castellanii str. Neff TaxID=1257118 RepID=L8GY28_ACACA
mRNA_16478	UniRef100_L8HG11	44.4	1679	832	26	64	4950	15	1642	0	1285	UniRef100_L8HG11 Guanylate cyclase n=1 Tax=Acanthamoeba castellanii str. Neff TaxID=1257118 RepID=L8HG11_ACACA
mRNA_16478	UniRef100_L8H920	45.8	1703	830	26	31	4950	5	1677	0	1275.8	UniRef100_L8H920 Guanylate cyclase n=1 Tax=Acanthamoeba castellanii str. Neff TaxID=1257118 RepID=L8H920_ACACA
mRNA_16478	UniRef100_L8GLJ5	45.7	1703	829	27	34	4962	4	1671	0	1273.8	UniRef100_L8GLJ5 Guanylate cyclase n=1 Tax=Acanthamoeba castellanii str. Neff TaxID=1257118 RepID=L8GLJ5_ACACA
mRNA_16478	UniRef100_L8HI49	45.8	1637	818	21	100	4959	29	1613	0	1272.7	UniRef100_L8HI49 Guanylate cyclase n=1 Tax=Acanthamoeba castellanii str. Neff TaxID=1257118 RepID=L8HI49_ACACA
mRNA_16478	UniRef100_L8HFY6	46.5	1635	800	25	151	4941	8	1605	0	1270.8	UniRef100_L8HFY6 Guanylate cyclase n=1 Tax=Acanthamoeba castellanii str. Neff TaxID=1257118 RepID=L8HFY6_ACACA
mRNA_16478	UniRef100_L8HDD8	45.2	1594	800	22	304	4962	25	1585	0	1260.7	UniRef100_L8HDD8 Guanylate cyclase n=1 Tax=Acanthamoeba castellanii str. Neff TaxID=1257118 RepID=L8HDD8_ACACA
mRNA_16478	UniRef100_L8GDV5	44.8	1691	843	24	76	4950	9	1674	0	1237.6	UniRef100_L8GDV5 Guanylate cyclase n=1 Tax=Acanthamoeba castellanii str. Neff TaxID=1257118 RepID=L8GDV5_ACACA
mRNA_4652	UniRef100_L8HGC4	46	113	22	3	19	351	15	90	1.1e-09	73.6	UniRef100_L8HGC4 Uncharacterized protein n=1 Tax=Acanthamoeba castellanii str. Neff TaxID=1257118 RepID=L8HGC4_ACACA
mRNA_16689	UniRef100_L8GTI9	76.9	199	26	2	1	597	1	179	5.7e-76	293.5	UniRef100_L8GTI9 RNA methyltransferase, TrmH superfamily protein n=1 Tax=Acanthamoeba castellanii str. Neff TaxID=1257118 RepID=L8GTI9_ACACA
mRNA_8681	UniRef100_L8HCZ4	82.3	220	4	3	100	693	1	207	6.2e-82	313.5	UniRef100_L8HCZ4 PINc domain-containing protein n=1 Tax=Acanthamoeba castellanii str. Neff TaxID=1257118 RepID=L8HCZ4_ACACA
mRNA_14151	UniRef100_L8GXU6	46.1	547	265	12	1	1587	118	652	4.4e-103	385.2	UniRef100_L8GXU6 Leucine rich repeat domain containing protein n=1 Tax=Acanthamoeba castellanii str. Neff TaxID=1257118 RepID=L8GXU6_ACACA
mRNA_4482	UniRef100_L8H4N4	97	202	6	0	1	606	1	202	1.5e-108	401.7	UniRef100_L8H4N4 Uncharacterized protein n=2 Tax=Acanthamoeba castellanii str. Neff TaxID=1257118 RepID=L8H4N4_ACACA
mRNA_4482	UniRef100_L8GRM7	51.3	187	89	2	34	594	1	185	1.8e-48	202.2	UniRef100_L8GRM7 Uncharacterized protein n=1 Tax=Acanthamoeba castellanii str. Neff TaxID=1257118 RepID=L8GRM7_ACACA
mRNA_2913	UniRef100_L8GSI8	53.9	648	217	8	79	2001	1	573	4.5e-157	565.1	UniRef100_L8GSI8 RasGEF domain containing protein n=1 Tax=Acanthamoeba castellanii str. Neff TaxID=1257118 RepID=L8GSI8_ACACA
mRNA_2913	UniRef100_L8GW46	61	164	59	3	2137	2613	159	322	5.5e-46	196.1	UniRef100_L8GW46 Uncharacterized protein n=1 Tax=Acanthamoeba castellanii str. Neff TaxID=1257118 RepID=L8GW46_ACACA
mRNA_2913	UniRef100_L8GGB3	27.6	333	208	4	832	1824	914	1215	2.3e-28	137.5	UniRef100_L8GGB3 RasGEF domain containing protein n=1 Tax=Acanthamoeba castellanii str. Neff TaxID=1257118 RepID=L8GGB3_ACACA
mRNA_7781	UniRef100_L8HH34	51	210	91	3	31	627	60	268	4.8e-41	177.6	UniRef100_L8HH34 Uncharacterized protein n=1 Tax=Acanthamoeba castellanii str. Neff TaxID=1257118 RepID=L8HH34_ACACA
mRNA_7781	UniRef100_L8GK30	46.7	150	67	3	208	627	1	147	6.1e-20	107.5	UniRef100_L8GK30 Uncharacterized protein n=1 Tax=Acanthamoeba castellanii str. Neff TaxID=1257118 RepID=L8GK30_ACACA
mRNA_13942	UniRef100_L8HJE5	84.2	292	38	3	181	1035	562	852	3.6e-137	498	UniRef100_L8HJE5 Zinc finger domain containing protein n=1 Tax=Acanthamoeba castellanii str. Neff TaxID=1257118 RepID=L8HJE5_ACACA
mRNA_9922	UniRef100_L8GFL8	68.7	361	44	5	1	1083	104	395	4.7e-124	454.1	UniRef100_L8GFL8 RhoGAP domain containing protein n=1 Tax=Acanthamoeba castellanii str. Neff TaxID=1257118 RepID=L8GFL8_ACACA
mRNA_8383	UniRef100_L8H7L7	95.5	154	7	0	3	464	376	529	2.6e-76	294.3	UniRef100_L8H7L7 Transmembrane amino acid transporter protein n=1 Tax=Acanthamoeba castellanii str. Neff TaxID=1257118 RepID=L8H7L7_ACACA
mRNA_8383	UniRef100_L8H8V5	34.9	146	91	1	9	434	353	498	1.4e-16	95.9	UniRef100_L8H8V5 Transmembrane amino acid transporter, putative n=1 Tax=Acanthamoeba castellanii str. Neff TaxID=1257118 RepID=L8H8V5_ACACA
mRNA_4508	UniRef100_L8HEX1	38.2	136	65	2	40	441	1	119	3.5e-16	96.7	UniRef100_L8HEX1 Uncharacterized protein n=1 Tax=Acanthamoeba castellanii str. Neff TaxID=1257118 RepID=L8HEX1_ACACA
mRNA_5255	UniRef100_L8HGJ4	89.5	618	57	3	256	2091	1	616	5.7e-272	946.4	UniRef100_L8HGJ4 DEAD/DEAH box helicase domain containing protein n=1 Tax=Acanthamoeba castellanii str. Neff TaxID=1257118 RepID=L8HGJ4_ACACA
mRNA_14755	UniRef100_L8HD17	47.3	186	61	3	127	681	54	203	6.3e-46	194.1	UniRef100_L8HD17 Uncharacterized protein n=1 Tax=Acanthamoeba castellanii str. Neff TaxID=1257118 RepID=L8HD17_ACACA
mRNA_17003	UniRef100_L8H6L7	78.1	288	48	2	1	849	1	278	8.3e-121	443	UniRef100_L8H6L7 Leucine rich repeat domain containing protein n=1 Tax=Acanthamoeba castellanii str. Neff TaxID=1257118 RepID=L8H6L7_ACACA
mRNA_17003	UniRef100_L8GXT9	77	300	44	4	1	849	1	292	4.1e-120	440.7	UniRef100_L8GXT9 Leucine rich repeat domain containing protein n=1 Tax=Acanthamoeba castellanii str. Neff TaxID=1257118 RepID=L8GXT9_ACACA
mRNA_882	UniRef100_L8GW13	65.7	472	107	9	4	1308	25	478	2.2e-141	511.9	UniRef100_L8GW13 SPRY domain containing ran-binding protein n=1 Tax=Acanthamoeba castellanii str. Neff TaxID=1257118 RepID=L8GW13_ACACA
mRNA_882	UniRef100_L8HGP5	37.4	163	89	6	808	1272	5	162	3.5e-17	99.4	UniRef100_L8HGP5 B30.2/SPRY domain-containing protein n=1 Tax=Acanthamoeba castellanii str. Neff TaxID=1257118 RepID=L8HGP5_ACACA
mRNA_882	UniRef100_L8GGX6	39.6	164	78	7	808	1272	197	348	5e-16	95.5	UniRef100_L8GGX6 B30.2/SPRY domain-containing protein n=1 Tax=Acanthamoeba castellanii str. Neff TaxID=1257118 RepID=L8GGX6_ACACA
mRNA_8612	UniRef100_L8H813	49.2	297	138	6	19	906	16	300	2.7e-71	278.9	UniRef100_L8H813 Non-specific serine/threonine protein kinase n=1 Tax=Acanthamoeba castellanii str. Neff TaxID=1257118 RepID=L8H813_ACACA
mRNA_8612	UniRef100_L8H5U8	46.9	309	144	5	28	918	5	305	3.8e-70	275	UniRef100_L8H5U8 Serine/threonineprotein kinase n=1 Tax=Acanthamoeba castellanii str. Neff TaxID=1257118 RepID=L8H5U8_ACACA
mRNA_19185	UniRef100_L8GQN2	35.6	623	319	14	85	1824	98	681	9.9e-87	330.9	UniRef100_L8GQN2 RasGEF domain containing protein n=1 Tax=Acanthamoeba castellanii str. Neff TaxID=1257118 RepID=L8GQN2_ACACA
mRNA_19185	UniRef100_L8GTL9	37.1	617	284	17	91	1827	22	572	8.1e-81	311.2	UniRef100_L8GTL9 RasGEF domain containing protein n=1 Tax=Acanthamoeba castellanii str. Neff TaxID=1257118 RepID=L8GTL9_ACACA
mRNA_19185	UniRef100_L8HHY3	34.1	475	238	12	514	1827	1441	1877	2.6e-55	226.5	UniRef100_L8HHY3 RasGEF domain containing protein n=1 Tax=Acanthamoeba castellanii str. Neff TaxID=1257118 RepID=L8HHY3_ACACA
mRNA_19185	UniRef100_L8H186	31.5	463	254	10	484	1827	568	982	6.5e-54	221.9	UniRef100_L8H186 RasGEF domain containing protein n=1 Tax=Acanthamoeba castellanii str. Neff TaxID=1257118 RepID=L8H186_ACACA
mRNA_2640	UniRef100_L8HJD7	92	362	28	1	862	1944	77	438	1.5e-194	689.1	UniRef100_L8HJD7 Chaperone protein DnaJ, putative n=1 Tax=Acanthamoeba castellanii str. Neff TaxID=1257118 RepID=L8HJD7_ACACA
mRNA_14288	UniRef100_L8HD20	59.9	714	200	13	10	2034	8	674	3.7e-207	731.1	UniRef100_L8HD20 PH domain containing protein n=1 Tax=Acanthamoeba castellanii str. Neff TaxID=1257118 RepID=L8HD20_ACACA
mRNA_8511	UniRef100_L8H468	88.6	589	60	2	4	1758	3	588	1.2e-292	1015	UniRef100_L8H468 Histidinolphosphate transaminase n=1 Tax=Acanthamoeba castellanii str. Neff TaxID=1257118 RepID=L8H468_ACACA
mRNA_17123	UniRef100_L8HIW2	82.2	691	66	4	133	2040	5	693	0	1111.7	UniRef100_L8HIW2 Uncharacterized protein n=1 Tax=Acanthamoeba castellanii str. Neff TaxID=1257118 RepID=L8HIW2_ACACA
mRNA_15455	UniRef100_L8GUV8	75.9	816	157	10	181	2568	1	796	6.4e-241	843.6	UniRef100_L8GUV8 Ras subfamily protein n=1 Tax=Acanthamoeba castellanii str. Neff TaxID=1257118 RepID=L8GUV8_ACACA
mRNA_15704	UniRef100_L8GZ24	91.7	205	13	1	4	618	8	208	1.8e-96	361.7	UniRef100_L8GZ24 Meiotic nuclear division protein, putative n=1 Tax=Acanthamoeba castellanii str. Neff TaxID=1257118 RepID=L8GZ24_ACACA
mRNA_15704	UniRef100_Q1WBS0	93.8	162	10	0	31	516	1	162	2.3e-75	291.6	UniRef100_Q1WBS0 Mnd1 (Fragment) n=1 Tax=Acanthamoeba castellanii TaxID=5755 RepID=Q1WBS0_ACACA
mRNA_7895	UniRef100_L8GKK8	79	461	72	4	1	1353	1	446	4.1e-90	342	UniRef100_L8GKK8 Leucine rich repeat domain containing protein n=1 Tax=Acanthamoeba castellanii str. Neff TaxID=1257118 RepID=L8GKK8_ACACA
mRNA_18560	UniRef100_L8H8T5	85.6	423	38	5	61	1308	18	424	1.1e-201	712.2	UniRef100_L8H8T5 Carrier superfamily protein n=1 Tax=Acanthamoeba castellanii str. Neff TaxID=1257118 RepID=L8H8T5_ACACA
mRNA_18560	UniRef100_L8GVJ4	51	296	124	6	415	1299	47	322	2.9e-72	282.3	UniRef100_L8GVJ4 Mitochondrial adp/atp carrier proteins (Iss), putative n=1 Tax=Acanthamoeba castellanii str. Neff TaxID=1257118 RepID=L8GVJ4_ACACA
mRNA_18560	UniRef100_L8HJT6	48.9	307	148	5	394	1308	14	313	3.7e-67	265.4	UniRef100_L8HJT6 Solute carrier family protein n=1 Tax=Acanthamoeba castellanii str. Neff TaxID=1257118 RepID=L8HJT6_ACACA
mRNA_18560	UniRef100_L8GKM2	46.9	294	141	5	418	1299	26	304	2.6e-65	259.2	UniRef100_L8GKM2 Mitochondrial carrier protein n=1 Tax=Acanthamoeba castellanii str. Neff TaxID=1257118 RepID=L8GKM2_ACACA
mRNA_715	UniRef100_L8HI65	90.4	1161	93	3	1	3432	1	1160	0	2076.2	UniRef100_L8HI65 Phosphorylase kinase alpha subunit n=1 Tax=Acanthamoeba castellanii str. Neff TaxID=1257118 RepID=L8HI65_ACACA
mRNA_8258	UniRef100_L8GEM5	85.5	200	8	2	1	600	1	179	8.6e-88	332.8	UniRef100_L8GEM5 MaoClike dehydratase domain containing protein n=1 Tax=Acanthamoeba castellanii str. Neff TaxID=1257118 RepID=L8GEM5_ACACA
mRNA_17289	UniRef100_L8GMF8	65	140	41	2	106	525	40	171	2.5e-30	141.7	UniRef100_L8GMF8 Mediator of RNA polymerase II transcription subunit 31 n=1 Tax=Acanthamoeba castellanii str. Neff TaxID=1257118 RepID=L8GMF8_ACACA
mRNA_8962	UniRef100_L8GNL3	48.3	522	192	10	493	2004	84	545	4.5e-16	96.3	UniRef100_L8GNL3 Domain found in dishevelled, egl-10, and pleckstrin domain containing protein n=1 Tax=Acanthamoeba castellanii str. Neff TaxID=1257118 RepID=L8GNL3_ACACA
mRNA_2064	UniRef100_L8H0W5	47.4	304	133	4	1	897	1	282	5.1e-52	214.5	UniRef100_L8H0W5 Uncharacterized protein n=1 Tax=Acanthamoeba castellanii str. Neff TaxID=1257118 RepID=L8H0W5_ACACA
mRNA_1357	UniRef100_L8GFB8	88.8	242	26	1	1	723	80	321	1.7e-122	448.4	UniRef100_L8GFB8 Ribonuclease, T2 family n=1 Tax=Acanthamoeba castellanii str. Neff TaxID=1257118 RepID=L8GFB8_ACACA
mRNA_19175	UniRef100_L8HEE6	92.8	318	13	1	112	1035	36	353	6.1e-166	593.2	UniRef100_L8HEE6 Meiotic recombinase Dmc1, putative n=1 Tax=Acanthamoeba castellanii str. Neff TaxID=1257118 RepID=L8HEE6_ACACA
mRNA_16480	UniRef100_L8GUI5	80.1	211	42	0	1	633	1	211	4.1e-88	334	UniRef100_L8GUI5 Uncharacterized protein n=1 Tax=Acanthamoeba castellanii str. Neff TaxID=1257118 RepID=L8GUI5_ACACA
mRNA_474	UniRef100_L8GHP8	28.2	252	149	6	28	777	15	236	1.5e-15	93.2	UniRef100_L8GHP8 Non-specific serine/threonine protein kinase n=1 Tax=Acanthamoeba castellanii str. Neff TaxID=1257118 RepID=L8GHP8_ACACA
mRNA_474	UniRef100_L8HAV9	27.8	252	131	7	31	777	27	230	6.9e-13	84.3	UniRef100_L8HAV9 Non-specific serine/threonine protein kinase n=1 Tax=Acanthamoeba castellanii str. Neff TaxID=1257118 RepID=L8HAV9_ACACA
mRNA_12989	UniRef100_L8GRC7	92.6	296	17	1	1	888	1	291	3.1e-150	540.8	UniRef100_L8GRC7 Ribosomal L18p/L5e family n=1 Tax=Acanthamoeba castellanii str. Neff TaxID=1257118 RepID=L8GRC7_ACACA
mRNA_4638	UniRef100_L8GYS9	82.6	1024	151	9	385	3429	1	1006	0	1570.8	UniRef100_L8GYS9 Phosphoinositide phospholipase C n=1 Tax=Acanthamoeba castellanii str. Neff TaxID=1257118 RepID=L8GYS9_ACACA
mRNA_16546	UniRef100_L8H1V5	42.5	299	84	6	1	684	112	393	5.9e-49	204.1	UniRef100_L8H1V5 Dimethylaniline monooxygenase [N-oxide-forming] 1 n=1 Tax=Acanthamoeba castellanii str. Neff TaxID=1257118 RepID=L8H1V5_ACACA
mRNA_9075	UniRef100_L8HEJ1	86.8	454	33	1	1	1362	2630	3056	2.7e-222	780.8	UniRef100_L8HEJ1 Protein unc-45 homolog B n=1 Tax=Acanthamoeba castellanii str. Neff TaxID=1257118 RepID=L8HEJ1_ACACA
mRNA_14401	UniRef100_L8GMS6	85.9	269	37	1	754	1560	4	271	1.5e-123	453	UniRef100_L8GMS6 Dual specificity protein kinase (Fragment) n=1 Tax=Acanthamoeba castellanii str. Neff TaxID=1257118 RepID=L8GMS6_ACACA
mRNA_14401	UniRef100_L8GN77	96.7	214	7	0	1	642	149	362	4.8e-114	421.4	UniRef100_L8GN77 Protein kinase n=1 Tax=Acanthamoeba castellanii str. Neff TaxID=1257118 RepID=L8GN77_ACACA
mRNA_14401	UniRef100_L8GVS6	45	476	231	13	1	1401	152	605	6.7e-100	374.4	UniRef100_L8GVS6 Dual specificity protein kinase n=1 Tax=Acanthamoeba castellanii str. Neff TaxID=1257118 RepID=L8GVS6_ACACA
mRNA_14401	UniRef100_L8GUT0	40.7	492	238	15	1	1443	170	618	6.3e-90	341.3	UniRef100_L8GUT0 Protein kinase domain containing protein n=1 Tax=Acanthamoeba castellanii str. Neff TaxID=1257118 RepID=L8GUT0_ACACA
mRNA_14401	UniRef100_L8GV13	38.3	481	241	14	1	1407	171	607	6.5e-79	304.7	UniRef100_L8GV13 Protein kinase domain containing protein n=1 Tax=Acanthamoeba castellanii str. Neff TaxID=1257118 RepID=L8GV13_ACACA
mRNA_14401	UniRef100_L8GVT2	39.2	477	226	14	1	1398	178	601	2.7e-77	299.3	UniRef100_L8GVT2 Protein kinase domain containing protein n=1 Tax=Acanthamoeba castellanii str. Neff TaxID=1257118 RepID=L8GVT2_ACACA
mRNA_14401	UniRef100_L8H6D1	37.2	479	252	16	1	1404	662	1102	1.2e-69	273.9	UniRef100_L8H6D1 Dual specificity protein kinase n=1 Tax=Acanthamoeba castellanii str. Neff TaxID=1257118 RepID=L8H6D1_ACACA
mRNA_14401	UniRef100_L8HDH5	36	422	232	15	1	1233	498	892	3.5e-56	229.2	UniRef100_L8HDH5 Dual specificity protein kinase n=1 Tax=Acanthamoeba castellanii str. Neff TaxID=1257118 RepID=L8HDH5_ACACA
mRNA_14401	UniRef100_L8HJF2	36.1	424	228	13	4	1257	178	564	8.6e-55	224.6	UniRef100_L8HJF2 Dual specificity protein kinase shkC, putative n=1 Tax=Acanthamoeba castellanii str. Neff TaxID=1257118 RepID=L8HJF2_ACACA
mRNA_14401	UniRef100_L8GXT3	30.4	530	305	19	31	1548	48	537	4.7e-53	218.8	UniRef100_L8GXT3 Dual specificity protein kinase n=1 Tax=Acanthamoeba castellanii str. Neff TaxID=1257118 RepID=L8GXT3_ACACA
mRNA_9791	UniRef100_L8HGC6	88.1	176	16	1	16	528	7	182	2.4e-84	321.2	UniRef100_L8HGC6 Fucose1-phosphate guanylyltransferase n=1 Tax=Acanthamoeba castellanii str. Neff TaxID=1257118 RepID=L8HGC6_ACACA
mRNA_9001	UniRef100_L8HE18	94.8	193	1	1	1	552	1	193	4.2e-97	363.6	UniRef100_L8HE18 Rho family, small GTP binding protein Rac3, putative n=1 Tax=Acanthamoeba castellanii str. Neff TaxID=1257118 RepID=L8HE18_ACACA
mRNA_9001	UniRef100_L8H886	60.5	185	64	1	1	528	1	185	1e-58	236.1	UniRef100_L8H886 Cell division control protein 42, putative n=1 Tax=Acanthamoeba castellanii str. Neff TaxID=1257118 RepID=L8H886_ACACA
mRNA_9001	UniRef100_L8GXJ5	61.7	183	61	1	13	534	7	189	2.2e-58	235	UniRef100_L8GXJ5 GTPase cRac1B, putative n=1 Tax=Acanthamoeba castellanii str. Neff TaxID=1257118 RepID=L8GXJ5_ACACA
mRNA_3122	UniRef100_L8HIF9	71.9	455	114	3	250	1608	236	678	3.5e-168	601.3	UniRef100_L8HIF9 ATPase, AAA domain containing protein n=1 Tax=Acanthamoeba castellanii str. Neff TaxID=1257118 RepID=L8HIF9_ACACA
mRNA_15865	UniRef100_L8GLB4	82.4	278	42	3	475	1305	13	284	3.1e-119	438.3	UniRef100_L8GLB4 RasGEF domain containing protein n=1 Tax=Acanthamoeba castellanii str. Neff TaxID=1257118 RepID=L8GLB4_ACACA
mRNA_15865	UniRef100_L8HL79	43	507	193	9	49	1293	49	551	6.2e-91	344.4	UniRef100_L8HL79 RasGEF domain containing protein n=1 Tax=Acanthamoeba castellanii str. Neff TaxID=1257118 RepID=L8HL79_ACACA
mRNA_15865	UniRef100_L8GNL6	95.1	142	6	1	10	435	28	168	9.6e-68	267.3	UniRef100_L8GNL6 Guanine nucleotide exchange factor, putative n=1 Tax=Acanthamoeba castellanii str. Neff TaxID=1257118 RepID=L8GNL6_ACACA
mRNA_15865	UniRef100_L8GF17	25.5	326	198	7	109	957	1366	1689	9.4e-23	117.9	UniRef100_L8GF17 RasGEF domain containing protein n=1 Tax=Acanthamoeba castellanii str. Neff TaxID=1257118 RepID=L8GF17_ACACA
mRNA_5484	UniRef100_L8GJM7	80.9	1223	198	9	1	3609	31	1238	0	1689.1	UniRef100_L8GJM7 PH domain containing protein n=1 Tax=Acanthamoeba castellanii str. Neff TaxID=1257118 RepID=L8GJM7_ACACA
mRNA_5484	UniRef100_L8GHC1	51.1	2009	760	40	3841	9600	1	1876	0	1583.5	UniRef100_L8GHC1 Poly [ADP-ribose] polymerase n=1 Tax=Acanthamoeba castellanii str. Neff TaxID=1257118 RepID=L8GHC1_ACACA
mRNA_5484	UniRef100_L8HC40	47.3	402	182	4	8485	9600	195	596	3.7e-95	361.3	UniRef100_L8HC40 Poly [ADP-ribose] polymerase n=1 Tax=Acanthamoeba castellanii str. Neff TaxID=1257118 RepID=L8HC40_ACACA
mRNA_5484	UniRef100_L8HEH0	26.6	1566	804	44	3667	7887	2	1381	3.5e-77	301.6	UniRef100_L8HEH0 Ankyrin repeatcontaining protein n=1 Tax=Acanthamoeba castellanii str. Neff TaxID=1257118 RepID=L8HEH0_ACACA
mRNA_5484	UniRef100_L8HG62	33	448	224	10	8329	9600	324	719	8.7e-52	217.2	UniRef100_L8HG62 Poly [ADP-ribose] polymerase n=1 Tax=Acanthamoeba castellanii str. Neff TaxID=1257118 RepID=L8HG62_ACACA
mRNA_5484	UniRef100_L8GJP9	29.7	512	297	16	1120	2613	7	469	1.2e-37	170.2	UniRef100_L8GJP9 RhoGAP domain containing protein n=1 Tax=Acanthamoeba castellanii str. Neff TaxID=1257118 RepID=L8GJP9_ACACA
mRNA_5484	UniRef100_L8GD04	27.4	576	326	18	1027	2613	251	781	1.6e-37	169.9	UniRef100_L8GD04 RhoGAP domain containing protein n=1 Tax=Acanthamoeba castellanii str. Neff TaxID=1257118 RepID=L8GD04_ACACA
mRNA_5484	UniRef100_L8GH94	54.2	120	10	1	9700	9924	86	205	6.1e-21	114.8	UniRef100_L8GH94 Uncharacterized protein n=1 Tax=Acanthamoeba castellanii str. Neff TaxID=1257118 RepID=L8GH94_ACACA
mRNA_738	UniRef100_L8H974	33.8	426	235	11	517	1692	51	463	2.3e-53	219.9	UniRef100_L8H974 Uncharacterized protein n=1 Tax=Acanthamoeba castellanii str. Neff TaxID=1257118 RepID=L8H974_ACACA
mRNA_738	UniRef100_L8GR47	33	443	250	12	448	1695	201	623	4.5e-49	205.7	UniRef100_L8GR47 Uncharacterized protein n=1 Tax=Acanthamoeba castellanii str. Neff TaxID=1257118 RepID=L8GR47_ACACA
mRNA_738	UniRef100_L8GMF1	26.7	469	273	14	439	1692	95	543	8e-38	168.3	UniRef100_L8GMF1 Uncharacterized protein n=1 Tax=Acanthamoeba castellanii str. Neff TaxID=1257118 RepID=L8GMF1_ACACA
mRNA_738	UniRef100_L8GN45	31.2	359	176	11	523	1533	218	527	2.2e-32	150.2	UniRef100_L8GN45 Uncharacterized protein n=1 Tax=Acanthamoeba castellanii str. Neff TaxID=1257118 RepID=L8GN45_ACACA
mRNA_738	UniRef100_L8GSY7	32.2	264	116	3	1069	1692	352	608	3.8e-24	122.9	UniRef100_L8GSY7 Uncharacterized protein n=1 Tax=Acanthamoeba castellanii str. Neff TaxID=1257118 RepID=L8GSY7_ACACA
mRNA_738	UniRef100_L8HFH7	30.4	112	43	2	1357	1692	40	116	0.00044	56.2	UniRef100_L8HFH7 Uncharacterized protein n=1 Tax=Acanthamoeba castellanii str. Neff TaxID=1257118 RepID=L8HFH7_ACACA
mRNA_9498	UniRef100_L8GLV5	71.3	830	178	11	466	2880	26	820	3.4e-291	1010.7	UniRef100_L8GLV5 Protein kinase domain containing protein n=1 Tax=Acanthamoeba castellanii str. Neff TaxID=1257118 RepID=L8GLV5_ACACA
mRNA_9498	UniRef100_L8GFK9	35.1	713	386	23	139	2184	31	697	4.5e-94	355.9	UniRef100_L8GFK9 Protein kinase domain containing protein n=1 Tax=Acanthamoeba castellanii str. Neff TaxID=1257118 RepID=L8GFK9_ACACA
mRNA_9498	UniRef100_L8HCK5	54.4	309	120	4	1303	2187	511	812	1.1e-87	334.7	UniRef100_L8HCK5 MAP kinase, putative n=1 Tax=Acanthamoeba castellanii str. Neff TaxID=1257118 RepID=L8HCK5_ACACA
mRNA_9498	UniRef100_L8GMP4	54.7	289	125	4	1306	2166	275	559	8.6e-85	325.1	UniRef100_L8GMP4 Thioredoxin, putative n=1 Tax=Acanthamoeba castellanii str. Neff TaxID=1257118 RepID=L8GMP4_ACACA
mRNA_9498	UniRef100_L8HA88	55.1	276	120	3	1345	2166	348	621	3.6e-83	319.7	UniRef100_L8HA88 Protein kinase domain containing protein n=1 Tax=Acanthamoeba castellanii str. Neff TaxID=1257118 RepID=L8HA88_ACACA
mRNA_9498	UniRef100_L8GTK1	47	270	120	5	1354	2142	138	391	2.5e-60	243.8	UniRef100_L8GTK1 Tyrosine kinase, putative n=1 Tax=Acanthamoeba castellanii str. Neff TaxID=1257118 RepID=L8GTK1_ACACA
mRNA_9498	UniRef100_L8GQ22	40.1	302	170	4	1306	2190	102	399	4.9e-56	229.6	UniRef100_L8GQ22 Protein kinase domain containing protein n=1 Tax=Acanthamoeba castellanii str. Neff TaxID=1257118 RepID=L8GQ22_ACACA
mRNA_9498	UniRef100_L8HGU1	46.6	279	131	9	1339	2163	311	575	6e-54	222.6	UniRef100_L8HGU1 Protein kinase domain containing protein n=1 Tax=Acanthamoeba castellanii str. Neff TaxID=1257118 RepID=L8HGU1_ACACA
mRNA_9498	UniRef100_L8GMR3	41.2	284	155	5	1345	2181	259	535	6.6e-53	219.2	UniRef100_L8GMR3 Protein kinase domain containing protein n=1 Tax=Acanthamoeba castellanii str. Neff TaxID=1257118 RepID=L8GMR3_ACACA
mRNA_9498	UniRef100_L8H4Q9	42.6	296	151	6	1300	2175	489	769	6.6e-53	219.2	UniRef100_L8H4Q9 Protein kinase domain containing protein n=1 Tax=Acanthamoeba castellanii str. Neff TaxID=1257118 RepID=L8H4Q9_ACACA
mRNA_9498	UniRef100_L8HE22	43.5	271	144	5	1354	2163	213	475	1.6e-51	214.5	UniRef100_L8HE22 Protein kinase, putative n=1 Tax=Acanthamoeba castellanii str. Neff TaxID=1257118 RepID=L8HE22_ACACA
mRNA_9498	UniRef100_L8GYQ5	40.6	318	141	9	1300	2142	105	411	6.8e-50	209.1	UniRef100_L8GYQ5 Protein kinase domain containing protein n=1 Tax=Acanthamoeba castellanii str. Neff TaxID=1257118 RepID=L8GYQ5_ACACA
mRNA_10596	UniRef100_L8GCP5	52.9	746	271	12	19	2127	1	709	3.2e-161	578.6	UniRef100_L8GCP5 Tetratricopeptide repeat domain containing protein n=1 Tax=Acanthamoeba castellanii str. Neff TaxID=1257118 RepID=L8GCP5_ACACA
mRNA_9810	UniRef100_L8GG04	93.2	192	2	1	4	579	433	613	2.3e-98	367.9	UniRef100_L8GG04 Vacuolar protein sorting-associated protein 29 n=1 Tax=Acanthamoeba castellanii str. Neff TaxID=1257118 RepID=L8GG04_ACACA
mRNA_15085	UniRef100_L8GZE3	75.8	976	163	12	1	2817	1	940	0	1335.5	UniRef100_L8GZE3 SPX domain containing protein n=1 Tax=Acanthamoeba castellanii str. Neff TaxID=1257118 RepID=L8GZE3_ACACA
mRNA_15085	UniRef100_L8GZE3	79.3	29	6	0	2825	2911	941	969	0.042	50.4	UniRef100_L8GZE3 SPX domain containing protein n=1 Tax=Acanthamoeba castellanii str. Neff TaxID=1257118 RepID=L8GZE3_ACACA
mRNA_15085	UniRef100_L8GSK0	89.5	381	27	1	1810	2913	1	381	1e-194	690.3	UniRef100_L8GSK0 EXS family protein n=1 Tax=Acanthamoeba castellanii str. Neff TaxID=1257118 RepID=L8GSK0_ACACA
mRNA_14638	UniRef100_L8HF26	73.5	1758	324	13	1150	6243	1	1676	0	2484.5	UniRef100_L8HF26 Guanylate cyclase n=1 Tax=Acanthamoeba castellanii str. Neff TaxID=1257118 RepID=L8HF26_ACACA
mRNA_14638	UniRef100_L8GIY5	57.9	1724	619	17	1210	6243	12	1674	0	1890.9	UniRef100_L8GIY5 Guanylate cyclase n=1 Tax=Acanthamoeba castellanii str. Neff TaxID=1257118 RepID=L8GIY5_ACACA
mRNA_14638	UniRef100_L8GG40	57.6	1667	599	18	1393	6243	69	1677	0	1811.6	UniRef100_L8GG40 Guanylate cyclase n=1 Tax=Acanthamoeba castellanii str. Neff TaxID=1257118 RepID=L8GG40_ACACA
mRNA_14638	UniRef100_L8HLK8	55.3	1736	652	18	1189	6243	7	1669	0	1789.2	UniRef100_L8HLK8 Guanylate cyclase n=1 Tax=Acanthamoeba castellanii str. Neff TaxID=1257118 RepID=L8HLK8_ACACA
mRNA_14638	UniRef100_L8HDX0	55.3	1732	650	21	1189	6228	7	1666	0	1764.2	UniRef100_L8HDX0 Guanylate cyclase n=1 Tax=Acanthamoeba castellanii str. Neff TaxID=1257118 RepID=L8HDX0_ACACA
mRNA_14638	UniRef100_L8H7D1	53.6	1774	658	20	1180	6225	3	1703	0	1749.2	UniRef100_L8H7D1 Guanylate cyclase n=1 Tax=Acanthamoeba castellanii str. Neff TaxID=1257118 RepID=L8H7D1_ACACA
mRNA_14638	UniRef100_L8GK69	53.6	1745	661	20	1204	6225	9	1676	0	1747.6	UniRef100_L8GK69 Guanylate cyclase n=2 Tax=Acanthamoeba castellanii str. Neff TaxID=1257118 RepID=L8GK69_ACACA
mRNA_14638	UniRef100_L8GG67	53.3	1755	637	21	1183	6264	8	1640	0	1718	UniRef100_L8GG67 Serine/threonine protein kinase, putative n=1 Tax=Acanthamoeba castellanii str. Neff TaxID=1257118 RepID=L8GG67_ACACA
mRNA_14638	UniRef100_L8HG11	54.2	1728	647	22	1201	6243	13	1643	0	1717.6	UniRef100_L8HG11 Guanylate cyclase n=1 Tax=Acanthamoeba castellanii str. Neff TaxID=1257118 RepID=L8HG11_ACACA
mRNA_14638	UniRef100_L8H920	52.6	1748	693	17	1186	6249	9	1680	0	1701.4	UniRef100_L8H920 Guanylate cyclase n=1 Tax=Acanthamoeba castellanii str. Neff TaxID=1257118 RepID=L8H920_ACACA
mRNA_14638	UniRef100_L8GHJ2	53.3	1701	660	21	1246	6243	61	1661	0	1688.7	UniRef100_L8GHJ2 Guanylate cyclase n=1 Tax=Acanthamoeba castellanii str. Neff TaxID=1257118 RepID=L8GHJ2_ACACA
mRNA_14638	UniRef100_L8HCL1	52.8	1714	607	25	1207	6243	9	1555	0	1647.9	UniRef100_L8HCL1 Guanylate cyclase n=1 Tax=Acanthamoeba castellanii str. Neff TaxID=1257118 RepID=L8HCL1_ACACA
mRNA_14638	UniRef100_L8GDF5	51.9	1753	645	27	1222	6243	17	1649	0	1617.8	UniRef100_L8GDF5 Guanylate cyclase n=1 Tax=Acanthamoeba castellanii str. Neff TaxID=1257118 RepID=L8GDF5_ACACA
mRNA_14638	UniRef100_L8HIJ1	52.6	1678	655	26	1390	6237	2	1601	0	1593.2	UniRef100_L8HIJ1 Guanylate cyclase n=1 Tax=Acanthamoeba castellanii str. Neff TaxID=1257118 RepID=L8HIJ1_ACACA
mRNA_14638	UniRef100_L8GF66	51	1711	715	22	1252	6240	1	1636	0	1588.2	UniRef100_L8GF66 Guanylate cyclase (Fragment) n=1 Tax=Acanthamoeba castellanii str. Neff TaxID=1257118 RepID=L8GF66_ACACA
mRNA_14638	UniRef100_L8HCJ9	49.5	1718	541	21	1234	6243	23	1462	0	1518.8	UniRef100_L8HCJ9 Guanylate cyclase n=1 Tax=Acanthamoeba castellanii str. Neff TaxID=1257118 RepID=L8HCJ9_ACACA
mRNA_14638	UniRef100_L8GIX5	48.9	1694	747	24	1288	6243	52	1669	0	1483.8	UniRef100_L8GIX5 Guanylate cyclase n=1 Tax=Acanthamoeba castellanii str. Neff TaxID=1257118 RepID=L8GIX5_ACACA
mRNA_14638	UniRef100_L8GJZ3	47.3	1730	796	24	1192	6255	9	1665	0	1436.4	UniRef100_L8GJZ3 Guanylate cyclase n=1 Tax=Acanthamoeba castellanii str. Neff TaxID=1257118 RepID=L8GJZ3_ACACA
mRNA_14638	UniRef100_L8GYT2	44.4	1961	715	38	1255	6231	2	1889	0	1426.8	UniRef100_L8GYT2 Guanylate cyclase n=1 Tax=Acanthamoeba castellanii str. Neff TaxID=1257118 RepID=L8GYT2_ACACA
mRNA_14638	UniRef100_L8HI49	47.6	1721	752	28	1189	6243	4	1611	0	1419.1	UniRef100_L8HI49 Guanylate cyclase n=1 Tax=Acanthamoeba castellanii str. Neff TaxID=1257118 RepID=L8HI49_ACACA
mRNA_14638	UniRef100_L8GY28	46.8	1741	740	27	1192	6240	1	1612	0	1413.7	UniRef100_L8GY28 Guanylate cyclase n=1 Tax=Acanthamoeba castellanii str. Neff TaxID=1257118 RepID=L8GY28_ACACA
mRNA_14638	UniRef100_L8GLH1	47.3	1734	788	28	1210	6228	18	1686	0	1407.9	UniRef100_L8GLH1 Guanylate cyclase n=1 Tax=Acanthamoeba castellanii str. Neff TaxID=1257118 RepID=L8GLH1_ACACA
mRNA_14223	UniRef100_L8HBF8	66.9	508	109	6	22	1428	12	499	2.4e-168	601.7	UniRef100_L8HBF8 WD domain, Gbeta repeat-containing protein n=1 Tax=Acanthamoeba castellanii str. Neff TaxID=1257118 RepID=L8HBF8_ACACA
mRNA_16359	UniRef100_L8H8Z5	54.2	118	54	0	4	357	207	324	2.1e-28	134.8	UniRef100_L8H8Z5 DDE_3 domain-containing protein (Fragment) n=1 Tax=Acanthamoeba castellanii str. Neff TaxID=1257118 RepID=L8H8Z5_ACACA
mRNA_16359	UniRef100_L8GVJ1	33.9	121	47	3	1	357	83	172	4.1e-08	67.4	UniRef100_L8GVJ1 Uncharacterized protein n=1 Tax=Acanthamoeba castellanii str. Neff TaxID=1257118 RepID=L8GVJ1_ACACA
mRNA_378	UniRef100_L8H6Z8	59.5	116	19	2	178	444	63	177	9.4e-15	89.7	UniRef100_L8H6Z8 Uncharacterized protein n=1 Tax=Acanthamoeba castellanii str. Neff TaxID=1257118 RepID=L8H6Z8_ACACA
mRNA_17994	UniRef100_L8GP91	62.5	72	17	3	1	195	203	271	1.7e-09	73.2	UniRef100_L8GP91 Uncharacterized protein n=1 Tax=Acanthamoeba castellanii str. Neff TaxID=1257118 RepID=L8GP91_ACACA
mRNA_1480	UniRef100_L8GTE2	77.3	132	30	0	1	396	1	132	3.7e-52	216.5	UniRef100_L8GTE2 GRAM domain containing protein n=1 Tax=Acanthamoeba castellanii str. Neff TaxID=1257118 RepID=L8GTE2_ACACA
mRNA_1608	UniRef100_L8HBN0	74.5	427	49	3	1	1278	28	395	1.5e-185	658.7	UniRef100_L8HBN0 Alpha(1,3)-fucosyltransferase 10, putative n=1 Tax=Acanthamoeba castellanii str. Neff TaxID=1257118 RepID=L8HBN0_ACACA
mRNA_1661	UniRef100_L8GHY6	67.3	440	121	6	148	1434	1	428	3.7e-148	534.6	UniRef100_L8GHY6 Uncharacterized protein n=1 Tax=Acanthamoeba castellanii str. Neff TaxID=1257118 RepID=L8GHY6_ACACA
mRNA_2682	UniRef100_L8GG03	85.4	356	33	4	1	1068	1	337	3.5e-164	587.4	UniRef100_L8GG03 MAP kinseERK kinase n=1 Tax=Acanthamoeba castellanii str. Neff TaxID=1257118 RepID=L8GG03_ACACA
mRNA_15823	UniRef100_L8HMS3	77	135	25	3	1	393	3	135	6.1e-50	206.5	UniRef100_L8HMS3 Uncharacterized protein n=1 Tax=Acanthamoeba castellanii str. Neff TaxID=1257118 RepID=L8HMS3_ACACA
mRNA_15823	UniRef100_L8H870	70.9	148	24	3	1	393	3	148	8.8e-49	202.6	UniRef100_L8H870 Uncharacterized protein n=1 Tax=Acanthamoeba castellanii str. Neff TaxID=1257118 RepID=L8H870_ACACA
mRNA_17407	UniRef100_L8H189	82.9	211	36	0	4	636	6	216	7.2e-93	349.7	UniRef100_L8H189 PH domain containing protein n=2 Tax=Acanthamoeba castellanii str. Neff TaxID=1257118 RepID=L8H189_ACACA
mRNA_17407	UniRef100_L8GP83	35.5	200	122	3	19	618	19	211	1e-22	116.7	UniRef100_L8GP83 PH domain containing protein n=1 Tax=Acanthamoeba castellanii str. Neff TaxID=1257118 RepID=L8GP83_ACACA
mRNA_5671	UniRef100_L8HFT3	42.3	253	144	2	201	956	63	314	5.2e-50	208	UniRef100_L8HFT3 Acyltransferase n=1 Tax=Acanthamoeba castellanii str. Neff TaxID=1257118 RepID=L8HFT3_ACACA
mRNA_15004	UniRef100_L8H039	51.7	296	138	3	133	1014	190	482	4.3e-79	304.7	UniRef100_L8H039 Serine/threonine kinase n=1 Tax=Acanthamoeba castellanii str. Neff TaxID=1257118 RepID=L8H039_ACACA
mRNA_13425	UniRef100_L8GSK9	52.9	527	198	4	92	1537	136	657	1.7e-95	359.8	UniRef100_L8GSK9 Pentatricopeptide repeat domain/PPR repeatcontaining protein n=1 Tax=Acanthamoeba castellanii str. Neff TaxID=1257118 RepID=L8GSK9_ACACA
mRNA_14031	UniRef100_L8HB15	87	154	18	1	1	456	1	154	9.8e-68	265.8	UniRef100_L8HB15 Ribosomal protein L20, putative n=1 Tax=Acanthamoeba castellanii str. Neff TaxID=1257118 RepID=L8HB15_ACACA
mRNA_18300	UniRef100_L8H975	39.9	148	75	4	106	507	112	259	2.1e-17	99	UniRef100_L8H975 Uncharacterized protein n=1 Tax=Acanthamoeba castellanii str. Neff TaxID=1257118 RepID=L8H975_ACACA
mRNA_13022	UniRef100_L8HGK1	73.4	94	20	2	61	327	1	94	4.2e-28	133.7	UniRef100_L8HGK1 Uncharacterized protein n=1 Tax=Acanthamoeba castellanii str. Neff TaxID=1257118 RepID=L8HGK1_ACACA
mRNA_16657	UniRef100_L8GQ26	98.6	283	4	0	118	966	11	293	1.3e-154	555.4	UniRef100_L8GQ26 Kinesin motor domain containing protein n=1 Tax=Acanthamoeba castellanii str. Neff TaxID=1257118 RepID=L8GQ26_ACACA
mRNA_17755	UniRef100_L8HHG9	86.5	657	67	2	2206	4140	1	647	0	1125.9	UniRef100_L8HHG9 RasGEF domain containing protein n=1 Tax=Acanthamoeba castellanii str. Neff TaxID=1257118 RepID=L8HHG9_ACACA
mRNA_17755	UniRef100_L8HGF7	88.3	596	62	4	256	2040	1	589	6.7e-303	1050.4	UniRef100_L8HGF7 FAD binding domain containing protein n=1 Tax=Acanthamoeba castellanii str. Neff TaxID=1257118 RepID=L8HGF7_ACACA
mRNA_17755	UniRef100_L8HJR3	66.4	253	56	5	4234	4968	55	286	3.4e-73	287.3	UniRef100_L8HJR3 Uncharacterized protein n=1 Tax=Acanthamoeba castellanii str. Neff TaxID=1257118 RepID=L8HJR3_ACACA
mRNA_10201	UniRef100_L8H888	93.8	208	6	2	130	750	5	206	7.1e-103	383.3	UniRef100_L8H888 Deoxyadenosine kinase n=1 Tax=Acanthamoeba castellanii str. Neff TaxID=1257118 RepID=L8H888_ACACA
mRNA_19020	UniRef100_L8GUW1	62.5	658	74	9	1315	3150	9	539	1.4e-204	723.4	UniRef100_L8GUW1 Znfinger in Ran binding protein and others domain containing protein n=1 Tax=Acanthamoeba castellanii str. Neff TaxID=1257118 RepID=L8GUW1_ACACA
mRNA_19020	UniRef100_L8GTY8	46.8	440	174	7	1	1281	1	393	2.7e-46	197.6	UniRef100_L8GTY8 Znfinger in Ran binding protein and others domain containing protein n=1 Tax=Acanthamoeba castellanii str. Neff TaxID=1257118 RepID=L8GTY8_ACACA
mRNA_19020	UniRef100_L8HHA2	33.2	328	131	10	2287	3147	865	1145	1.5e-41	181.8	UniRef100_L8HHA2 Poly [ADP-ribose] polymerase n=1 Tax=Acanthamoeba castellanii str. Neff TaxID=1257118 RepID=L8HHA2_ACACA
mRNA_19020	UniRef100_L8GT91	57.3	157	38	2	3361	3747	147	302	2.8e-35	161	UniRef100_L8GT91 Uncharacterized protein n=1 Tax=Acanthamoeba castellanii str. Neff TaxID=1257118 RepID=L8GT91_ACACA
mRNA_19020	UniRef100_L8GI51	40.3	176	68	3	2647	3150	351	497	1.8e-26	131.7	UniRef100_L8GI51 Poly(ADPribose) polymerase n=1 Tax=Acanthamoeba castellanii str. Neff TaxID=1257118 RepID=L8GI51_ACACA
mRNA_19020	UniRef100_L8GGQ1	37.4	222	99	5	2602	3240	478	668	2.6e-25	127.9	UniRef100_L8GGQ1 Poly(ADP-ribose) polymerase catalytic domain containing protein n=1 Tax=Acanthamoeba castellanii str. Neff TaxID=1257118 RepID=L8GGQ1_ACACA
mRNA_19020	UniRef100_L8H9V5	37.9	224	92	6	2602	3231	140	330	9.9e-25	125.9	UniRef100_L8H9V5 Poly(ADPribose) polymerase catalytic domain containing protein n=1 Tax=Acanthamoeba castellanii str. Neff TaxID=1257118 RepID=L8H9V5_ACACA
mRNA_2341	UniRef100_L8GPN9	97.3	220	6	0	1	660	1	220	4.4e-126	462.2	UniRef100_L8GPN9 Kelch repeatcontaining protein n=1 Tax=Acanthamoeba castellanii str. Neff TaxID=1257118 RepID=L8GPN9_ACACA
mRNA_2341	UniRef100_L8GNS1	93.4	61	4	0	784	966	5	65	1.8e-23	121.3	UniRef100_L8GNS1 Uncharacterized protein n=1 Tax=Acanthamoeba castellanii str. Neff TaxID=1257118 RepID=L8GNS1_ACACA
mRNA_10745	UniRef100_L8GIP9	65.5	774	196	16	31	2193	4	759	7.2e-249	869.8	UniRef100_L8GIP9 RFX-type winged-helix domain-containing protein n=1 Tax=Acanthamoeba castellanii str. Neff TaxID=1257118 RepID=L8GIP9_ACACA
mRNA_10745	UniRef100_L8HK41	32.2	429	273	7	886	2142	409	829	3e-53	219.9	UniRef100_L8HK41 RFX-type winged-helix domain-containing protein n=1 Tax=Acanthamoeba castellanii str. Neff TaxID=1257118 RepID=L8HK41_ACACA
mRNA_10745	UniRef100_L8GKH6	46	163	88	0	1099	1587	4	166	6.7e-37	165.6	UniRef100_L8GKH6 Uncharacterized protein n=1 Tax=Acanthamoeba castellanii str. Neff TaxID=1257118 RepID=L8GKH6_ACACA
mRNA_10745	UniRef100_L8GI10	25.3	621	418	11	73	1851	78	680	1.9e-36	164.1	UniRef100_L8GI10 RFX-type winged-helix domain-containing protein n=1 Tax=Acanthamoeba castellanii str. Neff TaxID=1257118 RepID=L8GI10_ACACA
mRNA_10745	UniRef100_L8GUI4	23.7	527	330	13	22	1488	9	501	1.2e-25	128.3	UniRef100_L8GUI4 RFX DNAbinding domain containing protein n=1 Tax=Acanthamoeba castellanii str. Neff TaxID=1257118 RepID=L8GUI4_ACACA
mRNA_10745	UniRef100_L8GVY4	36	164	97	3	910	1395	198	355	8.5e-24	122.1	UniRef100_L8GVY4 RFX-type winged-helix domain-containing protein n=1 Tax=Acanthamoeba castellanii str. Neff TaxID=1257118 RepID=L8GVY4_ACACA
mRNA_10745	UniRef100_L8H462	37.2	129	76	3	1033	1416	204	328	1.3e-11	81.6	UniRef100_L8H462 RFX-type winged-helix domain-containing protein n=1 Tax=Acanthamoeba castellanii str. Neff TaxID=1257118 RepID=L8H462_ACACA
mRNA_10745	UniRef100_L8HAD4	42.4	66	38	0	76	273	48	113	8.5e-08	68.9	UniRef100_L8HAD4 RFX DNAbinding domain containing protein n=1 Tax=Acanthamoeba castellanii str. Neff TaxID=1257118 RepID=L8HAD4_ACACA
mRNA_12513	UniRef100_L8GPC6	54.1	61	28	0	4	186	415	475	4.8e-05	57	UniRef100_L8GPC6 Periplasmic phosphate binding protein, putative n=1 Tax=Acanthamoeba castellanii str. Neff TaxID=1257118 RepID=L8GPC6_ACACA
mRNA_15451	UniRef100_L8GUV4	70.3	128	23	4	88	468	1	114	1.2e-36	162.9	UniRef100_L8GUV4 Uncharacterized protein n=1 Tax=Acanthamoeba castellanii str. Neff TaxID=1257118 RepID=L8GUV4_ACACA
mRNA_13460	UniRef100_L8HI30	62	276	69	5	1	720	10	285	1.1e-75	293.5	UniRef100_L8HI30 RUN domain containing protein n=1 Tax=Acanthamoeba castellanii str. Neff TaxID=1257118 RepID=L8HI30_ACACA
mRNA_15502	UniRef100_L8GW48	52.1	497	218	8	34	1500	20	504	8.6e-137	496.9	UniRef100_L8GW48 PAKA subfamily protein kinase n=1 Tax=Acanthamoeba castellanii str. Neff TaxID=1257118 RepID=L8GW48_ACACA
mRNA_1198	UniRef100_L8H1F1	85.9	206	22	2	1	597	1	206	2.4e-90	341.3	UniRef100_L8H1F1 Ras family protein n=1 Tax=Acanthamoeba castellanii str. Neff TaxID=1257118 RepID=L8H1F1_ACACA
mRNA_1198	UniRef100_L8H8P6	64.5	169	57	1	1	507	1	166	1.3e-56	229.2	UniRef100_L8H8P6 Raslike protein 1, putative n=1 Tax=Acanthamoeba castellanii str. Neff TaxID=1257118 RepID=L8H8P6_ACACA
mRNA_1198	UniRef100_L8HEM9	58.6	198	76	3	7	597	4	196	1.6e-54	222.2	UniRef100_L8HEM9 Ras family protein n=1 Tax=Acanthamoeba castellanii str. Neff TaxID=1257118 RepID=L8HEM9_ACACA
mRNA_1198	UniRef100_L8GVF2	55.4	202	84	2	1	597	1	199	4.7e-54	220.7	UniRef100_L8GVF2 Ras family protein n=1 Tax=Acanthamoeba castellanii str. Neff TaxID=1257118 RepID=L8GVF2_ACACA
mRNA_1198	UniRef100_L8HCA4	54.5	202	86	2	1	597	1	199	4e-53	217.6	UniRef100_L8HCA4 Ras family protein n=1 Tax=Acanthamoeba castellanii str. Neff TaxID=1257118 RepID=L8HCA4_ACACA
mRNA_1198	UniRef100_L8GJ77	57	186	75	2	1	552	1	183	8.9e-53	216.5	UniRef100_L8GJ77 RAS protein n=1 Tax=Acanthamoeba castellanii str. Neff TaxID=1257118 RepID=L8GJ77_ACACA
mRNA_9400	UniRef100_L8HFS5	80.9	1233	186	12	1	3651	1	1199	0	1706	UniRef100_L8HFS5 Proteasome ATPase, putative n=1 Tax=Acanthamoeba castellanii str. Neff TaxID=1257118 RepID=L8HFS5_ACACA
mRNA_19900	UniRef100_L8GJ41	83	452	73	2	3025	4368	55	506	4.2e-228	802	UniRef100_L8GJ41 Alkaline phosphatase D, putative n=1 Tax=Acanthamoeba castellanii str. Neff TaxID=1257118 RepID=L8GJ41_ACACA
mRNA_19900	UniRef100_L8GJX5	69.6	575	129	7	1354	2958	1	569	8.7e-218	767.7	UniRef100_L8GJX5 tRNA nucleotidyltransferase/poly(A) polymerase n=1 Tax=Acanthamoeba castellanii str. Neff TaxID=1257118 RepID=L8GJX5_ACACA
mRNA_19900	UniRef100_L8GJN0	73.3	435	69	6	19	1296	1	397	6.1e-171	612.1	UniRef100_L8GJN0 DHHA1 domain containing protein n=1 Tax=Acanthamoeba castellanii str. Neff TaxID=1257118 RepID=L8GJN0_ACACA
mRNA_2460	UniRef100_L8GXM6	53.5	170	60	3	298	789	1	157	5.5e-34	154.5	UniRef100_L8GXM6 GATA zinc finger domain containing protein (Fragment) n=1 Tax=Acanthamoeba castellanii str. Neff TaxID=1257118 RepID=L8GXM6_ACACA
mRNA_2460	UniRef100_L8GHE9	45.7	92	37	2	550	789	99	189	2.9e-11	79	UniRef100_L8GHE9 GATA zinc finger domain containing protein n=1 Tax=Acanthamoeba castellanii str. Neff TaxID=1257118 RepID=L8GHE9_ACACA
mRNA_2460	UniRef100_L8GNG9	58.6	58	24	0	550	723	116	173	2.9e-11	79	UniRef100_L8GNG9 GATA zinc finger domain containing protein n=1 Tax=Acanthamoeba castellanii str. Neff TaxID=1257118 RepID=L8GNG9_ACACA
mRNA_2460	UniRef100_L8HI93	43.7	103	35	4	550	789	103	205	3.2e-10	75.5	UniRef100_L8HI93 GATA zinc finger domain containing protein n=1 Tax=Acanthamoeba castellanii str. Neff TaxID=1257118 RepID=L8HI93_ACACA
mRNA_2460	UniRef100_L8GIT4	47.7	88	39	3	547	789	101	188	1.2e-09	73.6	UniRef100_L8GIT4 GATA zinc finger domain containing protein n=1 Tax=Acanthamoeba castellanii str. Neff TaxID=1257118 RepID=L8GIT4_ACACA
mRNA_2460	UniRef100_L8GJ17	30.8	224	78	7	136	714	3	180	2.7e-09	72.4	UniRef100_L8GJ17 GATA zinc finger domain containing protein n=1 Tax=Acanthamoeba castellanii str. Neff TaxID=1257118 RepID=L8GJ17_ACACA
mRNA_2460	UniRef100_L8GMN6	61.1	54	20	1	544	705	81	133	4.4e-07	65.1	UniRef100_L8GMN6 GATA zinc finger domain containing protein n=1 Tax=Acanthamoeba castellanii str. Neff TaxID=1257118 RepID=L8GMN6_ACACA
mRNA_12384	UniRef100_L8GI01	63.6	143	5	1	256	684	407	502	3.1e-27	132.9	UniRef100_L8GI01 Leucine rich repeat domain containing protein (Fragment) n=1 Tax=Acanthamoeba castellanii str. Neff TaxID=1257118 RepID=L8GI01_ACACA
mRNA_16019	UniRef100_L8GSC3	74	551	115	5	1	1653	1	523	3e-223	784.3	UniRef100_L8GSC3 UTP--glucose-1-phosphate uridylyltransferase n=1 Tax=Acanthamoeba castellanii str. Neff TaxID=1257118 RepID=L8GSC3_ACACA
mRNA_16019	UniRef100_L8GSU1	76.3	518	95	6	100	1653	6	495	6.6e-215	756.5	UniRef100_L8GSU1 UTP--glucose-1-phosphate uridylyltransferase (Fragment) n=1 Tax=Acanthamoeba castellanii str. Neff TaxID=1257118 RepID=L8GSU1_ACACA
mRNA_16019	UniRef100_L8H358	71.6	469	126	5	247	1653	52	513	6e-192	680.2	UniRef100_L8H358 UTP--glucose-1-phosphate uridylyltransferase n=1 Tax=Acanthamoeba castellanii str. Neff TaxID=1257118 RepID=L8H358_ACACA
mRNA_7883	UniRef100_L8GIC9	66.7	150	43	2	484	933	16	158	7.7e-43	184.1	UniRef100_L8GIC9 Uncharacterized protein n=1 Tax=Acanthamoeba castellanii str. Neff TaxID=1257118 RepID=L8GIC9_ACACA
mRNA_8617	UniRef100_L8GJC6	75.6	393	86	3	127	1302	44	427	2.7e-163	584.7	UniRef100_L8GJC6 Serine/threonine kinase (Fragment) n=1 Tax=Acanthamoeba castellanii str. Neff TaxID=1257118 RepID=L8GJC6_ACACA
mRNA_8617	UniRef100_L8H5M2	58.2	431	174	4	19	1302	5	432	1.4e-135	492.7	UniRef100_L8H5M2 Guanylate cyclase n=1 Tax=Acanthamoeba castellanii str. Neff TaxID=1257118 RepID=L8H5M2_ACACA
mRNA_8617	UniRef100_L8HIJ1	62.5	355	122	3	235	1299	4	347	1.3e-109	406.4	UniRef100_L8HIJ1 Guanylate cyclase n=1 Tax=Acanthamoeba castellanii str. Neff TaxID=1257118 RepID=L8HIJ1_ACACA
mRNA_8617	UniRef100_L8H7D1	43.3	430	234	5	13	1299	6	426	5.8e-97	364.4	UniRef100_L8H7D1 Guanylate cyclase n=1 Tax=Acanthamoeba castellanii str. Neff TaxID=1257118 RepID=L8H7D1_ACACA
mRNA_8617	UniRef100_L8GHP3	45.3	430	215	10	28	1302	16	430	8.3e-96	360.5	UniRef100_L8GHP3 Serine/threonine protein kinase n=1 Tax=Acanthamoeba castellanii str. Neff TaxID=1257118 RepID=L8GHP3_ACACA
mRNA_8617	UniRef100_L8GIY5	42.7	424	240	2	25	1296	4	424	1.2e-94	356.7	UniRef100_L8GIY5 Guanylate cyclase n=1 Tax=Acanthamoeba castellanii str. Neff TaxID=1257118 RepID=L8GIY5_ACACA
mRNA_8617	UniRef100_L8GG67	43.5	428	236	5	28	1302	8	432	1.2e-94	356.7	UniRef100_L8GG67 Serine/threonine protein kinase, putative n=1 Tax=Acanthamoeba castellanii str. Neff TaxID=1257118 RepID=L8GG67_ACACA
mRNA_8617	UniRef100_L8GK69	43.2	431	230	7	34	1302	10	433	1.6e-94	356.3	UniRef100_L8GK69 Guanylate cyclase n=2 Tax=Acanthamoeba castellanii str. Neff TaxID=1257118 RepID=L8GK69_ACACA
mRNA_8617	UniRef100_L8GYT2	46	411	210	5	94	1296	2	410	4.6e-94	354.8	UniRef100_L8GYT2 Guanylate cyclase n=1 Tax=Acanthamoeba castellanii str. Neff TaxID=1257118 RepID=L8GYT2_ACACA
mRNA_8617	UniRef100_L8GF66	44.7	405	220	4	91	1299	1	403	4.7e-91	344.7	UniRef100_L8GF66 Guanylate cyclase (Fragment) n=1 Tax=Acanthamoeba castellanii str. Neff TaxID=1257118 RepID=L8GF66_ACACA
mRNA_8617	UniRef100_L8H920	40.9	408	234	3	79	1299	25	426	1.8e-90	342.8	UniRef100_L8H920 Guanylate cyclase n=1 Tax=Acanthamoeba castellanii str. Neff TaxID=1257118 RepID=L8H920_ACACA
mRNA_8617	UniRef100_L8GHJ2	44	405	220	6	76	1281	58	458	7.5e-89	337.4	UniRef100_L8GHJ2 Guanylate cyclase n=1 Tax=Acanthamoeba castellanii str. Neff TaxID=1257118 RepID=L8GHJ2_ACACA
mRNA_8617	UniRef100_L8HG11	41.8	426	232	7	28	1302	8	418	3.2e-87	332	UniRef100_L8HG11 Guanylate cyclase n=1 Tax=Acanthamoeba castellanii str. Neff TaxID=1257118 RepID=L8HG11_ACACA
mRNA_8617	UniRef100_L8HDX0	40.7	425	244	5	28	1296	11	429	1.1e-84	323.6	UniRef100_L8HDX0 Guanylate cyclase n=1 Tax=Acanthamoeba castellanii str. Neff TaxID=1257118 RepID=L8HDX0_ACACA
mRNA_8617	UniRef100_L8GG40	46.6	354	186	3	238	1296	71	422	1.1e-84	323.6	UniRef100_L8GG40 Guanylate cyclase n=1 Tax=Acanthamoeba castellanii str. Neff TaxID=1257118 RepID=L8GG40_ACACA
mRNA_8617	UniRef100_L8HCX7	43.1	376	208	6	178	1296	13	385	3.6e-83	318.5	UniRef100_L8HCX7 Protein kinase domain containing protein n=1 Tax=Acanthamoeba castellanii str. Neff TaxID=1257118 RepID=L8HCX7_ACACA
mRNA_8617	UniRef100_L8GSS8	39.7	423	248	5	31	1296	8	424	4.7e-83	318.2	UniRef100_L8GSS8 Phosphate ABC transporter, phosphatebinding protein PstS, putative n=1 Tax=Acanthamoeba castellanii str. Neff TaxID=1257118 RepID=L8GSS8_ACACA
mRNA_8617	UniRef100_L8HLK8	41.4	425	232	6	25	1299	6	413	1.4e-82	316.6	UniRef100_L8HLK8 Guanylate cyclase n=1 Tax=Acanthamoeba castellanii str. Neff TaxID=1257118 RepID=L8HLK8_ACACA
mRNA_8617	UniRef100_L8HCJ9	37.5	432	239	5	76	1296	24	449	5.8e-81	311.2	UniRef100_L8HCJ9 Guanylate cyclase n=1 Tax=Acanthamoeba castellanii str. Neff TaxID=1257118 RepID=L8HCJ9_ACACA
mRNA_8617	UniRef100_L8HF26	41	407	220	10	91	1302	33	422	3.9e-77	298.5	UniRef100_L8HF26 Guanylate cyclase n=1 Tax=Acanthamoeba castellanii str. Neff TaxID=1257118 RepID=L8HF26_ACACA
mRNA_8617	UniRef100_L8H5U2	38.2	398	240	3	94	1284	41	433	2.5e-76	295.8	UniRef100_L8H5U2 Serine/threonine protein kinase n=1 Tax=Acanthamoeba castellanii str. Neff TaxID=1257118 RepID=L8H5U2_ACACA
mRNA_8617	UniRef100_L8HCL1	39.4	404	191	8	88	1296	24	374	1.6e-70	276.6	UniRef100_L8HCL1 Guanylate cyclase n=1 Tax=Acanthamoeba castellanii str. Neff TaxID=1257118 RepID=L8HCL1_ACACA
mRNA_8617	UniRef100_A0A0G2YBW0	36	433	260	11	28	1302	4	427	4.4e-65	258.5	UniRef100_A0A0G2YBW0 Putative serine/threonine-protein kinase/receptor n=1 Tax=Acanthamoeba polyphaga mimivirus TaxID=212035 RepID=A0A0G2YBW0_MIMIV
mRNA_15866	UniRef100_L8GL81	62.8	78	29	0	202	435	81	158	5.7e-20	107.1	UniRef100_L8GL81 Myb family DNA-binding domain containing protein n=1 Tax=Acanthamoeba castellanii str. Neff TaxID=1257118 RepID=L8GL81_ACACA
mRNA_16855	UniRef100_L8GK21	41.1	141	77	4	1612	2019	21	160	3.5e-19	106.7	UniRef100_L8GK21 Universal stress domain containing protein n=1 Tax=Acanthamoeba castellanii str. Neff TaxID=1257118 RepID=L8GK21_ACACA
mRNA_16855	UniRef100_L8HFK9	40.9	132	70	3	1624	2016	41	165	8.5e-18	102.1	UniRef100_L8HFK9 Cyst specific protein CSP 21, putative n=2 Tax=Acanthamoeba castellanii TaxID=5755 RepID=L8HFK9_ACACA
mRNA_16855	UniRef100_O43951	40.2	132	71	3	1624	2016	40	164	3.2e-17	100.1	UniRef100_O43951 CSP21 n=1 Tax=Acanthamoeba castellanii TaxID=5755 RepID=O43951_ACACA
mRNA_16855	UniRef100_L8GQV4	40.2	132	61	3	1624	2016	208	322	3e-15	93.6	UniRef100_L8GQV4 Universal stress family protein n=1 Tax=Acanthamoeba castellanii str. Neff TaxID=1257118 RepID=L8GQV4_ACACA
mRNA_16855	UniRef100_L8H3R6	33.8	151	79	4	1624	2025	15	161	6.3e-13	85.9	UniRef100_L8H3R6 Cyst specific protein, putative n=1 Tax=Acanthamoeba castellanii str. Neff TaxID=1257118 RepID=L8H3R6_ACACA
mRNA_16855	UniRef100_L8H097	31.4	153	88	4	1612	2022	26	177	8.3e-13	85.5	UniRef100_L8H097 Universal stress domain containing protein n=1 Tax=Acanthamoeba castellanii str. Neff TaxID=1257118 RepID=L8H097_ACACA
mRNA_16855	UniRef100_L8HFB3	33.3	132	49	2	1624	2016	49	142	1.6e-08	71.2	UniRef100_L8HFB3 Cyst specific protein CSP 21, putative n=1 Tax=Acanthamoeba castellanii str. Neff TaxID=1257118 RepID=L8HFB3_ACACA
mRNA_13095	UniRef100_L8GE91	74.8	587	130	8	280	1998	117	699	7.1e-179	637.1	UniRef100_L8GE91 Helixloop-helix DNA-binding domain containing protein n=1 Tax=Acanthamoeba castellanii str. Neff TaxID=1257118 RepID=L8GE91_ACACA
mRNA_89	UniRef100_L8GMD0	75.5	576	123	5	586	2262	4	578	5.2e-77	298.9	UniRef100_L8GMD0 Pentatricopeptide repeat domain/PPR repeatcontaining protein n=1 Tax=Acanthamoeba castellanii str. Neff TaxID=1257118 RepID=L8GMD0_ACACA
mRNA_89	UniRef100_L8GPU1	94.3	88	5	0	16	279	1	88	4.6e-33	152.9	UniRef100_L8GPU1 Tim10/DDP family zinc finger superfamily protein n=1 Tax=Acanthamoeba castellanii str. Neff TaxID=1257118 RepID=L8GPU1_ACACA
mRNA_8881	UniRef100_L8GNR0	56.4	727	251	12	1	2007	1	719	5.9e-133	484.6	UniRef100_L8GNR0 Uncharacterized protein n=1 Tax=Acanthamoeba castellanii str. Neff TaxID=1257118 RepID=L8GNR0_ACACA
mRNA_8881	UniRef100_L8GKL4	52.9	745	260	14	1	2007	1	730	3.6e-122	448.7	UniRef100_L8GKL4 Uncharacterized protein n=1 Tax=Acanthamoeba castellanii str. Neff TaxID=1257118 RepID=L8GKL4_ACACA
mRNA_14170	UniRef100_L8H3L8	82.7	1114	126	10	142	3333	1	1097	0	1491.9	UniRef100_L8H3L8 HECT-domain (Ubiquitin-transferase) domain containing protein n=1 Tax=Acanthamoeba castellanii str. Neff TaxID=1257118 RepID=L8H3L8_ACACA
mRNA_2917	UniRef100_L8GWU5	69.4	310	45	4	67	996	5	264	3.5e-118	434.5	UniRef100_L8GWU5 Zinc finger, C3HC4 type (RING finger) domain containing protein n=1 Tax=Acanthamoeba castellanii str. Neff TaxID=1257118 RepID=L8GWU5_ACACA
mRNA_667	UniRef100_L8HG67	76.4	602	123	2	418	2190	16	609	9.2e-252	880.2	UniRef100_L8HG67 Uncharacterized protein n=1 Tax=Acanthamoeba castellanii str. Neff TaxID=1257118 RepID=L8HG67_ACACA
mRNA_667	UniRef100_L8HFV0	87.4	318	36	1	2869	3810	11	328	4.4e-145	525.8	UniRef100_L8HFV0 Solute carrier family protein n=1 Tax=Acanthamoeba castellanii str. Neff TaxID=1257118 RepID=L8HFV0_ACACA
mRNA_667	UniRef100_L8HHF0	73.3	120	29	1	2521	2871	1	120	1.1e-34	159.1	UniRef100_L8HHF0 Uncharacterized protein n=1 Tax=Acanthamoeba castellanii str. Neff TaxID=1257118 RepID=L8HHF0_ACACA
mRNA_667	UniRef100_L8HF50	77.5	80	18	0	2275	2514	1	80	6.8e-29	139.8	UniRef100_L8HF50 Uncharacterized protein n=1 Tax=Acanthamoeba castellanii str. Neff TaxID=1257118 RepID=L8HF50_ACACA
mRNA_667	UniRef100_L8GI39	29.6	301	185	6	2923	3786	23	309	1.2e-22	119	UniRef100_L8GI39 UAA transporter family protein n=1 Tax=Acanthamoeba castellanii str. Neff TaxID=1257118 RepID=L8GI39_ACACA
mRNA_12690	UniRef100_L8HL65	74.9	491	77	12	1	1380	112	587	1e-176	629.4	UniRef100_L8HL65 Uncharacterized protein n=1 Tax=Acanthamoeba castellanii str. Neff TaxID=1257118 RepID=L8HL65_ACACA
mRNA_12690	UniRef100_L8GEW9	25.7	183	124	4	865	1383	296	476	0.00021	57	UniRef100_L8GEW9 Uncharacterized protein n=1 Tax=Acanthamoeba castellanii str. Neff TaxID=1257118 RepID=L8GEW9_ACACA
mRNA_9508	UniRef100_L8H205	68.7	355	98	6	1	1050	1	347	1.7e-125	459.5	UniRef100_L8H205 Uncharacterized protein n=1 Tax=Acanthamoeba castellanii str. Neff TaxID=1257118 RepID=L8H205_ACACA
mRNA_8917	UniRef100_L8HEK4	80.9	1254	160	14	1	3540	1	1249	0	1629.4	UniRef100_L8HEK4 Non-specific serine/threonine protein kinase n=1 Tax=Acanthamoeba castellanii str. Neff TaxID=1257118 RepID=L8HEK4_ACACA
mRNA_8917	UniRef100_L8GPH1	28.7	1204	448	26	7	3426	1106	1963	1.5e-118	437.6	UniRef100_L8GPH1 Non-specific serine/threonine protein kinase n=1 Tax=Acanthamoeba castellanii str. Neff TaxID=1257118 RepID=L8GPH1_ACACA
mRNA_8917	UniRef100_L8GPG0	28.4	1254	500	30	7	3576	661	1580	7.6e-118	435.3	UniRef100_L8GPG0 Leucine-rich repeat and WD repeat-containing protein 1 n=1 Tax=Acanthamoeba castellanii str. Neff TaxID=1257118 RepID=L8GPG0_ACACA
mRNA_8917	UniRef100_L8HD65	28	1187	463	29	49	3423	1552	2408	6.3e-112	415.6	UniRef100_L8HD65 Non-specific serine/threonine protein kinase n=1 Tax=Acanthamoeba castellanii str. Neff TaxID=1257118 RepID=L8HD65_ACACA
mRNA_8917	UniRef100_L8HIZ3	28.1	1198	451	30	49	3426	1100	1959	1.1e-111	414.8	UniRef100_L8HIZ3 Non-specific serine/threonine protein kinase n=1 Tax=Acanthamoeba castellanii str. Neff TaxID=1257118 RepID=L8HIZ3_ACACA
mRNA_8917	UniRef100_L8GYJ5	27.5	1202	464	32	7	3426	1064	1920	3.6e-107	399.8	UniRef100_L8GYJ5 Leucine-rich repeat and WD repeat-containing protein 1 n=1 Tax=Acanthamoeba castellanii str. Neff TaxID=1257118 RepID=L8GYJ5_ACACA
mRNA_8917	UniRef100_L8HAV9	26.1	1196	475	26	7	3486	1152	1974	3.4e-102	383.3	UniRef100_L8HAV9 Non-specific serine/threonine protein kinase n=1 Tax=Acanthamoeba castellanii str. Neff TaxID=1257118 RepID=L8HAV9_ACACA
mRNA_8917	UniRef100_L8HCX9	24.5	1323	516	36	7	3426	994	2016	1.4e-90	344.7	UniRef100_L8HCX9 Non-specific serine/threonine protein kinase n=1 Tax=Acanthamoeba castellanii str. Neff TaxID=1257118 RepID=L8HCX9_ACACA
mRNA_8917	UniRef100_L8HHZ9	38.2	487	259	13	2044	3468	13	469	9.1e-87	332	UniRef100_L8HHZ9 Protein kinase domain containing protein n=1 Tax=Acanthamoeba castellanii str. Neff TaxID=1257118 RepID=L8HHZ9_ACACA
mRNA_8917	UniRef100_L8GIF8	41.8	380	198	6	2317	3423	2198	2565	1.6e-83	321.2	UniRef100_L8GIF8 Non-specific serine/threonine protein kinase n=1 Tax=Acanthamoeba castellanii str. Neff TaxID=1257118 RepID=L8GIF8_ACACA
mRNA_8917	UniRef100_L8H7W5	36.3	454	253	13	2044	3402	842	1260	1.4e-74	291.6	UniRef100_L8H7W5 Non-specific serine/threonine protein kinase n=1 Tax=Acanthamoeba castellanii str. Neff TaxID=1257118 RepID=L8H7W5_ACACA
mRNA_8917	UniRef100_L8HDF4	34.9	482	244	13	2044	3390	849	1293	6.3e-72	282.7	UniRef100_L8HDF4 Leucine-rich repeat and WD repeat-containing protein 1 n=1 Tax=Acanthamoeba castellanii str. Neff TaxID=1257118 RepID=L8HDF4_ACACA
mRNA_16241	UniRef100_L8HI32	79.3	241	43	5	1	708	1	239	1.2e-92	351.7	UniRef100_L8HI32 KID repeat-containing protein n=1 Tax=Acanthamoeba castellanii str. Neff TaxID=1257118 RepID=L8HI32_ACACA
mRNA_16241	UniRef100_L8H8P7	45.1	173	84	3	109	606	6	174	5.8e-28	136.7	UniRef100_L8H8P7 PH domain-containing protein n=1 Tax=Acanthamoeba castellanii str. Neff TaxID=1257118 RepID=L8H8P7_ACACA
mRNA_16241	UniRef100_L8H3K0	35.6	101	47	1	127	429	50	132	2.5e-07	68.2	UniRef100_L8H3K0 PH domain containing protein n=1 Tax=Acanthamoeba castellanii str. Neff TaxID=1257118 RepID=L8H3K0_ACACA
mRNA_4579	UniRef100_L8H1T9	72.5	839	173	8	292	2760	16	812	1.3e-295	1025.4	UniRef100_L8H1T9 Protein kinase domain containing protein n=1 Tax=Acanthamoeba castellanii str. Neff TaxID=1257118 RepID=L8H1T9_ACACA
mRNA_16536	UniRef100_L8HHW0	75	124	30	1	7	375	2	125	2.6e-50	207.6	UniRef100_L8HHW0 Uncharacterized protein n=1 Tax=Acanthamoeba castellanii str. Neff TaxID=1257118 RepID=L8HHW0_ACACA
mRNA_10384	UniRef100_L8GR55	53.5	821	329	14	37	2442	60	846	7.5e-223	783.5	UniRef100_L8GR55 RNase3 domain containing protein n=1 Tax=Acanthamoeba castellanii str. Neff TaxID=1257118 RepID=L8GR55_ACACA
mRNA_19875	UniRef100_L8GRG1	72.2	288	48	4	16	861	11	272	2.4e-106	395.6	UniRef100_L8GRG1 PfkBtype carbohydrate kinase family protein n=1 Tax=Acanthamoeba castellanii str. Neff TaxID=1257118 RepID=L8GRG1_ACACA
mRNA_10845	UniRef100_L8HH34	51.9	210	89	3	31	627	60	268	2.8e-41	178.3	UniRef100_L8HH34 Uncharacterized protein n=1 Tax=Acanthamoeba castellanii str. Neff TaxID=1257118 RepID=L8HH34_ACACA
mRNA_10845	UniRef100_L8GK30	49.3	150	63	3	208	627	1	147	1.6e-23	119.4	UniRef100_L8GK30 Uncharacterized protein n=1 Tax=Acanthamoeba castellanii str. Neff TaxID=1257118 RepID=L8GK30_ACACA
mRNA_19660	UniRef100_L8H9V0	87.5	351	37	1	46	1077	50	400	6.1e-180	639.8	UniRef100_L8H9V0 3beta hydroxysteroid dehydrogenase/isomerase family protein n=1 Tax=Acanthamoeba castellanii str. Neff TaxID=1257118 RepID=L8H9V0_ACACA
mRNA_19660	UniRef100_L8HIN7	43.9	355	184	8	46	1089	47	393	8.2e-76	293.9	UniRef100_L8HIN7 3beta hydroxysteroid dehydrogenase/isomerase family protein n=1 Tax=Acanthamoeba castellanii str. Neff TaxID=1257118 RepID=L8HIN7_ACACA
mRNA_19660	UniRef100_L8GSY1	43.6	360	188	8	46	1104	46	397	9.7e-69	270.4	UniRef100_L8GSY1 NAD dependent epimerase/dehydratase superfamily protein n=1 Tax=Acanthamoeba castellanii str. Neff TaxID=1257118 RepID=L8GSY1_ACACA
mRNA_16710	UniRef100_L8HLK8	67.2	1696	505	16	13	5028	3	1670	0	2072.4	UniRef100_L8HLK8 Guanylate cyclase n=1 Tax=Acanthamoeba castellanii str. Neff TaxID=1257118 RepID=L8HLK8_ACACA
mRNA_16710	UniRef100_L8GIY5	65.8	1692	538	17	19	5028	3	1675	0	2051.6	UniRef100_L8GIY5 Guanylate cyclase n=1 Tax=Acanthamoeba castellanii str. Neff TaxID=1257118 RepID=L8GIY5_ACACA
mRNA_16710	UniRef100_L8GK69	65.7	1689	523	13	70	5037	21	1686	0	2008	UniRef100_L8GK69 Guanylate cyclase n=2 Tax=Acanthamoeba castellanii str. Neff TaxID=1257118 RepID=L8GK69_ACACA
mRNA_16710	UniRef100_L8GG40	65.8	1631	503	18	229	5028	71	1678	0	2008	UniRef100_L8GG40 Guanylate cyclase n=1 Tax=Acanthamoeba castellanii str. Neff TaxID=1257118 RepID=L8GG40_ACACA
mRNA_16710	UniRef100_L8H7D1	64.1	1738	540	15	1	5037	1	1713	0	1987.6	UniRef100_L8H7D1 Guanylate cyclase n=1 Tax=Acanthamoeba castellanii str. Neff TaxID=1257118 RepID=L8H7D1_ACACA
mRNA_16710	UniRef100_L8HDX0	60	1702	638	15	7	5058	7	1683	0	1967.2	UniRef100_L8HDX0 Guanylate cyclase n=1 Tax=Acanthamoeba castellanii str. Neff TaxID=1257118 RepID=L8HDX0_ACACA
mRNA_16710	UniRef100_L8HG11	62.5	1693	568	16	7	5034	4	1646	0	1955.6	UniRef100_L8HG11 Guanylate cyclase n=1 Tax=Acanthamoeba castellanii str. Neff TaxID=1257118 RepID=L8HG11_ACACA
mRNA_16710	UniRef100_L8GG67	63.8	1698	525	17	22	5046	8	1639	0	1937.9	UniRef100_L8GG67 Serine/threonine protein kinase, putative n=1 Tax=Acanthamoeba castellanii str. Neff TaxID=1257118 RepID=L8GG67_ACACA
mRNA_16710	UniRef100_L8H920	62	1706	594	19	7	5043	6	1684	0	1909.8	UniRef100_L8H920 Guanylate cyclase n=1 Tax=Acanthamoeba castellanii str. Neff TaxID=1257118 RepID=L8H920_ACACA
mRNA_16710	UniRef100_L8HCL1	63.1	1625	493	17	193	5049	39	1562	0	1907.9	UniRef100_L8HCL1 Guanylate cyclase n=1 Tax=Acanthamoeba castellanii str. Neff TaxID=1257118 RepID=L8HCL1_ACACA
mRNA_16710	UniRef100_L8GHJ2	63	1677	538	21	67	5046	58	1668	0	1899.8	UniRef100_L8GHJ2 Guanylate cyclase n=1 Tax=Acanthamoeba castellanii str. Neff TaxID=1257118 RepID=L8GHJ2_ACACA
mRNA_16710	UniRef100_L8HF26	58.4	1717	602	20	43	5031	20	1678	0	1838.2	UniRef100_L8HF26 Guanylate cyclase n=1 Tax=Acanthamoeba castellanii str. Neff TaxID=1257118 RepID=L8HF26_ACACA
mRNA_16710	UniRef100_L8GDF5	56.7	1727	624	19	10	5043	5	1656	0	1769.6	UniRef100_L8GDF5 Guanylate cyclase n=1 Tax=Acanthamoeba castellanii str. Neff TaxID=1257118 RepID=L8GDF5_ACACA
mRNA_16710	UniRef100_L8HIJ1	56.6	1647	645	23	217	5049	1	1614	0	1721.8	UniRef100_L8HIJ1 Guanylate cyclase n=1 Tax=Acanthamoeba castellanii str. Neff TaxID=1257118 RepID=L8HIJ1_ACACA
mRNA_16710	UniRef100_L8GF66	55.3	1689	662	22	85	5028	2	1638	0	1714.5	UniRef100_L8GF66 Guanylate cyclase (Fragment) n=1 Tax=Acanthamoeba castellanii str. Neff TaxID=1257118 RepID=L8GF66_ACACA
mRNA_16710	UniRef100_L8HCJ9	55.7	1700	465	16	67	5055	24	1472	0	1684.5	UniRef100_L8HCJ9 Guanylate cyclase n=1 Tax=Acanthamoeba castellanii str. Neff TaxID=1257118 RepID=L8HCJ9_ACACA
mRNA_16710	UniRef100_L8H5M2	60.7	1576	527	18	7	4605	4	1530	0	1645.6	UniRef100_L8H5M2 Guanylate cyclase n=1 Tax=Acanthamoeba castellanii str. Neff TaxID=1257118 RepID=L8H5M2_ACACA
mRNA_16710	UniRef100_L8GIX5	53.7	1707	716	25	10	5025	2	1669	0	1630.9	UniRef100_L8GIX5 Guanylate cyclase n=1 Tax=Acanthamoeba castellanii str. Neff TaxID=1257118 RepID=L8GIX5_ACACA
mRNA_16710	UniRef100_L8GLH1	56	1700	690	30	31	5028	17	1692	0	1597	UniRef100_L8GLH1 Guanylate cyclase n=1 Tax=Acanthamoeba castellanii str. Neff TaxID=1257118 RepID=L8GLH1_ACACA
mRNA_16710	UniRef100_L8GJZ3	52.4	1677	740	22	40	5010	14	1652	0	1586.2	UniRef100_L8GJZ3 Guanylate cyclase n=1 Tax=Acanthamoeba castellanii str. Neff TaxID=1257118 RepID=L8GJZ3_ACACA
mRNA_16710	UniRef100_L8GY28	54.2	1678	647	27	91	5028	26	1614	0	1563.5	UniRef100_L8GY28 Guanylate cyclase n=1 Tax=Acanthamoeba castellanii str. Neff TaxID=1257118 RepID=L8GY28_ACACA
mRNA_16710	UniRef100_L8HI49	52.8	1690	708	26	25	5055	8	1620	0	1558.5	UniRef100_L8HI49 Guanylate cyclase n=1 Tax=Acanthamoeba castellanii str. Neff TaxID=1257118 RepID=L8HI49_ACACA
mRNA_16710	UniRef100_L8GLN7	49.6	1686	777	25	19	5028	14	1642	0	1525.4	UniRef100_L8GLN7 Guanylate cyclase n=1 Tax=Acanthamoeba castellanii str. Neff TaxID=1257118 RepID=L8GLN7_ACACA
mRNA_9387	UniRef100_L8HFR4	84.6	736	83	8	1	2151	1	725	0	1146.3	UniRef100_L8HFR4 Citrate transporter n=1 Tax=Acanthamoeba castellanii str. Neff TaxID=1257118 RepID=L8HFR4_ACACA
mRNA_9387	UniRef100_L8HLL2	53.4	655	269	5	229	2151	74	706	3.2e-185	658.3	UniRef100_L8HLL2 P protein n=1 Tax=Acanthamoeba castellanii str. Neff TaxID=1257118 RepID=L8HLL2_ACACA
mRNA_9387	UniRef100_L8GMI1	47.7	532	256	6	574	2151	283	798	1.8e-135	493	UniRef100_L8GMI1 P protein, putative n=1 Tax=Acanthamoeba castellanii str. Neff TaxID=1257118 RepID=L8GMI1_ACACA
mRNA_9387	UniRef100_L8GPH6	43.2	630	291	10	433	2151	146	765	1.8e-127	466.5	UniRef100_L8GPH6 Arsenical pump membrane protein n=1 Tax=Acanthamoeba castellanii str. Neff TaxID=1257118 RepID=L8GPH6_ACACA
mRNA_2838	UniRef100_L8H002	80.4	358	57	7	16	1062	4	357	4.6e-145	523.9	UniRef100_L8H002 Cyclin, Nterminal domain containing protein n=1 Tax=Acanthamoeba castellanii str. Neff TaxID=1257118 RepID=L8H002_ACACA
mRNA_2838	UniRef100_L8HGT2	33.2	232	149	3	325	1002	103	334	1.1e-29	140.6	UniRef100_L8HGT2 Cyclin, Nterminal domain containing protein n=1 Tax=Acanthamoeba castellanii str. Neff TaxID=1257118 RepID=L8HGT2_ACACA
mRNA_9582	UniRef100_L8GI81	42.9	445	217	3	289	1596	1	417	7e-103	384.4	UniRef100_L8GI81 Transposon Ty3-G Gag-Pol polyprotein-like family protein, putative n=1 Tax=Acanthamoeba castellanii str. Neff TaxID=1257118 RepID=L8GI81_ACACA
mRNA_9582	UniRef100_L8H0J3	46	363	194	1	466	1548	43	405	3.8e-93	352.1	UniRef100_L8H0J3 Reverse transcriptase (Fragment) n=1 Tax=Acanthamoeba castellanii str. Neff TaxID=1257118 RepID=L8H0J3_ACACA
mRNA_9582	UniRef100_L8H8X4	35.7	384	122	5	316	1467	1	259	6.6e-53	218.4	UniRef100_L8H8X4 Uncharacterized protein n=1 Tax=Acanthamoeba castellanii str. Neff TaxID=1257118 RepID=L8H8X4_ACACA
mRNA_10848	UniRef100_L8H660	80.2	504	62	3	742	2175	1	492	4.5e-195	691.8	UniRef100_L8H660 C2 domain containing protein n=1 Tax=Acanthamoeba castellanii str. Neff TaxID=1257118 RepID=L8H660_ACACA
mRNA_10848	UniRef100_L8H8F0	77.2	276	34	3	2179	3006	112	358	8.9e-119	438.3	UniRef100_L8H8F0 Peptidase A1 domain-containing protein n=1 Tax=Acanthamoeba castellanii str. Neff TaxID=1257118 RepID=L8H8F0_ACACA
mRNA_10848	UniRef100_L8H6Z0	66.4	229	57	3	3007	3690	249	458	4.6e-75	293.1	UniRef100_L8H6Z0 Protein kinase domain containing protein n=1 Tax=Acanthamoeba castellanii str. Neff TaxID=1257118 RepID=L8H6Z0_ACACA
mRNA_10848	UniRef100_L8H784	59.1	181	50	5	94	570	1	179	4.8e-40	176.8	UniRef100_L8H784 Uncharacterized protein n=1 Tax=Acanthamoeba castellanii str. Neff TaxID=1257118 RepID=L8H784_ACACA
mRNA_1048	UniRef100_L8HLE5	95	242	12	0	4	729	237	478	6.3e-117	429.9	UniRef100_L8HLE5 Dihydrolipoamide acetyltransferase component of pyruvate dehydrogenase complex n=1 Tax=Acanthamoeba castellanii str. Neff TaxID=1257118 RepID=L8HLE5_ACACA
mRNA_11011	UniRef100_L8HKM6	76.4	572	106	7	1	1698	1	549	2.5e-145	525.4	UniRef100_L8HKM6 FFD and TFG box motifscontaining protein n=1 Tax=Acanthamoeba castellanii str. Neff TaxID=1257118 RepID=L8HKM6_ACACA
mRNA_18719	UniRef100_L8H6H9	62.5	264	65	6	64	846	21	253	2e-72	283.5	UniRef100_L8H6H9 Ankyrin repeat-containing protein n=1 Tax=Acanthamoeba castellanii str. Neff TaxID=1257118 RepID=L8H6H9_ACACA
mRNA_18068	UniRef100_L8GRY8	77.5	227	10	2	1	681	1	186	4.7e-90	340.5	UniRef100_L8GRY8 Rab7/RabGfamily small GTPase n=1 Tax=Acanthamoeba castellanii str. Neff TaxID=1257118 RepID=L8GRY8_ACACA
mRNA_9767	UniRef100_L8GGP8	90.2	215	21	0	22	666	16	230	9.1e-104	386.3	UniRef100_L8GGP8 Uncharacterized protein n=1 Tax=Acanthamoeba castellanii str. Neff TaxID=1257118 RepID=L8GGP8_ACACA
mRNA_10950	UniRef100_L8HLA9	26.3	649	421	12	280	2154	27	642	1.4e-37	168.3	UniRef100_L8HLA9 Leucine rich repeat domain containing protein n=1 Tax=Acanthamoeba castellanii str. Neff TaxID=1257118 RepID=L8HLA9_ACACA
mRNA_8632	UniRef100_L8HB32	71.1	894	170	11	286	2934	1	817	9e-238	833.6	UniRef100_L8HB32 Kinesin motor domain containing protein n=1 Tax=Acanthamoeba castellanii str. Neff TaxID=1257118 RepID=L8HB32_ACACA
mRNA_20162	UniRef100_L8GIG5	96.3	375	14	0	10	1134	1	375	3.3e-205	723.8	UniRef100_L8GIG5 3-deoxy-7-phosphoheptulonate synthase n=1 Tax=Acanthamoeba castellanii str. Neff TaxID=1257118 RepID=L8GIG5_ACACA
mRNA_20162	UniRef100_L8GUI0	74.9	359	86	1	58	1122	13	371	3.2e-152	547.7	UniRef100_L8GUI0 3-deoxy-7-phosphoheptulonate synthase n=1 Tax=Acanthamoeba castellanii str. Neff TaxID=1257118 RepID=L8GUI0_ACACA
mRNA_20162	UniRef100_M9TI83	75.3	352	83	1	58	1101	13	364	1.3e-150	542.3	UniRef100_M9TI83 3-deoxy-7-phosphoheptulonate synthase n=1 Tax=Acanthamoeba castellanii str. Neff TaxID=1257118 RepID=M9TI83_ACACA
mRNA_20162	UniRef100_M9TIJ6	76.2	345	78	1	58	1080	13	357	1.9e-149	538.5	UniRef100_M9TIJ6 3-deoxy-7-phosphoheptulonate synthase n=1 Tax=Acanthamoeba castellanii TaxID=5755 RepID=M9TIJ6_ACACA
mRNA_9081	UniRef100_L8GSB0	48.8	201	63	4	95	631	88	270	2.2e-42	182.2	UniRef100_L8GSB0 Uncharacterized protein n=1 Tax=Acanthamoeba castellanii str. Neff TaxID=1257118 RepID=L8GSB0_ACACA
mRNA_9081	UniRef100_L8HHI5	35.5	152	65	7	260	649	77	217	2.9e-10	75.5	UniRef100_L8HHI5 Uncharacterized protein n=1 Tax=Acanthamoeba castellanii str. Neff TaxID=1257118 RepID=L8HHI5_ACACA
mRNA_3127	UniRef100_L8HKT1	91.3	173	15	0	1	519	1	173	1e-80	310.5	UniRef100_L8HKT1 Calponin domain containing protein n=1 Tax=Acanthamoeba castellanii str. Neff TaxID=1257118 RepID=L8HKT1_ACACA
mRNA_392	UniRef100_L8HJH5	87.5	383	43	2	1	1134	1	383	1.2e-199	705.3	UniRef100_L8HJH5 Papain family cysteine protease subfamily protein n=1 Tax=Acanthamoeba castellanii str. Neff TaxID=1257118 RepID=L8HJH5_ACACA
mRNA_392	UniRef100_L8H2Y2	60.5	380	139	4	22	1134	5	382	1.4e-131	479.2	UniRef100_L8H2Y2 Papain family cysteine protease containing protein n=1 Tax=Acanthamoeba castellanii str. Neff TaxID=1257118 RepID=L8H2Y2_ACACA
mRNA_392	UniRef100_A0A5H2X2Q3	60.3	380	140	4	22	1134	5	382	3.1e-131	478	UniRef100_A0A5H2X2Q3 Papain family cysteine protease containing protein n=1 Tax=Acanthamoeba castellanii TaxID=5755 RepID=A0A5H2X2Q3_ACACA
mRNA_10282	UniRef100_L8GDW1	48.6	689	287	9	247	2181	95	760	1.3e-157	566.6	UniRef100_L8GDW1 ATPase/histidine kinase/DNA gyrase B/HSP90 domain containing protein n=1 Tax=Acanthamoeba castellanii str. Neff TaxID=1257118 RepID=L8GDW1_ACACA
mRNA_10282	UniRef100_L8H077	67.3	339	88	6	1225	2187	2	335	1.1e-116	430.6	UniRef100_L8H077 PAS, putative n=1 Tax=Acanthamoeba castellanii str. Neff TaxID=1257118 RepID=L8H077_ACACA
mRNA_10282	UniRef100_L8HJH9	36.3	520	264	8	496	2019	62	526	3.5e-78	302.8	UniRef100_L8HJH9 ATPase/histidine kinase/DNA gyrase B/HSP90 domain containing protein n=1 Tax=Acanthamoeba castellanii str. Neff TaxID=1257118 RepID=L8HJH9_ACACA
mRNA_10282	UniRef100_L8GGK3	34.6	583	273	14	667	2181	3	555	1.5e-76	297.4	UniRef100_L8GGK3 ATPase/histidine kinase/DNA gyrase B/HSP90 domain containing protein n=1 Tax=Acanthamoeba castellanii str. Neff TaxID=1257118 RepID=L8GGK3_ACACA
mRNA_10282	UniRef100_L8GDU6	32.9	635	301	14	523	2175	3	596	2.2e-75	293.5	UniRef100_L8GDU6 ATPase/histidine kinase/DNA gyrase B/HSP90 domain containing protein n=1 Tax=Acanthamoeba castellanii str. Neff TaxID=1257118 RepID=L8GDU6_ACACA
mRNA_10282	UniRef100_L8H4A4	35.7	543	269	10	646	2166	133	631	4.2e-71	279.3	UniRef100_L8H4A4 ATPase/histidine kinase/DNA gyrase B/HSP90 domain containing protein n=1 Tax=Acanthamoeba castellanii str. Neff TaxID=1257118 RepID=L8H4A4_ACACA
mRNA_10282	UniRef100_L8H796	35.5	561	281	13	592	2181	145	655	6.7e-69	271.9	UniRef100_L8H796 ATPase/histidine kinase/DNA gyrase B/HSP90 domain containing protein n=1 Tax=Acanthamoeba castellanii str. Neff TaxID=1257118 RepID=L8H796_ACACA
mRNA_10282	UniRef100_L8HIR4	36.5	521	234	10	784	2181	81	559	6.7e-69	271.9	UniRef100_L8HIR4 ATPase/histidine kinase/DNA gyrase B/HSP90 domain containing protein n=1 Tax=Acanthamoeba castellanii str. Neff TaxID=1257118 RepID=L8HIR4_ACACA
mRNA_10282	UniRef100_L8GPD1	35	537	261	13	676	2172	160	646	2.2e-67	266.9	UniRef100_L8GPD1 ATPase/histidine kinase/DNA gyrase B/HSP90 domain containing protein n=1 Tax=Acanthamoeba castellanii str. Neff TaxID=1257118 RepID=L8GPD1_ACACA
mRNA_10282	UniRef100_L8HBF2	29.5	753	314	13	445	2169	113	826	1.8e-66	263.8	UniRef100_L8HBF2 ATPase/histidine kinase/DNA gyrase B/HSP90 domain containing protein n=1 Tax=Acanthamoeba castellanii str. Neff TaxID=1257118 RepID=L8HBF2_ACACA
mRNA_10282	UniRef100_L8HJR6	35.5	471	201	11	919	2166	109	531	5e-64	255.8	UniRef100_L8HJR6 ATPase/histidine kinase/DNA gyrase B/HSP90 domain containing protein n=1 Tax=Acanthamoeba castellanii str. Neff TaxID=1257118 RepID=L8HJR6_ACACA
mRNA_10282	UniRef100_L8HEZ9	35.3	493	220	9	856	2169	138	586	5e-64	255.8	UniRef100_L8HEZ9 ATPase/histidine kinase/DNA gyrase B/HSP90 domain containing protein n=1 Tax=Acanthamoeba castellanii str. Neff TaxID=1257118 RepID=L8HEZ9_ACACA
mRNA_15010	UniRef100_L8H0M5	80.7	477	65	7	1	1416	8	462	2.7e-209	737.6	UniRef100_L8H0M5 Protein kinase domain containing protein n=1 Tax=Acanthamoeba castellanii str. Neff TaxID=1257118 RepID=L8H0M5_ACACA
mRNA_15168	UniRef100_L8GYT6	32.9	334	154	8	754	1731	82	353	1.4e-43	187.6	UniRef100_L8GYT6 WD domain, G-beta repeat-containing protein n=1 Tax=Acanthamoeba castellanii str. Neff TaxID=1257118 RepID=L8GYT6_ACACA
mRNA_8070	UniRef100_L8GWQ7	77.4	527	108	2	7	1587	7	522	8.6e-236	825.9	UniRef100_L8GWQ7 5' nucleotidase family protein n=1 Tax=Acanthamoeba castellanii str. Neff TaxID=1257118 RepID=L8GWQ7_ACACA
mRNA_2497	UniRef100_L8HAX3	72.8	540	90	6	1	1572	1	499	4.4e-160	574.3	UniRef100_L8HAX3 Histone-lysine N-methyltransferase n=1 Tax=Acanthamoeba castellanii str. Neff TaxID=1257118 RepID=L8HAX3_ACACA
mRNA_2497	UniRef100_L8H8P8	76.4	331	63	2	625	1572	1	331	2.6e-83	319.3	UniRef100_L8H8P8 Histone-lysine N-methyltransferase n=1 Tax=Acanthamoeba castellanii str. Neff TaxID=1257118 RepID=L8H8P8_ACACA
mRNA_2497	UniRef100_L8HB73	54.1	85	39	0	1321	1575	400	484	8.4e-18	101.7	UniRef100_L8HB73 Histone-lysine N-methyltransferase n=1 Tax=Acanthamoeba castellanii str. Neff TaxID=1257118 RepID=L8HB73_ACACA
mRNA_19723	UniRef100_L8HAN9	80.9	850	104	11	1	2451	1	825	0	1241.5	UniRef100_L8HAN9 Leucine rich repeat domain containing protein n=1 Tax=Acanthamoeba castellanii str. Neff TaxID=1257118 RepID=L8HAN9_ACACA
mRNA_19723	UniRef100_L8GMS9	47.1	505	206	15	2932	4305	11	501	5.2e-102	382.9	UniRef100_L8GMS9 Uncharacterized protein n=1 Tax=Acanthamoeba castellanii str. Neff TaxID=1257118 RepID=L8GMS9_ACACA
mRNA_19723	UniRef100_L8GST6	43.1	504	203	14	2941	4296	13	484	9.8e-93	352.1	UniRef100_L8GST6 Uncharacterized protein n=1 Tax=Acanthamoeba castellanii str. Neff TaxID=1257118 RepID=L8GST6_ACACA
mRNA_10468	UniRef100_L8GS41	75.1	398	61	3	4	1128	4	386	9.2e-176	625.9	UniRef100_L8GS41 Strictosidine synthase subfamily protein n=1 Tax=Acanthamoeba castellanii str. Neff TaxID=1257118 RepID=L8GS41_ACACA
mRNA_18664	UniRef100_L8H2F4	76.3	236	56	0	1	708	1	236	5.6e-110	406.8	UniRef100_L8H2F4 Prolyl 4hydroxylase, alpha subunit n=1 Tax=Acanthamoeba castellanii str. Neff TaxID=1257118 RepID=L8H2F4_ACACA
mRNA_18664	UniRef100_L8H8A8	71.9	235	58	3	1	705	1	227	1.3e-95	359	UniRef100_L8H8A8 Prolyl 4hydroxylase, alpha subunit n=1 Tax=Acanthamoeba castellanii str. Neff TaxID=1257118 RepID=L8H8A8_ACACA
mRNA_20184	UniRef100_L8GY90	99	194	2	0	1	582	1	194	1.6e-94	355.1	UniRef100_L8GY90 Chromatin modifying protein 1b, putative n=1 Tax=Acanthamoeba castellanii str. Neff TaxID=1257118 RepID=L8GY90_ACACA
mRNA_16381	UniRef100_L8GF83	95.5	199	9	0	1	597	1	199	2.2e-107	397.9	UniRef100_L8GF83 Peroxiredoxin 2, putative n=1 Tax=Acanthamoeba castellanii str. Neff TaxID=1257118 RepID=L8GF83_ACACA
mRNA_16381	UniRef100_L8GZ78	71.8	206	45	1	13	591	284	489	5.9e-81	310.1	UniRef100_L8GZ78 Antioxidant, AhpC/TSA superfamily protein n=1 Tax=Acanthamoeba castellanii str. Neff TaxID=1257118 RepID=L8GZ78_ACACA
mRNA_16538	UniRef100_L8GGP9	92.3	195	12	1	25	600	13	207	1.7e-94	355.1	UniRef100_L8GGP9 Corrinoid adenosyltransferase n=1 Tax=Acanthamoeba castellanii str. Neff TaxID=1257118 RepID=L8GGP9_ACACA
mRNA_2605	UniRef100_L8H0X4	64.6	274	83	4	4	795	9	278	3e-96	361.3	UniRef100_L8H0X4 S1/P1 Nuclease n=1 Tax=Acanthamoeba castellanii str. Neff TaxID=1257118 RepID=L8H0X4_ACACA
mRNA_2605	UniRef100_L8GMG4	40.4	272	148	6	7	789	13	281	9.2e-53	216.9	UniRef100_L8GMG4 Endonuclease n=1 Tax=Acanthamoeba castellanii str. Neff TaxID=1257118 RepID=L8GMG4_ACACA
mRNA_9192	UniRef100_L8H1L4	54.4	171	17	1	109	438	12	182	1.6e-19	105.5	UniRef100_L8H1L4 Uncharacterized protein n=1 Tax=Acanthamoeba castellanii str. Neff TaxID=1257118 RepID=L8H1L4_ACACA
mRNA_9192	UniRef100_L8HHF7	48	50	26	0	13	162	12	61	8.6e-05	56.6	UniRef100_L8HHF7 SAM domain (Sterile alpha motif) domain containing protein n=1 Tax=Acanthamoeba castellanii str. Neff TaxID=1257118 RepID=L8HHF7_ACACA
mRNA_9598	UniRef100_L8GLQ3	63.4	1051	298	20	1	2973	1	1024	1.8e-178	636.3	UniRef100_L8GLQ3 FHA domain containing protein n=1 Tax=Acanthamoeba castellanii str. Neff TaxID=1257118 RepID=L8GLQ3_ACACA
mRNA_8658	UniRef100_L8HIW7	74	50	12	1	622	768	48	97	8.4e-07	64.3	UniRef100_L8HIW7 Uncharacterized protein n=1 Tax=Acanthamoeba castellanii str. Neff TaxID=1257118 RepID=L8HIW7_ACACA
mRNA_13304	UniRef100_L8HBW1	76.9	1980	333	24	1	5745	1	1921	0	2680.2	UniRef100_L8HBW1 Urb2 domain-containing protein n=1 Tax=Acanthamoeba castellanii str. Neff TaxID=1257118 RepID=L8HBW1_ACACA
mRNA_19424	UniRef100_L8HHC4	97	431	5	1	1	1293	1	423	3.1e-244	853.6	UniRef100_L8HHC4 Serine/threonine-protein phosphatase 2A 55 kDa regulatory subunit B n=1 Tax=Acanthamoeba castellanii str. Neff TaxID=1257118 RepID=L8HHC4_ACACA
mRNA_14042	UniRef100_L8HJ92	72	460	69	7	505	1800	1	428	6.2e-159	570.9	UniRef100_L8HJ92 Ser/Thr phosphatase, putative (Fragment) n=1 Tax=Acanthamoeba castellanii str. Neff TaxID=1257118 RepID=L8HJ92_ACACA
mRNA_14042	UniRef100_L8GXY1	51.9	549	67	9	148	1659	1	397	1.2e-130	476.9	UniRef100_L8GXY1 Purple acid phosphatase (Fragment) n=1 Tax=Acanthamoeba castellanii str. Neff TaxID=1257118 RepID=L8GXY1_ACACA
mRNA_14042	UniRef100_L8H0Q3	29.2	336	159	9	913	1803	284	579	5.9e-24	122.5	UniRef100_L8H0Q3 Purple acid phosphatase n=1 Tax=Acanthamoeba castellanii str. Neff TaxID=1257118 RepID=L8H0Q3_ACACA
mRNA_17868	UniRef100_L8H8K2	90.7	1285	77	6	1	3855	1	1243	0	1696.8	UniRef100_L8H8K2 GTPase activating protein Sar1, putative n=1 Tax=Acanthamoeba castellanii str. Neff TaxID=1257118 RepID=L8H8K2_ACACA
mRNA_17227	UniRef100_L8HDJ5	61.4	383	119	4	19	1101	27	402	7e-115	423.7	UniRef100_L8HDJ5 Fbox domain containing protein n=1 Tax=Acanthamoeba castellanii str. Neff TaxID=1257118 RepID=L8HDJ5_ACACA
mRNA_12571	UniRef100_L8HAK2	32.2	665	328	18	49	1872	68	666	6.9e-59	238.4	UniRef100_L8HAK2 Uncharacterized protein n=1 Tax=Acanthamoeba castellanii str. Neff TaxID=1257118 RepID=L8HAK2_ACACA
mRNA_12571	UniRef100_L8GZL9	29.3	605	332	15	49	1725	32	586	2.8e-44	189.9	UniRef100_L8GZL9 Uncharacterized protein n=1 Tax=Acanthamoeba castellanii str. Neff TaxID=1257118 RepID=L8GZL9_ACACA
mRNA_12571	UniRef100_L8GX10	48.2	197	89	4	1138	1725	371	555	1.3e-36	164.5	UniRef100_L8GX10 Uncharacterized protein n=1 Tax=Acanthamoeba castellanii str. Neff TaxID=1257118 RepID=L8GX10_ACACA
mRNA_12571	UniRef100_L8H634	40.6	249	112	8	1048	1725	424	659	1.5e-29	141	UniRef100_L8H634 Uncharacterized protein n=1 Tax=Acanthamoeba castellanii str. Neff TaxID=1257118 RepID=L8H634_ACACA
mRNA_12571	UniRef100_L8H8J8	35.9	206	110	5	1138	1725	82	275	1.4e-19	107.8	UniRef100_L8H8J8 Uncharacterized protein n=1 Tax=Acanthamoeba castellanii str. Neff TaxID=1257118 RepID=L8H8J8_ACACA
mRNA_12571	UniRef100_L8GPR8	32.9	237	121	8	1048	1725	480	689	1.5e-18	104.4	UniRef100_L8GPR8 Uncharacterized protein n=1 Tax=Acanthamoeba castellanii str. Neff TaxID=1257118 RepID=L8GPR8_ACACA
mRNA_12571	UniRef100_L8GPN2	30	237	127	8	1048	1725	385	593	6.1e-15	92.4	UniRef100_L8GPN2 Uncharacterized protein n=1 Tax=Acanthamoeba castellanii str. Neff TaxID=1257118 RepID=L8GPN2_ACACA
mRNA_12571	UniRef100_L8H2F6	33.9	242	123	8	1048	1725	238	458	1.8e-14	90.9	UniRef100_L8H2F6 Uncharacterized protein n=1 Tax=Acanthamoeba castellanii str. Neff TaxID=1257118 RepID=L8H2F6_ACACA
mRNA_12571	UniRef100_L8H1R4	29	255	125	7	1048	1725	416	643	1.4e-11	81.3	UniRef100_L8H1R4 Uncharacterized protein n=1 Tax=Acanthamoeba castellanii str. Neff TaxID=1257118 RepID=L8H1R4_ACACA
mRNA_12571	UniRef100_L8GMU7	36.1	119	66	4	43	381	22	136	0.00037	56.6	UniRef100_L8GMU7 Uncharacterized protein n=1 Tax=Acanthamoeba castellanii str. Neff TaxID=1257118 RepID=L8GMU7_ACACA
mRNA_12571	UniRef100_L8HLA0	26.3	213	126	8	1102	1725	255	441	0.00082	55.5	UniRef100_L8HLA0 Uncharacterized protein n=1 Tax=Acanthamoeba castellanii str. Neff TaxID=1257118 RepID=L8HLA0_ACACA
mRNA_18876	UniRef100_L8H3P1	87.4	595	53	4	1	1770	1	578	4.1e-247	863.6	UniRef100_L8H3P1 DEAD/DEAH box helicase domain containing protein n=1 Tax=Acanthamoeba castellanii str. Neff TaxID=1257118 RepID=L8H3P1_ACACA
mRNA_16762	UniRef100_L8H2T4	84.7	137	17	1	97	507	46	178	4.4e-54	222.2	UniRef100_L8H2T4 Uncharacterized protein n=1 Tax=Acanthamoeba castellanii str. Neff TaxID=1257118 RepID=L8H2T4_ACACA
mRNA_16762	UniRef100_L8H0L7	60.9	184	62	4	1108	1638	2	182	1.4e-39	174.1	UniRef100_L8H0L7 Uncharacterized protein n=1 Tax=Acanthamoeba castellanii str. Neff TaxID=1257118 RepID=L8H0L7_ACACA
mRNA_3294	UniRef100_L8GTY6	75.4	1131	200	8	1	3318	1	1078	0	1485.7	UniRef100_L8GTY6 ABC transporter, ATPbinding domain containing protein n=1 Tax=Acanthamoeba castellanii str. Neff TaxID=1257118 RepID=L8GTY6_ACACA
mRNA_3294	UniRef100_L8GK53	58.4	1203	401	15	865	4326	1	1152	0	1244.2	UniRef100_L8GK53 ABC transporter n=1 Tax=Acanthamoeba castellanii str. Neff TaxID=1257118 RepID=L8GK53_ACACA
mRNA_3294	UniRef100_L8GPZ1	65.9	952	273	15	1579	4326	94	1029	0	1167.1	UniRef100_L8GPZ1 ABC transporter, ATPbinding domain containing protein n=1 Tax=Acanthamoeba castellanii str. Neff TaxID=1257118 RepID=L8GPZ1_ACACA
mRNA_17052	UniRef100_L8GI09	32.6	1103	619	24	16	3129	18	1061	4.2e-69	273.1	UniRef100_L8GI09 Uncharacterized protein n=1 Tax=Acanthamoeba castellanii str. Neff TaxID=1257118 RepID=L8GI09_ACACA
mRNA_17052	UniRef100_L8GKV5	35.2	579	252	17	1552	3108	338	853	4.9e-41	179.9	UniRef100_L8GKV5 Uncharacterized protein n=1 Tax=Acanthamoeba castellanii str. Neff TaxID=1257118 RepID=L8GKV5_ACACA
mRNA_17052	UniRef100_L8GJN9	47.6	170	82	6	2662	3153	330	498	1.9e-29	141.4	UniRef100_L8GJN9 Uncharacterized protein n=1 Tax=Acanthamoeba castellanii str. Neff TaxID=1257118 RepID=L8GJN9_ACACA
mRNA_17052	UniRef100_L8GJN9	33.7	276	156	6	16	774	18	289	7.6e-26	129.4	UniRef100_L8GJN9 Uncharacterized protein n=1 Tax=Acanthamoeba castellanii str. Neff TaxID=1257118 RepID=L8GJN9_ACACA
mRNA_17052	UniRef100_L8GD08	43.5	315	136	8	1450	2331	280	573	5.4e-24	123.2	UniRef100_L8GD08 Uncharacterized protein (Fragment) n=1 Tax=Acanthamoeba castellanii str. Neff TaxID=1257118 RepID=L8GD08_ACACA
mRNA_17052	UniRef100_L8GH31	34.6	185	117	4	16	564	18	200	5.4e-16	96.7	UniRef100_L8GH31 Uncharacterized protein n=1 Tax=Acanthamoeba castellanii str. Neff TaxID=1257118 RepID=L8GH31_ACACA
mRNA_1348	UniRef100_L8H4A7	64.6	370	83	5	61	1026	18	387	3.2e-119	438	UniRef100_L8H4A7 CBS domain containing protein n=1 Tax=Acanthamoeba castellanii str. Neff TaxID=1257118 RepID=L8H4A7_ACACA
mRNA_1348	UniRef100_L8H720	24.2	285	201	6	178	1005	44	322	6.7e-08	68.2	UniRef100_L8H720 CBS domain containing protein n=1 Tax=Acanthamoeba castellanii str. Neff TaxID=1257118 RepID=L8H720_ACACA
mRNA_1348	UniRef100_L8GR40	23.7	291	194	6	178	1005	18	295	8.8e-08	67.8	UniRef100_L8GR40 CBS domain containing protein n=1 Tax=Acanthamoeba castellanii str. Neff TaxID=1257118 RepID=L8GR40_ACACA
mRNA_9717	UniRef100_L8H4P4	82.7	323	55	1	1	969	1	322	3.3e-137	497.7	UniRef100_L8H4P4 Hydrolase, NUDIX domain containing protein n=1 Tax=Acanthamoeba castellanii str. Neff TaxID=1257118 RepID=L8H4P4_ACACA
mRNA_15078	UniRef100_L8GYN4	58.5	593	195	6	37	1680	25	611	5.7e-153	550.8	UniRef100_L8GYN4 Pentatricopeptide repeat domain containing protein n=1 Tax=Acanthamoeba castellanii str. Neff TaxID=1257118 RepID=L8GYN4_ACACA
mRNA_19658	UniRef100_L8H8C5	49.4	431	184	8	1	1209	1	425	6.5e-72	281.2	UniRef100_L8H8C5 SAGA-associated factor 11 n=1 Tax=Acanthamoeba castellanii str. Neff TaxID=1257118 RepID=L8H8C5_ACACA
mRNA_17525	UniRef100_L8HEC6	81.6	1292	164	6	1	3753	1	1259	0	1997.6	UniRef100_L8HEC6 Tripeptidyl-peptidase II n=1 Tax=Acanthamoeba castellanii str. Neff TaxID=1257118 RepID=L8HEC6_ACACA
mRNA_20415	UniRef100_L8GRK9	91.8	680	56	0	1	2040	1	680	0	1276.9	UniRef100_L8GRK9 AcylCoA synthetase, putative n=1 Tax=Acanthamoeba castellanii str. Neff TaxID=1257118 RepID=L8GRK9_ACACA
mRNA_20115	UniRef100_L8GN31	81.9	382	69	0	19	1164	3	384	1.3e-196	695.3	UniRef100_L8GN31 Alpha-galactosidase n=1 Tax=Acanthamoeba castellanii str. Neff TaxID=1257118 RepID=L8GN31_ACACA
mRNA_5362	UniRef100_L8GGK9	59.1	303	116	2	127	1011	34	336	3.1e-84	322	UniRef100_L8GGK9 Uncharacterized protein n=1 Tax=Acanthamoeba castellanii str. Neff TaxID=1257118 RepID=L8GGK9_ACACA
mRNA_12144	UniRef100_L8GU77	79.7	1177	162	6	4	3441	19	1149	0	1776.5	UniRef100_L8GU77 Dedicator of cytokinesis n=1 Tax=Acanthamoeba castellanii str. Neff TaxID=1257118 RepID=L8GU77_ACACA
mRNA_17079	UniRef100_L8GIM9	39.8	664	308	14	1363	3279	1	597	3.4e-114	422.9	UniRef100_L8GIM9 Integrase core domain containing protein n=1 Tax=Acanthamoeba castellanii str. Neff TaxID=1257118 RepID=L8GIM9_ACACA
mRNA_17079	UniRef100_L8HCZ5	38.4	560	317	6	16	1623	8	563	5.2e-94	355.9	UniRef100_L8HCZ5 Reverse transcriptase n=1 Tax=Acanthamoeba castellanii str. Neff TaxID=1257118 RepID=L8HCZ5_ACACA
mRNA_16954	UniRef100_L8HB52	68	337	61	4	3	887	159	490	1e-65	260	UniRef100_L8HB52 Glutathione gamma-glutamylcysteinyltransferase n=1 Tax=Acanthamoeba castellanii str. Neff TaxID=1257118 RepID=L8HB52_ACACA
mRNA_5276	UniRef100_L8HDQ9	85.7	98	14	0	109	402	8	105	1.7e-39	171.8	UniRef100_L8HDQ9 Uncharacterized protein n=1 Tax=Acanthamoeba castellanii str. Neff TaxID=1257118 RepID=L8HDQ9_ACACA
mRNA_13478	UniRef100_L8GN42	66.1	295	72	2	10	894	11	277	8.5e-108	399.8	UniRef100_L8GN42 Methyltransferase domain containing protein n=1 Tax=Acanthamoeba castellanii str. Neff TaxID=1257118 RepID=L8GN42_ACACA
mRNA_17736	UniRef100_L8H982	90.5	838	61	3	2	2464	897	1732	0	1503.8	UniRef100_L8H982 Phosphoinositide 3kinase family, accessory domain (Pik domain) domain containing protein n=1 Tax=Acanthamoeba castellanii str. Neff TaxID=1257118 RepID=L8H982_ACACA
mRNA_17736	UniRef100_L8H064	43.4	862	405	16	2	2464	818	1637	2.3e-179	639	UniRef100_L8H064 Phosphoinositide 3kinase family, accessory domain (Pik domain) domain containing protein n=1 Tax=Acanthamoeba castellanii str. Neff TaxID=1257118 RepID=L8H064_ACACA
mRNA_17736	UniRef100_L8GS90	44.6	711	330	9	335	2461	627	1275	3.3e-162	582	UniRef100_L8GS90 Phosphoinositide 3kinase family, accessory domain (Pik domain) domain containing protein n=2 Tax=Acanthamoeba castellanii str. Neff TaxID=1257118 RepID=L8GS90_ACACA
mRNA_15263	UniRef100_L8H4K8	86	207	27	1	10	630	7	211	1.5e-87	332	UniRef100_L8H4K8 Uncharacterized protein n=1 Tax=Acanthamoeba castellanii str. Neff TaxID=1257118 RepID=L8H4K8_ACACA
mRNA_15263	UniRef100_L8GUD5	84.8	210	30	1	1	630	1	208	7.6e-87	329.7	UniRef100_L8GUD5 Uncharacterized protein n=1 Tax=Acanthamoeba castellanii str. Neff TaxID=1257118 RepID=L8GUD5_ACACA
mRNA_15263	UniRef100_L8HJ72	80.5	190	35	1	61	630	23	210	2.7e-76	294.7	UniRef100_L8HJ72 Uncharacterized protein n=1 Tax=Acanthamoeba castellanii str. Neff TaxID=1257118 RepID=L8HJ72_ACACA
mRNA_15263	UniRef100_L8GG86	44.3	167	86	1	43	543	8	167	3.2e-32	148.3	UniRef100_L8GG86 Uncharacterized protein n=1 Tax=Acanthamoeba castellanii str. Neff TaxID=1257118 RepID=L8GG86_ACACA
mRNA_15474	UniRef100_L8GST8	68.6	547	46	3	31	1671	1	421	2.8e-197	698	UniRef100_L8GST8 Cationic amino acid transporter, putative n=1 Tax=Acanthamoeba castellanii str. Neff TaxID=1257118 RepID=L8GST8_ACACA
mRNA_15474	UniRef100_L8GV49	44.7	470	245	4	271	1674	68	524	4.8e-96	361.7	UniRef100_L8GV49 Amino acid permease n=1 Tax=Acanthamoeba castellanii str. Neff TaxID=1257118 RepID=L8GV49_ACACA
mRNA_13800	UniRef100_L8HI57	73.7	209	52	2	1	627	1	206	7.9e-83	316.6	UniRef100_L8HI57 NADPHdependent FMN reductase domain containing protein n=1 Tax=Acanthamoeba castellanii str. Neff TaxID=1257118 RepID=L8HI57_ACACA
mRNA_13800	UniRef100_L8HHM9	77	200	44	2	4	597	4	203	1.1e-81	312.8	UniRef100_L8HHM9 NADPHdependent FMN reductase domain containing protein n=1 Tax=Acanthamoeba castellanii str. Neff TaxID=1257118 RepID=L8HHM9_ACACA
mRNA_2126	UniRef100_L8GTH0	83.5	1546	176	7	805	5358	11	1505	0	2443.3	UniRef100_L8GTH0 Non-specific serine/threonine protein kinase (Fragment) n=1 Tax=Acanthamoeba castellanii str. Neff TaxID=1257118 RepID=L8GTH0_ACACA
mRNA_2126	UniRef100_L8HB78	41.3	1077	480	25	1204	4113	1	1032	1.6e-209	740.3	UniRef100_L8HB78 Non-specific serine/threonine protein kinase n=1 Tax=Acanthamoeba castellanii str. Neff TaxID=1257118 RepID=L8HB78_ACACA
mRNA_2126	UniRef100_L8H900	39.6	1118	458	26	1135	4038	82	1132	1.4e-202	717.2	UniRef100_L8H900 Non-specific serine/threonine protein kinase n=1 Tax=Acanthamoeba castellanii str. Neff TaxID=1257118 RepID=L8H900_ACACA
mRNA_2126	UniRef100_L8GJ72	39.9	1068	464	22	1135	4119	221	1183	2.5e-199	706.4	UniRef100_L8GJ72 Non-specific serine/threonine protein kinase n=1 Tax=Acanthamoeba castellanii str. Neff TaxID=1257118 RepID=L8GJ72_ACACA
mRNA_2126	UniRef100_L8GRA7	42.2	616	268	12	2512	4113	4	613	1.1e-122	451.8	UniRef100_L8GRA7 Protein kinase domain containing protein n=1 Tax=Acanthamoeba castellanii str. Neff TaxID=1257118 RepID=L8GRA7_ACACA
mRNA_2126	UniRef100_L8GPG0	26.7	1148	593	35	853	4119	562	1519	2e-87	334.7	UniRef100_L8GPG0 Leucine-rich repeat and WD repeat-containing protein 1 n=1 Tax=Acanthamoeba castellanii str. Neff TaxID=1257118 RepID=L8GPG0_ACACA
mRNA_2126	UniRef100_L8HIZ3	26.1	1105	552	35	994	4101	1035	1943	1.1e-85	328.9	UniRef100_L8HIZ3 Non-specific serine/threonine protein kinase n=1 Tax=Acanthamoeba castellanii str. Neff TaxID=1257118 RepID=L8HIZ3_ACACA
mRNA_2126	UniRef100_L8HAV9	26.8	1027	477	29	1141	4101	1147	1938	2.1e-84	324.7	UniRef100_L8HAV9 Non-specific serine/threonine protein kinase n=1 Tax=Acanthamoeba castellanii str. Neff TaxID=1257118 RepID=L8HAV9_ACACA
mRNA_2126	UniRef100_L8GYJ5	26.4	1069	523	32	1084	4113	1045	1908	1.4e-77	302	UniRef100_L8GYJ5 Leucine-rich repeat and WD repeat-containing protein 1 n=1 Tax=Acanthamoeba castellanii str. Neff TaxID=1257118 RepID=L8GYJ5_ACACA
mRNA_2126	UniRef100_L8GNM0	36	509	242	11	1135	2472	107	594	7.2e-77	299.7	UniRef100_L8GNM0 Non-specific serine/threonine protein kinase n=1 Tax=Acanthamoeba castellanii str. Neff TaxID=1257118 RepID=L8GNM0_ACACA
mRNA_2126	UniRef100_L8HCX9	26.2	1075	624	32	1189	4122	1005	2007	2e-71	281.6	UniRef100_L8HCX9 Non-specific serine/threonine protein kinase n=1 Tax=Acanthamoeba castellanii str. Neff TaxID=1257118 RepID=L8HCX9_ACACA
mRNA_2126	UniRef100_L8GVV5	87.6	201	19	2	1	603	1	195	1.7e-65	261.9	UniRef100_L8GVV5 MHC I Cterminus family protein n=1 Tax=Acanthamoeba castellanii str. Neff TaxID=1257118 RepID=L8GVV5_ACACA
mRNA_2126	UniRef100_L8GPH1	27.4	740	379	21	1999	4119	1339	1953	1.1e-61	249.2	UniRef100_L8GPH1 Non-specific serine/threonine protein kinase n=1 Tax=Acanthamoeba castellanii str. Neff TaxID=1257118 RepID=L8GPH1_ACACA
mRNA_5353	UniRef100_L8GIW9	86.9	616	74	5	886	2718	22	635	4.2e-243	850.9	UniRef100_L8GIW9 Ankyrin repeat-containing protein n=1 Tax=Acanthamoeba castellanii str. Neff TaxID=1257118 RepID=L8GIW9_ACACA
mRNA_5353	UniRef100_L8GGL6	90.2	295	23	1	1	885	53	341	6.5e-143	518.1	UniRef100_L8GGL6 6phosphogluconate dehydrogenase NAD-binding domain containing protein n=1 Tax=Acanthamoeba castellanii str. Neff TaxID=1257118 RepID=L8GGL6_ACACA
mRNA_19133	UniRef100_L8HIG8	81.5	259	36	2	292	1047	1	254	3e-112	414.8	UniRef100_L8HIG8 TIP41like family protein n=1 Tax=Acanthamoeba castellanii str. Neff TaxID=1257118 RepID=L8HIG8_ACACA
mRNA_14204	UniRef100_L8GZQ7	35	337	185	4	79	1086	193	496	6e-28	135.2	UniRef100_L8GZQ7 Uncharacterized protein n=1 Tax=Acanthamoeba castellanii str. Neff TaxID=1257118 RepID=L8GZQ7_ACACA
mRNA_16567	UniRef100_L8GHV3	66.4	473	126	10	358	1740	301	752	2e-137	499.2	UniRef100_L8GHV3 Fungal Zn(2)-Cys(6) binuclear cluster domain containing protein n=1 Tax=Acanthamoeba castellanii str. Neff TaxID=1257118 RepID=L8GHV3_ACACA
mRNA_16567	UniRef100_L8HMM3	27.1	181	114	3	589	1131	390	552	1.6e-09	74.3	UniRef100_L8HMM3 Uncharacterized protein n=1 Tax=Acanthamoeba castellanii str. Neff TaxID=1257118 RepID=L8HMM3_ACACA
mRNA_16567	UniRef100_L8HGM4	26.1	115	71	1	688	1032	145	245	6.3e-06	62.4	UniRef100_L8HGM4 Uncharacterized protein n=1 Tax=Acanthamoeba castellanii str. Neff TaxID=1257118 RepID=L8HGM4_ACACA
mRNA_13265	UniRef100_L8GG25	71.9	210	45	2	124	711	1145	1354	5.3e-76	293.9	UniRef100_L8GG25 Helicase conserved Cterminal domain containing protein n=1 Tax=Acanthamoeba castellanii str. Neff TaxID=1257118 RepID=L8GG25_ACACA
mRNA_18707	UniRef100_L8H780	92.1	203	16	0	13	621	3	205	3.1e-102	380.9	UniRef100_L8H780 Cholestenol delta-isomerase n=1 Tax=Acanthamoeba castellanii str. Neff TaxID=1257118 RepID=L8H780_ACACA
mRNA_17590	UniRef100_L8HHW3	79.5	73	15	0	10	228	4	76	3.6e-23	117.5	UniRef100_L8HHW3 60s Acidic ribosomal protein (Fragment) n=1 Tax=Acanthamoeba castellanii str. Neff TaxID=1257118 RepID=L8HHW3_ACACA
mRNA_2249	UniRef100_L8HCJ2	87.5	416	46	5	1	1242	1	412	3.6e-205	723.8	UniRef100_L8HCJ2 Hsp40, putative n=1 Tax=Acanthamoeba castellanii str. Neff TaxID=1257118 RepID=L8HCJ2_ACACA
mRNA_10	UniRef100_L8H2R1	87	192	25	0	67	642	1	192	2.2e-89	338.2	UniRef100_L8H2R1 Glutathione Stransferase, C-terminal domain containing protein n=1 Tax=Acanthamoeba castellanii str. Neff TaxID=1257118 RepID=L8H2R1_ACACA
mRNA_10	UniRef100_L8GWF0	54.9	215	92	3	4	633	5	219	4.8e-52	214.2	UniRef100_L8GWF0 Glutathione stransferase n=2 Tax=Acanthamoeba castellanii str. Neff TaxID=1257118 RepID=L8GWF0_ACACA
mRNA_10	UniRef100_L8H3F6	54.4	215	93	4	4	633	5	219	2.6e-50	208.4	UniRef100_L8H3F6 Glutathione transferase family protein n=1 Tax=Acanthamoeba castellanii str. Neff TaxID=1257118 RepID=L8H3F6_ACACA
mRNA_10	UniRef100_L8GQ58	51.6	219	96	4	4	630	4	222	4.6e-47	197.6	UniRef100_L8GQ58 Glutathione transferase subfamily protein n=1 Tax=Acanthamoeba castellanii str. Neff TaxID=1257118 RepID=L8GQ58_ACACA
mRNA_10	UniRef100_L8GR87	52.5	217	94	6	7	630	7	223	1.3e-44	189.5	UniRef100_L8GR87 Glutathione transferase subfamily protein n=1 Tax=Acanthamoeba castellanii str. Neff TaxID=1257118 RepID=L8GR87_ACACA
mRNA_10	UniRef100_L8H8K7	47.7	214	108	3	4	633	5	218	2.8e-44	188.3	UniRef100_L8H8K7 Glutathione S-transferase, C-terminal domain containing protein n=1 Tax=Acanthamoeba castellanii str. Neff TaxID=1257118 RepID=L8H8K7_ACACA
mRNA_10	UniRef100_L8H5D6	47.2	214	109	3	4	633	5	218	1.8e-43	185.7	UniRef100_L8H5D6 Glutathione transferase family protein n=1 Tax=Acanthamoeba castellanii str. Neff TaxID=1257118 RepID=L8H5D6_ACACA
mRNA_10	UniRef100_L8GLF8	49.8	213	100	4	4	621	3	215	5.3e-43	184.1	UniRef100_L8GLF8 Glutathione transferase family protein n=1 Tax=Acanthamoeba castellanii str. Neff TaxID=1257118 RepID=L8GLF8_ACACA
mRNA_10	UniRef100_L8H5L4	46.9	209	107	3	19	633	114	322	1e-41	179.9	UniRef100_L8H5L4 Glutathione transferase family protein n=1 Tax=Acanthamoeba castellanii str. Neff TaxID=1257118 RepID=L8H5L4_ACACA
mRNA_10	UniRef100_L8H602	52.4	191	86	4	76	633	315	505	2.7e-39	171.8	UniRef100_L8H602 Glutathione Stransferase, C-terminal domain containing protein n=1 Tax=Acanthamoeba castellanii str. Neff TaxID=1257118 RepID=L8H602_ACACA
mRNA_10	UniRef100_L8GDT6	42.4	210	99	2	10	639	24	211	4.1e-35	157.9	UniRef100_L8GDT6 Glutathione Stransferase, C-terminal domain containing protein n=1 Tax=Acanthamoeba castellanii str. Neff TaxID=1257118 RepID=L8GDT6_ACACA
mRNA_10	UniRef100_L8GCV3	66.3	89	28	1	4	264	4	92	2.5e-24	122.1	UniRef100_L8GCV3 Glutathione transferase family protein n=1 Tax=Acanthamoeba castellanii str. Neff TaxID=1257118 RepID=L8GCV3_ACACA
mRNA_16198	UniRef100_L8GIL0	77.7	386	35	2	1	1005	159	544	1e-165	592.4	UniRef100_L8GIL0 Amidohydrolase n=1 Tax=Acanthamoeba castellanii str. Neff TaxID=1257118 RepID=L8GIL0_ACACA
mRNA_16198	UniRef100_L8H421	73.3	375	60	2	1	1005	161	535	1.5e-153	552	UniRef100_L8H421 Amidohydrolase family protein n=1 Tax=Acanthamoeba castellanii str. Neff TaxID=1257118 RepID=L8H421_ACACA
mRNA_4821	UniRef100_L8HBB2	95.7	207	9	0	4	624	3	209	6.1e-108	399.8	UniRef100_L8HBB2 NAD(P)H:quinone oxidoreductase, type IV, putative n=1 Tax=Acanthamoeba castellanii str. Neff TaxID=1257118 RepID=L8HBB2_ACACA
mRNA_4821	UniRef100_L8GMS5	90	210	21	0	4	633	3	212	9.7e-106	392.5	UniRef100_L8GMS5 NAD(P)H:quinone oxidoreductase, type IV, putative n=1 Tax=Acanthamoeba castellanii str. Neff TaxID=1257118 RepID=L8GMS5_ACACA
mRNA_16158	UniRef100_L8GPV8	89.5	315	28	2	360	1289	1400	1714	2e-126	462.2	UniRef100_L8GPV8 Poly [ADP-ribose] polymerase n=1 Tax=Acanthamoeba castellanii str. Neff TaxID=1257118 RepID=L8GPV8_ACACA
mRNA_16158	UniRef100_L8GNJ5	60.2	327	111	7	363	1289	1762	2087	7.8e-62	247.7	UniRef100_L8GNJ5 Poly [ADP-ribose] polymerase n=1 Tax=Acanthamoeba castellanii str. Neff TaxID=1257118 RepID=L8GNJ5_ACACA
mRNA_16158	UniRef100_L8GIL3	54.5	66	25	2	1104	1289	1	65	9.3e-07	64.7	UniRef100_L8GIL3 Ankyrin repeat-containing protein (Fragment) n=1 Tax=Acanthamoeba castellanii str. Neff TaxID=1257118 RepID=L8GIL3_ACACA
mRNA_13021	UniRef100_L8HIQ5	72.6	493	107	4	286	1749	3	472	2.1e-203	718.4	UniRef100_L8HIQ5 DNA 3'phosphatase n=1 Tax=Acanthamoeba castellanii str. Neff TaxID=1257118 RepID=L8HIQ5_ACACA
mRNA_13021	UniRef100_L8GQE4	51.6	384	174	6	628	1749	259	640	2e-105	392.9	UniRef100_L8GQE4 DNA 3'phosphatase n=1 Tax=Acanthamoeba castellanii str. Neff TaxID=1257118 RepID=L8GQE4_ACACA
mRNA_13021	UniRef100_L8HA70	50.3	384	164	7	628	1749	234	600	2.8e-99	372.5	UniRef100_L8HA70 DNA 3'phosphatase n=1 Tax=Acanthamoeba castellanii str. Neff TaxID=1257118 RepID=L8HA70_ACACA
mRNA_14777	UniRef100_L8HE69	86.6	597	27	4	43	1716	164	746	3.1e-284	986.9	UniRef100_L8HE69 Chorismate mutase n=1 Tax=Acanthamoeba castellanii str. Neff TaxID=1257118 RepID=L8HE69_ACACA
mRNA_9164	UniRef100_L8HHM8	73.7	354	78	3	1	1053	1	342	1.5e-143	518.8	UniRef100_L8HHM8 Carrier superfamily protein n=1 Tax=Acanthamoeba castellanii str. Neff TaxID=1257118 RepID=L8HHM8_ACACA
mRNA_9164	UniRef100_L8HCQ1	37.9	311	171	7	133	1041	4	300	1.1e-37	167.2	UniRef100_L8HCQ1 Uncharacterized protein n=1 Tax=Acanthamoeba castellanii str. Neff TaxID=1257118 RepID=L8HCQ1_ACACA
mRNA_9164	UniRef100_L8GZ23	31.4	328	155	6	70	1041	21	282	7.6e-31	144.4	UniRef100_L8GZ23 Carrier superfamily protein n=1 Tax=Acanthamoeba castellanii str. Neff TaxID=1257118 RepID=L8GZ23_ACACA
mRNA_5377	UniRef100_L8GUH2	92	438	16	2	1	1257	1	438	6e-224	786.2	UniRef100_L8GUH2 Probable imidazolonepropionase n=1 Tax=Acanthamoeba castellanii str. Neff TaxID=1257118 RepID=L8GUH2_ACACA
mRNA_16549	UniRef100_L8GK69	83.4	1632	256	7	1	4887	70	1689	0	2491.5	UniRef100_L8GK69 Guanylate cyclase n=2 Tax=Acanthamoeba castellanii str. Neff TaxID=1257118 RepID=L8GK69_ACACA
mRNA_16549	UniRef100_L8H7D1	81.3	1662	268	12	1	4887	64	1716	0	2397.9	UniRef100_L8H7D1 Guanylate cyclase n=1 Tax=Acanthamoeba castellanii str. Neff TaxID=1257118 RepID=L8H7D1_ACACA
mRNA_16549	UniRef100_L8HLK8	65.6	1647	502	15	1	4872	66	1671	0	1912.1	UniRef100_L8HLK8 Guanylate cyclase n=1 Tax=Acanthamoeba castellanii str. Neff TaxID=1257118 RepID=L8HLK8_ACACA
mRNA_16549	UniRef100_L8GG40	62.1	1645	558	16	34	4875	71	1680	0	1862.8	UniRef100_L8GG40 Guanylate cyclase n=1 Tax=Acanthamoeba castellanii str. Neff TaxID=1257118 RepID=L8GG40_ACACA
mRNA_16549	UniRef100_L8GIY5	62.4	1642	568	14	4	4872	65	1676	0	1855.9	UniRef100_L8GIY5 Guanylate cyclase n=1 Tax=Acanthamoeba castellanii str. Neff TaxID=1257118 RepID=L8GIY5_ACACA
mRNA_16549	UniRef100_L8H920	63.5	1650	532	18	1	4860	67	1676	0	1845.1	UniRef100_L8H920 Guanylate cyclase n=1 Tax=Acanthamoeba castellanii str. Neff TaxID=1257118 RepID=L8H920_ACACA
mRNA_16549	UniRef100_L8HG11	61.3	1636	564	17	4	4869	64	1644	0	1816.2	UniRef100_L8HG11 Guanylate cyclase n=1 Tax=Acanthamoeba castellanii str. Neff TaxID=1257118 RepID=L8HG11_ACACA
mRNA_16549	UniRef100_L8HCL1	60.9	1611	510	15	82	4881	59	1560	0	1814.3	UniRef100_L8HCL1 Guanylate cyclase n=1 Tax=Acanthamoeba castellanii str. Neff TaxID=1257118 RepID=L8HCL1_ACACA
mRNA_16549	UniRef100_L8HDX0	57.7	1649	626	15	4	4872	71	1673	0	1801.2	UniRef100_L8HDX0 Guanylate cyclase n=1 Tax=Acanthamoeba castellanii str. Neff TaxID=1257118 RepID=L8HDX0_ACACA
mRNA_16549	UniRef100_L8GHJ2	59.5	1650	559	20	4	4881	102	1665	0	1781.5	UniRef100_L8GHJ2 Guanylate cyclase n=1 Tax=Acanthamoeba castellanii str. Neff TaxID=1257118 RepID=L8GHJ2_ACACA
mRNA_16549	UniRef100_L8GG67	61.2	1644	531	14	16	4872	74	1635	0	1768.8	UniRef100_L8GG67 Serine/threonine protein kinase, putative n=1 Tax=Acanthamoeba castellanii str. Neff TaxID=1257118 RepID=L8GG67_ACACA
mRNA_16549	UniRef100_L8HF26	57	1683	597	17	4	4881	68	1681	0	1717.2	UniRef100_L8HF26 Guanylate cyclase n=1 Tax=Acanthamoeba castellanii str. Neff TaxID=1257118 RepID=L8HF26_ACACA
mRNA_16549	UniRef100_L8GDF5	56.4	1666	601	19	4	4872	68	1651	0	1662.5	UniRef100_L8GDF5 Guanylate cyclase n=1 Tax=Acanthamoeba castellanii str. Neff TaxID=1257118 RepID=L8GDF5_ACACA
mRNA_16549	UniRef100_L8HIJ1	54.1	1649	689	21	25	4884	2	1611	0	1625.5	UniRef100_L8HIJ1 Guanylate cyclase n=1 Tax=Acanthamoeba castellanii str. Neff TaxID=1257118 RepID=L8HIJ1_ACACA
mRNA_16549	UniRef100_L8HCJ9	54.9	1658	452	16	1	4869	67	1463	0	1604.3	UniRef100_L8HCJ9 Guanylate cyclase n=1 Tax=Acanthamoeba castellanii str. Neff TaxID=1257118 RepID=L8HCJ9_ACACA
mRNA_16549	UniRef100_L8GIX5	54.3	1617	665	25	88	4869	106	1671	0	1545	UniRef100_L8GIX5 Guanylate cyclase n=1 Tax=Acanthamoeba castellanii str. Neff TaxID=1257118 RepID=L8GIX5_ACACA
mRNA_16549	UniRef100_L8H5M2	58.7	1514	539	15	4	4446	71	1530	0	1501.9	UniRef100_L8H5M2 Guanylate cyclase n=1 Tax=Acanthamoeba castellanii str. Neff TaxID=1257118 RepID=L8H5M2_ACACA
mRNA_16549	UniRef100_L8GJZ3	51.1	1643	725	24	1	4860	68	1655	0	1471.1	UniRef100_L8GJZ3 Guanylate cyclase n=1 Tax=Acanthamoeba castellanii str. Neff TaxID=1257118 RepID=L8GJZ3_ACACA
mRNA_16549	UniRef100_L8HI49	52.9	1640	669	23	4	4881	66	1616	0	1453	UniRef100_L8HI49 Guanylate cyclase n=1 Tax=Acanthamoeba castellanii str. Neff TaxID=1257118 RepID=L8HI49_ACACA
mRNA_16549	UniRef100_L8GJF2	52.5	1654	670	24	1	4848	74	1649	0	1451.8	UniRef100_L8GJF2 Guanylate cyclase n=1 Tax=Acanthamoeba castellanii str. Neff TaxID=1257118 RepID=L8GJF2_ACACA
mRNA_16549	UniRef100_L8GLH1	52.8	1664	701	30	1	4869	72	1692	0	1451	UniRef100_L8GLH1 Guanylate cyclase n=1 Tax=Acanthamoeba castellanii str. Neff TaxID=1257118 RepID=L8GLH1_ACACA
mRNA_16549	UniRef100_L8GY28	53.5	1636	638	24	67	4869	67	1614	0	1450.3	UniRef100_L8GY28 Guanylate cyclase n=1 Tax=Acanthamoeba castellanii str. Neff TaxID=1257118 RepID=L8GY28_ACACA
mRNA_16549	UniRef100_L8HDD8	50.7	1640	715	24	25	4854	2	1578	0	1443.7	UniRef100_L8HDD8 Guanylate cyclase n=1 Tax=Acanthamoeba castellanii str. Neff TaxID=1257118 RepID=L8HDD8_ACACA
mRNA_821	UniRef100_L8GFU7	71.9	366	77	4	391	1419	19	381	2.1e-71	279.6	UniRef100_L8GFU7 RNA pseudouridine synthase superfamily protein n=1 Tax=Acanthamoeba castellanii str. Neff TaxID=1257118 RepID=L8GFU7_ACACA
mRNA_5155	UniRef100_L8GYL8	89.5	629	53	4	1	1884	1	617	4.0e-310	1072.8	UniRef100_L8GYL8 Protein synthetase, putative n=1 Tax=Acanthamoeba castellanii str. Neff TaxID=1257118 RepID=L8GYL8_ACACA
mRNA_19137	UniRef100_L8GW88	74.8	683	141	7	1	2019	1	662	6.3e-284	986.1	UniRef100_L8GW88 C2 domain containing protein n=1 Tax=Acanthamoeba castellanii str. Neff TaxID=1257118 RepID=L8GW88_ACACA
mRNA_20541	UniRef100_L8H2Z6	72.9	181	41	2	19	540	1	180	1.9e-62	248.4	UniRef100_L8H2Z6 Uncharacterized protein n=1 Tax=Acanthamoeba castellanii str. Neff TaxID=1257118 RepID=L8H2Z6_ACACA
mRNA_8206	UniRef100_L8GSG7	74.7	174	42	2	22	540	6	178	2.7e-67	264.6	UniRef100_L8GSG7 Uncharacterized protein n=1 Tax=Acanthamoeba castellanii str. Neff TaxID=1257118 RepID=L8GSG7_ACACA
mRNA_14317	UniRef100_L8HBB1	76.7	373	85	1	253	1371	1	371	4.3e-135	491.1	UniRef100_L8HBB1 Ras subfamily protein n=1 Tax=Acanthamoeba castellanii str. Neff TaxID=1257118 RepID=L8HBB1_ACACA
mRNA_14317	UniRef100_L8GVM2	56.6	392	10	1	196	1371	32	263	1.6e-68	270	UniRef100_L8GVM2 Ras family protein n=1 Tax=Acanthamoeba castellanii str. Neff TaxID=1257118 RepID=L8GVM2_ACACA
mRNA_14317	UniRef100_L8GZS5	52.6	173	75	3	775	1290	10	176	1.5e-42	183.7	UniRef100_L8GZS5 Ras GTPase rap1b, putative n=1 Tax=Acanthamoeba castellanii str. Neff TaxID=1257118 RepID=L8GZS5_ACACA
mRNA_12322	UniRef100_L8GK56	89.9	228	17	1	1	684	1	222	1.4e-113	418.7	UniRef100_L8GK56 Flavinnucleotide-binding protein n=1 Tax=Acanthamoeba castellanii str. Neff TaxID=1257118 RepID=L8GK56_ACACA
mRNA_11137	UniRef100_L8HAC3	85.7	70	10	0	193	402	17	86	4.8e-26	127.1	UniRef100_L8HAC3 Mediator of RNA polymerase II transcription subunit 9 n=1 Tax=Acanthamoeba castellanii str. Neff TaxID=1257118 RepID=L8HAC3_ACACA
mRNA_18394	UniRef100_L8HEU9	81.2	154	21	4	1	438	1	154	8.8e-34	152.9	UniRef100_L8HEU9 RNA recognition motif domain containing protein n=1 Tax=Acanthamoeba castellanii str. Neff TaxID=1257118 RepID=L8HEU9_ACACA
mRNA_9421	UniRef100_L8HEY0	90.6	415	37	2	439	1680	1	414	5.9e-195	690.3	UniRef100_L8HEY0 Uncharacterized protein n=1 Tax=Acanthamoeba castellanii str. Neff TaxID=1257118 RepID=L8HEY0_ACACA
mRNA_18979	UniRef100_L8GFC2	46.5	666	284	13	106	1920	23	677	6.7e-140	507.7	UniRef100_L8GFC2 Ankyrin repeatcontaining protein n=1 Tax=Acanthamoeba castellanii str. Neff TaxID=1257118 RepID=L8GFC2_ACACA
mRNA_18979	UniRef100_L8GSF6	39	656	262	12	106	1920	23	591	3.8e-111	412.1	UniRef100_L8GSF6 Fbox domain containing protein n=1 Tax=Acanthamoeba castellanii str. Neff TaxID=1257118 RepID=L8GSF6_ACACA
mRNA_18979	UniRef100_L8HD39	37.9	691	336	20	1	1950	1	639	1e-92	350.9	UniRef100_L8HD39 Fbox domain containing protein n=1 Tax=Acanthamoeba castellanii str. Neff TaxID=1257118 RepID=L8HD39_ACACA
mRNA_18979	UniRef100_L8GU21	29.5	555	310	14	109	1596	7	539	1.5e-51	214.2	UniRef100_L8GU21 Ankyrin repeat and Fbox domain containing protein n=1 Tax=Acanthamoeba castellanii str. Neff TaxID=1257118 RepID=L8GU21_ACACA
mRNA_18979	UniRef100_L8H837	51.6	223	107	1	508	1173	26	248	1.2e-48	204.5	UniRef100_L8H837 Ankyrin repeat domain containing protein 44, putative n=1 Tax=Acanthamoeba castellanii str. Neff TaxID=1257118 RepID=L8H837_ACACA
mRNA_18979	UniRef100_L8H0Z1	26.2	465	228	13	121	1245	15	454	6.9e-12	82.4	UniRef100_L8H0Z1 Ankyrin repeatcontaining protein n=1 Tax=Acanthamoeba castellanii str. Neff TaxID=1257118 RepID=L8H0Z1_ACACA
mRNA_2603	UniRef100_L8GWM3	86.5	267	26	2	142	930	64	324	2.6e-98	368.6	UniRef100_L8GWM3 TraB subfamily protein n=1 Tax=Acanthamoeba castellanii str. Neff TaxID=1257118 RepID=L8GWM3_ACACA
mRNA_2603	UniRef100_L8GTI7	80.5	215	10	2	469	1017	120	334	4.2e-88	334.7	UniRef100_L8GTI7 TraB subfamily protein n=1 Tax=Acanthamoeba castellanii str. Neff TaxID=1257118 RepID=L8GTI7_ACACA
mRNA_10425	UniRef100_L8H0J8	84	206	31	2	1	618	1	204	5.6e-58	233.8	UniRef100_L8H0J8 SNF7 family protein n=1 Tax=Acanthamoeba castellanii str. Neff TaxID=1257118 RepID=L8H0J8_ACACA
mRNA_16943	UniRef100_L8HF34	89.7	533	42	5	4	1566	486	1017	7.7e-197	696.4	UniRef100_L8HF34 Putative peptidoglycan binding domain containing protein n=1 Tax=Acanthamoeba castellanii str. Neff TaxID=1257118 RepID=L8HF34_ACACA
mRNA_16943	UniRef100_L8HJH2	57.1	119	51	0	1210	1566	1	119	9.2e-33	151.4	UniRef100_L8HJH2 Uncharacterized protein n=1 Tax=Acanthamoeba castellanii str. Neff TaxID=1257118 RepID=L8HJH2_ACACA
mRNA_5365	UniRef100_L8GH79	93	100	7	0	1	300	1	100	5e-44	186.4	UniRef100_L8GH79 Complex 1 protein (Lyr family) protein n=1 Tax=Acanthamoeba castellanii str. Neff TaxID=1257118 RepID=L8GH79_ACACA
mRNA_5208	UniRef100_L8GZ77	72.6	95	23	1	664	939	931	1025	1.5e-30	143.3	UniRef100_L8GZ77 5'nucleotidase, putative n=1 Tax=Acanthamoeba castellanii str. Neff TaxID=1257118 RepID=L8GZ77_ACACA
mRNA_5208	UniRef100_L8H8C2	64.8	91	29	1	664	927	915	1005	2.4e-23	119.4	UniRef100_L8H8C2 5'nucleotidase, C-terminal domain containing protein n=1 Tax=Acanthamoeba castellanii str. Neff TaxID=1257118 RepID=L8H8C2_ACACA
mRNA_5208	UniRef100_L8GWM5	57	93	37	1	664	933	904	996	7.6e-22	114.4	UniRef100_L8GWM5 NAD nucleotidase, putative n=1 Tax=Acanthamoeba castellanii str. Neff TaxID=1257118 RepID=L8GWM5_ACACA
mRNA_1338	UniRef100_L8GMC9	63.8	580	146	7	1	1605	207	767	1.9e-203	718.4	UniRef100_L8GMC9 Uncharacterized protein n=1 Tax=Acanthamoeba castellanii str. Neff TaxID=1257118 RepID=L8GMC9_ACACA
mRNA_9771	UniRef100_L8GTK4	91.9	457	30	2	1	1350	1	457	9.2e-223	782.3	UniRef100_L8GTK4 cAMPdependent protein kinase type I-alpha regulatory subunit, putative n=1 Tax=Acanthamoeba castellanii str. Neff TaxID=1257118 RepID=L8GTK4_ACACA
mRNA_9771	UniRef100_L8H1U8	57	305	110	4	469	1335	191	490	4.3e-87	331.6	UniRef100_L8H1U8 Cyclic nucleotidebinding domain containing protein n=1 Tax=Acanthamoeba castellanii str. Neff TaxID=1257118 RepID=L8H1U8_ACACA
mRNA_2383	UniRef100_L8GPC6	74.3	409	87	3	22	1248	1	391	7.8e-168	599.7	UniRef100_L8GPC6 Periplasmic phosphate binding protein, putative n=1 Tax=Acanthamoeba castellanii str. Neff TaxID=1257118 RepID=L8GPC6_ACACA
mRNA_5039	UniRef100_L8GQN3	85.1	363	43	5	1	1077	1	356	5.7e-167	596.7	UniRef100_L8GQN3 Uncharacterized protein n=1 Tax=Acanthamoeba castellanii str. Neff TaxID=1257118 RepID=L8GQN3_ACACA
mRNA_9221	UniRef100_L8H7B4	92.6	309	22	1	25	951	4	311	8.7e-167	595.9	UniRef100_L8H7B4 Synapsin, ATP binding domain containing protein n=1 Tax=Acanthamoeba castellanii str. Neff TaxID=1257118 RepID=L8H7B4_ACACA
mRNA_9221	UniRef100_L8GJN4	42.5	318	161	6	13	954	9	308	1.1e-63	253.4	UniRef100_L8GJN4 Synapsin, putative n=1 Tax=Acanthamoeba castellanii str. Neff TaxID=1257118 RepID=L8GJN4_ACACA
mRNA_9221	UniRef100_L8GGJ1	42.5	315	159	8	19	954	42	337	4.5e-62	248.1	UniRef100_L8GGJ1 Synapsin, ATP binding domain containing protein n=1 Tax=Acanthamoeba castellanii str. Neff TaxID=1257118 RepID=L8GGJ1_ACACA
mRNA_9221	UniRef100_L8GCF9	42.2	315	165	9	37	963	4	307	4.3e-57	231.5	UniRef100_L8GCF9 Synapsin, ATP binding domain containing protein n=1 Tax=Acanthamoeba castellanii str. Neff TaxID=1257118 RepID=L8GCF9_ACACA
mRNA_9221	UniRef100_L8H7E1	36.8	318	193	5	7	942	48	363	1.1e-55	226.9	UniRef100_L8H7E1 Synapsin, ATP binding domain containing protein n=2 Tax=Acanthamoeba castellanii str. Neff TaxID=1257118 RepID=L8H7E1_ACACA
mRNA_9554	UniRef100_L8GZ90	87.8	418	48	2	1	1248	1	417	1.3e-157	565.8	UniRef100_L8GZ90 BAR domain containing protein n=1 Tax=Acanthamoeba castellanii str. Neff TaxID=1257118 RepID=L8GZ90_ACACA
mRNA_9554	UniRef100_L8H508	45.4	425	191	7	79	1248	1	419	9.2e-60	240.7	UniRef100_L8H508 SH3 domain containing protein n=1 Tax=Acanthamoeba castellanii str. Neff TaxID=1257118 RepID=L8H508_ACACA
mRNA_2715	UniRef100_L8HGG6	88.9	651	44	6	235	2169	6	634	6.3e-296	1026.2	UniRef100_L8HGG6 Endonuclease/exonuclease/phosphatase family protein (Fragment) n=1 Tax=Acanthamoeba castellanii str. Neff TaxID=1257118 RepID=L8HGG6_ACACA
mRNA_2715	UniRef100_L8GUK4	93.1	377	20	3	1039	2166	1	372	3.8e-160	575.1	UniRef100_L8GUK4 Inositol polyphosphate phosphataselike 1, putative n=1 Tax=Acanthamoeba castellanii str. Neff TaxID=1257118 RepID=L8GUK4_ACACA
mRNA_2715	UniRef100_L8H4T3	33.3	615	342	12	307	2145	99	647	7.1e-82	315.1	UniRef100_L8H4T3 Inositol polyphosphate phosphatase, putative n=1 Tax=Acanthamoeba castellanii str. Neff TaxID=1257118 RepID=L8H4T3_ACACA
mRNA_2715	UniRef100_L8H092	37.6	425	215	9	442	1581	107	526	9.6e-71	278.1	UniRef100_L8H092 Endonuclease/exonuclease/phosphatase family protein n=1 Tax=Acanthamoeba castellanii str. Neff TaxID=1257118 RepID=L8H092_ACACA
mRNA_1353	UniRef100_L8GFQ3	85	746	77	5	1	2148	4	744	0	1235.7	UniRef100_L8GFQ3 Chloride transporter, chloride channel (ClC) subfamily protein n=1 Tax=Acanthamoeba castellanii str. Neff TaxID=1257118 RepID=L8GFQ3_ACACA
mRNA_20261	UniRef100_L8H3G3	90.9	320	8	1	1	960	1	299	2e-163	584.7	UniRef100_L8H3G3 Geranylgeranyl diphosphate synthase 1, putative n=1 Tax=Acanthamoeba castellanii str. Neff TaxID=1257118 RepID=L8H3G3_ACACA
mRNA_17622	UniRef100_M0QSG2	95.2	354	17	0	1	1062	1	354	1.5e-196	694.9	UniRef100_M0QSG2 Potassium channel beta 2 subunit isoform 1, putative n=1 Tax=Acanthamoeba castellanii str. Neff TaxID=1257118 RepID=M0QSG2_ACACA
mRNA_18839	UniRef100_L8GKG7	49.1	161	62	7	1	471	1	145	1.2e-22	117.1	UniRef100_L8GKG7 Uncharacterized protein (Fragment) n=1 Tax=Acanthamoeba castellanii str. Neff TaxID=1257118 RepID=L8GKG7_ACACA
mRNA_17010	UniRef100_L8H8W8	73.7	399	99	4	64	1260	1	393	1.8e-163	585.9	UniRef100_L8H8W8 Uncharacterized protein n=1 Tax=Acanthamoeba castellanii str. Neff TaxID=1257118 RepID=L8H8W8_ACACA
mRNA_17569	UniRef100_L8HDG4	68.5	203	55	2	10	618	11	204	4.4e-71	277.3	UniRef100_L8HDG4 Uncharacterized protein n=1 Tax=Acanthamoeba castellanii str. Neff TaxID=1257118 RepID=L8HDG4_ACACA
mRNA_17569	UniRef100_L8HI75	68.5	203	52	3	10	618	11	201	8.3e-70	273.1	UniRef100_L8HI75 Uncharacterized protein n=1 Tax=Acanthamoeba castellanii str. Neff TaxID=1257118 RepID=L8HI75_ACACA
mRNA_391	UniRef100_L8GZS2	46.4	168	85	2	2323	2811	422	589	2e-23	121.3	UniRef100_L8GZS2 RCC1 repeat protein n=1 Tax=Acanthamoeba castellanii str. Neff TaxID=1257118 RepID=L8GZS2_ACACA
mRNA_391	UniRef100_L8GYP7	33.7	273	142	8	2038	2811	322	570	1.3e-19	108.6	UniRef100_L8GYP7 Uncharacterized protein n=1 Tax=Acanthamoeba castellanii str. Neff TaxID=1257118 RepID=L8GYP7_ACACA
mRNA_391	UniRef100_L8HGI7	41.9	172	91	4	2320	2811	221	391	3.8e-19	107.1	UniRef100_L8HGI7 Uncharacterized protein n=1 Tax=Acanthamoeba castellanii str. Neff TaxID=1257118 RepID=L8HGI7_ACACA
mRNA_391	UniRef100_L8H8H6	42.5	186	79	8	2320	2817	246	423	8.5e-19	105.9	UniRef100_L8H8H6 Uncharacterized protein n=1 Tax=Acanthamoeba castellanii str. Neff TaxID=1257118 RepID=L8H8H6_ACACA
mRNA_391	UniRef100_L8HHZ8	41.6	190	82	5	2320	2811	313	499	1.9e-18	104.8	UniRef100_L8HHZ8 Uncharacterized protein n=1 Tax=Acanthamoeba castellanii str. Neff TaxID=1257118 RepID=L8HHZ8_ACACA
mRNA_391	UniRef100_L8GI14	39.6	197	82	6	2326	2814	341	534	4.2e-18	103.6	UniRef100_L8GI14 Uncharacterized protein n=1 Tax=Acanthamoeba castellanii str. Neff TaxID=1257118 RepID=L8GI14_ACACA
mRNA_391	UniRef100_L8GZV4	35.9	262	119	10	2089	2811	161	394	5.5e-18	103.2	UniRef100_L8GZV4 Uncharacterized protein n=1 Tax=Acanthamoeba castellanii str. Neff TaxID=1257118 RepID=L8GZV4_ACACA
mRNA_391	UniRef100_L8HET4	43.3	178	84	7	2320	2811	302	476	1.2e-17	102.1	UniRef100_L8HET4 Uncharacterized protein n=1 Tax=Acanthamoeba castellanii str. Neff TaxID=1257118 RepID=L8HET4_ACACA
mRNA_391	UniRef100_L8HB02	43.3	178	84	7	2320	2811	314	488	1.2e-17	102.1	UniRef100_L8HB02 Uncharacterized protein n=1 Tax=Acanthamoeba castellanii str. Neff TaxID=1257118 RepID=L8HB02_ACACA
mRNA_391	UniRef100_L8GW50	36.2	221	83	5	2320	2811	800	1019	2.1e-17	101.3	UniRef100_L8GW50 Uncharacterized protein n=1 Tax=Acanthamoeba castellanii str. Neff TaxID=1257118 RepID=L8GW50_ACACA
mRNA_391	UniRef100_L8H8E9	36.7	177	95	4	2320	2811	259	431	1e-16	99	UniRef100_L8H8E9 C-type lectin domain-containing protein n=1 Tax=Acanthamoeba castellanii str. Neff TaxID=1257118 RepID=L8H8E9_ACACA
mRNA_391	UniRef100_L8GQY0	34.4	288	161	8	1996	2811	327	602	6.8e-16	96.3	UniRef100_L8GQY0 Uncharacterized protein n=1 Tax=Acanthamoeba castellanii str. Neff TaxID=1257118 RepID=L8GQY0_ACACA
mRNA_391	UniRef100_L8HG47	43.9	148	68	5	2401	2808	440	584	1.2e-15	95.5	UniRef100_L8HG47 Uncharacterized protein n=1 Tax=Acanthamoeba castellanii str. Neff TaxID=1257118 RepID=L8HG47_ACACA
mRNA_391	UniRef100_L8HH28	30.8	403	206	15	1678	2811	177	531	5.7e-15	93.2	UniRef100_L8HH28 Uncharacterized protein n=1 Tax=Acanthamoeba castellanii str. Neff TaxID=1257118 RepID=L8HH28_ACACA
mRNA_391	UniRef100_L8GN58	41.8	122	56	4	2479	2808	22	140	1.4e-08	72	UniRef100_L8GN58 Uncharacterized protein n=1 Tax=Acanthamoeba castellanii str. Neff TaxID=1257118 RepID=L8GN58_ACACA
mRNA_391	UniRef100_L8H240	33.8	195	92	7	2326	2817	1037	1225	4e-08	70.5	UniRef100_L8H240 Gelatinase b, putative n=1 Tax=Acanthamoeba castellanii str. Neff TaxID=1257118 RepID=L8H240_ACACA
mRNA_17997	UniRef100_L8H4Z4	52.7	423	191	3	1	1242	1192	1614	2.6e-126	461.8	UniRef100_L8H4Z4 Guanylate cyclase n=1 Tax=Acanthamoeba castellanii str. Neff TaxID=1257118 RepID=L8H4Z4_ACACA
mRNA_17997	UniRef100_L8GJZ3	50.6	435	190	4	1	1236	1223	1655	3.8e-122	448	UniRef100_L8GJZ3 Guanylate cyclase n=1 Tax=Acanthamoeba castellanii str. Neff TaxID=1257118 RepID=L8GJZ3_ACACA
mRNA_17997	UniRef100_L8GLZ6	51	433	179	5	1	1203	512	943	6.5e-122	447.2	UniRef100_L8GLZ6 Guanylate cyclase n=1 Tax=Acanthamoeba castellanii str. Neff TaxID=1257118 RepID=L8GLZ6_ACACA
mRNA_17997	UniRef100_L8GIX5	51.1	436	190	7	1	1242	1235	1669	6.5e-122	447.2	UniRef100_L8GIX5 Guanylate cyclase n=1 Tax=Acanthamoeba castellanii str. Neff TaxID=1257118 RepID=L8GIX5_ACACA
mRNA_17997	UniRef100_L8GY28	51.8	438	173	6	1	1203	1164	1600	4.2e-121	444.5	UniRef100_L8GY28 Guanylate cyclase n=1 Tax=Acanthamoeba castellanii str. Neff TaxID=1257118 RepID=L8GY28_ACACA
mRNA_17997	UniRef100_L8HJ13	53.3	420	184	6	1	1224	909	1328	7.2e-121	443.7	UniRef100_L8HJ13 Guanylate cyclase n=1 Tax=Acanthamoeba castellanii str. Neff TaxID=1257118 RepID=L8HJ13_ACACA
mRNA_17997	UniRef100_L8HAZ8	51.5	439	180	7	1	1224	1229	1665	4.7e-120	441	UniRef100_L8HAZ8 Guanylate cyclase n=1 Tax=Acanthamoeba castellanii str. Neff TaxID=1257118 RepID=L8HAZ8_ACACA
mRNA_17997	UniRef100_L8GXP2	50.6	433	186	4	1	1215	1001	1433	4.7e-120	441	UniRef100_L8GXP2 Guanylate cyclase n=1 Tax=Acanthamoeba castellanii str. Neff TaxID=1257118 RepID=L8GXP2_ACACA
mRNA_17997	UniRef100_L8HDD8	50.6	429	187	5	1	1215	1146	1573	6.1e-120	440.7	UniRef100_L8HDD8 Guanylate cyclase n=1 Tax=Acanthamoeba castellanii str. Neff TaxID=1257118 RepID=L8HDD8_ACACA
mRNA_17997	UniRef100_L8HFY6	51.4	428	182	6	10	1215	1173	1600	2.3e-119	438.7	UniRef100_L8HFY6 Guanylate cyclase n=1 Tax=Acanthamoeba castellanii str. Neff TaxID=1257118 RepID=L8HFY6_ACACA
mRNA_17997	UniRef100_L8GLQ9	50.5	420	183	6	1	1215	1159	1568	2.6e-118	435.3	UniRef100_L8GLQ9 Guanylate cyclase n=1 Tax=Acanthamoeba castellanii str. Neff TaxID=1257118 RepID=L8GLQ9_ACACA
mRNA_17997	UniRef100_L8GU06	47.2	432	215	4	1	1260	1175	1605	7.5e-118	433.7	UniRef100_L8GU06 Serine/threonine kinase n=1 Tax=Acanthamoeba castellanii str. Neff TaxID=1257118 RepID=L8GU06_ACACA
mRNA_17997	UniRef100_L8GUQ7	49.5	430	196	4	1	1236	1215	1641	1.3e-117	433	UniRef100_L8GUQ7 Guanylate cyclase n=1 Tax=Acanthamoeba castellanii str. Neff TaxID=1257118 RepID=L8GUQ7_ACACA
mRNA_17997	UniRef100_L8GJF2	51.6	415	189	6	1	1215	1234	1646	1.4e-116	429.5	UniRef100_L8GJF2 Guanylate cyclase n=1 Tax=Acanthamoeba castellanii str. Neff TaxID=1257118 RepID=L8GJF2_ACACA
mRNA_17997	UniRef100_L8H7D1	46.8	470	189	4	1	1239	1243	1708	1.4e-116	429.5	UniRef100_L8H7D1 Guanylate cyclase n=1 Tax=Acanthamoeba castellanii str. Neff TaxID=1257118 RepID=L8H7D1_ACACA
mRNA_17997	UniRef100_L8GLW6	50	412	199	3	1	1215	1098	1509	1.8e-116	429.1	UniRef100_L8GLW6 Guanylate cyclase n=1 Tax=Acanthamoeba castellanii str. Neff TaxID=1257118 RepID=L8GLW6_ACACA
mRNA_17997	UniRef100_L8H1V2	49.2	435	194	4	1	1236	1136	1566	2.4e-116	428.7	UniRef100_L8H1V2 Guanylate cyclase n=1 Tax=Acanthamoeba castellanii str. Neff TaxID=1257118 RepID=L8H1V2_ACACA
mRNA_17997	UniRef100_L8GVP4	48.3	437	202	5	1	1242	1197	1632	7e-116	427.2	UniRef100_L8GVP4 Guanylate cyclase n=1 Tax=Acanthamoeba castellanii str. Neff TaxID=1257118 RepID=L8GVP4_ACACA
mRNA_17997	UniRef100_L8HIC9	49.5	426	191	4	1	1215	1199	1621	9.2e-116	426.8	UniRef100_L8HIC9 Guanylate cyclase n=1 Tax=Acanthamoeba castellanii str. Neff TaxID=1257118 RepID=L8HIC9_ACACA
mRNA_17997	UniRef100_L8GK69	48.6	444	196	6	1	1239	1239	1681	9.2e-116	426.8	UniRef100_L8GK69 Guanylate cyclase n=2 Tax=Acanthamoeba castellanii str. Neff TaxID=1257118 RepID=L8GK69_ACACA
mRNA_17997	UniRef100_L8GHJ2	46.5	452	207	6	1	1260	1219	1667	2.9e-114	421.8	UniRef100_L8GHJ2 Guanylate cyclase n=1 Tax=Acanthamoeba castellanii str. Neff TaxID=1257118 RepID=L8GHJ2_ACACA
mRNA_17997	UniRef100_L8GJ56	50.8	413	187	5	10	1239	1137	1536	5e-114	421	UniRef100_L8GJ56 Guanylate cyclase n=1 Tax=Acanthamoeba castellanii str. Neff TaxID=1257118 RepID=L8GJ56_ACACA
mRNA_17997	UniRef100_L8GDF5	46.6	451	203	6	1	1242	1200	1649	6.6e-114	420.6	UniRef100_L8GDF5 Guanylate cyclase n=1 Tax=Acanthamoeba castellanii str. Neff TaxID=1257118 RepID=L8GDF5_ACACA
mRNA_17997	UniRef100_L8GZS0	50.4	417	189	5	55	1260	1291	1704	3.3e-113	418.3	UniRef100_L8GZS0 Guanylate cyclase n=1 Tax=Acanthamoeba castellanii str. Neff TaxID=1257118 RepID=L8GZS0_ACACA
mRNA_5472	UniRef100_L8GHP5	81.1	159	30	0	394	870	1	159	1e-73	286.6	UniRef100_L8GHP5 Esterase/lipase/thioesterase family protein n=1 Tax=Acanthamoeba castellanii str. Neff TaxID=1257118 RepID=L8GHP5_ACACA
mRNA_11514	UniRef100_L8GS47	70.3	118	35	0	4	357	3	120	1e-38	169.1	UniRef100_L8GS47 Uncharacterized protein n=1 Tax=Acanthamoeba castellanii str. Neff TaxID=1257118 RepID=L8GS47_ACACA
mRNA_15306	UniRef100_L8HFP3	71.6	88	24	1	193	453	72	159	2.8e-22	114.8	UniRef100_L8HFP3 Uncharacterized protein n=1 Tax=Acanthamoeba castellanii str. Neff TaxID=1257118 RepID=L8HFP3_ACACA
mRNA_3103	UniRef100_L8HJW9	86.6	209	21	3	3	626	350	552	5.1e-91	343.6	UniRef100_L8HJW9 2-(3-amino-3-carboxypropyl)histidine synthase subunit 2 n=1 Tax=Acanthamoeba castellanii str. Neff TaxID=1257118 RepID=L8HJW9_ACACA
mRNA_2449	UniRef100_L8H2S1	44.2	693	301	20	616	2598	1	639	1.4e-126	463.8	UniRef100_L8H2S1 Uncharacterized protein n=1 Tax=Acanthamoeba castellanii str. Neff TaxID=1257118 RepID=L8H2S1_ACACA
mRNA_2449	UniRef100_L8GEE9	40.5	415	206	13	913	2115	107	494	6.2e-61	245.7	UniRef100_L8GEE9 Uncharacterized protein n=1 Tax=Acanthamoeba castellanii str. Neff TaxID=1257118 RepID=L8GEE9_ACACA
mRNA_2449	UniRef100_L8GRS5	28.4	696	395	24	595	2475	51	712	5.3e-52	216.1	UniRef100_L8GRS5 Uncharacterized protein n=1 Tax=Acanthamoeba castellanii str. Neff TaxID=1257118 RepID=L8GRS5_ACACA
mRNA_2449	UniRef100_L8H197	38.7	318	156	8	7	912	17	311	2.4e-41	180.6	UniRef100_L8H197 Uncharacterized protein n=1 Tax=Acanthamoeba castellanii str. Neff TaxID=1257118 RepID=L8H197_ACACA
mRNA_2449	UniRef100_L8H1L5	27.4	671	384	24	160	2040	72	683	1.4e-33	154.8	UniRef100_L8H1L5 Uncharacterized protein n=1 Tax=Acanthamoeba castellanii str. Neff TaxID=1257118 RepID=L8H1L5_ACACA
mRNA_2449	UniRef100_L8GKI2	30.1	445	238	14	52	1191	25	461	1.7e-26	131.3	UniRef100_L8GKI2 Uncharacterized protein n=1 Tax=Acanthamoeba castellanii str. Neff TaxID=1257118 RepID=L8GKI2_ACACA
mRNA_18399	UniRef100_L8H6G3	27.5	335	139	9	1	861	2	280	1.6e-11	80.1	UniRef100_L8H6G3 GATA zinc finger domain containing protein n=1 Tax=Acanthamoeba castellanii str. Neff TaxID=1257118 RepID=L8H6G3_ACACA
mRNA_18399	UniRef100_L8H5E9	60.9	64	19	3	661	843	240	300	4.9e-08	68.6	UniRef100_L8H5E9 GATA zinc finger domain containing protein n=1 Tax=Acanthamoeba castellanii str. Neff TaxID=1257118 RepID=L8H5E9_ACACA
mRNA_18399	UniRef100_L8HK85	46.3	82	14	2	685	840	240	321	1.1e-07	67.4	UniRef100_L8HK85 GATA zinc finger domain containing protein n=1 Tax=Acanthamoeba castellanii str. Neff TaxID=1257118 RepID=L8HK85_ACACA
mRNA_18399	UniRef100_L8GTF3	46.3	82	18	2	682	855	609	688	1.6e-06	63.5	UniRef100_L8GTF3 GATA zinc finger domain containing protein n=1 Tax=Acanthamoeba castellanii str. Neff TaxID=1257118 RepID=L8GTF3_ACACA
mRNA_18399	UniRef100_L8HFT7	45.5	66	26	2	751	927	235	297	0.00025	56.2	UniRef100_L8HFT7 GATA zinc finger domain containing protein n=1 Tax=Acanthamoeba castellanii str. Neff TaxID=1257118 RepID=L8HFT7_ACACA
mRNA_18399	UniRef100_L8H9C0	71	31	9	0	751	843	312	342	0.00043	55.5	UniRef100_L8H9C0 GATA zinc finger domain containing protein n=1 Tax=Acanthamoeba castellanii str. Neff TaxID=1257118 RepID=L8H9C0_ACACA
mRNA_5554	UniRef100_L8HHI7	41.6	209	104	8	2287	2880	258	459	2e-23	121.3	UniRef100_L8HHI7 Uncharacterized protein n=1 Tax=Acanthamoeba castellanii str. Neff TaxID=1257118 RepID=L8HHI7_ACACA
mRNA_5554	UniRef100_L8GZS2	41.6	197	106	4	2293	2871	398	589	6.5e-22	116.3	UniRef100_L8GZS2 RCC1 repeat protein n=1 Tax=Acanthamoeba castellanii str. Neff TaxID=1257118 RepID=L8GZS2_ACACA
mRNA_5554	UniRef100_L8HHZ8	39.7	224	102	6	2275	2871	284	499	3.2e-21	114	UniRef100_L8HHZ8 Uncharacterized protein n=1 Tax=Acanthamoeba castellanii str. Neff TaxID=1257118 RepID=L8HHZ8_ACACA
mRNA_5554	UniRef100_L8GYP7	38.1	218	110	7	2248	2871	368	570	9.3e-21	112.5	UniRef100_L8GYP7 Uncharacterized protein n=1 Tax=Acanthamoeba castellanii str. Neff TaxID=1257118 RepID=L8GYP7_ACACA
mRNA_5554	UniRef100_L8HGI7	38.8	201	110	4	2305	2871	192	391	2.7e-20	110.9	UniRef100_L8HGI7 Uncharacterized protein n=1 Tax=Acanthamoeba castellanii str. Neff TaxID=1257118 RepID=L8HGI7_ACACA
[truncated: 2,319 more rows]

## Sheet: SK_2022b
query id	subject id	% identity	alignment length	mismatches	gap opens	q. start	q. end	s. start	s. end	evalue	bit score	Description
mRNA_9452	UniRef100_L8GZS2	57.6	321	100	6	1048	1998	372	660	1.7e-63	253.8	UniRef100_L8GZS2 RCC1 repeat protein n=1 Tax=Acanthamoeba castellanii str. Neff TaxID=1257118 RepID=L8GZS2_ACACA
mRNA_9452	UniRef100_L8HB02	36.8	318	174	12	1054	1974	251	552	5.3e-25	125.9	UniRef100_L8HB02 Uncharacterized protein n=1 Tax=Acanthamoeba castellanii str. Neff TaxID=1257118 RepID=L8HB02_ACACA
mRNA_9452	UniRef100_L8GYP7	39.7	257	120	8	1048	1797	344	572	2.6e-24	123.6	UniRef100_L8GYP7 Uncharacterized protein n=1 Tax=Acanthamoeba castellanii str. Neff TaxID=1257118 RepID=L8GYP7_ACACA
mRNA_9452	UniRef100_L8HET4	37.5	267	146	9	1207	1974	284	540	1.9e-22	117.5	UniRef100_L8HET4 Uncharacterized protein n=1 Tax=Acanthamoeba castellanii str. Neff TaxID=1257118 RepID=L8HET4_ACACA
mRNA_9452	UniRef100_L8GZV4	33	288	130	10	1060	1839	163	415	6.7e-20	109	UniRef100_L8GZV4 Uncharacterized protein n=1 Tax=Acanthamoeba castellanii str. Neff TaxID=1257118 RepID=L8GZV4_ACACA
mRNA_9452	UniRef100_L8HHI7	32.4	262	157	7	1051	1824	223	468	6.9e-17	99	UniRef100_L8HHI7 Uncharacterized protein n=1 Tax=Acanthamoeba castellanii str. Neff TaxID=1257118 RepID=L8HHI7_ACACA
mRNA_9452	UniRef100_L8HG47	34.5	258	126	7	1057	1788	356	584	6.9e-17	99	UniRef100_L8HG47 Uncharacterized protein n=1 Tax=Acanthamoeba castellanii str. Neff TaxID=1257118 RepID=L8HG47_ACACA
mRNA_9452	UniRef100_L8HH28	32.4	210	128	4	1207	1818	339	540	7.7e-16	95.5	UniRef100_L8HH28 Uncharacterized protein n=1 Tax=Acanthamoeba castellanii str. Neff TaxID=1257118 RepID=L8HH28_ACACA
mRNA_9452	UniRef100_L8GW50	34.2	228	97	5	1258	1800	801	1022	1.4e-14	91.3	UniRef100_L8GW50 Uncharacterized protein n=1 Tax=Acanthamoeba castellanii str. Neff TaxID=1257118 RepID=L8GW50_ACACA
mRNA_9452	UniRef100_L8GIQ5	29.4	252	144	6	1054	1800	193	413	5.5e-14	89.4	UniRef100_L8GIQ5 Uncharacterized protein n=1 Tax=Acanthamoeba castellanii str. Neff TaxID=1257118 RepID=L8GIQ5_ACACA
mRNA_9452	UniRef100_L8GI14	31.6	237	122	5	1213	1839	325	549	7.2e-14	89	UniRef100_L8GI14 Uncharacterized protein n=1 Tax=Acanthamoeba castellanii str. Neff TaxID=1257118 RepID=L8GI14_ACACA
mRNA_9452	UniRef100_L8GQY0	30.4	260	156	6	1048	1791	356	602	4.6e-13	86.3	UniRef100_L8GQY0 Uncharacterized protein n=1 Tax=Acanthamoeba castellanii str. Neff TaxID=1257118 RepID=L8GQY0_ACACA
mRNA_9452	UniRef100_L8HGI7	36	325	142	8	1051	1998	189	456	7.9e-13	85.5	UniRef100_L8HGI7 Uncharacterized protein n=1 Tax=Acanthamoeba castellanii str. Neff TaxID=1257118 RepID=L8HGI7_ACACA
mRNA_9452	UniRef100_L8HHZ8	28.9	277	152	7	1051	1800	244	502	1.5e-11	81.3	UniRef100_L8HHZ8 Uncharacterized protein n=1 Tax=Acanthamoeba castellanii str. Neff TaxID=1257118 RepID=L8HHZ8_ACACA
mRNA_9452	UniRef100_L8HG93	30.8	211	127	5	1231	1827	23	226	1.1e-09	75.1	UniRef100_L8HG93 Uncharacterized protein n=1 Tax=Acanthamoeba castellanii str. Neff TaxID=1257118 RepID=L8HG93_ACACA
mRNA_9452	UniRef100_L8HA22	28.2	266	170	7	1051	1827	129	380	2.2e-07	67.4	UniRef100_L8HA22 Uncharacterized protein n=1 Tax=Acanthamoeba castellanii str. Neff TaxID=1257118 RepID=L8HA22_ACACA
mRNA_9452	UniRef100_L8H240	28.2	206	106	5	1255	1794	1035	1224	3.6e-05	60.1	UniRef100_L8H240 Gelatinase b, putative n=1 Tax=Acanthamoeba castellanii str. Neff TaxID=1257118 RepID=L8H240_ACACA
[truncated: 3,896 more rows]

## Sheet: SK_2022c
query id	subject id	% identity	alignment length	mismatches	gap opens	q. start	q. end	s. start	s. end	evalue	bit score	Description
[truncated: 3,662 more rows]

## Sheet: 711 genes- pathogenic isolate
UniRef100_L8GRW4 Cellulosebinding domain containing protein n=1 Tax=Acanthamoeba castellanii str. Neff TaxID=1257118 RepID=L8GRW4_ACACA
[truncated: 710 more rows]
