# Supplementary material for: An Insight into the Genome of Pathogenic and Non-Pathogenic Acanthamoeba
Source: Pathogens. 2022 Dec 19;11(12):1558. doi: 10.3390/pathogens11121558 (PMC9783929; doi:10.3390/pathogens11121558)
Supplement: Supplementary file 1 [file pathogens-11-01558-s001.zip › Supplementary Table S2.xlsx]

## Sheet: SK_2022a
ProteinID	KO	Description	Level1	Level2	Level3
mRNA_4396	K00845	glk; glucokinase [EC:2.7.1.2]	09100 Metabolism	09101 Carbohydrate metabolism	00010 Glycolysis / Gluconeogenesis [PATH:ko00010]
mRNA_10546	K00845	glk; glucokinase [EC:2.7.1.2]	09100 Metabolism	09101 Carbohydrate metabolism	00010 Glycolysis / Gluconeogenesis [PATH:ko00010]
mRNA_17857	K25026	glk; glucokinase [EC:2.7.1.2]	09100 Metabolism	09101 Carbohydrate metabolism	00010 Glycolysis / Gluconeogenesis [PATH:ko00010]
mRNA_3565	K25026	glk; glucokinase [EC:2.7.1.2]	09100 Metabolism	09101 Carbohydrate metabolism	00010 Glycolysis / Gluconeogenesis [PATH:ko00010]
mRNA_8220	K01810	GPI, pgi; glucose-6-phosphate isomerase [EC:5.3.1.9]	09100 Metabolism	09101 Carbohydrate metabolism	00010 Glycolysis / Gluconeogenesis [PATH:ko00010]
mRNA_14550	K01810	GPI, pgi; glucose-6-phosphate isomerase [EC:5.3.1.9]	09100 Metabolism	09101 Carbohydrate metabolism	00010 Glycolysis / Gluconeogenesis [PATH:ko00010]
mRNA_1464	K01810	GPI, pgi; glucose-6-phosphate isomerase [EC:5.3.1.9]	09100 Metabolism	09101 Carbohydrate metabolism	00010 Glycolysis / Gluconeogenesis [PATH:ko00010]
mRNA_7541	K01810	GPI, pgi; glucose-6-phosphate isomerase [EC:5.3.1.9]	09100 Metabolism	09101 Carbohydrate metabolism	00010 Glycolysis / Gluconeogenesis [PATH:ko00010]
mRNA_1862	K00850	pfkA, PFK; 6-phosphofructokinase 1 [EC:2.7.1.11]	09100 Metabolism	09101 Carbohydrate metabolism	00010 Glycolysis / Gluconeogenesis [PATH:ko00010]
mRNA_13468	K00850	pfkA, PFK; 6-phosphofructokinase 1 [EC:2.7.1.11]	09100 Metabolism	09101 Carbohydrate metabolism	00010 Glycolysis / Gluconeogenesis [PATH:ko00010]
mRNA_7605	K00850	pfkA, PFK; 6-phosphofructokinase 1 [EC:2.7.1.11]	09100 Metabolism	09101 Carbohydrate metabolism	00010 Glycolysis / Gluconeogenesis [PATH:ko00010]
mRNA_6193	K16370	pfkB; 6-phosphofructokinase 2 [EC:2.7.1.11]	09100 Metabolism	09101 Carbohydrate metabolism	00010 Glycolysis / Gluconeogenesis [PATH:ko00010]
mRNA_18417	K21071	pfk, pfp; ATP-dependent phosphofructokinase / diphosphate-dependent phosphofructokinase [EC:2.7.1.11 2.7.1.90]	09100 Metabolism	09101 Carbohydrate metabolism	00010 Glycolysis / Gluconeogenesis [PATH:ko00010]
mRNA_4693	K00895	pfp, PFP; diphosphate-dependent phosphofructokinase [EC:2.7.1.90]	09100 Metabolism	09101 Carbohydrate metabolism	00010 Glycolysis / Gluconeogenesis [PATH:ko00010]
mRNA_2981	K03841	FBP, fbp; fructose-1,6-bisphosphatase I [EC:3.1.3.11]	09100 Metabolism	09101 Carbohydrate metabolism	00010 Glycolysis / Gluconeogenesis [PATH:ko00010]
mRNA_12601	K03841	FBP, fbp; fructose-1,6-bisphosphatase I [EC:3.1.3.11]	09100 Metabolism	09101 Carbohydrate metabolism	00010 Glycolysis / Gluconeogenesis [PATH:ko00010]
mRNA_5191	K03841	FBP, fbp; fructose-1,6-bisphosphatase I [EC:3.1.3.11]	09100 Metabolism	09101 Carbohydrate metabolism	00010 Glycolysis / Gluconeogenesis [PATH:ko00010]
mRNA_7382	K03841	FBP, fbp; fructose-1,6-bisphosphatase I [EC:3.1.3.11]	09100 Metabolism	09101 Carbohydrate metabolism	00010 Glycolysis / Gluconeogenesis [PATH:ko00010]
mRNA_7596	K02446	glpX; fructose-1,6-bisphosphatase II [EC:3.1.3.11]	09100 Metabolism	09101 Carbohydrate metabolism	00010 Glycolysis / Gluconeogenesis [PATH:ko00010]
mRNA_1870	K02446	glpX; fructose-1,6-bisphosphatase II [EC:3.1.3.11]	09100 Metabolism	09101 Carbohydrate metabolism	00010 Glycolysis / Gluconeogenesis [PATH:ko00010]
mRNA_10328	K01623	ALDO; fructose-bisphosphate aldolase, class I [EC:4.1.2.13]	09100 Metabolism	09101 Carbohydrate metabolism	00010 Glycolysis / Gluconeogenesis [PATH:ko00010]
mRNA_12642	K11645	fbaB; fructose-bisphosphate aldolase, class I [EC:4.1.2.13]	09100 Metabolism	09101 Carbohydrate metabolism	00010 Glycolysis / Gluconeogenesis [PATH:ko00010]
mRNA_5940	K11645	fbaB; fructose-bisphosphate aldolase, class I [EC:4.1.2.13]	09100 Metabolism	09101 Carbohydrate metabolism	00010 Glycolysis / Gluconeogenesis [PATH:ko00010]
mRNA_11363	K01624	FBA, fbaA; fructose-bisphosphate aldolase, class II [EC:4.1.2.13]	09100 Metabolism	09101 Carbohydrate metabolism	00010 Glycolysis / Gluconeogenesis [PATH:ko00010]
mRNA_4078	K01624	FBA, fbaA; fructose-bisphosphate aldolase, class II [EC:4.1.2.13]	09100 Metabolism	09101 Carbohydrate metabolism	00010 Glycolysis / Gluconeogenesis [PATH:ko00010]
mRNA_3564	K01624	FBA, fbaA; fructose-bisphosphate aldolase, class II [EC:4.1.2.13]	09100 Metabolism	09101 Carbohydrate metabolism	00010 Glycolysis / Gluconeogenesis [PATH:ko00010]
mRNA_434	K16306	K16306; fructose-bisphosphate aldolase / 2-amino-3,7-dideoxy-D-threo-hept-6-ulosonate synthase [EC:4.1.2.13 2.2.1.10]	09100 Metabolism	09101 Carbohydrate metabolism	00010 Glycolysis / Gluconeogenesis [PATH:ko00010]
mRNA_10252	K01803	TPI, tpiA; triosephosphate isomerase (TIM) [EC:5.3.1.1]	09100 Metabolism	09101 Carbohydrate metabolism	00010 Glycolysis / Gluconeogenesis [PATH:ko00010]
mRNA_1864	K01803	TPI, tpiA; triosephosphate isomerase (TIM) [EC:5.3.1.1]	09100 Metabolism	09101 Carbohydrate metabolism	00010 Glycolysis / Gluconeogenesis [PATH:ko00010]
mRNA_7602	K01803	TPI, tpiA; triosephosphate isomerase (TIM) [EC:5.3.1.1]	09100 Metabolism	09101 Carbohydrate metabolism	00010 Glycolysis / Gluconeogenesis [PATH:ko00010]
mRNA_6367	K00134	GAPDH, gapA; glyceraldehyde 3-phosphate dehydrogenase (phosphorylating) [EC:1.2.1.12]	09100 Metabolism	09101 Carbohydrate metabolism	00010 Glycolysis / Gluconeogenesis [PATH:ko00010]
mRNA_6155	K00134	GAPDH, gapA; glyceraldehyde 3-phosphate dehydrogenase (phosphorylating) [EC:1.2.1.12]	09100 Metabolism	09101 Carbohydrate metabolism	00010 Glycolysis / Gluconeogenesis [PATH:ko00010]
mRNA_13658	K00134	GAPDH, gapA; glyceraldehyde 3-phosphate dehydrogenase (phosphorylating) [EC:1.2.1.12]	09100 Metabolism	09101 Carbohydrate metabolism	00010 Glycolysis / Gluconeogenesis [PATH:ko00010]
mRNA_11365	K00134	GAPDH, gapA; glyceraldehyde 3-phosphate dehydrogenase (phosphorylating) [EC:1.2.1.12]	09100 Metabolism	09101 Carbohydrate metabolism	00010 Glycolysis / Gluconeogenesis [PATH:ko00010]
mRNA_19232	K00134	GAPDH, gapA; glyceraldehyde 3-phosphate dehydrogenase (phosphorylating) [EC:1.2.1.12]	09100 Metabolism	09101 Carbohydrate metabolism	00010 Glycolysis / Gluconeogenesis [PATH:ko00010]
mRNA_11364	K00927	PGK, pgk; phosphoglycerate kinase [EC:2.7.2.3]	09100 Metabolism	09101 Carbohydrate metabolism	00010 Glycolysis / Gluconeogenesis [PATH:ko00010]
mRNA_3478	K00927	PGK, pgk; phosphoglycerate kinase [EC:2.7.2.3]	09100 Metabolism	09101 Carbohydrate metabolism	00010 Glycolysis / Gluconeogenesis [PATH:ko00010]
mRNA_4077	K00927	PGK, pgk; phosphoglycerate kinase [EC:2.7.2.3]	09100 Metabolism	09101 Carbohydrate metabolism	00010 Glycolysis / Gluconeogenesis [PATH:ko00010]
mRNA_6815	K01834	PGAM, gpmA; 2,3-bisphosphoglycerate-dependent phosphoglycerate mutase [EC:5.4.2.11]	09100 Metabolism	09101 Carbohydrate metabolism	00010 Glycolysis / Gluconeogenesis [PATH:ko00010]
mRNA_16396	K01834	PGAM, gpmA; 2,3-bisphosphoglycerate-dependent phosphoglycerate mutase [EC:5.4.2.11]	09100 Metabolism	09101 Carbohydrate metabolism	00010 Glycolysis / Gluconeogenesis [PATH:ko00010]
mRNA_12370	K01834	PGAM, gpmA; 2,3-bisphosphoglycerate-dependent phosphoglycerate mutase [EC:5.4.2.11]	09100 Metabolism	09101 Carbohydrate metabolism	00010 Glycolysis / Gluconeogenesis [PATH:ko00010]
mRNA_7270	K15634	gpmB; 2,3-bisphosphoglycerate-dependent phosphoglycerate mutase [EC:5.4.2.11]	09100 Metabolism	09101 Carbohydrate metabolism	00010 Glycolysis / Gluconeogenesis [PATH:ko00010]
mRNA_19386	K15634	gpmB; 2,3-bisphosphoglycerate-dependent phosphoglycerate mutase [EC:5.4.2.11]	09100 Metabolism	09101 Carbohydrate metabolism	00010 Glycolysis / Gluconeogenesis [PATH:ko00010]
mRNA_1851	K15633	gpmI; 2,3-bisphosphoglycerate-independent phosphoglycerate mutase [EC:5.4.2.12]	09100 Metabolism	09101 Carbohydrate metabolism	00010 Glycolysis / Gluconeogenesis [PATH:ko00010]
mRNA_3593	K15633	gpmI; 2,3-bisphosphoglycerate-independent phosphoglycerate mutase [EC:5.4.2.12]	09100 Metabolism	09101 Carbohydrate metabolism	00010 Glycolysis / Gluconeogenesis [PATH:ko00010]
mRNA_17873	K15633	gpmI; 2,3-bisphosphoglycerate-independent phosphoglycerate mutase [EC:5.4.2.12]	09100 Metabolism	09101 Carbohydrate metabolism	00010 Glycolysis / Gluconeogenesis [PATH:ko00010]
mRNA_9860	K01689	ENO, eno; enolase [EC:4.2.1.11]	09100 Metabolism	09101 Carbohydrate metabolism	00010 Glycolysis / Gluconeogenesis [PATH:ko00010]
mRNA_4180	K01689	ENO, eno; enolase [EC:4.2.1.11]	09100 Metabolism	09101 Carbohydrate metabolism	00010 Glycolysis / Gluconeogenesis [PATH:ko00010]
mRNA_19310	K01689	ENO, eno; enolase [EC:4.2.1.11]	09100 Metabolism	09101 Carbohydrate metabolism	00010 Glycolysis / Gluconeogenesis [PATH:ko00010]
mRNA_6107	K00873	PK, pyk; pyruvate kinase [EC:2.7.1.40]	09100 Metabolism	09101 Carbohydrate metabolism	00010 Glycolysis / Gluconeogenesis [PATH:ko00010]
mRNA_17442	K00873	PK, pyk; pyruvate kinase [EC:2.7.1.40]	09100 Metabolism	09101 Carbohydrate metabolism	00010 Glycolysis / Gluconeogenesis [PATH:ko00010]
mRNA_14273	K00873	PK, pyk; pyruvate kinase [EC:2.7.1.40]	09100 Metabolism	09101 Carbohydrate metabolism	00010 Glycolysis / Gluconeogenesis [PATH:ko00010]
mRNA_6219	K00873	PK, pyk; pyruvate kinase [EC:2.7.1.40]	09100 Metabolism	09101 Carbohydrate metabolism	00010 Glycolysis / Gluconeogenesis [PATH:ko00010]
mRNA_17007	K00873	PK, pyk; pyruvate kinase [EC:2.7.1.40]	09100 Metabolism	09101 Carbohydrate metabolism	00010 Glycolysis / Gluconeogenesis [PATH:ko00010]
mRNA_6205	K01007	pps, ppsA; pyruvate, water dikinase [EC:2.7.9.2]	09100 Metabolism	09101 Carbohydrate metabolism	00010 Glycolysis / Gluconeogenesis [PATH:ko00010]
mRNA_17451	K01007	pps, ppsA; pyruvate, water dikinase [EC:2.7.9.2]	09100 Metabolism	09101 Carbohydrate metabolism	00010 Glycolysis / Gluconeogenesis [PATH:ko00010]
mRNA_7195	K00163	aceE; pyruvate dehydrogenase E1 component [EC:1.2.4.1]	09100 Metabolism	09101 Carbohydrate metabolism	00010 Glycolysis / Gluconeogenesis [PATH:ko00010]
mRNA_12583	K00163	aceE; pyruvate dehydrogenase E1 component [EC:1.2.4.1]	09100 Metabolism	09101 Carbohydrate metabolism	00010 Glycolysis / Gluconeogenesis [PATH:ko00010]
mRNA_2748	K00163	aceE; pyruvate dehydrogenase E1 component [EC:1.2.4.1]	09100 Metabolism	09101 Carbohydrate metabolism	00010 Glycolysis / Gluconeogenesis [PATH:ko00010]
mRNA_4985	K00161	PDHA, pdhA; pyruvate dehydrogenase E1 component alpha subunit [EC:1.2.4.1]	09100 Metabolism	09101 Carbohydrate metabolism	00010 Glycolysis / Gluconeogenesis [PATH:ko00010]
mRNA_8444	K00162	PDHB, pdhB; pyruvate dehydrogenase E1 component beta subunit [EC:1.2.4.1]	09100 Metabolism	09101 Carbohydrate metabolism	00010 Glycolysis / Gluconeogenesis [PATH:ko00010]
mRNA_14935	K00162	PDHB, pdhB; pyruvate dehydrogenase E1 component beta subunit [EC:1.2.4.1]	09100 Metabolism	09101 Carbohydrate metabolism	00010 Glycolysis / Gluconeogenesis [PATH:ko00010]
mRNA_13994	K00627	DLAT, aceF, pdhC; pyruvate dehydrogenase E2 component (dihydrolipoamide acetyltransferase) [EC:2.3.1.12]	09100 Metabolism	09101 Carbohydrate metabolism	00010 Glycolysis / Gluconeogenesis [PATH:ko00010]
mRNA_12608	K00627	DLAT, aceF, pdhC; pyruvate dehydrogenase E2 component (dihydrolipoamide acetyltransferase) [EC:2.3.1.12]	09100 Metabolism	09101 Carbohydrate metabolism	00010 Glycolysis / Gluconeogenesis [PATH:ko00010]
mRNA_9388	K00382	DLD, lpd, pdhD; dihydrolipoamide dehydrogenase [EC:1.8.1.4]	09100 Metabolism	09101 Carbohydrate metabolism	00010 Glycolysis / Gluconeogenesis [PATH:ko00010]
mRNA_7194	K00382	DLD, lpd, pdhD; dihydrolipoamide dehydrogenase [EC:1.8.1.4]	09100 Metabolism	09101 Carbohydrate metabolism	00010 Glycolysis / Gluconeogenesis [PATH:ko00010]
mRNA_4923	K00382	DLD, lpd, pdhD; dihydrolipoamide dehydrogenase [EC:1.8.1.4]	09100 Metabolism	09101 Carbohydrate metabolism	00010 Glycolysis / Gluconeogenesis [PATH:ko00010]
mRNA_1988	K00382	DLD, lpd, pdhD; dihydrolipoamide dehydrogenase [EC:1.8.1.4]	09100 Metabolism	09101 Carbohydrate metabolism	00010 Glycolysis / Gluconeogenesis [PATH:ko00010]
mRNA_2749	K00382	DLD, lpd, pdhD; dihydrolipoamide dehydrogenase [EC:1.8.1.4]	09100 Metabolism	09101 Carbohydrate metabolism	00010 Glycolysis / Gluconeogenesis [PATH:ko00010]
mRNA_2220	K00170	porB; pyruvate ferredoxin oxidoreductase beta subunit [EC:1.2.7.1]	09100 Metabolism	09101 Carbohydrate metabolism	00010 Glycolysis / Gluconeogenesis [PATH:ko00010]
mRNA_6379	K03737	por, nifJ; pyruvate-ferredoxin/flavodoxin oxidoreductase [EC:1.2.7.1 1.2.7.-]	09100 Metabolism	09101 Carbohydrate metabolism	00010 Glycolysis / Gluconeogenesis [PATH:ko00010]
mRNA_12546	K03737	por, nifJ; pyruvate-ferredoxin/flavodoxin oxidoreductase [EC:1.2.7.1 1.2.7.-]	09100 Metabolism	09101 Carbohydrate metabolism	00010 Glycolysis / Gluconeogenesis [PATH:ko00010]
mRNA_17015	K00121	frmA, ADH5, adhC; S-(hydroxymethyl)glutathione dehydrogenase / alcohol dehydrogenase [EC:1.1.1.284 1.1.1.1]	09100 Metabolism	09101 Carbohydrate metabolism	00010 Glycolysis / Gluconeogenesis [PATH:ko00010]
mRNA_7041	K00121	frmA, ADH5, adhC; S-(hydroxymethyl)glutathione dehydrogenase / alcohol dehydrogenase [EC:1.1.1.284 1.1.1.1]	09100 Metabolism	09101 Carbohydrate metabolism	00010 Glycolysis / Gluconeogenesis [PATH:ko00010]
mRNA_4712	K00121	frmA, ADH5, adhC; S-(hydroxymethyl)glutathione dehydrogenase / alcohol dehydrogenase [EC:1.1.1.284 1.1.1.1]	09100 Metabolism	09101 Carbohydrate metabolism	00010 Glycolysis / Gluconeogenesis [PATH:ko00010]
mRNA_13988	K00121	frmA, ADH5, adhC; S-(hydroxymethyl)glutathione dehydrogenase / alcohol dehydrogenase [EC:1.1.1.284 1.1.1.1]	09100 Metabolism	09101 Carbohydrate metabolism	00010 Glycolysis / Gluconeogenesis [PATH:ko00010]
mRNA_6442	K04072	adhE; acetaldehyde dehydrogenase / alcohol dehydrogenase [EC:1.2.1.10 1.1.1.1]	09100 Metabolism	09101 Carbohydrate metabolism	00010 Glycolysis / Gluconeogenesis [PATH:ko00010]
mRNA_13640	K04072	adhE; acetaldehyde dehydrogenase / alcohol dehydrogenase [EC:1.2.1.10 1.1.1.1]	09100 Metabolism	09101 Carbohydrate metabolism	00010 Glycolysis / Gluconeogenesis [PATH:ko00010]
mRNA_6337	K13953	adhP; alcohol dehydrogenase, propanol-preferring [EC:1.1.1.1]	09100 Metabolism	09101 Carbohydrate metabolism	00010 Glycolysis / Gluconeogenesis [PATH:ko00010]
mRNA_12460	K13953	adhP; alcohol dehydrogenase, propanol-preferring [EC:1.1.1.1]	09100 Metabolism	09101 Carbohydrate metabolism	00010 Glycolysis / Gluconeogenesis [PATH:ko00010]
mRNA_15937	K13953	adhP; alcohol dehydrogenase, propanol-preferring [EC:1.1.1.1]	09100 Metabolism	09101 Carbohydrate metabolism	00010 Glycolysis / Gluconeogenesis [PATH:ko00010]
mRNA_3611	K13954	yiaY; alcohol dehydrogenase [EC:1.1.1.1]	09100 Metabolism	09101 Carbohydrate metabolism	00010 Glycolysis / Gluconeogenesis [PATH:ko00010]
mRNA_5254	K00001	E1.1.1.1, adh; alcohol dehydrogenase [EC:1.1.1.1]	09100 Metabolism	09101 Carbohydrate metabolism	00010 Glycolysis / Gluconeogenesis [PATH:ko00010]
mRNA_2848	K00002	AKR1A1, adh; alcohol dehydrogenase (NADP+) [EC:1.1.1.2]	09100 Metabolism	09101 Carbohydrate metabolism	00010 Glycolysis / Gluconeogenesis [PATH:ko00010]
mRNA_2863	K00002	AKR1A1, adh; alcohol dehydrogenase (NADP+) [EC:1.1.1.2]	09100 Metabolism	09101 Carbohydrate metabolism	00010 Glycolysis / Gluconeogenesis [PATH:ko00010]
mRNA_8952	K00002	AKR1A1, adh; alcohol dehydrogenase (NADP+) [EC:1.1.1.2]	09100 Metabolism	09101 Carbohydrate metabolism	00010 Glycolysis / Gluconeogenesis [PATH:ko00010]
mRNA_11069	K00002	AKR1A1, adh; alcohol dehydrogenase (NADP+) [EC:1.1.1.2]	09100 Metabolism	09101 Carbohydrate metabolism	00010 Glycolysis / Gluconeogenesis [PATH:ko00010]
mRNA_2743	K00002	AKR1A1, adh; alcohol dehydrogenase (NADP+) [EC:1.1.1.2]	09100 Metabolism	09101 Carbohydrate metabolism	00010 Glycolysis / Gluconeogenesis [PATH:ko00010]
mRNA_7357	K12957	ahr; alcohol/geraniol dehydrogenase (NADP+) [EC:1.1.1.2 1.1.1.183]	09100 Metabolism	09101 Carbohydrate metabolism	00010 Glycolysis / Gluconeogenesis [PATH:ko00010]
mRNA_15405	K13979	yahK; alcohol dehydrogenase (NADP+) [EC:1.1.1.2]	09100 Metabolism	09101 Carbohydrate metabolism	00010 Glycolysis / Gluconeogenesis [PATH:ko00010]
mRNA_7054	K13979	yahK; alcohol dehydrogenase (NADP+) [EC:1.1.1.2]	09100 Metabolism	09101 Carbohydrate metabolism	00010 Glycolysis / Gluconeogenesis [PATH:ko00010]
mRNA_13142	K00128	ALDH; aldehyde dehydrogenase (NAD+) [EC:1.2.1.3]	09100 Metabolism	09101 Carbohydrate metabolism	00010 Glycolysis / Gluconeogenesis [PATH:ko00010]
mRNA_10859	K00128	ALDH; aldehyde dehydrogenase (NAD+) [EC:1.2.1.3]	09100 Metabolism	09101 Carbohydrate metabolism	00010 Glycolysis / Gluconeogenesis [PATH:ko00010]
mRNA_18823	K00128	ALDH; aldehyde dehydrogenase (NAD+) [EC:1.2.1.3]	09100 Metabolism	09101 Carbohydrate metabolism	00010 Glycolysis / Gluconeogenesis [PATH:ko00010]
mRNA_16772	K14085	ALDH7A1; aldehyde dehydrogenase family 7 member A1 [EC:1.2.1.31 1.2.1.8 1.2.1.3]	09100 Metabolism	09101 Carbohydrate metabolism	00010 Glycolysis / Gluconeogenesis [PATH:ko00010]
mRNA_14601	K00149	ALDH9A1; aldehyde dehydrogenase family 9 member A1 [EC:1.2.1.47 1.2.1.3]	09100 Metabolism	09101 Carbohydrate metabolism	00010 Glycolysis / Gluconeogenesis [PATH:ko00010]
mRNA_3612	K00138	aldB; aldehyde dehydrogenase [EC:1.2.1.-]	09100 Metabolism	09101 Carbohydrate metabolism	00010 Glycolysis / Gluconeogenesis [PATH:ko00010]
mRNA_13600	K01895	ACSS1_2, acs; acetyl-CoA synthetase [EC:6.2.1.1]	09100 Metabolism	09101 Carbohydrate metabolism	00010 Glycolysis / Gluconeogenesis [PATH:ko00010]
mRNA_19452	K01895	ACSS1_2, acs; acetyl-CoA synthetase [EC:6.2.1.1]	09100 Metabolism	09101 Carbohydrate metabolism	00010 Glycolysis / Gluconeogenesis [PATH:ko00010]
mRNA_8064	K01895	ACSS1_2, acs; acetyl-CoA synthetase [EC:6.2.1.1]	09100 Metabolism	09101 Carbohydrate metabolism	00010 Glycolysis / Gluconeogenesis [PATH:ko00010]
mRNA_7494	K01895	ACSS1_2, acs; acetyl-CoA synthetase [EC:6.2.1.1]	09100 Metabolism	09101 Carbohydrate metabolism	00010 Glycolysis / Gluconeogenesis [PATH:ko00010]
mRNA_13910	K01895	ACSS1_2, acs; acetyl-CoA synthetase [EC:6.2.1.1]	09100 Metabolism	09101 Carbohydrate metabolism	00010 Glycolysis / Gluconeogenesis [PATH:ko00010]
mRNA_17120	K01785	galM, GALM; aldose 1-epimerase [EC:5.1.3.3]	09100 Metabolism	09101 Carbohydrate metabolism	00010 Glycolysis / Gluconeogenesis [PATH:ko00010]
mRNA_6814	K01785	galM, GALM; aldose 1-epimerase [EC:5.1.3.3]	09100 Metabolism	09101 Carbohydrate metabolism	00010 Glycolysis / Gluconeogenesis [PATH:ko00010]
mRNA_6653	K01085	agp; glucose-1-phosphatase [EC:3.1.3.10]	09100 Metabolism	09101 Carbohydrate metabolism	00010 Glycolysis / Gluconeogenesis [PATH:ko00010]
mRNA_1814	K20866	yihX; glucose-1-phosphatase [EC:3.1.3.10]	09100 Metabolism	09101 Carbohydrate metabolism	00010 Glycolysis / Gluconeogenesis [PATH:ko00010]
mRNA_7625	K20866	yihX; glucose-1-phosphatase [EC:3.1.3.10]	09100 Metabolism	09101 Carbohydrate metabolism	00010 Glycolysis / Gluconeogenesis [PATH:ko00010]
mRNA_6842	K01835	pgm; phosphoglucomutase [EC:5.4.2.2]	09100 Metabolism	09101 Carbohydrate metabolism	00010 Glycolysis / Gluconeogenesis [PATH:ko00010]
mRNA_11757	K01835	pgm; phosphoglucomutase [EC:5.4.2.2]	09100 Metabolism	09101 Carbohydrate metabolism	00010 Glycolysis / Gluconeogenesis [PATH:ko00010]
mRNA_11840	K01835	pgm; phosphoglucomutase [EC:5.4.2.2]	09100 Metabolism	09101 Carbohydrate metabolism	00010 Glycolysis / Gluconeogenesis [PATH:ko00010]
mRNA_20380	K15779	PGM2; phosphoglucomutase / phosphopentomutase [EC:5.4.2.2 5.4.2.7]	09100 Metabolism	09101 Carbohydrate metabolism	00010 Glycolysis / Gluconeogenesis [PATH:ko00010]
mRNA_15899	K15779	PGM2; phosphoglucomutase / phosphopentomutase [EC:5.4.2.2 5.4.2.7]	09100 Metabolism	09101 Carbohydrate metabolism	00010 Glycolysis / Gluconeogenesis [PATH:ko00010]
mRNA_18114	K01792	E5.1.3.15; glucose-6-phosphate 1-epimerase [EC:5.1.3.15]	09100 Metabolism	09101 Carbohydrate metabolism	00010 Glycolysis / Gluconeogenesis [PATH:ko00010]
mRNA_18034	K01792	E5.1.3.15; glucose-6-phosphate 1-epimerase [EC:5.1.3.15]	09100 Metabolism	09101 Carbohydrate metabolism	00010 Glycolysis / Gluconeogenesis [PATH:ko00010]
mRNA_17184	K01792	E5.1.3.15; glucose-6-phosphate 1-epimerase [EC:5.1.3.15]	09100 Metabolism	09101 Carbohydrate metabolism	00010 Glycolysis / Gluconeogenesis [PATH:ko00010]
mRNA_6154	K01792	E5.1.3.15; glucose-6-phosphate 1-epimerase [EC:5.1.3.15]	09100 Metabolism	09101 Carbohydrate metabolism	00010 Glycolysis / Gluconeogenesis [PATH:ko00010]
mRNA_12797	K03103	MINPP1; multiple inositol-polyphosphate phosphatase / 2,3-bisphosphoglycerate 3-phosphatase [EC:3.1.3.62 3.1.3.80]	09100 Metabolism	09101 Carbohydrate metabolism	00010 Glycolysis / Gluconeogenesis [PATH:ko00010]
mRNA_10938	K00131	gapN; glyceraldehyde-3-phosphate dehydrogenase (NADP+) [EC:1.2.1.9]	09100 Metabolism	09101 Carbohydrate metabolism	00010 Glycolysis / Gluconeogenesis [PATH:ko00010]
mRNA_340	K01596	E4.1.1.32, pckA, PCK; phosphoenolpyruvate carboxykinase (GTP) [EC:4.1.1.32]	09100 Metabolism	09101 Carbohydrate metabolism	00010 Glycolysis / Gluconeogenesis [PATH:ko00010]
mRNA_5581	K01610	E4.1.1.49, pckA; phosphoenolpyruvate carboxykinase (ATP) [EC:4.1.1.49]	09100 Metabolism	09101 Carbohydrate metabolism	00010 Glycolysis / Gluconeogenesis [PATH:ko00010]
mRNA_3736	K01610	E4.1.1.49, pckA; phosphoenolpyruvate carboxykinase (ATP) [EC:4.1.1.49]	09100 Metabolism	09101 Carbohydrate metabolism	00010 Glycolysis / Gluconeogenesis [PATH:ko00010]
mRNA_15817	K01610	E4.1.1.49, pckA; phosphoenolpyruvate carboxykinase (ATP) [EC:4.1.1.49]	09100 Metabolism	09101 Carbohydrate metabolism	00010 Glycolysis / Gluconeogenesis [PATH:ko00010]
mRNA_1214	K01610	E4.1.1.49, pckA; phosphoenolpyruvate carboxykinase (ATP) [EC:4.1.1.49]	09100 Metabolism	09101 Carbohydrate metabolism	00010 Glycolysis / Gluconeogenesis [PATH:ko00010]
mRNA_17343	K01222	E3.2.1.86A, celF; 6-phospho-beta-glucosidase [EC:3.2.1.86]	09100 Metabolism	09101 Carbohydrate metabolism	00010 Glycolysis / Gluconeogenesis [PATH:ko00010]
mRNA_6185	K01222	E3.2.1.86A, celF; 6-phospho-beta-glucosidase [EC:3.2.1.86]	09100 Metabolism	09101 Carbohydrate metabolism	00010 Glycolysis / Gluconeogenesis [PATH:ko00010]
mRNA_12114	K01223	E3.2.1.86B, bglA; 6-phospho-beta-glucosidase [EC:3.2.1.86]	09100 Metabolism	09101 Carbohydrate metabolism	00010 Glycolysis / Gluconeogenesis [PATH:ko00010]
mRNA_4095	K01223	E3.2.1.86B, bglA; 6-phospho-beta-glucosidase [EC:3.2.1.86]	09100 Metabolism	09101 Carbohydrate metabolism	00010 Glycolysis / Gluconeogenesis [PATH:ko00010]
mRNA_6314	K01223	E3.2.1.86B, bglA; 6-phospho-beta-glucosidase [EC:3.2.1.86]	09100 Metabolism	09101 Carbohydrate metabolism	00010 Glycolysis / Gluconeogenesis [PATH:ko00010]
mRNA_19936	K01223	E3.2.1.86B, bglA; 6-phospho-beta-glucosidase [EC:3.2.1.86]	09100 Metabolism	09101 Carbohydrate metabolism	00010 Glycolysis / Gluconeogenesis [PATH:ko00010]
mRNA_8368	K02777	crr; sugar PTS system EIIA component [EC:2.7.1.-]	09100 Metabolism	09101 Carbohydrate metabolism	00010 Glycolysis / Gluconeogenesis [PATH:ko00010]
mRNA_4378	K02777	crr; sugar PTS system EIIA component [EC:2.7.1.-]	09100 Metabolism	09101 Carbohydrate metabolism	00010 Glycolysis / Gluconeogenesis [PATH:ko00010]
mRNA_6563	K02779	ptsG; glucose PTS system EIICB or EIICBA component [EC:2.7.1.199]	09100 Metabolism	09101 Carbohydrate metabolism	00010 Glycolysis / Gluconeogenesis [PATH:ko00010]
mRNA_6257	K02791	malX; maltose/glucose PTS system EIICB component [EC:2.7.1.199 2.7.1.208]	09100 Metabolism	09101 Carbohydrate metabolism	00010 Glycolysis / Gluconeogenesis [PATH:ko00010]
mRNA_11748	K20118	ptsG, glcA, glcB; glucose PTS system EIICBA or EIICB component [EC:2.7.1.199]	09100 Metabolism	09101 Carbohydrate metabolism	00010 Glycolysis / Gluconeogenesis [PATH:ko00010]
mRNA_7673	K20118	ptsG, glcA, glcB; glucose PTS system EIICBA or EIICB component [EC:2.7.1.199]	09100 Metabolism	09101 Carbohydrate metabolism	00010 Glycolysis / Gluconeogenesis [PATH:ko00010]
mRNA_2092	K01647	CS, gltA; citrate synthase [EC:2.3.3.1]	09100 Metabolism	09101 Carbohydrate metabolism	00020 Citrate cycle (TCA cycle) [PATH:ko00020]
mRNA_9633	K01647	CS, gltA; citrate synthase [EC:2.3.3.1]	09100 Metabolism	09101 Carbohydrate metabolism	00020 Citrate cycle (TCA cycle) [PATH:ko00020]
mRNA_8048	K01647	CS, gltA; citrate synthase [EC:2.3.3.1]	09100 Metabolism	09101 Carbohydrate metabolism	00020 Citrate cycle (TCA cycle) [PATH:ko00020]
mRNA_6831	K01647	CS, gltA; citrate synthase [EC:2.3.3.1]	09100 Metabolism	09101 Carbohydrate metabolism	00020 Citrate cycle (TCA cycle) [PATH:ko00020]
mRNA_5678	K01647	CS, gltA; citrate synthase [EC:2.3.3.1]	09100 Metabolism	09101 Carbohydrate metabolism	00020 Citrate cycle (TCA cycle) [PATH:ko00020]
mRNA_19595	K01648	ACLY; ATP citrate (pro-S)-lyase [EC:2.3.3.8]	09100 Metabolism	09101 Carbohydrate metabolism	00020 Citrate cycle (TCA cycle) [PATH:ko00020]
mRNA_6804	K01681	ACO, acnA; aconitate hydratase [EC:4.2.1.3]	09100 Metabolism	09101 Carbohydrate metabolism	00020 Citrate cycle (TCA cycle) [PATH:ko00020]
mRNA_6422	K01681	ACO, acnA; aconitate hydratase [EC:4.2.1.3]	09100 Metabolism	09101 Carbohydrate metabolism	00020 Citrate cycle (TCA cycle) [PATH:ko00020]
mRNA_5607	K01681	ACO, acnA; aconitate hydratase [EC:4.2.1.3]	09100 Metabolism	09101 Carbohydrate metabolism	00020 Citrate cycle (TCA cycle) [PATH:ko00020]
mRNA_275	K01681	ACO, acnA; aconitate hydratase [EC:4.2.1.3]	09100 Metabolism	09101 Carbohydrate metabolism	00020 Citrate cycle (TCA cycle) [PATH:ko00020]
mRNA_20041	K01681	ACO, acnA; aconitate hydratase [EC:4.2.1.3]	09100 Metabolism	09101 Carbohydrate metabolism	00020 Citrate cycle (TCA cycle) [PATH:ko00020]
mRNA_7192	K01682	acnB; aconitate hydratase 2 / 2-methylisocitrate dehydratase [EC:4.2.1.3 4.2.1.99]	09100 Metabolism	09101 Carbohydrate metabolism	00020 Citrate cycle (TCA cycle) [PATH:ko00020]
mRNA_2750	K01682	acnB; aconitate hydratase 2 / 2-methylisocitrate dehydratase [EC:4.2.1.3 4.2.1.99]	09100 Metabolism	09101 Carbohydrate metabolism	00020 Citrate cycle (TCA cycle) [PATH:ko00020]
mRNA_15164	K00031	IDH1, IDH2, icd; isocitrate dehydrogenase [EC:1.1.1.42]	09100 Metabolism	09101 Carbohydrate metabolism	00020 Citrate cycle (TCA cycle) [PATH:ko00020]
mRNA_6516	K00031	IDH1, IDH2, icd; isocitrate dehydrogenase [EC:1.1.1.42]	09100 Metabolism	09101 Carbohydrate metabolism	00020 Citrate cycle (TCA cycle) [PATH:ko00020]
mRNA_2417	K00031	IDH1, IDH2, icd; isocitrate dehydrogenase [EC:1.1.1.42]	09100 Metabolism	09101 Carbohydrate metabolism	00020 Citrate cycle (TCA cycle) [PATH:ko00020]
mRNA_11606	K00031	IDH1, IDH2, icd; isocitrate dehydrogenase [EC:1.1.1.42]	09100 Metabolism	09101 Carbohydrate metabolism	00020 Citrate cycle (TCA cycle) [PATH:ko00020]
mRNA_18612	K00030	IDH3; isocitrate dehydrogenase (NAD+) [EC:1.1.1.41]	09100 Metabolism	09101 Carbohydrate metabolism	00020 Citrate cycle (TCA cycle) [PATH:ko00020]
mRNA_4925	K00164	OGDH, sucA; 2-oxoglutarate dehydrogenase E1 component [EC:1.2.4.2]	09100 Metabolism	09101 Carbohydrate metabolism	00020 Citrate cycle (TCA cycle) [PATH:ko00020]
mRNA_20197	K00164	OGDH, sucA; 2-oxoglutarate dehydrogenase E1 component [EC:1.2.4.2]	09100 Metabolism	09101 Carbohydrate metabolism	00020 Citrate cycle (TCA cycle) [PATH:ko00020]
mRNA_6828	K00164	OGDH, sucA; 2-oxoglutarate dehydrogenase E1 component [EC:1.2.4.2]	09100 Metabolism	09101 Carbohydrate metabolism	00020 Citrate cycle (TCA cycle) [PATH:ko00020]
mRNA_7513	K00658	DLST, sucB; 2-oxoglutarate dehydrogenase E2 component (dihydrolipoamide succinyltransferase) [EC:2.3.1.61]	09100 Metabolism	09101 Carbohydrate metabolism	00020 Citrate cycle (TCA cycle) [PATH:ko00020]
mRNA_6827	K00658	DLST, sucB; 2-oxoglutarate dehydrogenase E2 component (dihydrolipoamide succinyltransferase) [EC:2.3.1.61]	09100 Metabolism	09101 Carbohydrate metabolism	00020 Citrate cycle (TCA cycle) [PATH:ko00020]
mRNA_4924	K00658	DLST, sucB; 2-oxoglutarate dehydrogenase E2 component (dihydrolipoamide succinyltransferase) [EC:2.3.1.61]	09100 Metabolism	09101 Carbohydrate metabolism	00020 Citrate cycle (TCA cycle) [PATH:ko00020]
mRNA_8241	K00658	DLST, sucB; 2-oxoglutarate dehydrogenase E2 component (dihydrolipoamide succinyltransferase) [EC:2.3.1.61]	09100 Metabolism	09101 Carbohydrate metabolism	00020 Citrate cycle (TCA cycle) [PATH:ko00020]
mRNA_9388	K00382	DLD, lpd, pdhD; dihydrolipoamide dehydrogenase [EC:1.8.1.4]	09100 Metabolism	09101 Carbohydrate metabolism	00020 Citrate cycle (TCA cycle) [PATH:ko00020]
mRNA_7194	K00382	DLD, lpd, pdhD; dihydrolipoamide dehydrogenase [EC:1.8.1.4]	09100 Metabolism	09101 Carbohydrate metabolism	00020 Citrate cycle (TCA cycle) [PATH:ko00020]
mRNA_4923	K00382	DLD, lpd, pdhD; dihydrolipoamide dehydrogenase [EC:1.8.1.4]	09100 Metabolism	09101 Carbohydrate metabolism	00020 Citrate cycle (TCA cycle) [PATH:ko00020]
mRNA_1988	K00382	DLD, lpd, pdhD; dihydrolipoamide dehydrogenase [EC:1.8.1.4]	09100 Metabolism	09101 Carbohydrate metabolism	00020 Citrate cycle (TCA cycle) [PATH:ko00020]
mRNA_2749	K00382	DLD, lpd, pdhD; dihydrolipoamide dehydrogenase [EC:1.8.1.4]	09100 Metabolism	09101 Carbohydrate metabolism	00020 Citrate cycle (TCA cycle) [PATH:ko00020]
mRNA_7510	K01902	sucD; succinyl-CoA synthetase alpha subunit [EC:6.2.1.5]	09100 Metabolism	09101 Carbohydrate metabolism	00020 Citrate cycle (TCA cycle) [PATH:ko00020]
mRNA_6825	K01902	sucD; succinyl-CoA synthetase alpha subunit [EC:6.2.1.5]	09100 Metabolism	09101 Carbohydrate metabolism	00020 Citrate cycle (TCA cycle) [PATH:ko00020]
mRNA_11078	K01902	sucD; succinyl-CoA synthetase alpha subunit [EC:6.2.1.5]	09100 Metabolism	09101 Carbohydrate metabolism	00020 Citrate cycle (TCA cycle) [PATH:ko00020]
mRNA_8239	K01902	sucD; succinyl-CoA synthetase alpha subunit [EC:6.2.1.5]	09100 Metabolism	09101 Carbohydrate metabolism	00020 Citrate cycle (TCA cycle) [PATH:ko00020]
mRNA_11079	K01903	sucC; succinyl-CoA synthetase beta subunit [EC:6.2.1.5]	09100 Metabolism	09101 Carbohydrate metabolism	00020 Citrate cycle (TCA cycle) [PATH:ko00020]
mRNA_7511	K01903	sucC; succinyl-CoA synthetase beta subunit [EC:6.2.1.5]	09100 Metabolism	09101 Carbohydrate metabolism	00020 Citrate cycle (TCA cycle) [PATH:ko00020]
mRNA_8240	K01903	sucC; succinyl-CoA synthetase beta subunit [EC:6.2.1.5]	09100 Metabolism	09101 Carbohydrate metabolism	00020 Citrate cycle (TCA cycle) [PATH:ko00020]
mRNA_6826	K01903	sucC; succinyl-CoA synthetase beta subunit [EC:6.2.1.5]	09100 Metabolism	09101 Carbohydrate metabolism	00020 Citrate cycle (TCA cycle) [PATH:ko00020]
mRNA_13247	K01899	LSC1; succinyl-CoA synthetase alpha subunit [EC:6.2.1.4 6.2.1.5]	09100 Metabolism	09101 Carbohydrate metabolism	00020 Citrate cycle (TCA cycle) [PATH:ko00020]
mRNA_3394	K01900	LSC2; succinyl-CoA synthetase beta subunit [EC:6.2.1.4 6.2.1.5]	09100 Metabolism	09101 Carbohydrate metabolism	00020 Citrate cycle (TCA cycle) [PATH:ko00020]
mRNA_12192	K01900	LSC2; succinyl-CoA synthetase beta subunit [EC:6.2.1.4 6.2.1.5]	09100 Metabolism	09101 Carbohydrate metabolism	00020 Citrate cycle (TCA cycle) [PATH:ko00020]
mRNA_18278	K00234	SDHA, SDH1; succinate dehydrogenase (ubiquinone) flavoprotein subunit [EC:1.3.5.1]	09100 Metabolism	09101 Carbohydrate metabolism	00020 Citrate cycle (TCA cycle) [PATH:ko00020]
mRNA_16386	K00235	SDHB, SDH2; succinate dehydrogenase (ubiquinone) iron-sulfur subunit [EC:1.3.5.1]	09100 Metabolism	09101 Carbohydrate metabolism	00020 Citrate cycle (TCA cycle) [PATH:ko00020]
mRNA_16387	K00235	SDHB, SDH2; succinate dehydrogenase (ubiquinone) iron-sulfur subunit [EC:1.3.5.1]	09100 Metabolism	09101 Carbohydrate metabolism	00020 Citrate cycle (TCA cycle) [PATH:ko00020]
mRNA_12796	K00236	SDHC, SDH3; succinate dehydrogenase (ubiquinone) cytochrome b560 subunit	09100 Metabolism	09101 Carbohydrate metabolism	00020 Citrate cycle (TCA cycle) [PATH:ko00020]
mRNA_17877	K00239	sdhA, frdA; succinate dehydrogenase / fumarate reductase, flavoprotein subunit [EC:1.3.5.1 1.3.5.4]	09100 Metabolism	09101 Carbohydrate metabolism	00020 Citrate cycle (TCA cycle) [PATH:ko00020]
mRNA_6830	K00239	sdhA, frdA; succinate dehydrogenase / fumarate reductase, flavoprotein subunit [EC:1.3.5.1 1.3.5.4]	09100 Metabolism	09101 Carbohydrate metabolism	00020 Citrate cycle (TCA cycle) [PATH:ko00020]
mRNA_17878	K00240	sdhB, frdB; succinate dehydrogenase / fumarate reductase, iron-sulfur subunit [EC:1.3.5.1 1.3.5.4]	09100 Metabolism	09101 Carbohydrate metabolism	00020 Citrate cycle (TCA cycle) [PATH:ko00020]
mRNA_6829	K00240	sdhB, frdB; succinate dehydrogenase / fumarate reductase, iron-sulfur subunit [EC:1.3.5.1 1.3.5.4]	09100 Metabolism	09101 Carbohydrate metabolism	00020 Citrate cycle (TCA cycle) [PATH:ko00020]
mRNA_5677	K00242	sdhD, frdD; succinate dehydrogenase / fumarate reductase, membrane anchor subunit	09100 Metabolism	09101 Carbohydrate metabolism	00020 Citrate cycle (TCA cycle) [PATH:ko00020]
mRNA_7436	K00244	frdA; fumarate reductase flavoprotein subunit [EC:1.3.5.4]	09100 Metabolism	09101 Carbohydrate metabolism	00020 Citrate cycle (TCA cycle) [PATH:ko00020]
mRNA_1309	K00244	frdA; fumarate reductase flavoprotein subunit [EC:1.3.5.4]	09100 Metabolism	09101 Carbohydrate metabolism	00020 Citrate cycle (TCA cycle) [PATH:ko00020]
mRNA_1308	K00245	frdB; fumarate reductase iron-sulfur subunit [EC:1.3.5.4]	09100 Metabolism	09101 Carbohydrate metabolism	00020 Citrate cycle (TCA cycle) [PATH:ko00020]
mRNA_7454	K01676	E4.2.1.2A, fumA, fumB; fumarate hydratase, class I [EC:4.2.1.2]	09100 Metabolism	09101 Carbohydrate metabolism	00020 Citrate cycle (TCA cycle) [PATH:ko00020]
mRNA_6265	K01676	E4.2.1.2A, fumA, fumB; fumarate hydratase, class I [EC:4.2.1.2]	09100 Metabolism	09101 Carbohydrate metabolism	00020 Citrate cycle (TCA cycle) [PATH:ko00020]
mRNA_18910	K01676	E4.2.1.2A, fumA, fumB; fumarate hydratase, class I [EC:4.2.1.2]	09100 Metabolism	09101 Carbohydrate metabolism	00020 Citrate cycle (TCA cycle) [PATH:ko00020]
mRNA_4797	K01678	E4.2.1.2AB, fumB; fumarate hydratase subunit beta [EC:4.2.1.2]	09100 Metabolism	09101 Carbohydrate metabolism	00020 Citrate cycle (TCA cycle) [PATH:ko00020]
mRNA_6266	K01679	E4.2.1.2B, fumC, FH; fumarate hydratase, class II [EC:4.2.1.2]	09100 Metabolism	09101 Carbohydrate metabolism	00020 Citrate cycle (TCA cycle) [PATH:ko00020]
mRNA_9039	K01679	E4.2.1.2B, fumC, FH; fumarate hydratase, class II [EC:4.2.1.2]	09100 Metabolism	09101 Carbohydrate metabolism	00020 Citrate cycle (TCA cycle) [PATH:ko00020]
mRNA_648	K00025	MDH1; malate dehydrogenase [EC:1.1.1.37]	09100 Metabolism	09101 Carbohydrate metabolism	00020 Citrate cycle (TCA cycle) [PATH:ko00020]
mRNA_5566	K00025	MDH1; malate dehydrogenase [EC:1.1.1.37]	09100 Metabolism	09101 Carbohydrate metabolism	00020 Citrate cycle (TCA cycle) [PATH:ko00020]
mRNA_2984	K00026	MDH2; malate dehydrogenase [EC:1.1.1.37]	09100 Metabolism	09101 Carbohydrate metabolism	00020 Citrate cycle (TCA cycle) [PATH:ko00020]
mRNA_18744	K00024	mdh; malate dehydrogenase [EC:1.1.1.37]	09100 Metabolism	09101 Carbohydrate metabolism	00020 Citrate cycle (TCA cycle) [PATH:ko00020]
mRNA_3829	K00024	mdh; malate dehydrogenase [EC:1.1.1.37]	09100 Metabolism	09101 Carbohydrate metabolism	00020 Citrate cycle (TCA cycle) [PATH:ko00020]
mRNA_5863	K00116	mqo; malate dehydrogenase (quinone) [EC:1.1.5.4]	09100 Metabolism	09101 Carbohydrate metabolism	00020 Citrate cycle (TCA cycle) [PATH:ko00020]
mRNA_14611	K00116	mqo; malate dehydrogenase (quinone) [EC:1.1.5.4]	09100 Metabolism	09101 Carbohydrate metabolism	00020 Citrate cycle (TCA cycle) [PATH:ko00020]
mRNA_2080	K01958	PC, pyc; pyruvate carboxylase [EC:6.4.1.1]	09100 Metabolism	09101 Carbohydrate metabolism	00020 Citrate cycle (TCA cycle) [PATH:ko00020]
mRNA_5581	K01610	E4.1.1.49, pckA; phosphoenolpyruvate carboxykinase (ATP) [EC:4.1.1.49]	09100 Metabolism	09101 Carbohydrate metabolism	00020 Citrate cycle (TCA cycle) [PATH:ko00020]
mRNA_3736	K01610	E4.1.1.49, pckA; phosphoenolpyruvate carboxykinase (ATP) [EC:4.1.1.49]	09100 Metabolism	09101 Carbohydrate metabolism	00020 Citrate cycle (TCA cycle) [PATH:ko00020]
mRNA_15817	K01610	E4.1.1.49, pckA; phosphoenolpyruvate carboxykinase (ATP) [EC:4.1.1.49]	09100 Metabolism	09101 Carbohydrate metabolism	00020 Citrate cycle (TCA cycle) [PATH:ko00020]
mRNA_1214	K01610	E4.1.1.49, pckA; phosphoenolpyruvate carboxykinase (ATP) [EC:4.1.1.49]	09100 Metabolism	09101 Carbohydrate metabolism	00020 Citrate cycle (TCA cycle) [PATH:ko00020]
mRNA_340	K01596	E4.1.1.32, pckA, PCK; phosphoenolpyruvate carboxykinase (GTP) [EC:4.1.1.32]	09100 Metabolism	09101 Carbohydrate metabolism	00020 Citrate cycle (TCA cycle) [PATH:ko00020]
mRNA_7195	K00163	aceE; pyruvate dehydrogenase E1 component [EC:1.2.4.1]	09100 Metabolism	09101 Carbohydrate metabolism	00020 Citrate cycle (TCA cycle) [PATH:ko00020]
mRNA_12583	K00163	aceE; pyruvate dehydrogenase E1 component [EC:1.2.4.1]	09100 Metabolism	09101 Carbohydrate metabolism	00020 Citrate cycle (TCA cycle) [PATH:ko00020]
mRNA_2748	K00163	aceE; pyruvate dehydrogenase E1 component [EC:1.2.4.1]	09100 Metabolism	09101 Carbohydrate metabolism	00020 Citrate cycle (TCA cycle) [PATH:ko00020]
mRNA_4985	K00161	PDHA, pdhA; pyruvate dehydrogenase E1 component alpha subunit [EC:1.2.4.1]	09100 Metabolism	09101 Carbohydrate metabolism	00020 Citrate cycle (TCA cycle) [PATH:ko00020]
mRNA_8444	K00162	PDHB, pdhB; pyruvate dehydrogenase E1 component beta subunit [EC:1.2.4.1]	09100 Metabolism	09101 Carbohydrate metabolism	00020 Citrate cycle (TCA cycle) [PATH:ko00020]
mRNA_14935	K00162	PDHB, pdhB; pyruvate dehydrogenase E1 component beta subunit [EC:1.2.4.1]	09100 Metabolism	09101 Carbohydrate metabolism	00020 Citrate cycle (TCA cycle) [PATH:ko00020]
mRNA_13994	K00627	DLAT, aceF, pdhC; pyruvate dehydrogenase E2 component (dihydrolipoamide acetyltransferase) [EC:2.3.1.12]	09100 Metabolism	09101 Carbohydrate metabolism	00020 Citrate cycle (TCA cycle) [PATH:ko00020]
mRNA_12608	K00627	DLAT, aceF, pdhC; pyruvate dehydrogenase E2 component (dihydrolipoamide acetyltransferase) [EC:2.3.1.12]	09100 Metabolism	09101 Carbohydrate metabolism	00020 Citrate cycle (TCA cycle) [PATH:ko00020]
mRNA_2220	K00170	porB; pyruvate ferredoxin oxidoreductase beta subunit [EC:1.2.7.1]	09100 Metabolism	09101 Carbohydrate metabolism	00020 Citrate cycle (TCA cycle) [PATH:ko00020]
mRNA_6379	K03737	por, nifJ; pyruvate-ferredoxin/flavodoxin oxidoreductase [EC:1.2.7.1 1.2.7.-]	09100 Metabolism	09101 Carbohydrate metabolism	00020 Citrate cycle (TCA cycle) [PATH:ko00020]
mRNA_12546	K03737	por, nifJ; pyruvate-ferredoxin/flavodoxin oxidoreductase [EC:1.2.7.1 1.2.7.-]	09100 Metabolism	09101 Carbohydrate metabolism	00020 Citrate cycle (TCA cycle) [PATH:ko00020]
mRNA_8220	K01810	GPI, pgi; glucose-6-phosphate isomerase [EC:5.3.1.9]	09100 Metabolism	09101 Carbohydrate metabolism	00030 Pentose phosphate pathway [PATH:ko00030]
mRNA_14550	K01810	GPI, pgi; glucose-6-phosphate isomerase [EC:5.3.1.9]	09100 Metabolism	09101 Carbohydrate metabolism	00030 Pentose phosphate pathway [PATH:ko00030]
mRNA_1464	K01810	GPI, pgi; glucose-6-phosphate isomerase [EC:5.3.1.9]	09100 Metabolism	09101 Carbohydrate metabolism	00030 Pentose phosphate pathway [PATH:ko00030]
mRNA_7541	K01810	GPI, pgi; glucose-6-phosphate isomerase [EC:5.3.1.9]	09100 Metabolism	09101 Carbohydrate metabolism	00030 Pentose phosphate pathway [PATH:ko00030]
mRNA_1465	K00036	G6PD, zwf; glucose-6-phosphate 1-dehydrogenase [EC:1.1.1.49 1.1.1.363]	09100 Metabolism	09101 Carbohydrate metabolism	00030 Pentose phosphate pathway [PATH:ko00030]
mRNA_5380	K00036	G6PD, zwf; glucose-6-phosphate 1-dehydrogenase [EC:1.1.1.49 1.1.1.363]	09100 Metabolism	09101 Carbohydrate metabolism	00030 Pentose phosphate pathway [PATH:ko00030]
mRNA_6109	K00036	G6PD, zwf; glucose-6-phosphate 1-dehydrogenase [EC:1.1.1.49 1.1.1.363]	09100 Metabolism	09101 Carbohydrate metabolism	00030 Pentose phosphate pathway [PATH:ko00030]
mRNA_8872	K01057	PGLS, pgl, devB; 6-phosphogluconolactonase [EC:3.1.1.31]	09100 Metabolism	09101 Carbohydrate metabolism	00030 Pentose phosphate pathway [PATH:ko00030]
mRNA_8167	K07404	pgl; 6-phosphogluconolactonase [EC:3.1.1.31]	09100 Metabolism	09101 Carbohydrate metabolism	00030 Pentose phosphate pathway [PATH:ko00030]
mRNA_6808	K07404	pgl; 6-phosphogluconolactonase [EC:3.1.1.31]	09100 Metabolism	09101 Carbohydrate metabolism	00030 Pentose phosphate pathway [PATH:ko00030]
mRNA_5974	K00033	PGD, gnd, gntZ; 6-phosphogluconate dehydrogenase [EC:1.1.1.44 1.1.1.343]	09100 Metabolism	09101 Carbohydrate metabolism	00030 Pentose phosphate pathway [PATH:ko00030]
mRNA_4744	K00033	PGD, gnd, gntZ; 6-phosphogluconate dehydrogenase [EC:1.1.1.44 1.1.1.343]	09100 Metabolism	09101 Carbohydrate metabolism	00030 Pentose phosphate pathway [PATH:ko00030]
mRNA_16191	K00033	PGD, gnd, gntZ; 6-phosphogluconate dehydrogenase [EC:1.1.1.44 1.1.1.343]	09100 Metabolism	09101 Carbohydrate metabolism	00030 Pentose phosphate pathway [PATH:ko00030]
mRNA_281	K00033	PGD, gnd, gntZ; 6-phosphogluconate dehydrogenase [EC:1.1.1.44 1.1.1.343]	09100 Metabolism	09101 Carbohydrate metabolism	00030 Pentose phosphate pathway [PATH:ko00030]
mRNA_2609	K01783	rpe, RPE; ribulose-phosphate 3-epimerase [EC:5.1.3.1]	09100 Metabolism	09101 Carbohydrate metabolism	00030 Pentose phosphate pathway [PATH:ko00030]
mRNA_4357	K00615	E2.2.1.1, tktA, tktB; transketolase [EC:2.2.1.1]	09100 Metabolism	09101 Carbohydrate metabolism	00030 Pentose phosphate pathway [PATH:ko00030]
mRNA_16289	K00615	E2.2.1.1, tktA, tktB; transketolase [EC:2.2.1.1]	09100 Metabolism	09101 Carbohydrate metabolism	00030 Pentose phosphate pathway [PATH:ko00030]
mRNA_13527	K00615	E2.2.1.1, tktA, tktB; transketolase [EC:2.2.1.1]	09100 Metabolism	09101 Carbohydrate metabolism	00030 Pentose phosphate pathway [PATH:ko00030]
mRNA_11374	K00615	E2.2.1.1, tktA, tktB; transketolase [EC:2.2.1.1]	09100 Metabolism	09101 Carbohydrate metabolism	00030 Pentose phosphate pathway [PATH:ko00030]
mRNA_13526	K00615	E2.2.1.1, tktA, tktB; transketolase [EC:2.2.1.1]	09100 Metabolism	09101 Carbohydrate metabolism	00030 Pentose phosphate pathway [PATH:ko00030]
mRNA_20037	K00615	E2.2.1.1, tktA, tktB; transketolase [EC:2.2.1.1]	09100 Metabolism	09101 Carbohydrate metabolism	00030 Pentose phosphate pathway [PATH:ko00030]
mRNA_4069	K00615	E2.2.1.1, tktA, tktB; transketolase [EC:2.2.1.1]	09100 Metabolism	09101 Carbohydrate metabolism	00030 Pentose phosphate pathway [PATH:ko00030]
mRNA_7672	K00615	E2.2.1.1, tktA, tktB; transketolase [EC:2.2.1.1]	09100 Metabolism	09101 Carbohydrate metabolism	00030 Pentose phosphate pathway [PATH:ko00030]
mRNA_20343	K00615	E2.2.1.1, tktA, tktB; transketolase [EC:2.2.1.1]	09100 Metabolism	09101 Carbohydrate metabolism	00030 Pentose phosphate pathway [PATH:ko00030]
mRNA_16290	K00616	E2.2.1.2, talA, talB; transaldolase [EC:2.2.1.2]	09100 Metabolism	09101 Carbohydrate metabolism	00030 Pentose phosphate pathway [PATH:ko00030]
mRNA_7260	K00616	E2.2.1.2, talA, talB; transaldolase [EC:2.2.1.2]	09100 Metabolism	09101 Carbohydrate metabolism	00030 Pentose phosphate pathway [PATH:ko00030]
mRNA_19379	K00616	E2.2.1.2, talA, talB; transaldolase [EC:2.2.1.2]	09100 Metabolism	09101 Carbohydrate metabolism	00030 Pentose phosphate pathway [PATH:ko00030]
mRNA_4358	K00616	E2.2.1.2, talA, talB; transaldolase [EC:2.2.1.2]	09100 Metabolism	09101 Carbohydrate metabolism	00030 Pentose phosphate pathway [PATH:ko00030]
mRNA_1333	K00616	E2.2.1.2, talA, talB; transaldolase [EC:2.2.1.2]	09100 Metabolism	09101 Carbohydrate metabolism	00030 Pentose phosphate pathway [PATH:ko00030]
mRNA_11346	K01807	rpiA; ribose 5-phosphate isomerase A [EC:5.3.1.6]	09100 Metabolism	09101 Carbohydrate metabolism	00030 Pentose phosphate pathway [PATH:ko00030]
mRNA_4084	K01807	rpiA; ribose 5-phosphate isomerase A [EC:5.3.1.6]	09100 Metabolism	09101 Carbohydrate metabolism	00030 Pentose phosphate pathway [PATH:ko00030]
mRNA_7476	K01808	rpiB; ribose 5-phosphate isomerase B [EC:5.3.1.6]	09100 Metabolism	09101 Carbohydrate metabolism	00030 Pentose phosphate pathway [PATH:ko00030]
mRNA_15578	K08093	hxlA; 3-hexulose-6-phosphate synthase [EC:4.1.2.43]	09100 Metabolism	09101 Carbohydrate metabolism	00030 Pentose phosphate pathway [PATH:ko00030]
mRNA_7674	K08094	hxlB; 6-phospho-3-hexuloisomerase [EC:5.3.1.27]	09100 Metabolism	09101 Carbohydrate metabolism	00030 Pentose phosphate pathway [PATH:ko00030]
mRNA_19163	K01619	deoC, DERA; deoxyribose-phosphate aldolase [EC:4.1.2.4]	09100 Metabolism	09101 Carbohydrate metabolism	00030 Pentose phosphate pathway [PATH:ko00030]
mRNA_14002	K01619	deoC, DERA; deoxyribose-phosphate aldolase [EC:4.1.2.4]	09100 Metabolism	09101 Carbohydrate metabolism	00030 Pentose phosphate pathway [PATH:ko00030]
mRNA_1798	K00852	rbsK, RBKS; ribokinase [EC:2.7.1.15]	09100 Metabolism	09101 Carbohydrate metabolism	00030 Pentose phosphate pathway [PATH:ko00030]
mRNA_12524	K00852	rbsK, RBKS; ribokinase [EC:2.7.1.15]	09100 Metabolism	09101 Carbohydrate metabolism	00030 Pentose phosphate pathway [PATH:ko00030]
mRNA_7279	K01839	deoB; phosphopentomutase [EC:5.4.2.7]	09100 Metabolism	09101 Carbohydrate metabolism	00030 Pentose phosphate pathway [PATH:ko00030]
mRNA_19399	K01839	deoB; phosphopentomutase [EC:5.4.2.7]	09100 Metabolism	09101 Carbohydrate metabolism	00030 Pentose phosphate pathway [PATH:ko00030]
mRNA_3753	K01839	deoB; phosphopentomutase [EC:5.4.2.7]	09100 Metabolism	09101 Carbohydrate metabolism	00030 Pentose phosphate pathway [PATH:ko00030]
mRNA_6842	K01835	pgm; phosphoglucomutase [EC:5.4.2.2]	09100 Metabolism	09101 Carbohydrate metabolism	00030 Pentose phosphate pathway [PATH:ko00030]
mRNA_11757	K01835	pgm; phosphoglucomutase [EC:5.4.2.2]	09100 Metabolism	09101 Carbohydrate metabolism	00030 Pentose phosphate pathway [PATH:ko00030]
mRNA_11840	K01835	pgm; phosphoglucomutase [EC:5.4.2.2]	09100 Metabolism	09101 Carbohydrate metabolism	00030 Pentose phosphate pathway [PATH:ko00030]
mRNA_20380	K15779	PGM2; phosphoglucomutase / phosphopentomutase [EC:5.4.2.2 5.4.2.7]	09100 Metabolism	09101 Carbohydrate metabolism	00030 Pentose phosphate pathway [PATH:ko00030]
mRNA_15899	K15779	PGM2; phosphoglucomutase / phosphopentomutase [EC:5.4.2.2 5.4.2.7]	09100 Metabolism	09101 Carbohydrate metabolism	00030 Pentose phosphate pathway [PATH:ko00030]
mRNA_10854	K00948	PRPS, prsA; ribose-phosphate pyrophosphokinase [EC:2.7.6.1]	09100 Metabolism	09101 Carbohydrate metabolism	00030 Pentose phosphate pathway [PATH:ko00030]
mRNA_6463	K00948	PRPS, prsA; ribose-phosphate pyrophosphokinase [EC:2.7.6.1]	09100 Metabolism	09101 Carbohydrate metabolism	00030 Pentose phosphate pathway [PATH:ko00030]
mRNA_10162	K00948	PRPS, prsA; ribose-phosphate pyrophosphokinase [EC:2.7.6.1]	09100 Metabolism	09101 Carbohydrate metabolism	00030 Pentose phosphate pathway [PATH:ko00030]
mRNA_6110	K01690	edd; phosphogluconate dehydratase [EC:4.2.1.12]	09100 Metabolism	09101 Carbohydrate metabolism	00030 Pentose phosphate pathway [PATH:ko00030]
mRNA_14563	K01690	edd; phosphogluconate dehydratase [EC:4.2.1.12]	09100 Metabolism	09101 Carbohydrate metabolism	00030 Pentose phosphate pathway [PATH:ko00030]
mRNA_14564	K01625	eda; 2-dehydro-3-deoxyphosphogluconate aldolase / (4S)-4-hydroxy-2-oxoglutarate aldolase [EC:4.1.2.14 4.1.3.42]	09100 Metabolism	09101 Carbohydrate metabolism	00030 Pentose phosphate pathway [PATH:ko00030]
mRNA_13688	K01625	eda; 2-dehydro-3-deoxyphosphogluconate aldolase / (4S)-4-hydroxy-2-oxoglutarate aldolase [EC:4.1.2.14 4.1.3.42]	09100 Metabolism	09101 Carbohydrate metabolism	00030 Pentose phosphate pathway [PATH:ko00030]
mRNA_6111	K01625	eda; 2-dehydro-3-deoxyphosphogluconate aldolase / (4S)-4-hydroxy-2-oxoglutarate aldolase [EC:4.1.2.14 4.1.3.42]	09100 Metabolism	09101 Carbohydrate metabolism	00030 Pentose phosphate pathway [PATH:ko00030]
mRNA_10938	K00131	gapN; glyceraldehyde-3-phosphate dehydrogenase (NADP+) [EC:1.2.1.9]	09100 Metabolism	09101 Carbohydrate metabolism	00030 Pentose phosphate pathway [PATH:ko00030]
mRNA_7187	K00117	gcd; quinoprotein glucose dehydrogenase [EC:1.1.5.2]	09100 Metabolism	09101 Carbohydrate metabolism	00030 Pentose phosphate pathway [PATH:ko00030]
mRNA_13307	K01053	gnl, RGN; gluconolactonase [EC:3.1.1.17]	09100 Metabolism	09101 Carbohydrate metabolism	00030 Pentose phosphate pathway [PATH:ko00030]
mRNA_3629	K00090	ghrB; glyoxylate/hydroxypyruvate/2-ketogluconate reductase [EC:1.1.1.79 1.1.1.81 1.1.1.215]	09100 Metabolism	09101 Carbohydrate metabolism	00030 Pentose phosphate pathway [PATH:ko00030]
mRNA_12814	K00851	idnK, gntK; gluconokinase [EC:2.7.1.12]	09100 Metabolism	09101 Carbohydrate metabolism	00030 Pentose phosphate pathway [PATH:ko00030]
mRNA_3710	K00851	idnK, gntK; gluconokinase [EC:2.7.1.12]	09100 Metabolism	09101 Carbohydrate metabolism	00030 Pentose phosphate pathway [PATH:ko00030]
mRNA_12073	K00874	kdgK; 2-dehydro-3-deoxygluconokinase [EC:2.7.1.45]	09100 Metabolism	09101 Carbohydrate metabolism	00030 Pentose phosphate pathway [PATH:ko00030]
mRNA_3650	K00874	kdgK; 2-dehydro-3-deoxygluconokinase [EC:2.7.1.45]	09100 Metabolism	09101 Carbohydrate metabolism	00030 Pentose phosphate pathway [PATH:ko00030]
mRNA_10328	K01623	ALDO; fructose-bisphosphate aldolase, class I [EC:4.1.2.13]	09100 Metabolism	09101 Carbohydrate metabolism	00030 Pentose phosphate pathway [PATH:ko00030]
mRNA_12642	K11645	fbaB; fructose-bisphosphate aldolase, class I [EC:4.1.2.13]	09100 Metabolism	09101 Carbohydrate metabolism	00030 Pentose phosphate pathway [PATH:ko00030]
mRNA_5940	K11645	fbaB; fructose-bisphosphate aldolase, class I [EC:4.1.2.13]	09100 Metabolism	09101 Carbohydrate metabolism	00030 Pentose phosphate pathway [PATH:ko00030]
mRNA_11363	K01624	FBA, fbaA; fructose-bisphosphate aldolase, class II [EC:4.1.2.13]	09100 Metabolism	09101 Carbohydrate metabolism	00030 Pentose phosphate pathway [PATH:ko00030]
mRNA_4078	K01624	FBA, fbaA; fructose-bisphosphate aldolase, class II [EC:4.1.2.13]	09100 Metabolism	09101 Carbohydrate metabolism	00030 Pentose phosphate pathway [PATH:ko00030]
mRNA_3564	K01624	FBA, fbaA; fructose-bisphosphate aldolase, class II [EC:4.1.2.13]	09100 Metabolism	09101 Carbohydrate metabolism	00030 Pentose phosphate pathway [PATH:ko00030]
mRNA_434	K16306	K16306; fructose-bisphosphate aldolase / 2-amino-3,7-dideoxy-D-threo-hept-6-ulosonate synthase [EC:4.1.2.13 2.2.1.10]	09100 Metabolism	09101 Carbohydrate metabolism	00030 Pentose phosphate pathway [PATH:ko00030]
mRNA_2981	K03841	FBP, fbp; fructose-1,6-bisphosphatase I [EC:3.1.3.11]	09100 Metabolism	09101 Carbohydrate metabolism	00030 Pentose phosphate pathway [PATH:ko00030]
mRNA_12601	K03841	FBP, fbp; fructose-1,6-bisphosphatase I [EC:3.1.3.11]	09100 Metabolism	09101 Carbohydrate metabolism	00030 Pentose phosphate pathway [PATH:ko00030]
mRNA_5191	K03841	FBP, fbp; fructose-1,6-bisphosphatase I [EC:3.1.3.11]	09100 Metabolism	09101 Carbohydrate metabolism	00030 Pentose phosphate pathway [PATH:ko00030]
mRNA_7382	K03841	FBP, fbp; fructose-1,6-bisphosphatase I [EC:3.1.3.11]	09100 Metabolism	09101 Carbohydrate metabolism	00030 Pentose phosphate pathway [PATH:ko00030]
mRNA_7596	K02446	glpX; fructose-1,6-bisphosphatase II [EC:3.1.3.11]	09100 Metabolism	09101 Carbohydrate metabolism	00030 Pentose phosphate pathway [PATH:ko00030]
mRNA_1870	K02446	glpX; fructose-1,6-bisphosphatase II [EC:3.1.3.11]	09100 Metabolism	09101 Carbohydrate metabolism	00030 Pentose phosphate pathway [PATH:ko00030]
mRNA_1862	K00850	pfkA, PFK; 6-phosphofructokinase 1 [EC:2.7.1.11]	09100 Metabolism	09101 Carbohydrate metabolism	00030 Pentose phosphate pathway [PATH:ko00030]
mRNA_13468	K00850	pfkA, PFK; 6-phosphofructokinase 1 [EC:2.7.1.11]	09100 Metabolism	09101 Carbohydrate metabolism	00030 Pentose phosphate pathway [PATH:ko00030]
mRNA_7605	K00850	pfkA, PFK; 6-phosphofructokinase 1 [EC:2.7.1.11]	09100 Metabolism	09101 Carbohydrate metabolism	00030 Pentose phosphate pathway [PATH:ko00030]
mRNA_6193	K16370	pfkB; 6-phosphofructokinase 2 [EC:2.7.1.11]	09100 Metabolism	09101 Carbohydrate metabolism	00030 Pentose phosphate pathway [PATH:ko00030]
mRNA_18417	K21071	pfk, pfp; ATP-dependent phosphofructokinase / diphosphate-dependent phosphofructokinase [EC:2.7.1.11 2.7.1.90]	09100 Metabolism	09101 Carbohydrate metabolism	00030 Pentose phosphate pathway [PATH:ko00030]
mRNA_4693	K00895	pfp, PFP; diphosphate-dependent phosphofructokinase [EC:2.7.1.90]	09100 Metabolism	09101 Carbohydrate metabolism	00030 Pentose phosphate pathway [PATH:ko00030]
mRNA_6803	K01051	E3.1.1.11; pectinesterase [EC:3.1.1.11]	09100 Metabolism	09101 Carbohydrate metabolism	00040 Pentose and glucuronate interconversions [PATH:ko00040]
mRNA_4123	K01815	kduI; 4-deoxy-L-threo-5-hexosulose-uronate ketol-isomerase [EC:5.3.1.17]	09100 Metabolism	09101 Carbohydrate metabolism	00040 Pentose and glucuronate interconversions [PATH:ko00040]
mRNA_4124	K00065	kduD; 2-dehydro-3-deoxy-D-gluconate 5-dehydrogenase [EC:1.1.1.127]	09100 Metabolism	09101 Carbohydrate metabolism	00040 Pentose and glucuronate interconversions [PATH:ko00040]
mRNA_11976	K01213	E3.2.1.67; galacturan 1,4-alpha-galacturonidase [EC:3.2.1.67]	09100 Metabolism	09101 Carbohydrate metabolism	00040 Pentose and glucuronate interconversions [PATH:ko00040]
mRNA_16721	K01812	uxaC; glucuronate isomerase [EC:5.3.1.12]	09100 Metabolism	09101 Carbohydrate metabolism	00040 Pentose and glucuronate interconversions [PATH:ko00040]
mRNA_6322	K00041	uxaB; tagaturonate reductase [EC:1.1.1.58]	09100 Metabolism	09101 Carbohydrate metabolism	00040 Pentose and glucuronate interconversions [PATH:ko00040]
mRNA_16720	K01685	uxaA; altronate hydrolase [EC:4.2.1.7]	09100 Metabolism	09101 Carbohydrate metabolism	00040 Pentose and glucuronate interconversions [PATH:ko00040]
mRNA_3906	K01685	uxaA; altronate hydrolase [EC:4.2.1.7]	09100 Metabolism	09101 Carbohydrate metabolism	00040 Pentose and glucuronate interconversions [PATH:ko00040]
mRNA_7318	K01686	uxuA; mannonate dehydratase [EC:4.2.1.8]	09100 Metabolism	09101 Carbohydrate metabolism	00040 Pentose and glucuronate interconversions [PATH:ko00040]
mRNA_15067	K01686	uxuA; mannonate dehydratase [EC:4.2.1.8]	09100 Metabolism	09101 Carbohydrate metabolism	00040 Pentose and glucuronate interconversions [PATH:ko00040]
mRNA_6288	K08323	rspA, manD; mannonate dehydratase [EC:4.2.1.8]	09100 Metabolism	09101 Carbohydrate metabolism	00040 Pentose and glucuronate interconversions [PATH:ko00040]
mRNA_12644	K00040	uxuB; fructuronate reductase [EC:1.1.1.57]	09100 Metabolism	09101 Carbohydrate metabolism	00040 Pentose and glucuronate interconversions [PATH:ko00040]
mRNA_7317	K00040	uxuB; fructuronate reductase [EC:1.1.1.57]	09100 Metabolism	09101 Carbohydrate metabolism	00040 Pentose and glucuronate interconversions [PATH:ko00040]
mRNA_6260	K01195	uidA, GUSB; beta-glucuronidase [EC:3.2.1.31]	09100 Metabolism	09101 Carbohydrate metabolism	00040 Pentose and glucuronate interconversions [PATH:ko00040]
mRNA_16456	K01195	uidA, GUSB; beta-glucuronidase [EC:3.2.1.31]	09100 Metabolism	09101 Carbohydrate metabolism	00040 Pentose and glucuronate interconversions [PATH:ko00040]
mRNA_5975	K00012	UGDH, ugd; UDPglucose 6-dehydrogenase [EC:1.1.1.22]	09100 Metabolism	09101 Carbohydrate metabolism	00040 Pentose and glucuronate interconversions [PATH:ko00040]
mRNA_18811	K00012	UGDH, ugd; UDPglucose 6-dehydrogenase [EC:1.1.1.22]	09100 Metabolism	09101 Carbohydrate metabolism	00040 Pentose and glucuronate interconversions [PATH:ko00040]
mRNA_13643	K00012	UGDH, ugd; UDPglucose 6-dehydrogenase [EC:1.1.1.22]	09100 Metabolism	09101 Carbohydrate metabolism	00040 Pentose and glucuronate interconversions [PATH:ko00040]
mRNA_16019	K00963	UGP2, galU, galF; UTP--glucose-1-phosphate uridylyltransferase [EC:2.7.7.9]	09100 Metabolism	09101 Carbohydrate metabolism	00040 Pentose and glucuronate interconversions [PATH:ko00040]
mRNA_1121	K00963	UGP2, galU, galF; UTP--glucose-1-phosphate uridylyltransferase [EC:2.7.7.9]	09100 Metabolism	09101 Carbohydrate metabolism	00040 Pentose and glucuronate interconversions [PATH:ko00040]
mRNA_5972	K00963	UGP2, galU, galF; UTP--glucose-1-phosphate uridylyltransferase [EC:2.7.7.9]	09100 Metabolism	09101 Carbohydrate metabolism	00040 Pentose and glucuronate interconversions [PATH:ko00040]
mRNA_6444	K00963	UGP2, galU, galF; UTP--glucose-1-phosphate uridylyltransferase [EC:2.7.7.9]	09100 Metabolism	09101 Carbohydrate metabolism	00040 Pentose and glucuronate interconversions [PATH:ko00040]
mRNA_4733	K00963	UGP2, galU, galF; UTP--glucose-1-phosphate uridylyltransferase [EC:2.7.7.9]	09100 Metabolism	09101 Carbohydrate metabolism	00040 Pentose and glucuronate interconversions [PATH:ko00040]
mRNA_18370	K00963	UGP2, galU, galF; UTP--glucose-1-phosphate uridylyltransferase [EC:2.7.7.9]	09100 Metabolism	09101 Carbohydrate metabolism	00040 Pentose and glucuronate interconversions [PATH:ko00040]
mRNA_2848	K00002	AKR1A1, adh; alcohol dehydrogenase (NADP+) [EC:1.1.1.2]	09100 Metabolism	09101 Carbohydrate metabolism	00040 Pentose and glucuronate interconversions [PATH:ko00040]
mRNA_2863	K00002	AKR1A1, adh; alcohol dehydrogenase (NADP+) [EC:1.1.1.2]	09100 Metabolism	09101 Carbohydrate metabolism	00040 Pentose and glucuronate interconversions [PATH:ko00040]
mRNA_8952	K00002	AKR1A1, adh; alcohol dehydrogenase (NADP+) [EC:1.1.1.2]	09100 Metabolism	09101 Carbohydrate metabolism	00040 Pentose and glucuronate interconversions [PATH:ko00040]
mRNA_11069	K00002	AKR1A1, adh; alcohol dehydrogenase (NADP+) [EC:1.1.1.2]	09100 Metabolism	09101 Carbohydrate metabolism	00040 Pentose and glucuronate interconversions [PATH:ko00040]
mRNA_2743	K00002	AKR1A1, adh; alcohol dehydrogenase (NADP+) [EC:1.1.1.2]	09100 Metabolism	09101 Carbohydrate metabolism	00040 Pentose and glucuronate interconversions [PATH:ko00040]
mRNA_9143	K13247	CRYL1; L-gulonate 3-dehydrogenase [EC:1.1.1.45]	09100 Metabolism	09101 Carbohydrate metabolism	00040 Pentose and glucuronate interconversions [PATH:ko00040]
mRNA_3615	K08092	dlgD; 3-dehydro-L-gulonate 2-dehydrogenase [EC:1.1.1.130]	09100 Metabolism	09101 Carbohydrate metabolism	00040 Pentose and glucuronate interconversions [PATH:ko00040]
mRNA_3613	K00880	lyxK; L-xylulokinase [EC:2.7.1.53]	09100 Metabolism	09101 Carbohydrate metabolism	00040 Pentose and glucuronate interconversions [PATH:ko00040]
mRNA_7409	K03078	ulaD, sgaH, sgbH; 3-dehydro-L-gulonate-6-phosphate decarboxylase [EC:4.1.1.85]	09100 Metabolism	09101 Carbohydrate metabolism	00040 Pentose and glucuronate interconversions [PATH:ko00040]
mRNA_7408	K03079	ulaE, sgaU, sgbU; L-ribulose-5-phosphate 3-epimerase [EC:5.1.3.22]	09100 Metabolism	09101 Carbohydrate metabolism	00040 Pentose and glucuronate interconversions [PATH:ko00040]
mRNA_11354	K03077	araD, ulaF, sgaE, sgbE; L-ribulose-5-phosphate 4-epimerase [EC:5.1.3.4]	09100 Metabolism	09101 Carbohydrate metabolism	00040 Pentose and glucuronate interconversions [PATH:ko00040]
mRNA_7407	K03077	araD, ulaF, sgaE, sgbE; L-ribulose-5-phosphate 4-epimerase [EC:5.1.3.4]	09100 Metabolism	09101 Carbohydrate metabolism	00040 Pentose and glucuronate interconversions [PATH:ko00040]
mRNA_2609	K01783	rpe, RPE; ribulose-phosphate 3-epimerase [EC:5.1.3.1]	09100 Metabolism	09101 Carbohydrate metabolism	00040 Pentose and glucuronate interconversions [PATH:ko00040]
mRNA_7226	K00853	araB; L-ribulokinase [EC:2.7.1.16]	09100 Metabolism	09101 Carbohydrate metabolism	00040 Pentose and glucuronate interconversions [PATH:ko00040]
mRNA_4816	K00854	xylB, XYLB; xylulokinase [EC:2.7.1.17]	09100 Metabolism	09101 Carbohydrate metabolism	00040 Pentose and glucuronate interconversions [PATH:ko00040]
mRNA_3625	K00854	xylB, XYLB; xylulokinase [EC:2.7.1.17]	09100 Metabolism	09101 Carbohydrate metabolism	00040 Pentose and glucuronate interconversions [PATH:ko00040]
mRNA_9120	K00854	xylB, XYLB; xylulokinase [EC:2.7.1.17]	09100 Metabolism	09101 Carbohydrate metabolism	00040 Pentose and glucuronate interconversions [PATH:ko00040]
mRNA_3624	K01805	xylA; xylose isomerase [EC:5.3.1.5]	09100 Metabolism	09101 Carbohydrate metabolism	00040 Pentose and glucuronate interconversions [PATH:ko00040]
mRNA_10646	K01805	xylA; xylose isomerase [EC:5.3.1.5]	09100 Metabolism	09101 Carbohydrate metabolism	00040 Pentose and glucuronate interconversions [PATH:ko00040]
mRNA_8975	K00011	AKR1B; aldehyde reductase [EC:1.1.1.21]	09100 Metabolism	09101 Carbohydrate metabolism	00040 Pentose and glucuronate interconversions [PATH:ko00040]
mRNA_298	K00011	AKR1B; aldehyde reductase [EC:1.1.1.21]	09100 Metabolism	09101 Carbohydrate metabolism	00040 Pentose and glucuronate interconversions [PATH:ko00040]
mRNA_20036	K03331	DCXR; L-xylulose reductase [EC:1.1.1.10]	09100 Metabolism	09101 Carbohydrate metabolism	00040 Pentose and glucuronate interconversions [PATH:ko00040]
mRNA_7615	K00848	rhaB; rhamnulokinase [EC:2.7.1.5]	09100 Metabolism	09101 Carbohydrate metabolism	00040 Pentose and glucuronate interconversions [PATH:ko00040]
mRNA_7616	K01629	rhaD; rhamnulose-1-phosphate aldolase [EC:4.1.2.19]	09100 Metabolism	09101 Carbohydrate metabolism	00040 Pentose and glucuronate interconversions [PATH:ko00040]
mRNA_20065	K09988	lyxA; D-lyxose ketol-isomerase [EC:5.3.1.15]	09100 Metabolism	09101 Carbohydrate metabolism	00040 Pentose and glucuronate interconversions [PATH:ko00040]
mRNA_20066	K00008	SORD, gutB; L-iditol 2-dehydrogenase [EC:1.1.1.14]	09100 Metabolism	09101 Carbohydrate metabolism	00040 Pentose and glucuronate interconversions [PATH:ko00040]
mRNA_7333	K22396	yjhG, yagF; xylonate dehydratase [EC:4.2.1.82]	09100 Metabolism	09101 Carbohydrate metabolism	00040 Pentose and glucuronate interconversions [PATH:ko00040]
mRNA_18759	K22187	xylA; alpha-ketoglutaric semialdehyde dehydrogenase [EC:1.2.1.-]	09100 Metabolism	09101 Carbohydrate metabolism	00040 Pentose and glucuronate interconversions [PATH:ko00040]
mRNA_4162	K01818	fucI; L-fucose/D-arabinose isomerase [EC:5.3.1.25 5.3.1.3]	09100 Metabolism	09101 Carbohydrate metabolism	00040 Pentose and glucuronate interconversions [PATH:ko00040]
mRNA_4161	K00879	fucK; L-fuculokinase [EC:2.7.1.51]	09100 Metabolism	09101 Carbohydrate metabolism	00040 Pentose and glucuronate interconversions [PATH:ko00040]
mRNA_4164	K01628	fucA; L-fuculose-phosphate aldolase [EC:4.1.2.17]	09100 Metabolism	09101 Carbohydrate metabolism	00040 Pentose and glucuronate interconversions [PATH:ko00040]
mRNA_1512	K19355	MAN; mannan endo-1,4-beta-mannosidase [EC:3.2.1.78]	09100 Metabolism	09101 Carbohydrate metabolism	00051 Fructose and mannose metabolism [PATH:ko00051]
mRNA_7023	K00847	E2.7.1.4, scrK; fructokinase [EC:2.7.1.4]	09100 Metabolism	09101 Carbohydrate metabolism	00051 Fructose and mannose metabolism [PATH:ko00051]
mRNA_2886	K00847	E2.7.1.4, scrK; fructokinase [EC:2.7.1.4]	09100 Metabolism	09101 Carbohydrate metabolism	00051 Fructose and mannose metabolism [PATH:ko00051]
mRNA_18964	K00847	E2.7.1.4, scrK; fructokinase [EC:2.7.1.4]	09100 Metabolism	09101 Carbohydrate metabolism	00051 Fructose and mannose metabolism [PATH:ko00051]
mRNA_8032	K01809	manA, MPI; mannose-6-phosphate isomerase [EC:5.3.1.8]	09100 Metabolism	09101 Carbohydrate metabolism	00051 Fructose and mannose metabolism [PATH:ko00051]
mRNA_9041	K01809	manA, MPI; mannose-6-phosphate isomerase [EC:5.3.1.8]	09100 Metabolism	09101 Carbohydrate metabolism	00051 Fructose and mannose metabolism [PATH:ko00051]
mRNA_6264	K01809	manA, MPI; mannose-6-phosphate isomerase [EC:5.3.1.8]	09100 Metabolism	09101 Carbohydrate metabolism	00051 Fructose and mannose metabolism [PATH:ko00051]
mRNA_8684	K17497	PMM; phosphomannomutase [EC:5.4.2.8]	09100 Metabolism	09101 Carbohydrate metabolism	00051 Fructose and mannose metabolism [PATH:ko00051]
mRNA_5967	K01840	manB; phosphomannomutase [EC:5.4.2.8]	09100 Metabolism	09101 Carbohydrate metabolism	00051 Fructose and mannose metabolism [PATH:ko00051]
mRNA_5973	K01840	manB; phosphomannomutase [EC:5.4.2.8]	09100 Metabolism	09101 Carbohydrate metabolism	00051 Fructose and mannose metabolism [PATH:ko00051]
mRNA_19178	K01840	manB; phosphomannomutase [EC:5.4.2.8]	09100 Metabolism	09101 Carbohydrate metabolism	00051 Fructose and mannose metabolism [PATH:ko00051]
mRNA_5966	K00971	manC, cpsB; mannose-1-phosphate guanylyltransferase [EC:2.7.7.13]	09100 Metabolism	09101 Carbohydrate metabolism	00051 Fructose and mannose metabolism [PATH:ko00051]
mRNA_12136	K00971	manC, cpsB; mannose-1-phosphate guanylyltransferase [EC:2.7.7.13]	09100 Metabolism	09101 Carbohydrate metabolism	00051 Fructose and mannose metabolism [PATH:ko00051]
mRNA_4860	K00966	GMPP; mannose-1-phosphate guanylyltransferase [EC:2.7.7.13]	09100 Metabolism	09101 Carbohydrate metabolism	00051 Fructose and mannose metabolism [PATH:ko00051]
mRNA_3099	K00966	GMPP; mannose-1-phosphate guanylyltransferase [EC:2.7.7.13]	09100 Metabolism	09101 Carbohydrate metabolism	00051 Fructose and mannose metabolism [PATH:ko00051]
mRNA_17106	K01711	gmd, GMDS; GDPmannose 4,6-dehydratase [EC:4.2.1.47]	09100 Metabolism	09101 Carbohydrate metabolism	00051 Fructose and mannose metabolism [PATH:ko00051]
mRNA_5964	K01711	gmd, GMDS; GDPmannose 4,6-dehydratase [EC:4.2.1.47]	09100 Metabolism	09101 Carbohydrate metabolism	00051 Fructose and mannose metabolism [PATH:ko00051]
mRNA_20013	K02377	TSTA3, fcl; GDP-L-fucose synthase [EC:1.1.1.271]	09100 Metabolism	09101 Carbohydrate metabolism	00051 Fructose and mannose metabolism [PATH:ko00051]
mRNA_9557	K00976	FPGT; fucose-1-phosphate guanylyltransferase [EC:2.7.7.30]	09100 Metabolism	09101 Carbohydrate metabolism	00051 Fructose and mannose metabolism [PATH:ko00051]
mRNA_7863	K05305	FUK; fucokinase [EC:2.7.1.52]	09100 Metabolism	09101 Carbohydrate metabolism	00051 Fructose and mannose metabolism [PATH:ko00051]
mRNA_4162	K01818	fucI; L-fucose/D-arabinose isomerase [EC:5.3.1.25 5.3.1.3]	09100 Metabolism	09101 Carbohydrate metabolism	00051 Fructose and mannose metabolism [PATH:ko00051]
mRNA_4161	K00879	fucK; L-fuculokinase [EC:2.7.1.51]	09100 Metabolism	09101 Carbohydrate metabolism	00051 Fructose and mannose metabolism [PATH:ko00051]
mRNA_4164	K01628	fucA; L-fuculose-phosphate aldolase [EC:4.1.2.17]	09100 Metabolism	09101 Carbohydrate metabolism	00051 Fructose and mannose metabolism [PATH:ko00051]
mRNA_19414	K18334	fucD; L-fuconate dehydratase [EC:4.2.1.68]	09100 Metabolism	09101 Carbohydrate metabolism	00051 Fructose and mannose metabolism [PATH:ko00051]
mRNA_5834	K12661	LRA3, rhmD; L-rhamnonate dehydratase [EC:4.2.1.90]	09100 Metabolism	09101 Carbohydrate metabolism	00051 Fructose and mannose metabolism [PATH:ko00051]
mRNA_5836	K12660	rhmA; 2-dehydro-3-deoxy-L-rhamnonate aldolase [EC:4.1.2.53]	09100 Metabolism	09101 Carbohydrate metabolism	00051 Fructose and mannose metabolism [PATH:ko00051]
mRNA_7615	K00848	rhaB; rhamnulokinase [EC:2.7.1.5]	09100 Metabolism	09101 Carbohydrate metabolism	00051 Fructose and mannose metabolism [PATH:ko00051]
mRNA_7616	K01629	rhaD; rhamnulose-1-phosphate aldolase [EC:4.1.2.19]	09100 Metabolism	09101 Carbohydrate metabolism	00051 Fructose and mannose metabolism [PATH:ko00051]
mRNA_6049	K07026	E3.1.3.70; mannosyl-3-phosphoglycerate phosphatase [EC:3.1.3.70]	09100 Metabolism	09101 Carbohydrate metabolism	00051 Fructose and mannose metabolism [PATH:ko00051]
mRNA_1862	K00850	pfkA, PFK; 6-phosphofructokinase 1 [EC:2.7.1.11]	09100 Metabolism	09101 Carbohydrate metabolism	00051 Fructose and mannose metabolism [PATH:ko00051]
mRNA_13468	K00850	pfkA, PFK; 6-phosphofructokinase 1 [EC:2.7.1.11]	09100 Metabolism	09101 Carbohydrate metabolism	00051 Fructose and mannose metabolism [PATH:ko00051]
mRNA_7605	K00850	pfkA, PFK; 6-phosphofructokinase 1 [EC:2.7.1.11]	09100 Metabolism	09101 Carbohydrate metabolism	00051 Fructose and mannose metabolism [PATH:ko00051]
mRNA_6193	K16370	pfkB; 6-phosphofructokinase 2 [EC:2.7.1.11]	09100 Metabolism	09101 Carbohydrate metabolism	00051 Fructose and mannose metabolism [PATH:ko00051]
mRNA_18417	K21071	pfk, pfp; ATP-dependent phosphofructokinase / diphosphate-dependent phosphofructokinase [EC:2.7.1.11 2.7.1.90]	09100 Metabolism	09101 Carbohydrate metabolism	00051 Fructose and mannose metabolism [PATH:ko00051]
mRNA_4693	K00895	pfp, PFP; diphosphate-dependent phosphofructokinase [EC:2.7.1.90]	09100 Metabolism	09101 Carbohydrate metabolism	00051 Fructose and mannose metabolism [PATH:ko00051]
mRNA_2981	K03841	FBP, fbp; fructose-1,6-bisphosphatase I [EC:3.1.3.11]	09100 Metabolism	09101 Carbohydrate metabolism	00051 Fructose and mannose metabolism [PATH:ko00051]
mRNA_12601	K03841	FBP, fbp; fructose-1,6-bisphosphatase I [EC:3.1.3.11]	09100 Metabolism	09101 Carbohydrate metabolism	00051 Fructose and mannose metabolism [PATH:ko00051]
mRNA_5191	K03841	FBP, fbp; fructose-1,6-bisphosphatase I [EC:3.1.3.11]	09100 Metabolism	09101 Carbohydrate metabolism	00051 Fructose and mannose metabolism [PATH:ko00051]
mRNA_7382	K03841	FBP, fbp; fructose-1,6-bisphosphatase I [EC:3.1.3.11]	09100 Metabolism	09101 Carbohydrate metabolism	00051 Fructose and mannose metabolism [PATH:ko00051]
mRNA_7596	K02446	glpX; fructose-1,6-bisphosphatase II [EC:3.1.3.11]	09100 Metabolism	09101 Carbohydrate metabolism	00051 Fructose and mannose metabolism [PATH:ko00051]
mRNA_1870	K02446	glpX; fructose-1,6-bisphosphatase II [EC:3.1.3.11]	09100 Metabolism	09101 Carbohydrate metabolism	00051 Fructose and mannose metabolism [PATH:ko00051]
mRNA_3604	K00009	mtlD; mannitol-1-phosphate 5-dehydrogenase [EC:1.1.1.17]	09100 Metabolism	09101 Carbohydrate metabolism	00051 Fructose and mannose metabolism [PATH:ko00051]
mRNA_12080	K00009	mtlD; mannitol-1-phosphate 5-dehydrogenase [EC:1.1.1.17]	09100 Metabolism	09101 Carbohydrate metabolism	00051 Fructose and mannose metabolism [PATH:ko00051]
mRNA_4071	K19956	sorE; L-sorbose 1-phosphate reductase [EC:1.1.1.-]	09100 Metabolism	09101 Carbohydrate metabolism	00051 Fructose and mannose metabolism [PATH:ko00051]
mRNA_15060	K00882	fruK; 1-phosphofructokinase [EC:2.7.1.56]	09100 Metabolism	09101 Carbohydrate metabolism	00051 Fructose and mannose metabolism [PATH:ko00051]
mRNA_20066	K00008	SORD, gutB; L-iditol 2-dehydrogenase [EC:1.1.1.14]	09100 Metabolism	09101 Carbohydrate metabolism	00051 Fructose and mannose metabolism [PATH:ko00051]
mRNA_8975	K00011	AKR1B; aldehyde reductase [EC:1.1.1.21]	09100 Metabolism	09101 Carbohydrate metabolism	00051 Fructose and mannose metabolism [PATH:ko00051]
mRNA_298	K00011	AKR1B; aldehyde reductase [EC:1.1.1.21]	09100 Metabolism	09101 Carbohydrate metabolism	00051 Fructose and mannose metabolism [PATH:ko00051]
mRNA_3624	K01805	xylA; xylose isomerase [EC:5.3.1.5]	09100 Metabolism	09101 Carbohydrate metabolism	00051 Fructose and mannose metabolism [PATH:ko00051]
mRNA_10646	K01805	xylA; xylose isomerase [EC:5.3.1.5]	09100 Metabolism	09101 Carbohydrate metabolism	00051 Fructose and mannose metabolism [PATH:ko00051]
mRNA_10328	K01623	ALDO; fructose-bisphosphate aldolase, class I [EC:4.1.2.13]	09100 Metabolism	09101 Carbohydrate metabolism	00051 Fructose and mannose metabolism [PATH:ko00051]
mRNA_12642	K11645	fbaB; fructose-bisphosphate aldolase, class I [EC:4.1.2.13]	09100 Metabolism	09101 Carbohydrate metabolism	00051 Fructose and mannose metabolism [PATH:ko00051]
mRNA_5940	K11645	fbaB; fructose-bisphosphate aldolase, class I [EC:4.1.2.13]	09100 Metabolism	09101 Carbohydrate metabolism	00051 Fructose and mannose metabolism [PATH:ko00051]
mRNA_11363	K01624	FBA, fbaA; fructose-bisphosphate aldolase, class II [EC:4.1.2.13]	09100 Metabolism	09101 Carbohydrate metabolism	00051 Fructose and mannose metabolism [PATH:ko00051]
mRNA_4078	K01624	FBA, fbaA; fructose-bisphosphate aldolase, class II [EC:4.1.2.13]	09100 Metabolism	09101 Carbohydrate metabolism	00051 Fructose and mannose metabolism [PATH:ko00051]
mRNA_3564	K01624	FBA, fbaA; fructose-bisphosphate aldolase, class II [EC:4.1.2.13]	09100 Metabolism	09101 Carbohydrate metabolism	00051 Fructose and mannose metabolism [PATH:ko00051]
mRNA_434	K16306	K16306; fructose-bisphosphate aldolase / 2-amino-3,7-dideoxy-D-threo-hept-6-ulosonate synthase [EC:4.1.2.13 2.2.1.10]	09100 Metabolism	09101 Carbohydrate metabolism	00051 Fructose and mannose metabolism [PATH:ko00051]
mRNA_10252	K01803	TPI, tpiA; triosephosphate isomerase (TIM) [EC:5.3.1.1]	09100 Metabolism	09101 Carbohydrate metabolism	00051 Fructose and mannose metabolism [PATH:ko00051]
mRNA_1864	K01803	TPI, tpiA; triosephosphate isomerase (TIM) [EC:5.3.1.1]	09100 Metabolism	09101 Carbohydrate metabolism	00051 Fructose and mannose metabolism [PATH:ko00051]
mRNA_7602	K01803	TPI, tpiA; triosephosphate isomerase (TIM) [EC:5.3.1.1]	09100 Metabolism	09101 Carbohydrate metabolism	00051 Fructose and mannose metabolism [PATH:ko00051]
mRNA_1421	K00863	DAK, TKFC; triose/dihydroxyacetone kinase / FAD-AMP lyase (cyclizing) [EC:2.7.1.28 2.7.1.29 4.6.1.15]	09100 Metabolism	09101 Carbohydrate metabolism	00051 Fructose and mannose metabolism [PATH:ko00051]
mRNA_7481	K00881	alsK; allose kinase [EC:2.7.1.55]	09100 Metabolism	09101 Carbohydrate metabolism	00051 Fructose and mannose metabolism [PATH:ko00051]
mRNA_7476	K01808	rpiB; ribose 5-phosphate isomerase B [EC:5.3.1.6]	09100 Metabolism	09101 Carbohydrate metabolism	00051 Fructose and mannose metabolism [PATH:ko00051]
mRNA_5893	K02770	fruA; fructose PTS system EIIBC or EIIC component [EC:2.7.1.202]	09100 Metabolism	09101 Carbohydrate metabolism	00051 Fructose and mannose metabolism [PATH:ko00051]
mRNA_15059	K02770	fruA; fructose PTS system EIIBC or EIIC component [EC:2.7.1.202]	09100 Metabolism	09101 Carbohydrate metabolism	00051 Fructose and mannose metabolism [PATH:ko00051]
mRNA_7546	K11196	levF; fructose PTS system EIIC component	09100 Metabolism	09101 Carbohydrate metabolism	00051 Fructose and mannose metabolism [PATH:ko00051]
mRNA_6132	K02794	manX; mannose PTS system EIIAB component [EC:2.7.1.191]	09100 Metabolism	09101 Carbohydrate metabolism	00051 Fructose and mannose metabolism [PATH:ko00051]
mRNA_3048	K02794	manX; mannose PTS system EIIAB component [EC:2.7.1.191]	09100 Metabolism	09101 Carbohydrate metabolism	00051 Fructose and mannose metabolism [PATH:ko00051]
mRNA_6131	K02795	manY; mannose PTS system EIIC component	09100 Metabolism	09101 Carbohydrate metabolism	00051 Fructose and mannose metabolism [PATH:ko00051]
mRNA_3049	K02796	manZ; mannose PTS system EIID component	09100 Metabolism	09101 Carbohydrate metabolism	00051 Fructose and mannose metabolism [PATH:ko00051]
mRNA_3605	K02800	mtlA, cmtA; mannitol PTS system EIICBA or EIICB component [EC:2.7.1.197]	09100 Metabolism	09101 Carbohydrate metabolism	00051 Fructose and mannose metabolism [PATH:ko00051]
mRNA_12079	K02800	mtlA, cmtA; mannitol PTS system EIICBA or EIICB component [EC:2.7.1.197]	09100 Metabolism	09101 Carbohydrate metabolism	00051 Fructose and mannose metabolism [PATH:ko00051]
mRNA_4451	K19270	hxpA; mannitol-1-/sugar-/sorbitol-6-phosphatase [EC:3.1.3.22 3.1.3.23 3.1.3.50]	09100 Metabolism	09101 Carbohydrate metabolism	00051 Fructose and mannose metabolism [PATH:ko00051]
mRNA_6190	K24204	hxpB; mannitol-1-/sugar-/sorbitol-6-/2-deoxyglucose-6-phosphatase [EC:3.1.3.22 3.1.3.23 3.1.3.50 3.1.3.68]	09100 Metabolism	09101 Carbohydrate metabolism	00051 Fructose and mannose metabolism [PATH:ko00051]
mRNA_4220	K02782	srlE; glucitol/sorbitol PTS system EIIB component [EC:2.7.1.198]	09100 Metabolism	09101 Carbohydrate metabolism	00051 Fructose and mannose metabolism [PATH:ko00051]
mRNA_17120	K01785	galM, GALM; aldose 1-epimerase [EC:5.1.3.3]	09100 Metabolism	09101 Carbohydrate metabolism	00052 Galactose metabolism [PATH:ko00052]
mRNA_6814	K01785	galM, GALM; aldose 1-epimerase [EC:5.1.3.3]	09100 Metabolism	09101 Carbohydrate metabolism	00052 Galactose metabolism [PATH:ko00052]
mRNA_12416	K00965	galT, GALT; UDPglucose--hexose-1-phosphate uridylyltransferase [EC:2.7.7.12]	09100 Metabolism	09101 Carbohydrate metabolism	00052 Galactose metabolism [PATH:ko00052]
mRNA_19167	K01784	galE, GALE; UDP-glucose 4-epimerase [EC:5.1.3.2]	09100 Metabolism	09101 Carbohydrate metabolism	00052 Galactose metabolism [PATH:ko00052]
mRNA_17387	K01784	galE, GALE; UDP-glucose 4-epimerase [EC:5.1.3.2]	09100 Metabolism	09101 Carbohydrate metabolism	00052 Galactose metabolism [PATH:ko00052]
mRNA_4740	K01784	galE, GALE; UDP-glucose 4-epimerase [EC:5.1.3.2]	09100 Metabolism	09101 Carbohydrate metabolism	00052 Galactose metabolism [PATH:ko00052]
mRNA_6813	K01784	galE, GALE; UDP-glucose 4-epimerase [EC:5.1.3.2]	09100 Metabolism	09101 Carbohydrate metabolism	00052 Galactose metabolism [PATH:ko00052]
mRNA_16019	K00963	UGP2, galU, galF; UTP--glucose-1-phosphate uridylyltransferase [EC:2.7.7.9]	09100 Metabolism	09101 Carbohydrate metabolism	00052 Galactose metabolism [PATH:ko00052]
mRNA_1121	K00963	UGP2, galU, galF; UTP--glucose-1-phosphate uridylyltransferase [EC:2.7.7.9]	09100 Metabolism	09101 Carbohydrate metabolism	00052 Galactose metabolism [PATH:ko00052]
mRNA_5972	K00963	UGP2, galU, galF; UTP--glucose-1-phosphate uridylyltransferase [EC:2.7.7.9]	09100 Metabolism	09101 Carbohydrate metabolism	00052 Galactose metabolism [PATH:ko00052]
mRNA_6444	K00963	UGP2, galU, galF; UTP--glucose-1-phosphate uridylyltransferase [EC:2.7.7.9]	09100 Metabolism	09101 Carbohydrate metabolism	00052 Galactose metabolism [PATH:ko00052]
mRNA_4733	K00963	UGP2, galU, galF; UTP--glucose-1-phosphate uridylyltransferase [EC:2.7.7.9]	09100 Metabolism	09101 Carbohydrate metabolism	00052 Galactose metabolism [PATH:ko00052]
mRNA_18370	K00963	UGP2, galU, galF; UTP--glucose-1-phosphate uridylyltransferase [EC:2.7.7.9]	09100 Metabolism	09101 Carbohydrate metabolism	00052 Galactose metabolism [PATH:ko00052]
mRNA_6842	K01835	pgm; phosphoglucomutase [EC:5.4.2.2]	09100 Metabolism	09101 Carbohydrate metabolism	00052 Galactose metabolism [PATH:ko00052]
mRNA_11757	K01835	pgm; phosphoglucomutase [EC:5.4.2.2]	09100 Metabolism	09101 Carbohydrate metabolism	00052 Galactose metabolism [PATH:ko00052]
mRNA_11840	K01835	pgm; phosphoglucomutase [EC:5.4.2.2]	09100 Metabolism	09101 Carbohydrate metabolism	00052 Galactose metabolism [PATH:ko00052]
mRNA_20380	K15779	PGM2; phosphoglucomutase / phosphopentomutase [EC:5.4.2.2 5.4.2.7]	09100 Metabolism	09101 Carbohydrate metabolism	00052 Galactose metabolism [PATH:ko00052]
mRNA_15899	K15779	PGM2; phosphoglucomutase / phosphopentomutase [EC:5.4.2.2 5.4.2.7]	09100 Metabolism	09101 Carbohydrate metabolism	00052 Galactose metabolism [PATH:ko00052]
mRNA_4396	K00845	glk; glucokinase [EC:2.7.1.2]	09100 Metabolism	09101 Carbohydrate metabolism	00052 Galactose metabolism [PATH:ko00052]
mRNA_10546	K00845	glk; glucokinase [EC:2.7.1.2]	09100 Metabolism	09101 Carbohydrate metabolism	00052 Galactose metabolism [PATH:ko00052]
mRNA_17857	K25026	glk; glucokinase [EC:2.7.1.2]	09100 Metabolism	09101 Carbohydrate metabolism	00052 Galactose metabolism [PATH:ko00052]
mRNA_3565	K25026	glk; glucokinase [EC:2.7.1.2]	09100 Metabolism	09101 Carbohydrate metabolism	00052 Galactose metabolism [PATH:ko00052]
mRNA_7045	K01190	lacZ; beta-galactosidase [EC:3.2.1.23]	09100 Metabolism	09101 Carbohydrate metabolism	00052 Galactose metabolism [PATH:ko00052]
mRNA_3917	K12111	ebgA; evolved beta-galactosidase subunit alpha [EC:3.2.1.23]	09100 Metabolism	09101 Carbohydrate metabolism	00052 Galactose metabolism [PATH:ko00052]
mRNA_18583	K12309	GLB1, ELNR1; beta-galactosidase [EC:3.2.1.23]	09100 Metabolism	09101 Carbohydrate metabolism	00052 Galactose metabolism [PATH:ko00052]
mRNA_20577	K07966	B4GALT1; beta-1,4-galactosyltransferase 1 [EC:2.4.1.22 2.4.1.90 2.4.1.38 2.4.1.-]	09100 Metabolism	09101 Carbohydrate metabolism	00052 Galactose metabolism [PATH:ko00052]
mRNA_7456	K07406	melA; alpha-galactosidase [EC:3.2.1.22]	09100 Metabolism	09101 Carbohydrate metabolism	00052 Galactose metabolism [PATH:ko00052]
mRNA_20115	K07407	E3.2.1.22B, galA, rafA; alpha-galactosidase [EC:3.2.1.22]	09100 Metabolism	09101 Carbohydrate metabolism	00052 Galactose metabolism [PATH:ko00052]
mRNA_8975	K00011	AKR1B; aldehyde reductase [EC:1.1.1.21]	09100 Metabolism	09101 Carbohydrate metabolism	00052 Galactose metabolism [PATH:ko00052]
mRNA_298	K00011	AKR1B; aldehyde reductase [EC:1.1.1.21]	09100 Metabolism	09101 Carbohydrate metabolism	00052 Galactose metabolism [PATH:ko00052]
mRNA_7329	K02775	gatC, sgcC; galactitol PTS system EIIC component	09100 Metabolism	09101 Carbohydrate metabolism	00052 Galactose metabolism [PATH:ko00052]
mRNA_3683	K02775	gatC, sgcC; galactitol PTS system EIIC component	09100 Metabolism	09101 Carbohydrate metabolism	00052 Galactose metabolism [PATH:ko00052]
mRNA_5944	K00094	E1.1.1.251, gatD; galactitol-1-phosphate 5-dehydrogenase [EC:1.1.1.251]	09100 Metabolism	09101 Carbohydrate metabolism	00052 Galactose metabolism [PATH:ko00052]
mRNA_1862	K00850	pfkA, PFK; 6-phosphofructokinase 1 [EC:2.7.1.11]	09100 Metabolism	09101 Carbohydrate metabolism	00052 Galactose metabolism [PATH:ko00052]
mRNA_13468	K00850	pfkA, PFK; 6-phosphofructokinase 1 [EC:2.7.1.11]	09100 Metabolism	09101 Carbohydrate metabolism	00052 Galactose metabolism [PATH:ko00052]
mRNA_7605	K00850	pfkA, PFK; 6-phosphofructokinase 1 [EC:2.7.1.11]	09100 Metabolism	09101 Carbohydrate metabolism	00052 Galactose metabolism [PATH:ko00052]
mRNA_6193	K16370	pfkB; 6-phosphofructokinase 2 [EC:2.7.1.11]	09100 Metabolism	09101 Carbohydrate metabolism	00052 Galactose metabolism [PATH:ko00052]
mRNA_18417	K21071	pfk, pfp; ATP-dependent phosphofructokinase / diphosphate-dependent phosphofructokinase [EC:2.7.1.11 2.7.1.90]	09100 Metabolism	09101 Carbohydrate metabolism	00052 Galactose metabolism [PATH:ko00052]
mRNA_5941	K08302	gatY-kbaY; tagatose 1,6-diphosphate aldolase GatY/KbaY [EC:4.1.2.40]	09100 Metabolism	09101 Carbohydrate metabolism	00052 Galactose metabolism [PATH:ko00052]
mRNA_5942	K16371	gatZ-kbaZ; D-tagatose-1,6-bisphosphate aldolase subunit GatZ/KbaZ	09100 Metabolism	09101 Carbohydrate metabolism	00052 Galactose metabolism [PATH:ko00052]
mRNA_3886	K16371	gatZ-kbaZ; D-tagatose-1,6-bisphosphate aldolase subunit GatZ/KbaZ	09100 Metabolism	09101 Carbohydrate metabolism	00052 Galactose metabolism [PATH:ko00052]
mRNA_3533	K01684	dgoD; galactonate dehydratase [EC:4.2.1.6]	09100 Metabolism	09101 Carbohydrate metabolism	00052 Galactose metabolism [PATH:ko00052]
mRNA_20191	K01193	INV, sacA; beta-fructofuranosidase [EC:3.2.1.26]	09100 Metabolism	09101 Carbohydrate metabolism	00052 Galactose metabolism [PATH:ko00052]
mRNA_18967	K01193	INV, sacA; beta-fructofuranosidase [EC:3.2.1.26]	09100 Metabolism	09101 Carbohydrate metabolism	00052 Galactose metabolism [PATH:ko00052]
mRNA_4707	K01187	malZ; alpha-glucosidase [EC:3.2.1.20]	09100 Metabolism	09101 Carbohydrate metabolism	00052 Galactose metabolism [PATH:ko00052]
mRNA_20430	K01187	malZ; alpha-glucosidase [EC:3.2.1.20]	09100 Metabolism	09101 Carbohydrate metabolism	00052 Galactose metabolism [PATH:ko00052]
mRNA_1511	K01187	malZ; alpha-glucosidase [EC:3.2.1.20]	09100 Metabolism	09101 Carbohydrate metabolism	00052 Galactose metabolism [PATH:ko00052]
mRNA_7016	K01187	malZ; alpha-glucosidase [EC:3.2.1.20]	09100 Metabolism	09101 Carbohydrate metabolism	00052 Galactose metabolism [PATH:ko00052]
mRNA_2172	K01187	malZ; alpha-glucosidase [EC:3.2.1.20]	09100 Metabolism	09101 Carbohydrate metabolism	00052 Galactose metabolism [PATH:ko00052]
mRNA_10208	K12316	GAA; lysosomal alpha-glucosidase [EC:3.2.1.20]	09100 Metabolism	09101 Carbohydrate metabolism	00052 Galactose metabolism [PATH:ko00052]
mRNA_3885	K02745	agaV; N-acetylgalactosamine PTS system EIIB component [EC:2.7.1.-]	09100 Metabolism	09101 Carbohydrate metabolism	00052 Galactose metabolism [PATH:ko00052]
mRNA_3883	K02082	agaS; D-galactosamine 6-phosphate deaminase/isomerase [EC:3.5.99.-]	09100 Metabolism	09101 Carbohydrate metabolism	00052 Galactose metabolism [PATH:ko00052]
mRNA_3882	K10984	agaB; galactosamine PTS system EIIB component [EC:2.7.1.-]	09100 Metabolism	09101 Carbohydrate metabolism	00052 Galactose metabolism [PATH:ko00052]
mRNA_3881	K10985	agaC; galactosamine PTS system EIIC component	09100 Metabolism	09101 Carbohydrate metabolism	00052 Galactose metabolism [PATH:ko00052]
mRNA_5975	K00012	UGDH, ugd; UDPglucose 6-dehydrogenase [EC:1.1.1.22]	09100 Metabolism	09101 Carbohydrate metabolism	00053 Ascorbate and aldarate metabolism [PATH:ko00053]
mRNA_18811	K00012	UGDH, ugd; UDPglucose 6-dehydrogenase [EC:1.1.1.22]	09100 Metabolism	09101 Carbohydrate metabolism	00053 Ascorbate and aldarate metabolism [PATH:ko00053]
mRNA_13643	K00012	UGDH, ugd; UDPglucose 6-dehydrogenase [EC:1.1.1.22]	09100 Metabolism	09101 Carbohydrate metabolism	00053 Ascorbate and aldarate metabolism [PATH:ko00053]
mRNA_6260	K01195	uidA, GUSB; beta-glucuronidase [EC:3.2.1.31]	09100 Metabolism	09101 Carbohydrate metabolism	00053 Ascorbate and aldarate metabolism [PATH:ko00053]
mRNA_16456	K01195	uidA, GUSB; beta-glucuronidase [EC:3.2.1.31]	09100 Metabolism	09101 Carbohydrate metabolism	00053 Ascorbate and aldarate metabolism [PATH:ko00053]
mRNA_18477	K00469	MIOX; inositol oxygenase [EC:1.13.99.1]	09100 Metabolism	09101 Carbohydrate metabolism	00053 Ascorbate and aldarate metabolism [PATH:ko00053]
mRNA_2848	K00002	AKR1A1, adh; alcohol dehydrogenase (NADP+) [EC:1.1.1.2]	09100 Metabolism	09101 Carbohydrate metabolism	00053 Ascorbate and aldarate metabolism [PATH:ko00053]
mRNA_2863	K00002	AKR1A1, adh; alcohol dehydrogenase (NADP+) [EC:1.1.1.2]	09100 Metabolism	09101 Carbohydrate metabolism	00053 Ascorbate and aldarate metabolism [PATH:ko00053]
mRNA_8952	K00002	AKR1A1, adh; alcohol dehydrogenase (NADP+) [EC:1.1.1.2]	09100 Metabolism	09101 Carbohydrate metabolism	00053 Ascorbate and aldarate metabolism [PATH:ko00053]
mRNA_11069	K00002	AKR1A1, adh; alcohol dehydrogenase (NADP+) [EC:1.1.1.2]	09100 Metabolism	09101 Carbohydrate metabolism	00053 Ascorbate and aldarate metabolism [PATH:ko00053]
mRNA_2743	K00002	AKR1A1, adh; alcohol dehydrogenase (NADP+) [EC:1.1.1.2]	09100 Metabolism	09101 Carbohydrate metabolism	00053 Ascorbate and aldarate metabolism [PATH:ko00053]
mRNA_13307	K01053	gnl, RGN; gluconolactonase [EC:3.1.1.17]	09100 Metabolism	09101 Carbohydrate metabolism	00053 Ascorbate and aldarate metabolism [PATH:ko00053]
mRNA_8043	K10046	GME; GDP-D-mannose 3', 5'-epimerase [EC:5.1.3.18 5.1.3.-]	09100 Metabolism	09101 Carbohydrate metabolism	00053 Ascorbate and aldarate metabolism [PATH:ko00053]
mRNA_11843	K08679	GAE, cap1J; UDP-glucuronate 4-epimerase [EC:5.1.3.6]	09100 Metabolism	09101 Carbohydrate metabolism	00053 Ascorbate and aldarate metabolism [PATH:ko00053]
mRNA_7296	K23007	lgoD; L-galactonate 5-dehydrogenase [EC:1.1.1.414]	09100 Metabolism	09101 Carbohydrate metabolism	00053 Ascorbate and aldarate metabolism [PATH:ko00053]
mRNA_7410	K02821	ulaC, sgaA; ascorbate PTS system EIIA or EIIAB component [EC:2.7.1.194]	09100 Metabolism	09101 Carbohydrate metabolism	00053 Ascorbate and aldarate metabolism [PATH:ko00053]
mRNA_7411	K03475	ulaA, sgaT; ascorbate PTS system EIIC component	09100 Metabolism	09101 Carbohydrate metabolism	00053 Ascorbate and aldarate metabolism [PATH:ko00053]
mRNA_7412	K03476	ulaG; L-ascorbate 6-phosphate lactonase [EC:3.1.1.-]	09100 Metabolism	09101 Carbohydrate metabolism	00053 Ascorbate and aldarate metabolism [PATH:ko00053]
mRNA_7409	K03078	ulaD, sgaH, sgbH; 3-dehydro-L-gulonate-6-phosphate decarboxylase [EC:4.1.1.85]	09100 Metabolism	09101 Carbohydrate metabolism	00053 Ascorbate and aldarate metabolism [PATH:ko00053]
mRNA_7408	K03079	ulaE, sgaU, sgbU; L-ribulose-5-phosphate 3-epimerase [EC:5.1.3.22]	09100 Metabolism	09101 Carbohydrate metabolism	00053 Ascorbate and aldarate metabolism [PATH:ko00053]
mRNA_11354	K03077	araD, ulaF, sgaE, sgbE; L-ribulose-5-phosphate 4-epimerase [EC:5.1.3.4]	09100 Metabolism	09101 Carbohydrate metabolism	00053 Ascorbate and aldarate metabolism [PATH:ko00053]
mRNA_7407	K03077	araD, ulaF, sgaE, sgbE; L-ribulose-5-phosphate 4-epimerase [EC:5.1.3.4]	09100 Metabolism	09101 Carbohydrate metabolism	00053 Ascorbate and aldarate metabolism [PATH:ko00053]
mRNA_3615	K08092	dlgD; 3-dehydro-L-gulonate 2-dehydrogenase [EC:1.1.1.130]	09100 Metabolism	09101 Carbohydrate metabolism	00053 Ascorbate and aldarate metabolism [PATH:ko00053]
mRNA_3613	K00880	lyxK; L-xylulokinase [EC:2.7.1.53]	09100 Metabolism	09101 Carbohydrate metabolism	00053 Ascorbate and aldarate metabolism [PATH:ko00053]
mRNA_13142	K00128	ALDH; aldehyde dehydrogenase (NAD+) [EC:1.2.1.3]	09100 Metabolism	09101 Carbohydrate metabolism	00053 Ascorbate and aldarate metabolism [PATH:ko00053]
mRNA_10859	K00128	ALDH; aldehyde dehydrogenase (NAD+) [EC:1.2.1.3]	09100 Metabolism	09101 Carbohydrate metabolism	00053 Ascorbate and aldarate metabolism [PATH:ko00053]
mRNA_18823	K00128	ALDH; aldehyde dehydrogenase (NAD+) [EC:1.2.1.3]	09100 Metabolism	09101 Carbohydrate metabolism	00053 Ascorbate and aldarate metabolism [PATH:ko00053]
mRNA_16772	K14085	ALDH7A1; aldehyde dehydrogenase family 7 member A1 [EC:1.2.1.31 1.2.1.8 1.2.1.3]	09100 Metabolism	09101 Carbohydrate metabolism	00053 Ascorbate and aldarate metabolism [PATH:ko00053]
mRNA_14601	K00149	ALDH9A1; aldehyde dehydrogenase family 9 member A1 [EC:1.2.1.47 1.2.1.3]	09100 Metabolism	09101 Carbohydrate metabolism	00053 Ascorbate and aldarate metabolism [PATH:ko00053]
mRNA_4175	K01706	gudD; glucarate dehydratase [EC:4.2.1.40]	09100 Metabolism	09101 Carbohydrate metabolism	00053 Ascorbate and aldarate metabolism [PATH:ko00053]
mRNA_18755	K01707	kdgD; 5-dehydro-4-deoxyglucarate dehydratase [EC:4.2.1.41]	09100 Metabolism	09101 Carbohydrate metabolism	00053 Ascorbate and aldarate metabolism [PATH:ko00053]
mRNA_3888	K01708	garD; galactarate dehydratase [EC:4.2.1.42]	09100 Metabolism	09101 Carbohydrate metabolism	00053 Ascorbate and aldarate metabolism [PATH:ko00053]
mRNA_12111	K18981	udh; uronate dehydrogenase [EC:1.1.1.203]	09100 Metabolism	09101 Carbohydrate metabolism	00053 Ascorbate and aldarate metabolism [PATH:ko00053]
mRNA_18966	K02810	scrA, sacP, sacX, ptsS; sucrose PTS system EIIBCA or EIIBC component [EC:2.7.1.211]	09100 Metabolism	09101 Carbohydrate metabolism	00500 Starch and sucrose metabolism [PATH:ko00500]
mRNA_20191	K01193	INV, sacA; beta-fructofuranosidase [EC:3.2.1.26]	09100 Metabolism	09101 Carbohydrate metabolism	00500 Starch and sucrose metabolism [PATH:ko00500]
mRNA_18967	K01193	INV, sacA; beta-fructofuranosidase [EC:3.2.1.26]	09100 Metabolism	09101 Carbohydrate metabolism	00500 Starch and sucrose metabolism [PATH:ko00500]
mRNA_4707	K01187	malZ; alpha-glucosidase [EC:3.2.1.20]	09100 Metabolism	09101 Carbohydrate metabolism	00500 Starch and sucrose metabolism [PATH:ko00500]
mRNA_20430	K01187	malZ; alpha-glucosidase [EC:3.2.1.20]	09100 Metabolism	09101 Carbohydrate metabolism	00500 Starch and sucrose metabolism [PATH:ko00500]
mRNA_1511	K01187	malZ; alpha-glucosidase [EC:3.2.1.20]	09100 Metabolism	09101 Carbohydrate metabolism	00500 Starch and sucrose metabolism [PATH:ko00500]
mRNA_7016	K01187	malZ; alpha-glucosidase [EC:3.2.1.20]	09100 Metabolism	09101 Carbohydrate metabolism	00500 Starch and sucrose metabolism [PATH:ko00500]
mRNA_2172	K01187	malZ; alpha-glucosidase [EC:3.2.1.20]	09100 Metabolism	09101 Carbohydrate metabolism	00500 Starch and sucrose metabolism [PATH:ko00500]
mRNA_10208	K12316	GAA; lysosomal alpha-glucosidase [EC:3.2.1.20]	09100 Metabolism	09101 Carbohydrate metabolism	00500 Starch and sucrose metabolism [PATH:ko00500]
mRNA_16019	K00963	UGP2, galU, galF; UTP--glucose-1-phosphate uridylyltransferase [EC:2.7.7.9]	09100 Metabolism	09101 Carbohydrate metabolism	00500 Starch and sucrose metabolism [PATH:ko00500]
mRNA_1121	K00963	UGP2, galU, galF; UTP--glucose-1-phosphate uridylyltransferase [EC:2.7.7.9]	09100 Metabolism	09101 Carbohydrate metabolism	00500 Starch and sucrose metabolism [PATH:ko00500]
mRNA_5972	K00963	UGP2, galU, galF; UTP--glucose-1-phosphate uridylyltransferase [EC:2.7.7.9]	09100 Metabolism	09101 Carbohydrate metabolism	00500 Starch and sucrose metabolism [PATH:ko00500]
mRNA_6444	K00963	UGP2, galU, galF; UTP--glucose-1-phosphate uridylyltransferase [EC:2.7.7.9]	09100 Metabolism	09101 Carbohydrate metabolism	00500 Starch and sucrose metabolism [PATH:ko00500]
mRNA_4733	K00963	UGP2, galU, galF; UTP--glucose-1-phosphate uridylyltransferase [EC:2.7.7.9]	09100 Metabolism	09101 Carbohydrate metabolism	00500 Starch and sucrose metabolism [PATH:ko00500]
mRNA_18370	K00963	UGP2, galU, galF; UTP--glucose-1-phosphate uridylyltransferase [EC:2.7.7.9]	09100 Metabolism	09101 Carbohydrate metabolism	00500 Starch and sucrose metabolism [PATH:ko00500]
mRNA_11010	K01513	ENPP1_3, CD203; ectonucleotide pyrophosphatase/phosphodiesterase family member 1/3 [EC:3.1.4.1 3.6.1.9]	09100 Metabolism	09101 Carbohydrate metabolism	00500 Starch and sucrose metabolism [PATH:ko00500]
mRNA_11170	K01210	E3.2.1.58; glucan 1,3-beta-glucosidase [EC:3.2.1.58]	09100 Metabolism	09101 Carbohydrate metabolism	00500 Starch and sucrose metabolism [PATH:ko00500]
mRNA_10511	K05349	bglX; beta-glucosidase [EC:3.2.1.21]	09100 Metabolism	09101 Carbohydrate metabolism	00500 Starch and sucrose metabolism [PATH:ko00500]
mRNA_5920	K05349	bglX; beta-glucosidase [EC:3.2.1.21]	09100 Metabolism	09101 Carbohydrate metabolism	00500 Starch and sucrose metabolism [PATH:ko00500]
mRNA_12846	K05349	bglX; beta-glucosidase [EC:3.2.1.21]	09100 Metabolism	09101 Carbohydrate metabolism	00500 Starch and sucrose metabolism [PATH:ko00500]
mRNA_2103	K05349	bglX; beta-glucosidase [EC:3.2.1.21]	09100 Metabolism	09101 Carbohydrate metabolism	00500 Starch and sucrose metabolism [PATH:ko00500]
mRNA_3644	K00694	bcsA; cellulose synthase (UDP-forming) [EC:2.4.1.12]	09100 Metabolism	09101 Carbohydrate metabolism	00500 Starch and sucrose metabolism [PATH:ko00500]
mRNA_2107	K01179	E3.2.1.4; endoglucanase [EC:3.2.1.4]	09100 Metabolism	09101 Carbohydrate metabolism	00500 Starch and sucrose metabolism [PATH:ko00500]
mRNA_15730	K01179	E3.2.1.4; endoglucanase [EC:3.2.1.4]	09100 Metabolism	09101 Carbohydrate metabolism	00500 Starch and sucrose metabolism [PATH:ko00500]
mRNA_17368	K01179	E3.2.1.4; endoglucanase [EC:3.2.1.4]	09100 Metabolism	09101 Carbohydrate metabolism	00500 Starch and sucrose metabolism [PATH:ko00500]
mRNA_18107	K01179	E3.2.1.4; endoglucanase [EC:3.2.1.4]	09100 Metabolism	09101 Carbohydrate metabolism	00500 Starch and sucrose metabolism [PATH:ko00500]
mRNA_17135	K01179	E3.2.1.4; endoglucanase [EC:3.2.1.4]	09100 Metabolism	09101 Carbohydrate metabolism	00500 Starch and sucrose metabolism [PATH:ko00500]
mRNA_6183	K02761	celB, chbC; cellobiose PTS system EIIC component	09100 Metabolism	09101 Carbohydrate metabolism	00500 Starch and sucrose metabolism [PATH:ko00500]
mRNA_19937	K02761	celB, chbC; cellobiose PTS system EIIC component	09100 Metabolism	09101 Carbohydrate metabolism	00500 Starch and sucrose metabolism [PATH:ko00500]
mRNA_17343	K01222	E3.2.1.86A, celF; 6-phospho-beta-glucosidase [EC:3.2.1.86]	09100 Metabolism	09101 Carbohydrate metabolism	00500 Starch and sucrose metabolism [PATH:ko00500]
mRNA_6185	K01222	E3.2.1.86A, celF; 6-phospho-beta-glucosidase [EC:3.2.1.86]	09100 Metabolism	09101 Carbohydrate metabolism	00500 Starch and sucrose metabolism [PATH:ko00500]
mRNA_12114	K01223	E3.2.1.86B, bglA; 6-phospho-beta-glucosidase [EC:3.2.1.86]	09100 Metabolism	09101 Carbohydrate metabolism	00500 Starch and sucrose metabolism [PATH:ko00500]
mRNA_4095	K01223	E3.2.1.86B, bglA; 6-phospho-beta-glucosidase [EC:3.2.1.86]	09100 Metabolism	09101 Carbohydrate metabolism	00500 Starch and sucrose metabolism [PATH:ko00500]
mRNA_6314	K01223	E3.2.1.86B, bglA; 6-phospho-beta-glucosidase [EC:3.2.1.86]	09100 Metabolism	09101 Carbohydrate metabolism	00500 Starch and sucrose metabolism [PATH:ko00500]
mRNA_19936	K01223	E3.2.1.86B, bglA; 6-phospho-beta-glucosidase [EC:3.2.1.86]	09100 Metabolism	09101 Carbohydrate metabolism	00500 Starch and sucrose metabolism [PATH:ko00500]
mRNA_5290	K00978	rfbF; glucose-1-phosphate cytidylyltransferase [EC:2.7.7.33]	09100 Metabolism	09101 Carbohydrate metabolism	00500 Starch and sucrose metabolism [PATH:ko00500]
mRNA_15571	K00703	glgA; starch synthase [EC:2.4.1.21]	09100 Metabolism	09101 Carbohydrate metabolism	00500 Starch and sucrose metabolism [PATH:ko00500]
mRNA_3716	K00703	glgA; starch synthase [EC:2.4.1.21]	09100 Metabolism	09101 Carbohydrate metabolism	00500 Starch and sucrose metabolism [PATH:ko00500]
mRNA_8067	K00750	GYG1, GYG2; glycogenin [EC:2.4.1.186]	09100 Metabolism	09101 Carbohydrate metabolism	00500 Starch and sucrose metabolism [PATH:ko00500]
mRNA_4986	K00700	GBE1, glgB; 1,4-alpha-glucan branching enzyme [EC:2.4.1.18]	09100 Metabolism	09101 Carbohydrate metabolism	00500 Starch and sucrose metabolism [PATH:ko00500]
mRNA_3715	K00700	GBE1, glgB; 1,4-alpha-glucan branching enzyme [EC:2.4.1.18]	09100 Metabolism	09101 Carbohydrate metabolism	00500 Starch and sucrose metabolism [PATH:ko00500]
mRNA_15570	K00700	GBE1, glgB; 1,4-alpha-glucan branching enzyme [EC:2.4.1.18]	09100 Metabolism	09101 Carbohydrate metabolism	00500 Starch and sucrose metabolism [PATH:ko00500]
mRNA_15572	K00688	PYG, glgP; glycogen phosphorylase [EC:2.4.1.1]	09100 Metabolism	09101 Carbohydrate metabolism	00500 Starch and sucrose metabolism [PATH:ko00500]
mRNA_3726	K00688	PYG, glgP; glycogen phosphorylase [EC:2.4.1.1]	09100 Metabolism	09101 Carbohydrate metabolism	00500 Starch and sucrose metabolism [PATH:ko00500]
mRNA_11674	K00688	PYG, glgP; glycogen phosphorylase [EC:2.4.1.1]	09100 Metabolism	09101 Carbohydrate metabolism	00500 Starch and sucrose metabolism [PATH:ko00500]
mRNA_3717	K00688	PYG, glgP; glycogen phosphorylase [EC:2.4.1.1]	09100 Metabolism	09101 Carbohydrate metabolism	00500 Starch and sucrose metabolism [PATH:ko00500]
mRNA_6062	K01176	AMY, amyA, malS; alpha-amylase [EC:3.2.1.1]	09100 Metabolism	09101 Carbohydrate metabolism	00500 Starch and sucrose metabolism [PATH:ko00500]
mRNA_3618	K01176	AMY, amyA, malS; alpha-amylase [EC:3.2.1.1]	09100 Metabolism	09101 Carbohydrate metabolism	00500 Starch and sucrose metabolism [PATH:ko00500]
mRNA_11070	K05343	treS; maltose alpha-D-glucosyltransferase / alpha-amylase [EC:5.4.99.16 3.2.1.1]	09100 Metabolism	09101 Carbohydrate metabolism	00500 Starch and sucrose metabolism [PATH:ko00500]
mRNA_12699	K01177	E3.2.1.2; beta-amylase [EC:3.2.1.2]	09100 Metabolism	09101 Carbohydrate metabolism	00500 Starch and sucrose metabolism [PATH:ko00500]
mRNA_15582	K00705	malQ; 4-alpha-glucanotransferase [EC:2.4.1.25]	09100 Metabolism	09101 Carbohydrate metabolism	00500 Starch and sucrose metabolism [PATH:ko00500]
mRNA_17295	K00705	malQ; 4-alpha-glucanotransferase [EC:2.4.1.25]	09100 Metabolism	09101 Carbohydrate metabolism	00500 Starch and sucrose metabolism [PATH:ko00500]
mRNA_8368	K02777	crr; sugar PTS system EIIA component [EC:2.7.1.-]	09100 Metabolism	09101 Carbohydrate metabolism	00500 Starch and sucrose metabolism [PATH:ko00500]
mRNA_4378	K02777	crr; sugar PTS system EIIA component [EC:2.7.1.-]	09100 Metabolism	09101 Carbohydrate metabolism	00500 Starch and sucrose metabolism [PATH:ko00500]
mRNA_6257	K02791	malX; maltose/glucose PTS system EIICB component [EC:2.7.1.199 2.7.1.208]	09100 Metabolism	09101 Carbohydrate metabolism	00500 Starch and sucrose metabolism [PATH:ko00500]
mRNA_6080	K00697	otsA; trehalose 6-phosphate synthase [EC:2.4.1.15 2.4.1.347]	09100 Metabolism	09101 Carbohydrate metabolism	00500 Starch and sucrose metabolism [PATH:ko00500]
mRNA_10876	K00697	otsA; trehalose 6-phosphate synthase [EC:2.4.1.15 2.4.1.347]	09100 Metabolism	09101 Carbohydrate metabolism	00500 Starch and sucrose metabolism [PATH:ko00500]
mRNA_19526	K16055	TPS; trehalose 6-phosphate synthase/phosphatase [EC:2.4.1.15 3.1.3.12]	09100 Metabolism	09101 Carbohydrate metabolism	00500 Starch and sucrose metabolism [PATH:ko00500]
mRNA_4679	K16055	TPS; trehalose 6-phosphate synthase/phosphatase [EC:2.4.1.15 3.1.3.12]	09100 Metabolism	09101 Carbohydrate metabolism	00500 Starch and sucrose metabolism [PATH:ko00500]
mRNA_4687	K16055	TPS; trehalose 6-phosphate synthase/phosphatase [EC:2.4.1.15 3.1.3.12]	09100 Metabolism	09101 Carbohydrate metabolism	00500 Starch and sucrose metabolism [PATH:ko00500]
mRNA_3657	K01194	TREH, treA, treF; alpha,alpha-trehalase [EC:3.2.1.28]	09100 Metabolism	09101 Carbohydrate metabolism	00500 Starch and sucrose metabolism [PATH:ko00500]
mRNA_10022	K01194	TREH, treA, treF; alpha,alpha-trehalase [EC:3.2.1.28]	09100 Metabolism	09101 Carbohydrate metabolism	00500 Starch and sucrose metabolism [PATH:ko00500]
mRNA_6471	K01194	TREH, treA, treF; alpha,alpha-trehalase [EC:3.2.1.28]	09100 Metabolism	09101 Carbohydrate metabolism	00500 Starch and sucrose metabolism [PATH:ko00500]
mRNA_2300	K22934	E3.2.1.28; alpha,alpha-trehalase [EC:3.2.1.28]	09100 Metabolism	09101 Carbohydrate metabolism	00500 Starch and sucrose metabolism [PATH:ko00500]
mRNA_9100	K02819	treB, treP; trehalose PTS system EIIBC or EIIBCA component [EC:2.7.1.201]	09100 Metabolism	09101 Carbohydrate metabolism	00500 Starch and sucrose metabolism [PATH:ko00500]
mRNA_7374	K02819	treB, treP; trehalose PTS system EIIBC or EIIBCA component [EC:2.7.1.201]	09100 Metabolism	09101 Carbohydrate metabolism	00500 Starch and sucrose metabolism [PATH:ko00500]
mRNA_9099	K01226	treC; trehalose-6-phosphate hydrolase [EC:3.2.1.93]	09100 Metabolism	09101 Carbohydrate metabolism	00500 Starch and sucrose metabolism [PATH:ko00500]
mRNA_7375	K01226	treC; trehalose-6-phosphate hydrolase [EC:3.2.1.93]	09100 Metabolism	09101 Carbohydrate metabolism	00500 Starch and sucrose metabolism [PATH:ko00500]
mRNA_6842	K01835	pgm; phosphoglucomutase [EC:5.4.2.2]	09100 Metabolism	09101 Carbohydrate metabolism	00500 Starch and sucrose metabolism [PATH:ko00500]
mRNA_11757	K01835	pgm; phosphoglucomutase [EC:5.4.2.2]	09100 Metabolism	09101 Carbohydrate metabolism	00500 Starch and sucrose metabolism [PATH:ko00500]
mRNA_11840	K01835	pgm; phosphoglucomutase [EC:5.4.2.2]	09100 Metabolism	09101 Carbohydrate metabolism	00500 Starch and sucrose metabolism [PATH:ko00500]
mRNA_20380	K15779	PGM2; phosphoglucomutase / phosphopentomutase [EC:5.4.2.2 5.4.2.7]	09100 Metabolism	09101 Carbohydrate metabolism	00500 Starch and sucrose metabolism [PATH:ko00500]
mRNA_15899	K15779	PGM2; phosphoglucomutase / phosphopentomutase [EC:5.4.2.2 5.4.2.7]	09100 Metabolism	09101 Carbohydrate metabolism	00500 Starch and sucrose metabolism [PATH:ko00500]
mRNA_4396	K00845	glk; glucokinase [EC:2.7.1.2]	09100 Metabolism	09101 Carbohydrate metabolism	00500 Starch and sucrose metabolism [PATH:ko00500]
mRNA_10546	K00845	glk; glucokinase [EC:2.7.1.2]	09100 Metabolism	09101 Carbohydrate metabolism	00500 Starch and sucrose metabolism [PATH:ko00500]
mRNA_17857	K25026	glk; glucokinase [EC:2.7.1.2]	09100 Metabolism	09101 Carbohydrate metabolism	00500 Starch and sucrose metabolism [PATH:ko00500]
mRNA_3565	K25026	glk; glucokinase [EC:2.7.1.2]	09100 Metabolism	09101 Carbohydrate metabolism	00500 Starch and sucrose metabolism [PATH:ko00500]
mRNA_8220	K01810	GPI, pgi; glucose-6-phosphate isomerase [EC:5.3.1.9]	09100 Metabolism	09101 Carbohydrate metabolism	00500 Starch and sucrose metabolism [PATH:ko00500]
mRNA_14550	K01810	GPI, pgi; glucose-6-phosphate isomerase [EC:5.3.1.9]	09100 Metabolism	09101 Carbohydrate metabolism	00500 Starch and sucrose metabolism [PATH:ko00500]
mRNA_1464	K01810	GPI, pgi; glucose-6-phosphate isomerase [EC:5.3.1.9]	09100 Metabolism	09101 Carbohydrate metabolism	00500 Starch and sucrose metabolism [PATH:ko00500]
mRNA_7541	K01810	GPI, pgi; glucose-6-phosphate isomerase [EC:5.3.1.9]	09100 Metabolism	09101 Carbohydrate metabolism	00500 Starch and sucrose metabolism [PATH:ko00500]
mRNA_7023	K00847	E2.7.1.4, scrK; fructokinase [EC:2.7.1.4]	09100 Metabolism	09101 Carbohydrate metabolism	00500 Starch and sucrose metabolism [PATH:ko00500]
mRNA_2886	K00847	E2.7.1.4, scrK; fructokinase [EC:2.7.1.4]	09100 Metabolism	09101 Carbohydrate metabolism	00500 Starch and sucrose metabolism [PATH:ko00500]
mRNA_18964	K00847	E2.7.1.4, scrK; fructokinase [EC:2.7.1.4]	09100 Metabolism	09101 Carbohydrate metabolism	00500 Starch and sucrose metabolism [PATH:ko00500]
mRNA_12356	K01183	E3.2.1.14; chitinase [EC:3.2.1.14]	09100 Metabolism	09101 Carbohydrate metabolism	00520 Amino sugar and nucleotide sugar metabolism [PATH:ko00520]
mRNA_12122	K01183	E3.2.1.14; chitinase [EC:3.2.1.14]	09100 Metabolism	09101 Carbohydrate metabolism	00520 Amino sugar and nucleotide sugar metabolism [PATH:ko00520]
mRNA_13656	K01183	E3.2.1.14; chitinase [EC:3.2.1.14]	09100 Metabolism	09101 Carbohydrate metabolism	00520 Amino sugar and nucleotide sugar metabolism [PATH:ko00520]
mRNA_11745	K01183	E3.2.1.14; chitinase [EC:3.2.1.14]	09100 Metabolism	09101 Carbohydrate metabolism	00520 Amino sugar and nucleotide sugar metabolism [PATH:ko00520]
mRNA_16293	K01183	E3.2.1.14; chitinase [EC:3.2.1.14]	09100 Metabolism	09101 Carbohydrate metabolism	00520 Amino sugar and nucleotide sugar metabolism [PATH:ko00520]
mRNA_3777	K13381	chiA; bifunctional chitinase/lysozyme [EC:3.2.1.14 3.2.1.17]	09100 Metabolism	09101 Carbohydrate metabolism	00520 Amino sugar and nucleotide sugar metabolism [PATH:ko00520]
mRNA_6558	K01207	nagZ; beta-N-acetylhexosaminidase [EC:3.2.1.52]	09100 Metabolism	09101 Carbohydrate metabolism	00520 Amino sugar and nucleotide sugar metabolism [PATH:ko00520]
mRNA_9036	K01207	nagZ; beta-N-acetylhexosaminidase [EC:3.2.1.52]	09100 Metabolism	09101 Carbohydrate metabolism	00520 Amino sugar and nucleotide sugar metabolism [PATH:ko00520]
mRNA_9103	K12373	HEXA_B; hexosaminidase [EC:3.2.1.52]	09100 Metabolism	09101 Carbohydrate metabolism	00520 Amino sugar and nucleotide sugar metabolism [PATH:ko00520]
mRNA_13301	K12373	HEXA_B; hexosaminidase [EC:3.2.1.52]	09100 Metabolism	09101 Carbohydrate metabolism	00520 Amino sugar and nucleotide sugar metabolism [PATH:ko00520]
mRNA_8368	K02777	crr; sugar PTS system EIIA component [EC:2.7.1.-]	09100 Metabolism	09101 Carbohydrate metabolism	00520 Amino sugar and nucleotide sugar metabolism [PATH:ko00520]
mRNA_4378	K02777	crr; sugar PTS system EIIA component [EC:2.7.1.-]	09100 Metabolism	09101 Carbohydrate metabolism	00520 Amino sugar and nucleotide sugar metabolism [PATH:ko00520]
mRNA_4372	K11192	murP; N-acetylmuramic acid PTS system EIICB component [EC:2.7.1.192]	09100 Metabolism	09101 Carbohydrate metabolism	00520 Amino sugar and nucleotide sugar metabolism [PATH:ko00520]
mRNA_6244	K09001	anmK; anhydro-N-acetylmuramic acid kinase [EC:2.7.1.170]	09100 Metabolism	09101 Carbohydrate metabolism	00520 Amino sugar and nucleotide sugar metabolism [PATH:ko00520]
mRNA_16056	K07106	murQ; N-acetylmuramic acid 6-phosphate etherase [EC:4.2.1.126]	09100 Metabolism	09101 Carbohydrate metabolism	00520 Amino sugar and nucleotide sugar metabolism [PATH:ko00520]
mRNA_4373	K07106	murQ; N-acetylmuramic acid 6-phosphate etherase [EC:4.2.1.126]	09100 Metabolism	09101 Carbohydrate metabolism	00520 Amino sugar and nucleotide sugar metabolism [PATH:ko00520]
mRNA_6856	K02804	nagE; N-acetylglucosamine PTS system EIICBA or EIICB component [EC:2.7.1.193]	09100 Metabolism	09101 Carbohydrate metabolism	00520 Amino sugar and nucleotide sugar metabolism [PATH:ko00520]
mRNA_6547	K00884	NAGK, nagK; N-acetylglucosamine kinase [EC:2.7.1.59]	09100 Metabolism	09101 Carbohydrate metabolism	00520 Amino sugar and nucleotide sugar metabolism [PATH:ko00520]
mRNA_12471	K00972	UAP1; UDP-N-acetylglucosamine/UDP-N-acetylgalactosamine diphosphorylase [EC:2.7.7.23 2.7.7.83]	09100 Metabolism	09101 Carbohydrate metabolism	00520 Amino sugar and nucleotide sugar metabolism [PATH:ko00520]
mRNA_1781	K04042	glmU; bifunctional UDP-N-acetylglucosamine pyrophosphorylase / glucosamine-1-phosphate N-acetyltransferase [EC:2.7.7.23 2.3.1.157]	09100 Metabolism	09101 Carbohydrate metabolism	00520 Amino sugar and nucleotide sugar metabolism [PATH:ko00520]
mRNA_3508	K04042	glmU; bifunctional UDP-N-acetylglucosamine pyrophosphorylase / glucosamine-1-phosphate N-acetyltransferase [EC:2.7.7.23 2.3.1.157]	09100 Metabolism	09101 Carbohydrate metabolism	00520 Amino sugar and nucleotide sugar metabolism [PATH:ko00520]
mRNA_18376	K18674	GALK2; N-acetylgalactosamine kinase [EC:2.7.1.157]	09100 Metabolism	09101 Carbohydrate metabolism	00520 Amino sugar and nucleotide sugar metabolism [PATH:ko00520]
mRNA_3840	K00885	nanK; N-acylmannosamine kinase [EC:2.7.1.60]	09100 Metabolism	09101 Carbohydrate metabolism	00520 Amino sugar and nucleotide sugar metabolism [PATH:ko00520]
mRNA_8607	K01787	RENBP; N-acylglucosamine 2-epimerase [EC:5.1.3.8]	09100 Metabolism	09101 Carbohydrate metabolism	00520 Amino sugar and nucleotide sugar metabolism [PATH:ko00520]
mRNA_12706	K01639	E4.1.3.3, nanA, NPL; N-acetylneuraminate lyase [EC:4.1.3.3]	09100 Metabolism	09101 Carbohydrate metabolism	00520 Amino sugar and nucleotide sugar metabolism [PATH:ko00520]
mRNA_3838	K01639	E4.1.3.3, nanA, NPL; N-acetylneuraminate lyase [EC:4.1.3.3]	09100 Metabolism	09101 Carbohydrate metabolism	00520 Amino sugar and nucleotide sugar metabolism [PATH:ko00520]
mRNA_13912	K01639	E4.1.3.3, nanA, NPL; N-acetylneuraminate lyase [EC:4.1.3.3]	09100 Metabolism	09101 Carbohydrate metabolism	00520 Amino sugar and nucleotide sugar metabolism [PATH:ko00520]
mRNA_19913	K00326	E1.6.2.2; cytochrome-b5 reductase [EC:1.6.2.2]	09100 Metabolism	09101 Carbohydrate metabolism	00520 Amino sugar and nucleotide sugar metabolism [PATH:ko00520]
mRNA_16409	K00326	E1.6.2.2; cytochrome-b5 reductase [EC:1.6.2.2]	09100 Metabolism	09101 Carbohydrate metabolism	00520 Amino sugar and nucleotide sugar metabolism [PATH:ko00520]
mRNA_5718	K00326	E1.6.2.2; cytochrome-b5 reductase [EC:1.6.2.2]	09100 Metabolism	09101 Carbohydrate metabolism	00520 Amino sugar and nucleotide sugar metabolism [PATH:ko00520]
mRNA_15635	K00326	E1.6.2.2; cytochrome-b5 reductase [EC:1.6.2.2]	09100 Metabolism	09101 Carbohydrate metabolism	00520 Amino sugar and nucleotide sugar metabolism [PATH:ko00520]
mRNA_4837	K00698	CHS1; chitin synthase [EC:2.4.1.16]	09100 Metabolism	09101 Carbohydrate metabolism	00520 Amino sugar and nucleotide sugar metabolism [PATH:ko00520]
mRNA_7697	K02472	wecC; UDP-N-acetyl-D-mannosaminuronic acid dehydrogenase [EC:1.1.1.336]	09100 Metabolism	09101 Carbohydrate metabolism	00520 Amino sugar and nucleotide sugar metabolism [PATH:ko00520]
mRNA_3854	K00790	murA; UDP-N-acetylglucosamine 1-carboxyvinyltransferase [EC:2.5.1.7]	09100 Metabolism	09101 Carbohydrate metabolism	00520 Amino sugar and nucleotide sugar metabolism [PATH:ko00520]
mRNA_8156	K00790	murA; UDP-N-acetylglucosamine 1-carboxyvinyltransferase [EC:2.5.1.7]	09100 Metabolism	09101 Carbohydrate metabolism	00520 Amino sugar and nucleotide sugar metabolism [PATH:ko00520]
mRNA_8719	K00790	murA; UDP-N-acetylglucosamine 1-carboxyvinyltransferase [EC:2.5.1.7]	09100 Metabolism	09101 Carbohydrate metabolism	00520 Amino sugar and nucleotide sugar metabolism [PATH:ko00520]
mRNA_3365	K03431	glmM; phosphoglucosamine mutase [EC:5.4.2.10]	09100 Metabolism	09101 Carbohydrate metabolism	00520 Amino sugar and nucleotide sugar metabolism [PATH:ko00520]
mRNA_3862	K03431	glmM; phosphoglucosamine mutase [EC:5.4.2.10]	09100 Metabolism	09101 Carbohydrate metabolism	00520 Amino sugar and nucleotide sugar metabolism [PATH:ko00520]
mRNA_2994	K03431	glmM; phosphoglucosamine mutase [EC:5.4.2.10]	09100 Metabolism	09101 Carbohydrate metabolism	00520 Amino sugar and nucleotide sugar metabolism [PATH:ko00520]
mRNA_3884	K01443	nagA, AMDHD2; N-acetylglucosamine-6-phosphate deacetylase [EC:3.5.1.25]	09100 Metabolism	09101 Carbohydrate metabolism	00520 Amino sugar and nucleotide sugar metabolism [PATH:ko00520]
mRNA_6858	K01443	nagA, AMDHD2; N-acetylglucosamine-6-phosphate deacetylase [EC:3.5.1.25]	09100 Metabolism	09101 Carbohydrate metabolism	00520 Amino sugar and nucleotide sugar metabolism [PATH:ko00520]
mRNA_7023	K00847	E2.7.1.4, scrK; fructokinase [EC:2.7.1.4]	09100 Metabolism	09101 Carbohydrate metabolism	00520 Amino sugar and nucleotide sugar metabolism [PATH:ko00520]
mRNA_2886	K00847	E2.7.1.4, scrK; fructokinase [EC:2.7.1.4]	09100 Metabolism	09101 Carbohydrate metabolism	00520 Amino sugar and nucleotide sugar metabolism [PATH:ko00520]
mRNA_18964	K00847	E2.7.1.4, scrK; fructokinase [EC:2.7.1.4]	09100 Metabolism	09101 Carbohydrate metabolism	00520 Amino sugar and nucleotide sugar metabolism [PATH:ko00520]
mRNA_11747	K02564	nagB, GNPDA; glucosamine-6-phosphate deaminase [EC:3.5.99.6]	09100 Metabolism	09101 Carbohydrate metabolism	00520 Amino sugar and nucleotide sugar metabolism [PATH:ko00520]
mRNA_284	K02564	nagB, GNPDA; glucosamine-6-phosphate deaminase [EC:3.5.99.6]	09100 Metabolism	09101 Carbohydrate metabolism	00520 Amino sugar and nucleotide sugar metabolism [PATH:ko00520]
mRNA_20535	K02564	nagB, GNPDA; glucosamine-6-phosphate deaminase [EC:3.5.99.6]	09100 Metabolism	09101 Carbohydrate metabolism	00520 Amino sugar and nucleotide sugar metabolism [PATH:ko00520]
mRNA_6857	K02564	nagB, GNPDA; glucosamine-6-phosphate deaminase [EC:3.5.99.6]	09100 Metabolism	09101 Carbohydrate metabolism	00520 Amino sugar and nucleotide sugar metabolism [PATH:ko00520]
mRNA_624	K00820	glmS, GFPT; glutamine---fructose-6-phosphate transaminase (isomerizing) [EC:2.6.1.16]	09100 Metabolism	09101 Carbohydrate metabolism	00520 Amino sugar and nucleotide sugar metabolism [PATH:ko00520]
mRNA_3509	K00820	glmS, GFPT; glutamine---fructose-6-phosphate transaminase (isomerizing) [EC:2.6.1.16]	09100 Metabolism	09101 Carbohydrate metabolism	00520 Amino sugar and nucleotide sugar metabolism [PATH:ko00520]
mRNA_1780	K00820	glmS, GFPT; glutamine---fructose-6-phosphate transaminase (isomerizing) [EC:2.6.1.16]	09100 Metabolism	09101 Carbohydrate metabolism	00520 Amino sugar and nucleotide sugar metabolism [PATH:ko00520]
mRNA_8032	K01809	manA, MPI; mannose-6-phosphate isomerase [EC:5.3.1.8]	09100 Metabolism	09101 Carbohydrate metabolism	00520 Amino sugar and nucleotide sugar metabolism [PATH:ko00520]
mRNA_9041	K01809	manA, MPI; mannose-6-phosphate isomerase [EC:5.3.1.8]	09100 Metabolism	09101 Carbohydrate metabolism	00520 Amino sugar and nucleotide sugar metabolism [PATH:ko00520]
mRNA_6264	K01809	manA, MPI; mannose-6-phosphate isomerase [EC:5.3.1.8]	09100 Metabolism	09101 Carbohydrate metabolism	00520 Amino sugar and nucleotide sugar metabolism [PATH:ko00520]
mRNA_18254	K12446	E2.7.1.46; L-arabinokinase [EC:2.7.1.46]	09100 Metabolism	09101 Carbohydrate metabolism	00520 Amino sugar and nucleotide sugar metabolism [PATH:ko00520]
mRNA_19532	K15920	XYL4; xylan 1,4-beta-xylosidase [EC:3.2.1.37]	09100 Metabolism	09101 Carbohydrate metabolism	00520 Amino sugar and nucleotide sugar metabolism [PATH:ko00520]
mRNA_18407	K15920	XYL4; xylan 1,4-beta-xylosidase [EC:3.2.1.37]	09100 Metabolism	09101 Carbohydrate metabolism	00520 Amino sugar and nucleotide sugar metabolism [PATH:ko00520]
mRNA_5829	K10011	arnA, pmrI; UDP-4-amino-4-deoxy-L-arabinose formyltransferase / UDP-glucuronic acid dehydrogenase (UDP-4-keto-hexauronic acid decarboxylating) [EC:2.1.2.13 1.1.1.305]	09100 Metabolism	09101 Carbohydrate metabolism	00520 Amino sugar and nucleotide sugar metabolism [PATH:ko00520]
mRNA_5830	K07806	arnB, pmrH; UDP-4-amino-4-deoxy-L-arabinose-oxoglutarate aminotransferase [EC:2.6.1.87]	09100 Metabolism	09101 Carbohydrate metabolism	00520 Amino sugar and nucleotide sugar metabolism [PATH:ko00520]
mRNA_4876	K08678	UXS1, uxs; UDP-glucuronate decarboxylase [EC:4.1.1.35]	09100 Metabolism	09101 Carbohydrate metabolism	00520 Amino sugar and nucleotide sugar metabolism [PATH:ko00520]
mRNA_4528	K08678	UXS1, uxs; UDP-glucuronate decarboxylase [EC:4.1.1.35]	09100 Metabolism	09101 Carbohydrate metabolism	00520 Amino sugar and nucleotide sugar metabolism [PATH:ko00520]
mRNA_6563	K02779	ptsG; glucose PTS system EIICB or EIICBA component [EC:2.7.1.199]	09100 Metabolism	09101 Carbohydrate metabolism	00520 Amino sugar and nucleotide sugar metabolism [PATH:ko00520]
mRNA_6257	K02791	malX; maltose/glucose PTS system EIICB component [EC:2.7.1.199 2.7.1.208]	09100 Metabolism	09101 Carbohydrate metabolism	00520 Amino sugar and nucleotide sugar metabolism [PATH:ko00520]
mRNA_11748	K20118	ptsG, glcA, glcB; glucose PTS system EIICBA or EIICB component [EC:2.7.1.199]	09100 Metabolism	09101 Carbohydrate metabolism	00520 Amino sugar and nucleotide sugar metabolism [PATH:ko00520]
mRNA_7673	K20118	ptsG, glcA, glcB; glucose PTS system EIICBA or EIICB component [EC:2.7.1.199]	09100 Metabolism	09101 Carbohydrate metabolism	00520 Amino sugar and nucleotide sugar metabolism [PATH:ko00520]
mRNA_4396	K00845	glk; glucokinase [EC:2.7.1.2]	09100 Metabolism	09101 Carbohydrate metabolism	00520 Amino sugar and nucleotide sugar metabolism [PATH:ko00520]
mRNA_10546	K00845	glk; glucokinase [EC:2.7.1.2]	09100 Metabolism	09101 Carbohydrate metabolism	00520 Amino sugar and nucleotide sugar metabolism [PATH:ko00520]
mRNA_17857	K25026	glk; glucokinase [EC:2.7.1.2]	09100 Metabolism	09101 Carbohydrate metabolism	00520 Amino sugar and nucleotide sugar metabolism [PATH:ko00520]
mRNA_3565	K25026	glk; glucokinase [EC:2.7.1.2]	09100 Metabolism	09101 Carbohydrate metabolism	00520 Amino sugar and nucleotide sugar metabolism [PATH:ko00520]
mRNA_8220	K01810	GPI, pgi; glucose-6-phosphate isomerase [EC:5.3.1.9]	09100 Metabolism	09101 Carbohydrate metabolism	00520 Amino sugar and nucleotide sugar metabolism [PATH:ko00520]
mRNA_14550	K01810	GPI, pgi; glucose-6-phosphate isomerase [EC:5.3.1.9]	09100 Metabolism	09101 Carbohydrate metabolism	00520 Amino sugar and nucleotide sugar metabolism [PATH:ko00520]
mRNA_1464	K01810	GPI, pgi; glucose-6-phosphate isomerase [EC:5.3.1.9]	09100 Metabolism	09101 Carbohydrate metabolism	00520 Amino sugar and nucleotide sugar metabolism [PATH:ko00520]
mRNA_7541	K01810	GPI, pgi; glucose-6-phosphate isomerase [EC:5.3.1.9]	09100 Metabolism	09101 Carbohydrate metabolism	00520 Amino sugar and nucleotide sugar metabolism [PATH:ko00520]
mRNA_6842	K01835	pgm; phosphoglucomutase [EC:5.4.2.2]	09100 Metabolism	09101 Carbohydrate metabolism	00520 Amino sugar and nucleotide sugar metabolism [PATH:ko00520]
mRNA_11757	K01835	pgm; phosphoglucomutase [EC:5.4.2.2]	09100 Metabolism	09101 Carbohydrate metabolism	00520 Amino sugar and nucleotide sugar metabolism [PATH:ko00520]
mRNA_11840	K01835	pgm; phosphoglucomutase [EC:5.4.2.2]	09100 Metabolism	09101 Carbohydrate metabolism	00520 Amino sugar and nucleotide sugar metabolism [PATH:ko00520]
mRNA_20380	K15779	PGM2; phosphoglucomutase / phosphopentomutase [EC:5.4.2.2 5.4.2.7]	09100 Metabolism	09101 Carbohydrate metabolism	00520 Amino sugar and nucleotide sugar metabolism [PATH:ko00520]
mRNA_15899	K15779	PGM2; phosphoglucomutase / phosphopentomutase [EC:5.4.2.2 5.4.2.7]	09100 Metabolism	09101 Carbohydrate metabolism	00520 Amino sugar and nucleotide sugar metabolism [PATH:ko00520]
mRNA_16019	K00963	UGP2, galU, galF; UTP--glucose-1-phosphate uridylyltransferase [EC:2.7.7.9]	09100 Metabolism	09101 Carbohydrate metabolism	00520 Amino sugar and nucleotide sugar metabolism [PATH:ko00520]
mRNA_1121	K00963	UGP2, galU, galF; UTP--glucose-1-phosphate uridylyltransferase [EC:2.7.7.9]	09100 Metabolism	09101 Carbohydrate metabolism	00520 Amino sugar and nucleotide sugar metabolism [PATH:ko00520]
mRNA_5972	K00963	UGP2, galU, galF; UTP--glucose-1-phosphate uridylyltransferase [EC:2.7.7.9]	09100 Metabolism	09101 Carbohydrate metabolism	00520 Amino sugar and nucleotide sugar metabolism [PATH:ko00520]
mRNA_6444	K00963	UGP2, galU, galF; UTP--glucose-1-phosphate uridylyltransferase [EC:2.7.7.9]	09100 Metabolism	09101 Carbohydrate metabolism	00520 Amino sugar and nucleotide sugar metabolism [PATH:ko00520]
mRNA_4733	K00963	UGP2, galU, galF; UTP--glucose-1-phosphate uridylyltransferase [EC:2.7.7.9]	09100 Metabolism	09101 Carbohydrate metabolism	00520 Amino sugar and nucleotide sugar metabolism [PATH:ko00520]
mRNA_18370	K00963	UGP2, galU, galF; UTP--glucose-1-phosphate uridylyltransferase [EC:2.7.7.9]	09100 Metabolism	09101 Carbohydrate metabolism	00520 Amino sugar and nucleotide sugar metabolism [PATH:ko00520]
mRNA_15157	K12450	RHM; UDP-glucose 4,6-dehydratase [EC:4.2.1.76]	09100 Metabolism	09101 Carbohydrate metabolism	00520 Amino sugar and nucleotide sugar metabolism [PATH:ko00520]
mRNA_15942	K12451	UER1; 3,5-epimerase/4-reductase [EC:5.1.3.- 1.1.1.-]	09100 Metabolism	09101 Carbohydrate metabolism	00520 Amino sugar and nucleotide sugar metabolism [PATH:ko00520]
mRNA_5975	K00012	UGDH, ugd; UDPglucose 6-dehydrogenase [EC:1.1.1.22]	09100 Metabolism	09101 Carbohydrate metabolism	00520 Amino sugar and nucleotide sugar metabolism [PATH:ko00520]
mRNA_18811	K00012	UGDH, ugd; UDPglucose 6-dehydrogenase [EC:1.1.1.22]	09100 Metabolism	09101 Carbohydrate metabolism	00520 Amino sugar and nucleotide sugar metabolism [PATH:ko00520]
mRNA_13643	K00012	UGDH, ugd; UDPglucose 6-dehydrogenase [EC:1.1.1.22]	09100 Metabolism	09101 Carbohydrate metabolism	00520 Amino sugar and nucleotide sugar metabolism [PATH:ko00520]
mRNA_12416	K00965	galT, GALT; UDPglucose--hexose-1-phosphate uridylyltransferase [EC:2.7.7.12]	09100 Metabolism	09101 Carbohydrate metabolism	00520 Amino sugar and nucleotide sugar metabolism [PATH:ko00520]
mRNA_19167	K01784	galE, GALE; UDP-glucose 4-epimerase [EC:5.1.3.2]	09100 Metabolism	09101 Carbohydrate metabolism	00520 Amino sugar and nucleotide sugar metabolism [PATH:ko00520]
mRNA_17387	K01784	galE, GALE; UDP-glucose 4-epimerase [EC:5.1.3.2]	09100 Metabolism	09101 Carbohydrate metabolism	00520 Amino sugar and nucleotide sugar metabolism [PATH:ko00520]
mRNA_4740	K01784	galE, GALE; UDP-glucose 4-epimerase [EC:5.1.3.2]	09100 Metabolism	09101 Carbohydrate metabolism	00520 Amino sugar and nucleotide sugar metabolism [PATH:ko00520]
mRNA_6813	K01784	galE, GALE; UDP-glucose 4-epimerase [EC:5.1.3.2]	09100 Metabolism	09101 Carbohydrate metabolism	00520 Amino sugar and nucleotide sugar metabolism [PATH:ko00520]
mRNA_11843	K08679	GAE, cap1J; UDP-glucuronate 4-epimerase [EC:5.1.3.6]	09100 Metabolism	09101 Carbohydrate metabolism	00520 Amino sugar and nucleotide sugar metabolism [PATH:ko00520]
mRNA_15878	K13648	GAUT; alpha-1,4-galacturonosyltransferase [EC:2.4.1.43]	09100 Metabolism	09101 Carbohydrate metabolism	00520 Amino sugar and nucleotide sugar metabolism [PATH:ko00520]
mRNA_6132	K02794	manX; mannose PTS system EIIAB component [EC:2.7.1.191]	09100 Metabolism	09101 Carbohydrate metabolism	00520 Amino sugar and nucleotide sugar metabolism [PATH:ko00520]
mRNA_3048	K02794	manX; mannose PTS system EIIAB component [EC:2.7.1.191]	09100 Metabolism	09101 Carbohydrate metabolism	00520 Amino sugar and nucleotide sugar metabolism [PATH:ko00520]
mRNA_6131	K02795	manY; mannose PTS system EIIC component	09100 Metabolism	09101 Carbohydrate metabolism	00520 Amino sugar and nucleotide sugar metabolism [PATH:ko00520]
mRNA_3049	K02796	manZ; mannose PTS system EIID component	09100 Metabolism	09101 Carbohydrate metabolism	00520 Amino sugar and nucleotide sugar metabolism [PATH:ko00520]
mRNA_8684	K17497	PMM; phosphomannomutase [EC:5.4.2.8]	09100 Metabolism	09101 Carbohydrate metabolism	00520 Amino sugar and nucleotide sugar metabolism [PATH:ko00520]
mRNA_5967	K01840	manB; phosphomannomutase [EC:5.4.2.8]	09100 Metabolism	09101 Carbohydrate metabolism	00520 Amino sugar and nucleotide sugar metabolism [PATH:ko00520]
mRNA_5973	K01840	manB; phosphomannomutase [EC:5.4.2.8]	09100 Metabolism	09101 Carbohydrate metabolism	00520 Amino sugar and nucleotide sugar metabolism [PATH:ko00520]
mRNA_19178	K01840	manB; phosphomannomutase [EC:5.4.2.8]	09100 Metabolism	09101 Carbohydrate metabolism	00520 Amino sugar and nucleotide sugar metabolism [PATH:ko00520]
mRNA_4860	K00966	GMPP; mannose-1-phosphate guanylyltransferase [EC:2.7.7.13]	09100 Metabolism	09101 Carbohydrate metabolism	00520 Amino sugar and nucleotide sugar metabolism [PATH:ko00520]
mRNA_3099	K00966	GMPP; mannose-1-phosphate guanylyltransferase [EC:2.7.7.13]	09100 Metabolism	09101 Carbohydrate metabolism	00520 Amino sugar and nucleotide sugar metabolism [PATH:ko00520]
mRNA_5966	K00971	manC, cpsB; mannose-1-phosphate guanylyltransferase [EC:2.7.7.13]	09100 Metabolism	09101 Carbohydrate metabolism	00520 Amino sugar and nucleotide sugar metabolism [PATH:ko00520]
mRNA_12136	K00971	manC, cpsB; mannose-1-phosphate guanylyltransferase [EC:2.7.7.13]	09100 Metabolism	09101 Carbohydrate metabolism	00520 Amino sugar and nucleotide sugar metabolism [PATH:ko00520]
mRNA_17106	K01711	gmd, GMDS; GDPmannose 4,6-dehydratase [EC:4.2.1.47]	09100 Metabolism	09101 Carbohydrate metabolism	00520 Amino sugar and nucleotide sugar metabolism [PATH:ko00520]
mRNA_5964	K01711	gmd, GMDS; GDPmannose 4,6-dehydratase [EC:4.2.1.47]	09100 Metabolism	09101 Carbohydrate metabolism	00520 Amino sugar and nucleotide sugar metabolism [PATH:ko00520]
mRNA_20013	K02377	TSTA3, fcl; GDP-L-fucose synthase [EC:1.1.1.271]	09100 Metabolism	09101 Carbohydrate metabolism	00520 Amino sugar and nucleotide sugar metabolism [PATH:ko00520]
mRNA_8043	K10046	GME; GDP-D-mannose 3', 5'-epimerase [EC:5.1.3.18 5.1.3.-]	09100 Metabolism	09101 Carbohydrate metabolism	00520 Amino sugar and nucleotide sugar metabolism [PATH:ko00520]
mRNA_7863	K05305	FUK; fucokinase [EC:2.7.1.52]	09100 Metabolism	09101 Carbohydrate metabolism	00520 Amino sugar and nucleotide sugar metabolism [PATH:ko00520]
mRNA_9557	K00976	FPGT; fucose-1-phosphate guanylyltransferase [EC:2.7.7.30]	09100 Metabolism	09101 Carbohydrate metabolism	00520 Amino sugar and nucleotide sugar metabolism [PATH:ko00520]
mRNA_5290	K00978	rfbF; glucose-1-phosphate cytidylyltransferase [EC:2.7.7.33]	09100 Metabolism	09101 Carbohydrate metabolism	00520 Amino sugar and nucleotide sugar metabolism [PATH:ko00520]
mRNA_5289	K01709	rfbG; CDP-glucose 4,6-dehydratase [EC:4.2.1.45]	09100 Metabolism	09101 Carbohydrate metabolism	00520 Amino sugar and nucleotide sugar metabolism [PATH:ko00520]
mRNA_13600	K01895	ACSS1_2, acs; acetyl-CoA synthetase [EC:6.2.1.1]	09100 Metabolism	09101 Carbohydrate metabolism	00620 Pyruvate metabolism [PATH:ko00620]
mRNA_19452	K01895	ACSS1_2, acs; acetyl-CoA synthetase [EC:6.2.1.1]	09100 Metabolism	09101 Carbohydrate metabolism	00620 Pyruvate metabolism [PATH:ko00620]
mRNA_8064	K01895	ACSS1_2, acs; acetyl-CoA synthetase [EC:6.2.1.1]	09100 Metabolism	09101 Carbohydrate metabolism	00620 Pyruvate metabolism [PATH:ko00620]
mRNA_7494	K01895	ACSS1_2, acs; acetyl-CoA synthetase [EC:6.2.1.1]	09100 Metabolism	09101 Carbohydrate metabolism	00620 Pyruvate metabolism [PATH:ko00620]
mRNA_13910	K01895	ACSS1_2, acs; acetyl-CoA synthetase [EC:6.2.1.1]	09100 Metabolism	09101 Carbohydrate metabolism	00620 Pyruvate metabolism [PATH:ko00620]
mRNA_2220	K00170	porB; pyruvate ferredoxin oxidoreductase beta subunit [EC:1.2.7.1]	09100 Metabolism	09101 Carbohydrate metabolism	00620 Pyruvate metabolism [PATH:ko00620]
mRNA_6379	K03737	por, nifJ; pyruvate-ferredoxin/flavodoxin oxidoreductase [EC:1.2.7.1 1.2.7.-]	09100 Metabolism	09101 Carbohydrate metabolism	00620 Pyruvate metabolism [PATH:ko00620]
mRNA_12546	K03737	por, nifJ; pyruvate-ferredoxin/flavodoxin oxidoreductase [EC:1.2.7.1 1.2.7.-]	09100 Metabolism	09101 Carbohydrate metabolism	00620 Pyruvate metabolism [PATH:ko00620]
mRNA_7195	K00163	aceE; pyruvate dehydrogenase E1 component [EC:1.2.4.1]	09100 Metabolism	09101 Carbohydrate metabolism	00620 Pyruvate metabolism [PATH:ko00620]
mRNA_12583	K00163	aceE; pyruvate dehydrogenase E1 component [EC:1.2.4.1]	09100 Metabolism	09101 Carbohydrate metabolism	00620 Pyruvate metabolism [PATH:ko00620]
mRNA_2748	K00163	aceE; pyruvate dehydrogenase E1 component [EC:1.2.4.1]	09100 Metabolism	09101 Carbohydrate metabolism	00620 Pyruvate metabolism [PATH:ko00620]
mRNA_4985	K00161	PDHA, pdhA; pyruvate dehydrogenase E1 component alpha subunit [EC:1.2.4.1]	09100 Metabolism	09101 Carbohydrate metabolism	00620 Pyruvate metabolism [PATH:ko00620]
mRNA_8444	K00162	PDHB, pdhB; pyruvate dehydrogenase E1 component beta subunit [EC:1.2.4.1]	09100 Metabolism	09101 Carbohydrate metabolism	00620 Pyruvate metabolism [PATH:ko00620]
mRNA_14935	K00162	PDHB, pdhB; pyruvate dehydrogenase E1 component beta subunit [EC:1.2.4.1]	09100 Metabolism	09101 Carbohydrate metabolism	00620 Pyruvate metabolism [PATH:ko00620]
mRNA_13994	K00627	DLAT, aceF, pdhC; pyruvate dehydrogenase E2 component (dihydrolipoamide acetyltransferase) [EC:2.3.1.12]	09100 Metabolism	09101 Carbohydrate metabolism	00620 Pyruvate metabolism [PATH:ko00620]
mRNA_12608	K00627	DLAT, aceF, pdhC; pyruvate dehydrogenase E2 component (dihydrolipoamide acetyltransferase) [EC:2.3.1.12]	09100 Metabolism	09101 Carbohydrate metabolism	00620 Pyruvate metabolism [PATH:ko00620]
mRNA_9388	K00382	DLD, lpd, pdhD; dihydrolipoamide dehydrogenase [EC:1.8.1.4]	09100 Metabolism	09101 Carbohydrate metabolism	00620 Pyruvate metabolism [PATH:ko00620]
mRNA_7194	K00382	DLD, lpd, pdhD; dihydrolipoamide dehydrogenase [EC:1.8.1.4]	09100 Metabolism	09101 Carbohydrate metabolism	00620 Pyruvate metabolism [PATH:ko00620]
mRNA_4923	K00382	DLD, lpd, pdhD; dihydrolipoamide dehydrogenase [EC:1.8.1.4]	09100 Metabolism	09101 Carbohydrate metabolism	00620 Pyruvate metabolism [PATH:ko00620]
mRNA_1988	K00382	DLD, lpd, pdhD; dihydrolipoamide dehydrogenase [EC:1.8.1.4]	09100 Metabolism	09101 Carbohydrate metabolism	00620 Pyruvate metabolism [PATH:ko00620]
mRNA_2749	K00382	DLD, lpd, pdhD; dihydrolipoamide dehydrogenase [EC:1.8.1.4]	09100 Metabolism	09101 Carbohydrate metabolism	00620 Pyruvate metabolism [PATH:ko00620]
mRNA_6711	K00656	E2.3.1.54, pflD; formate C-acetyltransferase [EC:2.3.1.54]	09100 Metabolism	09101 Carbohydrate metabolism	00620 Pyruvate metabolism [PATH:ko00620]
mRNA_3894	K00656	E2.3.1.54, pflD; formate C-acetyltransferase [EC:2.3.1.54]	09100 Metabolism	09101 Carbohydrate metabolism	00620 Pyruvate metabolism [PATH:ko00620]
mRNA_9248	K00656	E2.3.1.54, pflD; formate C-acetyltransferase [EC:2.3.1.54]	09100 Metabolism	09101 Carbohydrate metabolism	00620 Pyruvate metabolism [PATH:ko00620]
mRNA_6442	K04072	adhE; acetaldehyde dehydrogenase / alcohol dehydrogenase [EC:1.2.1.10 1.1.1.1]	09100 Metabolism	09101 Carbohydrate metabolism	00620 Pyruvate metabolism [PATH:ko00620]
mRNA_13640	K04072	adhE; acetaldehyde dehydrogenase / alcohol dehydrogenase [EC:1.2.1.10 1.1.1.1]	09100 Metabolism	09101 Carbohydrate metabolism	00620 Pyruvate metabolism [PATH:ko00620]
mRNA_6337	K13953	adhP; alcohol dehydrogenase, propanol-preferring [EC:1.1.1.1]	09100 Metabolism	09101 Carbohydrate metabolism	00620 Pyruvate metabolism [PATH:ko00620]
mRNA_12460	K13953	adhP; alcohol dehydrogenase, propanol-preferring [EC:1.1.1.1]	09100 Metabolism	09101 Carbohydrate metabolism	00620 Pyruvate metabolism [PATH:ko00620]
mRNA_15937	K13953	adhP; alcohol dehydrogenase, propanol-preferring [EC:1.1.1.1]	09100 Metabolism	09101 Carbohydrate metabolism	00620 Pyruvate metabolism [PATH:ko00620]
mRNA_3611	K13954	yiaY; alcohol dehydrogenase [EC:1.1.1.1]	09100 Metabolism	09101 Carbohydrate metabolism	00620 Pyruvate metabolism [PATH:ko00620]
mRNA_5254	K00001	E1.1.1.1, adh; alcohol dehydrogenase [EC:1.1.1.1]	09100 Metabolism	09101 Carbohydrate metabolism	00620 Pyruvate metabolism [PATH:ko00620]
mRNA_17015	K00121	frmA, ADH5, adhC; S-(hydroxymethyl)glutathione dehydrogenase / alcohol dehydrogenase [EC:1.1.1.284 1.1.1.1]	09100 Metabolism	09101 Carbohydrate metabolism	00620 Pyruvate metabolism [PATH:ko00620]
mRNA_7041	K00121	frmA, ADH5, adhC; S-(hydroxymethyl)glutathione dehydrogenase / alcohol dehydrogenase [EC:1.1.1.284 1.1.1.1]	09100 Metabolism	09101 Carbohydrate metabolism	00620 Pyruvate metabolism [PATH:ko00620]
mRNA_4712	K00121	frmA, ADH5, adhC; S-(hydroxymethyl)glutathione dehydrogenase / alcohol dehydrogenase [EC:1.1.1.284 1.1.1.1]	09100 Metabolism	09101 Carbohydrate metabolism	00620 Pyruvate metabolism [PATH:ko00620]
mRNA_13988	K00121	frmA, ADH5, adhC; S-(hydroxymethyl)glutathione dehydrogenase / alcohol dehydrogenase [EC:1.1.1.284 1.1.1.1]	09100 Metabolism	09101 Carbohydrate metabolism	00620 Pyruvate metabolism [PATH:ko00620]
mRNA_2848	K00002	AKR1A1, adh; alcohol dehydrogenase (NADP+) [EC:1.1.1.2]	09100 Metabolism	09101 Carbohydrate metabolism	00620 Pyruvate metabolism [PATH:ko00620]
mRNA_2863	K00002	AKR1A1, adh; alcohol dehydrogenase (NADP+) [EC:1.1.1.2]	09100 Metabolism	09101 Carbohydrate metabolism	00620 Pyruvate metabolism [PATH:ko00620]
mRNA_8952	K00002	AKR1A1, adh; alcohol dehydrogenase (NADP+) [EC:1.1.1.2]	09100 Metabolism	09101 Carbohydrate metabolism	00620 Pyruvate metabolism [PATH:ko00620]
mRNA_11069	K00002	AKR1A1, adh; alcohol dehydrogenase (NADP+) [EC:1.1.1.2]	09100 Metabolism	09101 Carbohydrate metabolism	00620 Pyruvate metabolism [PATH:ko00620]
mRNA_2743	K00002	AKR1A1, adh; alcohol dehydrogenase (NADP+) [EC:1.1.1.2]	09100 Metabolism	09101 Carbohydrate metabolism	00620 Pyruvate metabolism [PATH:ko00620]
mRNA_7357	K12957	ahr; alcohol/geraniol dehydrogenase (NADP+) [EC:1.1.1.2 1.1.1.183]	09100 Metabolism	09101 Carbohydrate metabolism	00620 Pyruvate metabolism [PATH:ko00620]
mRNA_15405	K13979	yahK; alcohol dehydrogenase (NADP+) [EC:1.1.1.2]	09100 Metabolism	09101 Carbohydrate metabolism	00620 Pyruvate metabolism [PATH:ko00620]
mRNA_7054	K13979	yahK; alcohol dehydrogenase (NADP+) [EC:1.1.1.2]	09100 Metabolism	09101 Carbohydrate metabolism	00620 Pyruvate metabolism [PATH:ko00620]
mRNA_4449	K00925	ackA; acetate kinase [EC:2.7.2.1]	09100 Metabolism	09101 Carbohydrate metabolism	00620 Pyruvate metabolism [PATH:ko00620]
mRNA_13523	K00925	ackA; acetate kinase [EC:2.7.2.1]	09100 Metabolism	09101 Carbohydrate metabolism	00620 Pyruvate metabolism [PATH:ko00620]
mRNA_4448	K13788	pta; phosphate acetyltransferase [EC:2.3.1.8]	09100 Metabolism	09101 Carbohydrate metabolism	00620 Pyruvate metabolism [PATH:ko00620]
mRNA_13524	K13788	pta; phosphate acetyltransferase [EC:2.3.1.8]	09100 Metabolism	09101 Carbohydrate metabolism	00620 Pyruvate metabolism [PATH:ko00620]
mRNA_4362	K04020	eutD; phosphotransacetylase	09100 Metabolism	09101 Carbohydrate metabolism	00620 Pyruvate metabolism [PATH:ko00620]
mRNA_6107	K00873	PK, pyk; pyruvate kinase [EC:2.7.1.40]	09100 Metabolism	09101 Carbohydrate metabolism	00620 Pyruvate metabolism [PATH:ko00620]
mRNA_17442	K00873	PK, pyk; pyruvate kinase [EC:2.7.1.40]	09100 Metabolism	09101 Carbohydrate metabolism	00620 Pyruvate metabolism [PATH:ko00620]
mRNA_14273	K00873	PK, pyk; pyruvate kinase [EC:2.7.1.40]	09100 Metabolism	09101 Carbohydrate metabolism	00620 Pyruvate metabolism [PATH:ko00620]
mRNA_6219	K00873	PK, pyk; pyruvate kinase [EC:2.7.1.40]	09100 Metabolism	09101 Carbohydrate metabolism	00620 Pyruvate metabolism [PATH:ko00620]
mRNA_17007	K00873	PK, pyk; pyruvate kinase [EC:2.7.1.40]	09100 Metabolism	09101 Carbohydrate metabolism	00620 Pyruvate metabolism [PATH:ko00620]
mRNA_2347	K11262	ACACA; acetyl-CoA carboxylase / biotin carboxylase 1 [EC:6.4.1.2 6.3.4.14 2.1.3.15]	09100 Metabolism	09101 Carbohydrate metabolism	00620 Pyruvate metabolism [PATH:ko00620]
mRNA_12831	K11262	ACACA; acetyl-CoA carboxylase / biotin carboxylase 1 [EC:6.4.1.2 6.3.4.14 2.1.3.15]	09100 Metabolism	09101 Carbohydrate metabolism	00620 Pyruvate metabolism [PATH:ko00620]
mRNA_7148	K01962	accA; acetyl-CoA carboxylase carboxyl transferase subunit alpha [EC:6.4.1.2 2.1.3.15]	09100 Metabolism	09101 Carbohydrate metabolism	00620 Pyruvate metabolism [PATH:ko00620]
mRNA_17283	K01961	accC; acetyl-CoA carboxylase, biotin carboxylase subunit [EC:6.4.1.2 6.3.4.14]	09100 Metabolism	09101 Carbohydrate metabolism	00620 Pyruvate metabolism [PATH:ko00620]
mRNA_3819	K01961	accC; acetyl-CoA carboxylase, biotin carboxylase subunit [EC:6.4.1.2 6.3.4.14]	09100 Metabolism	09101 Carbohydrate metabolism	00620 Pyruvate metabolism [PATH:ko00620]
mRNA_8193	K01961	accC; acetyl-CoA carboxylase, biotin carboxylase subunit [EC:6.4.1.2 6.3.4.14]	09100 Metabolism	09101 Carbohydrate metabolism	00620 Pyruvate metabolism [PATH:ko00620]
mRNA_102	K01963	accD; acetyl-CoA carboxylase carboxyl transferase subunit beta [EC:6.4.1.2 2.1.3.15]	09100 Metabolism	09101 Carbohydrate metabolism	00620 Pyruvate metabolism [PATH:ko00620]
mRNA_1657	K01512	acyP; acylphosphatase [EC:3.6.1.7]	09100 Metabolism	09101 Carbohydrate metabolism	00620 Pyruvate metabolism [PATH:ko00620]
mRNA_13142	K00128	ALDH; aldehyde dehydrogenase (NAD+) [EC:1.2.1.3]	09100 Metabolism	09101 Carbohydrate metabolism	00620 Pyruvate metabolism [PATH:ko00620]
mRNA_10859	K00128	ALDH; aldehyde dehydrogenase (NAD+) [EC:1.2.1.3]	09100 Metabolism	09101 Carbohydrate metabolism	00620 Pyruvate metabolism [PATH:ko00620]
mRNA_18823	K00128	ALDH; aldehyde dehydrogenase (NAD+) [EC:1.2.1.3]	09100 Metabolism	09101 Carbohydrate metabolism	00620 Pyruvate metabolism [PATH:ko00620]
mRNA_16772	K14085	ALDH7A1; aldehyde dehydrogenase family 7 member A1 [EC:1.2.1.31 1.2.1.8 1.2.1.3]	09100 Metabolism	09101 Carbohydrate metabolism	00620 Pyruvate metabolism [PATH:ko00620]
mRNA_14601	K00149	ALDH9A1; aldehyde dehydrogenase family 9 member A1 [EC:1.2.1.47 1.2.1.3]	09100 Metabolism	09101 Carbohydrate metabolism	00620 Pyruvate metabolism [PATH:ko00620]
mRNA_3612	K00138	aldB; aldehyde dehydrogenase [EC:1.2.1.-]	09100 Metabolism	09101 Carbohydrate metabolism	00620 Pyruvate metabolism [PATH:ko00620]
mRNA_3599	K00101	lldD; L-lactate dehydrogenase (cytochrome) [EC:1.1.2.3]	09100 Metabolism	09101 Carbohydrate metabolism	00620 Pyruvate metabolism [PATH:ko00620]
mRNA_11303	K00101	lldD; L-lactate dehydrogenase (cytochrome) [EC:1.1.2.3]	09100 Metabolism	09101 Carbohydrate metabolism	00620 Pyruvate metabolism [PATH:ko00620]
mRNA_6733	K00156	poxB; pyruvate dehydrogenase (quinone) [EC:1.2.5.1]	09100 Metabolism	09101 Carbohydrate metabolism	00620 Pyruvate metabolism [PATH:ko00620]
mRNA_6377	K03778	ldhA; D-lactate dehydrogenase [EC:1.1.1.28]	09100 Metabolism	09101 Carbohydrate metabolism	00620 Pyruvate metabolism [PATH:ko00620]
mRNA_3458	K03778	ldhA; D-lactate dehydrogenase [EC:1.1.1.28]	09100 Metabolism	09101 Carbohydrate metabolism	00620 Pyruvate metabolism [PATH:ko00620]
mRNA_12549	K03778	ldhA; D-lactate dehydrogenase [EC:1.1.1.28]	09100 Metabolism	09101 Carbohydrate metabolism	00620 Pyruvate metabolism [PATH:ko00620]
mRNA_5919	K03777	dld; D-lactate dehydrogenase (quinone) [EC:1.1.5.12]	09100 Metabolism	09101 Carbohydrate metabolism	00620 Pyruvate metabolism [PATH:ko00620]
mRNA_10517	K03777	dld; D-lactate dehydrogenase (quinone) [EC:1.1.5.12]	09100 Metabolism	09101 Carbohydrate metabolism	00620 Pyruvate metabolism [PATH:ko00620]
mRNA_2521	K00102	LDHD, dld; D-lactate dehydrogenase (cytochrome) [EC:1.1.2.4]	09100 Metabolism	09101 Carbohydrate metabolism	00620 Pyruvate metabolism [PATH:ko00620]
mRNA_17449	K18930	dld; D-lactate dehydrogenase	09100 Metabolism	09101 Carbohydrate metabolism	00620 Pyruvate metabolism [PATH:ko00620]
mRNA_1403	K23257	yvgN; methylglyoxal/glyoxal reductase [EC:1.1.1.283 1.1.1.-]	09100 Metabolism	09101 Carbohydrate metabolism	00620 Pyruvate metabolism [PATH:ko00620]
mRNA_11425	K23257	yvgN; methylglyoxal/glyoxal reductase [EC:1.1.1.283 1.1.1.-]	09100 Metabolism	09101 Carbohydrate metabolism	00620 Pyruvate metabolism [PATH:ko00620]
mRNA_16352	K23257	yvgN; methylglyoxal/glyoxal reductase [EC:1.1.1.283 1.1.1.-]	09100 Metabolism	09101 Carbohydrate metabolism	00620 Pyruvate metabolism [PATH:ko00620]
mRNA_6368	K07248	aldA; lactaldehyde dehydrogenase / glycolaldehyde dehydrogenase [EC:1.2.1.22 1.2.1.21]	09100 Metabolism	09101 Carbohydrate metabolism	00620 Pyruvate metabolism [PATH:ko00620]
mRNA_6236	K01759	GLO1, gloA; lactoylglutathione lyase [EC:4.4.1.5]	09100 Metabolism	09101 Carbohydrate metabolism	00620 Pyruvate metabolism [PATH:ko00620]
mRNA_17430	K01759	GLO1, gloA; lactoylglutathione lyase [EC:4.4.1.5]	09100 Metabolism	09101 Carbohydrate metabolism	00620 Pyruvate metabolism [PATH:ko00620]
mRNA_8742	K01759	GLO1, gloA; lactoylglutathione lyase [EC:4.4.1.5]	09100 Metabolism	09101 Carbohydrate metabolism	00620 Pyruvate metabolism [PATH:ko00620]
mRNA_5261	K01759	GLO1, gloA; lactoylglutathione lyase [EC:4.4.1.5]	09100 Metabolism	09101 Carbohydrate metabolism	00620 Pyruvate metabolism [PATH:ko00620]
mRNA_14176	K01069	gloB, gloC, HAGH; hydroxyacylglutathione hydrolase [EC:3.1.2.6]	09100 Metabolism	09101 Carbohydrate metabolism	00620 Pyruvate metabolism [PATH:ko00620]
mRNA_4828	K01069	gloB, gloC, HAGH; hydroxyacylglutathione hydrolase [EC:3.1.2.6]	09100 Metabolism	09101 Carbohydrate metabolism	00620 Pyruvate metabolism [PATH:ko00620]
mRNA_6694	K01069	gloB, gloC, HAGH; hydroxyacylglutathione hydrolase [EC:3.1.2.6]	09100 Metabolism	09101 Carbohydrate metabolism	00620 Pyruvate metabolism [PATH:ko00620]
mRNA_10233	K01069	gloB, gloC, HAGH; hydroxyacylglutathione hydrolase [EC:3.1.2.6]	09100 Metabolism	09101 Carbohydrate metabolism	00620 Pyruvate metabolism [PATH:ko00620]
mRNA_6042	K05523	hchA; D-lactate dehydratase / protein deglycase [EC:4.2.1.130 3.5.1.124]	09100 Metabolism	09101 Carbohydrate metabolism	00620 Pyruvate metabolism [PATH:ko00620]
mRNA_19749	K18881	DJ1D; D-lactate dehydratase [EC:4.2.1.130]	09100 Metabolism	09101 Carbohydrate metabolism	00620 Pyruvate metabolism [PATH:ko00620]
mRNA_11769	K00049	GRHPR; glyoxylate/hydroxypyruvate reductase [EC:1.1.1.79 1.1.1.81]	09100 Metabolism	09101 Carbohydrate metabolism	00620 Pyruvate metabolism [PATH:ko00620]
mRNA_6603	K12972	ghrA; glyoxylate/hydroxypyruvate reductase [EC:1.1.1.79 1.1.1.81]	09100 Metabolism	09101 Carbohydrate metabolism	00620 Pyruvate metabolism [PATH:ko00620]
mRNA_3629	K00090	ghrB; glyoxylate/hydroxypyruvate/2-ketogluconate reductase [EC:1.1.1.79 1.1.1.81 1.1.1.215]	09100 Metabolism	09101 Carbohydrate metabolism	00620 Pyruvate metabolism [PATH:ko00620]
mRNA_4720	K00027	ME2, sfcA, maeA; malate dehydrogenase (oxaloacetate-decarboxylating) [EC:1.1.1.38]	09100 Metabolism	09101 Carbohydrate metabolism	00620 Pyruvate metabolism [PATH:ko00620]
mRNA_6336	K00027	ME2, sfcA, maeA; malate dehydrogenase (oxaloacetate-decarboxylating) [EC:1.1.1.38]	09100 Metabolism	09101 Carbohydrate metabolism	00620 Pyruvate metabolism [PATH:ko00620]
mRNA_4359	K00029	E1.1.1.40, maeB; malate dehydrogenase (oxaloacetate-decarboxylating)(NADP+) [EC:1.1.1.40]	09100 Metabolism	09101 Carbohydrate metabolism	00620 Pyruvate metabolism [PATH:ko00620]
mRNA_3102	K00029	E1.1.1.40, maeB; malate dehydrogenase (oxaloacetate-decarboxylating)(NADP+) [EC:1.1.1.40]	09100 Metabolism	09101 Carbohydrate metabolism	00620 Pyruvate metabolism [PATH:ko00620]
mRNA_3173	K00029	E1.1.1.40, maeB; malate dehydrogenase (oxaloacetate-decarboxylating)(NADP+) [EC:1.1.1.40]	09100 Metabolism	09101 Carbohydrate metabolism	00620 Pyruvate metabolism [PATH:ko00620]
mRNA_16296	K00029	E1.1.1.40, maeB; malate dehydrogenase (oxaloacetate-decarboxylating)(NADP+) [EC:1.1.1.40]	09100 Metabolism	09101 Carbohydrate metabolism	00620 Pyruvate metabolism [PATH:ko00620]
mRNA_2080	K01958	PC, pyc; pyruvate carboxylase [EC:6.4.1.1]	09100 Metabolism	09101 Carbohydrate metabolism	00620 Pyruvate metabolism [PATH:ko00620]
mRNA_648	K00025	MDH1; malate dehydrogenase [EC:1.1.1.37]	09100 Metabolism	09101 Carbohydrate metabolism	00620 Pyruvate metabolism [PATH:ko00620]
mRNA_5566	K00025	MDH1; malate dehydrogenase [EC:1.1.1.37]	09100 Metabolism	09101 Carbohydrate metabolism	00620 Pyruvate metabolism [PATH:ko00620]
mRNA_2984	K00026	MDH2; malate dehydrogenase [EC:1.1.1.37]	09100 Metabolism	09101 Carbohydrate metabolism	00620 Pyruvate metabolism [PATH:ko00620]
mRNA_18744	K00024	mdh; malate dehydrogenase [EC:1.1.1.37]	09100 Metabolism	09101 Carbohydrate metabolism	00620 Pyruvate metabolism [PATH:ko00620]
mRNA_3829	K00024	mdh; malate dehydrogenase [EC:1.1.1.37]	09100 Metabolism	09101 Carbohydrate metabolism	00620 Pyruvate metabolism [PATH:ko00620]
mRNA_5863	K00116	mqo; malate dehydrogenase (quinone) [EC:1.1.5.4]	09100 Metabolism	09101 Carbohydrate metabolism	00620 Pyruvate metabolism [PATH:ko00620]
mRNA_14611	K00116	mqo; malate dehydrogenase (quinone) [EC:1.1.5.4]	09100 Metabolism	09101 Carbohydrate metabolism	00620 Pyruvate metabolism [PATH:ko00620]
mRNA_7454	K01676	E4.2.1.2A, fumA, fumB; fumarate hydratase, class I [EC:4.2.1.2]	09100 Metabolism	09101 Carbohydrate metabolism	00620 Pyruvate metabolism [PATH:ko00620]
mRNA_6265	K01676	E4.2.1.2A, fumA, fumB; fumarate hydratase, class I [EC:4.2.1.2]	09100 Metabolism	09101 Carbohydrate metabolism	00620 Pyruvate metabolism [PATH:ko00620]
mRNA_18910	K01676	E4.2.1.2A, fumA, fumB; fumarate hydratase, class I [EC:4.2.1.2]	09100 Metabolism	09101 Carbohydrate metabolism	00620 Pyruvate metabolism [PATH:ko00620]
mRNA_4797	K01678	E4.2.1.2AB, fumB; fumarate hydratase subunit beta [EC:4.2.1.2]	09100 Metabolism	09101 Carbohydrate metabolism	00620 Pyruvate metabolism [PATH:ko00620]
mRNA_6266	K01679	E4.2.1.2B, fumC, FH; fumarate hydratase, class II [EC:4.2.1.2]	09100 Metabolism	09101 Carbohydrate metabolism	00620 Pyruvate metabolism [PATH:ko00620]
mRNA_9039	K01679	E4.2.1.2B, fumC, FH; fumarate hydratase, class II [EC:4.2.1.2]	09100 Metabolism	09101 Carbohydrate metabolism	00620 Pyruvate metabolism [PATH:ko00620]
mRNA_7436	K00244	frdA; fumarate reductase flavoprotein subunit [EC:1.3.5.4]	09100 Metabolism	09101 Carbohydrate metabolism	00620 Pyruvate metabolism [PATH:ko00620]
mRNA_1309	K00244	frdA; fumarate reductase flavoprotein subunit [EC:1.3.5.4]	09100 Metabolism	09101 Carbohydrate metabolism	00620 Pyruvate metabolism [PATH:ko00620]
mRNA_1308	K00245	frdB; fumarate reductase iron-sulfur subunit [EC:1.3.5.4]	09100 Metabolism	09101 Carbohydrate metabolism	00620 Pyruvate metabolism [PATH:ko00620]
mRNA_18437	K01595	ppc; phosphoenolpyruvate carboxylase [EC:4.1.1.31]	09100 Metabolism	09101 Carbohydrate metabolism	00620 Pyruvate metabolism [PATH:ko00620]
mRNA_7570	K01595	ppc; phosphoenolpyruvate carboxylase [EC:4.1.1.31]	09100 Metabolism	09101 Carbohydrate metabolism	00620 Pyruvate metabolism [PATH:ko00620]
mRNA_1995	K01595	ppc; phosphoenolpyruvate carboxylase [EC:4.1.1.31]	09100 Metabolism	09101 Carbohydrate metabolism	00620 Pyruvate metabolism [PATH:ko00620]
mRNA_340	K01596	E4.1.1.32, pckA, PCK; phosphoenolpyruvate carboxykinase (GTP) [EC:4.1.1.32]	09100 Metabolism	09101 Carbohydrate metabolism	00620 Pyruvate metabolism [PATH:ko00620]
mRNA_5581	K01610	E4.1.1.49, pckA; phosphoenolpyruvate carboxykinase (ATP) [EC:4.1.1.49]	09100 Metabolism	09101 Carbohydrate metabolism	00620 Pyruvate metabolism [PATH:ko00620]
mRNA_3736	K01610	E4.1.1.49, pckA; phosphoenolpyruvate carboxykinase (ATP) [EC:4.1.1.49]	09100 Metabolism	09101 Carbohydrate metabolism	00620 Pyruvate metabolism [PATH:ko00620]
mRNA_15817	K01610	E4.1.1.49, pckA; phosphoenolpyruvate carboxykinase (ATP) [EC:4.1.1.49]	09100 Metabolism	09101 Carbohydrate metabolism	00620 Pyruvate metabolism [PATH:ko00620]
mRNA_1214	K01610	E4.1.1.49, pckA; phosphoenolpyruvate carboxykinase (ATP) [EC:4.1.1.49]	09100 Metabolism	09101 Carbohydrate metabolism	00620 Pyruvate metabolism [PATH:ko00620]
mRNA_6205	K01007	pps, ppsA; pyruvate, water dikinase [EC:2.7.9.2]	09100 Metabolism	09101 Carbohydrate metabolism	00620 Pyruvate metabolism [PATH:ko00620]
mRNA_17451	K01007	pps, ppsA; pyruvate, water dikinase [EC:2.7.9.2]	09100 Metabolism	09101 Carbohydrate metabolism	00620 Pyruvate metabolism [PATH:ko00620]
mRNA_5065	K01638	aceB, glcB; malate synthase [EC:2.3.3.9]	09100 Metabolism	09101 Carbohydrate metabolism	00620 Pyruvate metabolism [PATH:ko00620]
mRNA_19677	K01638	aceB, glcB; malate synthase [EC:2.3.3.9]	09100 Metabolism	09101 Carbohydrate metabolism	00620 Pyruvate metabolism [PATH:ko00620]
mRNA_7555	K01638	aceB, glcB; malate synthase [EC:2.3.3.9]	09100 Metabolism	09101 Carbohydrate metabolism	00620 Pyruvate metabolism [PATH:ko00620]
mRNA_4003	K01638	aceB, glcB; malate synthase [EC:2.3.3.9]	09100 Metabolism	09101 Carbohydrate metabolism	00620 Pyruvate metabolism [PATH:ko00620]
mRNA_4122	K00626	ACAT, atoB; acetyl-CoA C-acetyltransferase [EC:2.3.1.9]	09100 Metabolism	09101 Carbohydrate metabolism	00620 Pyruvate metabolism [PATH:ko00620]
mRNA_12745	K00626	ACAT, atoB; acetyl-CoA C-acetyltransferase [EC:2.3.1.9]	09100 Metabolism	09101 Carbohydrate metabolism	00620 Pyruvate metabolism [PATH:ko00620]
mRNA_14391	K00626	ACAT, atoB; acetyl-CoA C-acetyltransferase [EC:2.3.1.9]	09100 Metabolism	09101 Carbohydrate metabolism	00620 Pyruvate metabolism [PATH:ko00620]
mRNA_565	K00626	ACAT, atoB; acetyl-CoA C-acetyltransferase [EC:2.3.1.9]	09100 Metabolism	09101 Carbohydrate metabolism	00620 Pyruvate metabolism [PATH:ko00620]
mRNA_9142	K00626	ACAT, atoB; acetyl-CoA C-acetyltransferase [EC:2.3.1.9]	09100 Metabolism	09101 Carbohydrate metabolism	00620 Pyruvate metabolism [PATH:ko00620]
mRNA_5850	K00626	ACAT, atoB; acetyl-CoA C-acetyltransferase [EC:2.3.1.9]	09100 Metabolism	09101 Carbohydrate metabolism	00620 Pyruvate metabolism [PATH:ko00620]
mRNA_15645	K01649	leuA, IMS; 2-isopropylmalate synthase [EC:2.3.3.13]	09100 Metabolism	09101 Carbohydrate metabolism	00620 Pyruvate metabolism [PATH:ko00620]
mRNA_7221	K01649	leuA, IMS; 2-isopropylmalate synthase [EC:2.3.3.13]	09100 Metabolism	09101 Carbohydrate metabolism	00620 Pyruvate metabolism [PATH:ko00620]
mRNA_18788	K01649	leuA, IMS; 2-isopropylmalate synthase [EC:2.3.3.13]	09100 Metabolism	09101 Carbohydrate metabolism	00620 Pyruvate metabolism [PATH:ko00620]
mRNA_13057	K01655	LYS21, LYS20; homocitrate synthase [EC:2.3.3.14]	09100 Metabolism	09101 Carbohydrate metabolism	00620 Pyruvate metabolism [PATH:ko00620]
mRNA_14566	K01637	E4.1.3.1, aceA; isocitrate lyase [EC:4.1.3.1]	09100 Metabolism	09101 Carbohydrate metabolism	00630 Glyoxylate and dicarboxylate metabolism [PATH:ko00630]
mRNA_7554	K01637	E4.1.3.1, aceA; isocitrate lyase [EC:4.1.3.1]	09100 Metabolism	09101 Carbohydrate metabolism	00630 Glyoxylate and dicarboxylate metabolism [PATH:ko00630]
mRNA_13600	K01895	ACSS1_2, acs; acetyl-CoA synthetase [EC:6.2.1.1]	09100 Metabolism	09101 Carbohydrate metabolism	00630 Glyoxylate and dicarboxylate metabolism [PATH:ko00630]
mRNA_19452	K01895	ACSS1_2, acs; acetyl-CoA synthetase [EC:6.2.1.1]	09100 Metabolism	09101 Carbohydrate metabolism	00630 Glyoxylate and dicarboxylate metabolism [PATH:ko00630]
mRNA_8064	K01895	ACSS1_2, acs; acetyl-CoA synthetase [EC:6.2.1.1]	09100 Metabolism	09101 Carbohydrate metabolism	00630 Glyoxylate and dicarboxylate metabolism [PATH:ko00630]
mRNA_7494	K01895	ACSS1_2, acs; acetyl-CoA synthetase [EC:6.2.1.1]	09100 Metabolism	09101 Carbohydrate metabolism	00630 Glyoxylate and dicarboxylate metabolism [PATH:ko00630]
mRNA_13910	K01895	ACSS1_2, acs; acetyl-CoA synthetase [EC:6.2.1.1]	09100 Metabolism	09101 Carbohydrate metabolism	00630 Glyoxylate and dicarboxylate metabolism [PATH:ko00630]
mRNA_5065	K01638	aceB, glcB; malate synthase [EC:2.3.3.9]	09100 Metabolism	09101 Carbohydrate metabolism	00630 Glyoxylate and dicarboxylate metabolism [PATH:ko00630]
mRNA_19677	K01638	aceB, glcB; malate synthase [EC:2.3.3.9]	09100 Metabolism	09101 Carbohydrate metabolism	00630 Glyoxylate and dicarboxylate metabolism [PATH:ko00630]
mRNA_7555	K01638	aceB, glcB; malate synthase [EC:2.3.3.9]	09100 Metabolism	09101 Carbohydrate metabolism	00630 Glyoxylate and dicarboxylate metabolism [PATH:ko00630]
mRNA_4003	K01638	aceB, glcB; malate synthase [EC:2.3.3.9]	09100 Metabolism	09101 Carbohydrate metabolism	00630 Glyoxylate and dicarboxylate metabolism [PATH:ko00630]
mRNA_648	K00025	MDH1; malate dehydrogenase [EC:1.1.1.37]	09100 Metabolism	09101 Carbohydrate metabolism	00630 Glyoxylate and dicarboxylate metabolism [PATH:ko00630]
mRNA_5566	K00025	MDH1; malate dehydrogenase [EC:1.1.1.37]	09100 Metabolism	09101 Carbohydrate metabolism	00630 Glyoxylate and dicarboxylate metabolism [PATH:ko00630]
mRNA_2984	K00026	MDH2; malate dehydrogenase [EC:1.1.1.37]	09100 Metabolism	09101 Carbohydrate metabolism	00630 Glyoxylate and dicarboxylate metabolism [PATH:ko00630]
mRNA_18744	K00024	mdh; malate dehydrogenase [EC:1.1.1.37]	09100 Metabolism	09101 Carbohydrate metabolism	00630 Glyoxylate and dicarboxylate metabolism [PATH:ko00630]
mRNA_3829	K00024	mdh; malate dehydrogenase [EC:1.1.1.37]	09100 Metabolism	09101 Carbohydrate metabolism	00630 Glyoxylate and dicarboxylate metabolism [PATH:ko00630]
mRNA_2092	K01647	CS, gltA; citrate synthase [EC:2.3.3.1]	09100 Metabolism	09101 Carbohydrate metabolism	00630 Glyoxylate and dicarboxylate metabolism [PATH:ko00630]
mRNA_9633	K01647	CS, gltA; citrate synthase [EC:2.3.3.1]	09100 Metabolism	09101 Carbohydrate metabolism	00630 Glyoxylate and dicarboxylate metabolism [PATH:ko00630]
mRNA_8048	K01647	CS, gltA; citrate synthase [EC:2.3.3.1]	09100 Metabolism	09101 Carbohydrate metabolism	00630 Glyoxylate and dicarboxylate metabolism [PATH:ko00630]
mRNA_6831	K01647	CS, gltA; citrate synthase [EC:2.3.3.1]	09100 Metabolism	09101 Carbohydrate metabolism	00630 Glyoxylate and dicarboxylate metabolism [PATH:ko00630]
mRNA_5678	K01647	CS, gltA; citrate synthase [EC:2.3.3.1]	09100 Metabolism	09101 Carbohydrate metabolism	00630 Glyoxylate and dicarboxylate metabolism [PATH:ko00630]
mRNA_6804	K01681	ACO, acnA; aconitate hydratase [EC:4.2.1.3]	09100 Metabolism	09101 Carbohydrate metabolism	00630 Glyoxylate and dicarboxylate metabolism [PATH:ko00630]
mRNA_6422	K01681	ACO, acnA; aconitate hydratase [EC:4.2.1.3]	09100 Metabolism	09101 Carbohydrate metabolism	00630 Glyoxylate and dicarboxylate metabolism [PATH:ko00630]
mRNA_5607	K01681	ACO, acnA; aconitate hydratase [EC:4.2.1.3]	09100 Metabolism	09101 Carbohydrate metabolism	00630 Glyoxylate and dicarboxylate metabolism [PATH:ko00630]
mRNA_275	K01681	ACO, acnA; aconitate hydratase [EC:4.2.1.3]	09100 Metabolism	09101 Carbohydrate metabolism	00630 Glyoxylate and dicarboxylate metabolism [PATH:ko00630]
mRNA_20041	K01681	ACO, acnA; aconitate hydratase [EC:4.2.1.3]	09100 Metabolism	09101 Carbohydrate metabolism	00630 Glyoxylate and dicarboxylate metabolism [PATH:ko00630]
mRNA_7192	K01682	acnB; aconitate hydratase 2 / 2-methylisocitrate dehydratase [EC:4.2.1.3 4.2.1.99]	09100 Metabolism	09101 Carbohydrate metabolism	00630 Glyoxylate and dicarboxylate metabolism [PATH:ko00630]
mRNA_2750	K01682	acnB; aconitate hydratase 2 / 2-methylisocitrate dehydratase [EC:4.2.1.3 4.2.1.99]	09100 Metabolism	09101 Carbohydrate metabolism	00630 Glyoxylate and dicarboxylate metabolism [PATH:ko00630]
mRNA_4122	K00626	ACAT, atoB; acetyl-CoA C-acetyltransferase [EC:2.3.1.9]	09100 Metabolism	09101 Carbohydrate metabolism	00630 Glyoxylate and dicarboxylate metabolism [PATH:ko00630]
mRNA_12745	K00626	ACAT, atoB; acetyl-CoA C-acetyltransferase [EC:2.3.1.9]	09100 Metabolism	09101 Carbohydrate metabolism	00630 Glyoxylate and dicarboxylate metabolism [PATH:ko00630]
mRNA_14391	K00626	ACAT, atoB; acetyl-CoA C-acetyltransferase [EC:2.3.1.9]	09100 Metabolism	09101 Carbohydrate metabolism	00630 Glyoxylate and dicarboxylate metabolism [PATH:ko00630]
mRNA_565	K00626	ACAT, atoB; acetyl-CoA C-acetyltransferase [EC:2.3.1.9]	09100 Metabolism	09101 Carbohydrate metabolism	00630 Glyoxylate and dicarboxylate metabolism [PATH:ko00630]
mRNA_9142	K00626	ACAT, atoB; acetyl-CoA C-acetyltransferase [EC:2.3.1.9]	09100 Metabolism	09101 Carbohydrate metabolism	00630 Glyoxylate and dicarboxylate metabolism [PATH:ko00630]
mRNA_5850	K00626	ACAT, atoB; acetyl-CoA C-acetyltransferase [EC:2.3.1.9]	09100 Metabolism	09101 Carbohydrate metabolism	00630 Glyoxylate and dicarboxylate metabolism [PATH:ko00630]
mRNA_14699	K05606	MCEE, epi; methylmalonyl-CoA/ethylmalonyl-CoA epimerase [EC:5.1.99.1]	09100 Metabolism	09101 Carbohydrate metabolism	00630 Glyoxylate and dicarboxylate metabolism [PATH:ko00630]
mRNA_12477	K01965	PCCA, pccA; propionyl-CoA carboxylase alpha chain [EC:6.4.1.3]	09100 Metabolism	09101 Carbohydrate metabolism	00630 Glyoxylate and dicarboxylate metabolism [PATH:ko00630]
mRNA_4477	K01847	MUT; methylmalonyl-CoA mutase [EC:5.4.99.2]	09100 Metabolism	09101 Carbohydrate metabolism	00630 Glyoxylate and dicarboxylate metabolism [PATH:ko00630]
mRNA_4000	K00104	glcD; glycolate oxidase [EC:1.1.3.15]	09100 Metabolism	09101 Carbohydrate metabolism	00630 Glyoxylate and dicarboxylate metabolism [PATH:ko00630]
mRNA_4001	K11473	glcF; glycolate oxidase iron-sulfur subunit	09100 Metabolism	09101 Carbohydrate metabolism	00630 Glyoxylate and dicarboxylate metabolism [PATH:ko00630]
mRNA_12032	K03781	katE, CAT, catB, srpA; catalase [EC:1.11.1.6]	09100 Metabolism	09101 Carbohydrate metabolism	00630 Glyoxylate and dicarboxylate metabolism [PATH:ko00630]
mRNA_10376	K03781	katE, CAT, catB, srpA; catalase [EC:1.11.1.6]	09100 Metabolism	09101 Carbohydrate metabolism	00630 Glyoxylate and dicarboxylate metabolism [PATH:ko00630]
mRNA_6187	K03781	katE, CAT, catB, srpA; catalase [EC:1.11.1.6]	09100 Metabolism	09101 Carbohydrate metabolism	00630 Glyoxylate and dicarboxylate metabolism [PATH:ko00630]
mRNA_18101	K03781	katE, CAT, catB, srpA; catalase [EC:1.11.1.6]	09100 Metabolism	09101 Carbohydrate metabolism	00630 Glyoxylate and dicarboxylate metabolism [PATH:ko00630]
mRNA_1176	K00015	gyaR, GOR1; glyoxylate reductase [EC:1.1.1.26]	09100 Metabolism	09101 Carbohydrate metabolism	00630 Glyoxylate and dicarboxylate metabolism [PATH:ko00630]
mRNA_2350	K00015	gyaR, GOR1; glyoxylate reductase [EC:1.1.1.26]	09100 Metabolism	09101 Carbohydrate metabolism	00630 Glyoxylate and dicarboxylate metabolism [PATH:ko00630]
mRNA_11769	K00049	GRHPR; glyoxylate/hydroxypyruvate reductase [EC:1.1.1.79 1.1.1.81]	09100 Metabolism	09101 Carbohydrate metabolism	00630 Glyoxylate and dicarboxylate metabolism [PATH:ko00630]
mRNA_18757	K15919	HPR2_3; glyoxylate/hydroxypyruvate reductase [EC:1.1.1.79 1.1.1.81]	09100 Metabolism	09101 Carbohydrate metabolism	00630 Glyoxylate and dicarboxylate metabolism [PATH:ko00630]
mRNA_6603	K12972	ghrA; glyoxylate/hydroxypyruvate reductase [EC:1.1.1.79 1.1.1.81]	09100 Metabolism	09101 Carbohydrate metabolism	00630 Glyoxylate and dicarboxylate metabolism [PATH:ko00630]
mRNA_3629	K00090	ghrB; glyoxylate/hydroxypyruvate/2-ketogluconate reductase [EC:1.1.1.79 1.1.1.81 1.1.1.215]	09100 Metabolism	09101 Carbohydrate metabolism	00630 Glyoxylate and dicarboxylate metabolism [PATH:ko00630]
mRNA_11746	K19269	PGP, PGLP; phosphoglycolate phosphatase [EC:3.1.3.18 3.1.3.48]	09100 Metabolism	09101 Carbohydrate metabolism	00630 Glyoxylate and dicarboxylate metabolism [PATH:ko00630]
mRNA_3749	K01091	gph; phosphoglycolate phosphatase [EC:3.1.3.18]	09100 Metabolism	09101 Carbohydrate metabolism	00630 Glyoxylate and dicarboxylate metabolism [PATH:ko00630]
mRNA_18590	K00830	AGXT; alanine-glyoxylate transaminase / serine-glyoxylate transaminase / serine-pyruvate transaminase [EC:2.6.1.44 2.6.1.45 2.6.1.51]	09100 Metabolism	09101 Carbohydrate metabolism	00630 Glyoxylate and dicarboxylate metabolism [PATH:ko00630]
mRNA_9136	K01915	glnA, GLUL; glutamine synthetase [EC:6.3.1.2]	09100 Metabolism	09101 Carbohydrate metabolism	00630 Glyoxylate and dicarboxylate metabolism [PATH:ko00630]
mRNA_1812	K01915	glnA, GLUL; glutamine synthetase [EC:6.3.1.2]	09100 Metabolism	09101 Carbohydrate metabolism	00630 Glyoxylate and dicarboxylate metabolism [PATH:ko00630]
mRNA_5302	K01915	glnA, GLUL; glutamine synthetase [EC:6.3.1.2]	09100 Metabolism	09101 Carbohydrate metabolism	00630 Glyoxylate and dicarboxylate metabolism [PATH:ko00630]
mRNA_7636	K01915	glnA, GLUL; glutamine synthetase [EC:6.3.1.2]	09100 Metabolism	09101 Carbohydrate metabolism	00630 Glyoxylate and dicarboxylate metabolism [PATH:ko00630]
mRNA_17195	K01915	glnA, GLUL; glutamine synthetase [EC:6.3.1.2]	09100 Metabolism	09101 Carbohydrate metabolism	00630 Glyoxylate and dicarboxylate metabolism [PATH:ko00630]
mRNA_18360	K01915	glnA, GLUL; glutamine synthetase [EC:6.3.1.2]	09100 Metabolism	09101 Carbohydrate metabolism	00630 Glyoxylate and dicarboxylate metabolism [PATH:ko00630]
mRNA_4302	K00600	glyA, SHMT; glycine hydroxymethyltransferase [EC:2.1.2.1]	09100 Metabolism	09101 Carbohydrate metabolism	00630 Glyoxylate and dicarboxylate metabolism [PATH:ko00630]
mRNA_158	K00600	glyA, SHMT; glycine hydroxymethyltransferase [EC:2.1.2.1]	09100 Metabolism	09101 Carbohydrate metabolism	00630 Glyoxylate and dicarboxylate metabolism [PATH:ko00630]
mRNA_16612	K00600	glyA, SHMT; glycine hydroxymethyltransferase [EC:2.1.2.1]	09100 Metabolism	09101 Carbohydrate metabolism	00630 Glyoxylate and dicarboxylate metabolism [PATH:ko00630]
mRNA_16038	K00600	glyA, SHMT; glycine hydroxymethyltransferase [EC:2.1.2.1]	09100 Metabolism	09101 Carbohydrate metabolism	00630 Glyoxylate and dicarboxylate metabolism [PATH:ko00630]
mRNA_850	K00600	glyA, SHMT; glycine hydroxymethyltransferase [EC:2.1.2.1]	09100 Metabolism	09101 Carbohydrate metabolism	00630 Glyoxylate and dicarboxylate metabolism [PATH:ko00630]
mRNA_4094	K00281	GLDC, gcvP; glycine dehydrogenase [EC:1.4.4.2]	09100 Metabolism	09101 Carbohydrate metabolism	00630 Glyoxylate and dicarboxylate metabolism [PATH:ko00630]
mRNA_11337	K00281	GLDC, gcvP; glycine dehydrogenase [EC:1.4.4.2]	09100 Metabolism	09101 Carbohydrate metabolism	00630 Glyoxylate and dicarboxylate metabolism [PATH:ko00630]
mRNA_3311	K00282	gcvPA; glycine dehydrogenase subunit 1 [EC:1.4.4.2]	09100 Metabolism	09101 Carbohydrate metabolism	00630 Glyoxylate and dicarboxylate metabolism [PATH:ko00630]
mRNA_11339	K00605	gcvT, AMT; aminomethyltransferase [EC:2.1.2.10]	09100 Metabolism	09101 Carbohydrate metabolism	00630 Glyoxylate and dicarboxylate metabolism [PATH:ko00630]
mRNA_4092	K00605	gcvT, AMT; aminomethyltransferase [EC:2.1.2.10]	09100 Metabolism	09101 Carbohydrate metabolism	00630 Glyoxylate and dicarboxylate metabolism [PATH:ko00630]
mRNA_14968	K00605	gcvT, AMT; aminomethyltransferase [EC:2.1.2.10]	09100 Metabolism	09101 Carbohydrate metabolism	00630 Glyoxylate and dicarboxylate metabolism [PATH:ko00630]
mRNA_9388	K00382	DLD, lpd, pdhD; dihydrolipoamide dehydrogenase [EC:1.8.1.4]	09100 Metabolism	09101 Carbohydrate metabolism	00630 Glyoxylate and dicarboxylate metabolism [PATH:ko00630]
mRNA_7194	K00382	DLD, lpd, pdhD; dihydrolipoamide dehydrogenase [EC:1.8.1.4]	09100 Metabolism	09101 Carbohydrate metabolism	00630 Glyoxylate and dicarboxylate metabolism [PATH:ko00630]
mRNA_4923	K00382	DLD, lpd, pdhD; dihydrolipoamide dehydrogenase [EC:1.8.1.4]	09100 Metabolism	09101 Carbohydrate metabolism	00630 Glyoxylate and dicarboxylate metabolism [PATH:ko00630]
mRNA_1988	K00382	DLD, lpd, pdhD; dihydrolipoamide dehydrogenase [EC:1.8.1.4]	09100 Metabolism	09101 Carbohydrate metabolism	00630 Glyoxylate and dicarboxylate metabolism [PATH:ko00630]
mRNA_2749	K00382	DLD, lpd, pdhD; dihydrolipoamide dehydrogenase [EC:1.8.1.4]	09100 Metabolism	09101 Carbohydrate metabolism	00630 Glyoxylate and dicarboxylate metabolism [PATH:ko00630]
mRNA_11338	K02437	gcvH, GCSH; glycine cleavage system H protein	09100 Metabolism	09101 Carbohydrate metabolism	00630 Glyoxylate and dicarboxylate metabolism [PATH:ko00630]
mRNA_16217	K02437	gcvH, GCSH; glycine cleavage system H protein	09100 Metabolism	09101 Carbohydrate metabolism	00630 Glyoxylate and dicarboxylate metabolism [PATH:ko00630]
mRNA_4093	K02437	gcvH, GCSH; glycine cleavage system H protein	09100 Metabolism	09101 Carbohydrate metabolism	00630 Glyoxylate and dicarboxylate metabolism [PATH:ko00630]
mRNA_6932	K01608	gcl; tartronate-semialdehyde synthase [EC:4.1.1.47]	09100 Metabolism	09101 Carbohydrate metabolism	00630 Glyoxylate and dicarboxylate metabolism [PATH:ko00630]
mRNA_6931	K01816	hyi, gip; hydroxypyruvate isomerase [EC:5.3.1.22]	09100 Metabolism	09101 Carbohydrate metabolism	00630 Glyoxylate and dicarboxylate metabolism [PATH:ko00630]
mRNA_6930	K00042	garR, glxR; 2-hydroxy-3-oxopropionate reductase [EC:1.1.1.60]	09100 Metabolism	09101 Carbohydrate metabolism	00630 Glyoxylate and dicarboxylate metabolism [PATH:ko00630]
mRNA_3890	K00042	garR, glxR; 2-hydroxy-3-oxopropionate reductase [EC:1.1.1.60]	09100 Metabolism	09101 Carbohydrate metabolism	00630 Glyoxylate and dicarboxylate metabolism [PATH:ko00630]
mRNA_3891	K00865	glxK, garK; glycerate 2-kinase [EC:2.7.1.165]	09100 Metabolism	09101 Carbohydrate metabolism	00630 Glyoxylate and dicarboxylate metabolism [PATH:ko00630]
mRNA_6927	K00865	glxK, garK; glycerate 2-kinase [EC:2.7.1.165]	09100 Metabolism	09101 Carbohydrate metabolism	00630 Glyoxylate and dicarboxylate metabolism [PATH:ko00630]
mRNA_13004	K00865	glxK, garK; glycerate 2-kinase [EC:2.7.1.165]	09100 Metabolism	09101 Carbohydrate metabolism	00630 Glyoxylate and dicarboxylate metabolism [PATH:ko00630]
mRNA_6368	K07248	aldA; lactaldehyde dehydrogenase / glycolaldehyde dehydrogenase [EC:1.2.1.22 1.2.1.21]	09100 Metabolism	09101 Carbohydrate metabolism	00630 Glyoxylate and dicarboxylate metabolism [PATH:ko00630]
mRNA_4165	K00048	fucO; lactaldehyde reductase [EC:1.1.1.77]	09100 Metabolism	09101 Carbohydrate metabolism	00630 Glyoxylate and dicarboxylate metabolism [PATH:ko00630]
mRNA_3929	K03779	ttdA; L(+)-tartrate dehydratase alpha subunit [EC:4.2.1.32]	09100 Metabolism	09101 Carbohydrate metabolism	00630 Glyoxylate and dicarboxylate metabolism [PATH:ko00630]
mRNA_11367	K07246	ttuC, dmlA; tartrate dehydrogenase/decarboxylase / D-malate dehydrogenase [EC:1.1.1.93 4.1.1.73 1.1.1.83]	09100 Metabolism	09101 Carbohydrate metabolism	00630 Glyoxylate and dicarboxylate metabolism [PATH:ko00630]
mRNA_14564	K01625	eda; 2-dehydro-3-deoxyphosphogluconate aldolase / (4S)-4-hydroxy-2-oxoglutarate aldolase [EC:4.1.2.14 4.1.3.42]	09100 Metabolism	09101 Carbohydrate metabolism	00630 Glyoxylate and dicarboxylate metabolism [PATH:ko00630]
mRNA_13688	K01625	eda; 2-dehydro-3-deoxyphosphogluconate aldolase / (4S)-4-hydroxy-2-oxoglutarate aldolase [EC:4.1.2.14 4.1.3.42]	09100 Metabolism	09101 Carbohydrate metabolism	00630 Glyoxylate and dicarboxylate metabolism [PATH:ko00630]
mRNA_6111	K01625	eda; 2-dehydro-3-deoxyphosphogluconate aldolase / (4S)-4-hydroxy-2-oxoglutarate aldolase [EC:4.1.2.14 4.1.3.42]	09100 Metabolism	09101 Carbohydrate metabolism	00630 Glyoxylate and dicarboxylate metabolism [PATH:ko00630]
mRNA_10832	K18123	HOGA1; 4-hydroxy-2-oxoglutarate aldolase [EC:4.1.3.16]	09100 Metabolism	09101 Carbohydrate metabolism	00630 Glyoxylate and dicarboxylate metabolism [PATH:ko00630]
mRNA_8597	K01569	oxdD; oxalate decarboxylase [EC:4.1.1.2]	09100 Metabolism	09101 Carbohydrate metabolism	00630 Glyoxylate and dicarboxylate metabolism [PATH:ko00630]
mRNA_7620	K00123	fdoG, fdhF, fdwA; formate dehydrogenase major subunit [EC:1.17.1.9]	09100 Metabolism	09101 Carbohydrate metabolism	00630 Glyoxylate and dicarboxylate metabolism [PATH:ko00630]
mRNA_4928	K00123	fdoG, fdhF, fdwA; formate dehydrogenase major subunit [EC:1.17.1.9]	09100 Metabolism	09101 Carbohydrate metabolism	00630 Glyoxylate and dicarboxylate metabolism [PATH:ko00630]
mRNA_12091	K00123	fdoG, fdhF, fdwA; formate dehydrogenase major subunit [EC:1.17.1.9]	09100 Metabolism	09101 Carbohydrate metabolism	00630 Glyoxylate and dicarboxylate metabolism [PATH:ko00630]
mRNA_13711	K01432	AFMID; arylformamidase [EC:3.5.1.9]	09100 Metabolism	09101 Carbohydrate metabolism	00630 Glyoxylate and dicarboxylate metabolism [PATH:ko00630]
mRNA_5700	K01432	AFMID; arylformamidase [EC:3.5.1.9]	09100 Metabolism	09101 Carbohydrate metabolism	00630 Glyoxylate and dicarboxylate metabolism [PATH:ko00630]
mRNA_19548	K07130	kynB; arylformamidase [EC:3.5.1.9]	09100 Metabolism	09101 Carbohydrate metabolism	00630 Glyoxylate and dicarboxylate metabolism [PATH:ko00630]
mRNA_13647	K01433	purU; formyltetrahydrofolate deformylase [EC:3.5.1.10]	09100 Metabolism	09101 Carbohydrate metabolism	00630 Glyoxylate and dicarboxylate metabolism [PATH:ko00630]
mRNA_6446	K01433	purU; formyltetrahydrofolate deformylase [EC:3.5.1.10]	09100 Metabolism	09101 Carbohydrate metabolism	00630 Glyoxylate and dicarboxylate metabolism [PATH:ko00630]
mRNA_9654	K22133	AAE3; oxalate---CoA ligase [EC:6.2.1.8]	09100 Metabolism	09101 Carbohydrate metabolism	00630 Glyoxylate and dicarboxylate metabolism [PATH:ko00630]
mRNA_4405	K01577	oxc; oxalyl-CoA decarboxylase [EC:4.1.1.8]	09100 Metabolism	09101 Carbohydrate metabolism	00630 Glyoxylate and dicarboxylate metabolism [PATH:ko00630]
mRNA_13600	K01895	ACSS1_2, acs; acetyl-CoA synthetase [EC:6.2.1.1]	09100 Metabolism	09101 Carbohydrate metabolism	00640 Propanoate metabolism [PATH:ko00640]
mRNA_19452	K01895	ACSS1_2, acs; acetyl-CoA synthetase [EC:6.2.1.1]	09100 Metabolism	09101 Carbohydrate metabolism	00640 Propanoate metabolism [PATH:ko00640]
mRNA_8064	K01895	ACSS1_2, acs; acetyl-CoA synthetase [EC:6.2.1.1]	09100 Metabolism	09101 Carbohydrate metabolism	00640 Propanoate metabolism [PATH:ko00640]
mRNA_7494	K01895	ACSS1_2, acs; acetyl-CoA synthetase [EC:6.2.1.1]	09100 Metabolism	09101 Carbohydrate metabolism	00640 Propanoate metabolism [PATH:ko00640]
mRNA_13910	K01895	ACSS1_2, acs; acetyl-CoA synthetase [EC:6.2.1.1]	09100 Metabolism	09101 Carbohydrate metabolism	00640 Propanoate metabolism [PATH:ko00640]
mRNA_18592	K01908	ACSS3, prpE; propionyl-CoA synthetase [EC:6.2.1.17]	09100 Metabolism	09101 Carbohydrate metabolism	00640 Propanoate metabolism [PATH:ko00640]
mRNA_7049	K01908	ACSS3, prpE; propionyl-CoA synthetase [EC:6.2.1.17]	09100 Metabolism	09101 Carbohydrate metabolism	00640 Propanoate metabolism [PATH:ko00640]
mRNA_4449	K00925	ackA; acetate kinase [EC:2.7.2.1]	09100 Metabolism	09101 Carbohydrate metabolism	00640 Propanoate metabolism [PATH:ko00640]
mRNA_13523	K00925	ackA; acetate kinase [EC:2.7.2.1]	09100 Metabolism	09101 Carbohydrate metabolism	00640 Propanoate metabolism [PATH:ko00640]
mRNA_3893	K00932	tdcD; propionate kinase [EC:2.7.2.15]	09100 Metabolism	09101 Carbohydrate metabolism	00640 Propanoate metabolism [PATH:ko00640]
mRNA_4448	K13788	pta; phosphate acetyltransferase [EC:2.3.1.8]	09100 Metabolism	09101 Carbohydrate metabolism	00640 Propanoate metabolism [PATH:ko00640]
mRNA_13524	K13788	pta; phosphate acetyltransferase [EC:2.3.1.8]	09100 Metabolism	09101 Carbohydrate metabolism	00640 Propanoate metabolism [PATH:ko00640]
mRNA_8093	K00166	BCKDHA, bkdA1; 2-oxoisovalerate dehydrogenase E1 component alpha subunit [EC:1.2.4.4]	09100 Metabolism	09101 Carbohydrate metabolism	00640 Propanoate metabolism [PATH:ko00640]
mRNA_794	K00167	BCKDHB, bkdA2; 2-oxoisovalerate dehydrogenase E1 component beta subunit [EC:1.2.4.4]	09100 Metabolism	09101 Carbohydrate metabolism	00640 Propanoate metabolism [PATH:ko00640]
mRNA_12718	K00167	BCKDHB, bkdA2; 2-oxoisovalerate dehydrogenase E1 component beta subunit [EC:1.2.4.4]	09100 Metabolism	09101 Carbohydrate metabolism	00640 Propanoate metabolism [PATH:ko00640]
mRNA_1048	K09699	DBT, bkdB; 2-oxoisovalerate dehydrogenase E2 component (dihydrolipoyl transacylase) [EC:2.3.1.168]	09100 Metabolism	09101 Carbohydrate metabolism	00640 Propanoate metabolism [PATH:ko00640]
mRNA_9388	K00382	DLD, lpd, pdhD; dihydrolipoamide dehydrogenase [EC:1.8.1.4]	09100 Metabolism	09101 Carbohydrate metabolism	00640 Propanoate metabolism [PATH:ko00640]
mRNA_7194	K00382	DLD, lpd, pdhD; dihydrolipoamide dehydrogenase [EC:1.8.1.4]	09100 Metabolism	09101 Carbohydrate metabolism	00640 Propanoate metabolism [PATH:ko00640]
mRNA_4923	K00382	DLD, lpd, pdhD; dihydrolipoamide dehydrogenase [EC:1.8.1.4]	09100 Metabolism	09101 Carbohydrate metabolism	00640 Propanoate metabolism [PATH:ko00640]
mRNA_1988	K00382	DLD, lpd, pdhD; dihydrolipoamide dehydrogenase [EC:1.8.1.4]	09100 Metabolism	09101 Carbohydrate metabolism	00640 Propanoate metabolism [PATH:ko00640]
mRNA_2749	K00382	DLD, lpd, pdhD; dihydrolipoamide dehydrogenase [EC:1.8.1.4]	09100 Metabolism	09101 Carbohydrate metabolism	00640 Propanoate metabolism [PATH:ko00640]
mRNA_2220	K00170	porB; pyruvate ferredoxin oxidoreductase beta subunit [EC:1.2.7.1]	09100 Metabolism	09101 Carbohydrate metabolism	00640 Propanoate metabolism [PATH:ko00640]
mRNA_6711	K00656	E2.3.1.54, pflD; formate C-acetyltransferase [EC:2.3.1.54]	09100 Metabolism	09101 Carbohydrate metabolism	00640 Propanoate metabolism [PATH:ko00640]
mRNA_3894	K00656	E2.3.1.54, pflD; formate C-acetyltransferase [EC:2.3.1.54]	09100 Metabolism	09101 Carbohydrate metabolism	00640 Propanoate metabolism [PATH:ko00640]
mRNA_9248	K00656	E2.3.1.54, pflD; formate C-acetyltransferase [EC:2.3.1.54]	09100 Metabolism	09101 Carbohydrate metabolism	00640 Propanoate metabolism [PATH:ko00640]
mRNA_3022	K00232	E1.3.3.6, ACOX1, ACOX3; acyl-CoA oxidase [EC:1.3.3.6]	09100 Metabolism	09101 Carbohydrate metabolism	00640 Propanoate metabolism [PATH:ko00640]
mRNA_15477	K00232	E1.3.3.6, ACOX1, ACOX3; acyl-CoA oxidase [EC:1.3.3.6]	09100 Metabolism	09101 Carbohydrate metabolism	00640 Propanoate metabolism [PATH:ko00640]
mRNA_12969	K00232	E1.3.3.6, ACOX1, ACOX3; acyl-CoA oxidase [EC:1.3.3.6]	09100 Metabolism	09101 Carbohydrate metabolism	00640 Propanoate metabolism [PATH:ko00640]
mRNA_13237	K00232	E1.3.3.6, ACOX1, ACOX3; acyl-CoA oxidase [EC:1.3.3.6]	09100 Metabolism	09101 Carbohydrate metabolism	00640 Propanoate metabolism [PATH:ko00640]
mRNA_20545	K00232	E1.3.3.6, ACOX1, ACOX3; acyl-CoA oxidase [EC:1.3.3.6]	09100 Metabolism	09101 Carbohydrate metabolism	00640 Propanoate metabolism [PATH:ko00640]
mRNA_11982	K00232	E1.3.3.6, ACOX1, ACOX3; acyl-CoA oxidase [EC:1.3.3.6]	09100 Metabolism	09101 Carbohydrate metabolism	00640 Propanoate metabolism [PATH:ko00640]
mRNA_5775	K00232	E1.3.3.6, ACOX1, ACOX3; acyl-CoA oxidase [EC:1.3.3.6]	09100 Metabolism	09101 Carbohydrate metabolism	00640 Propanoate metabolism [PATH:ko00640]
mRNA_3820	K19745	acuI; acrylyl-CoA reductase (NADPH) [EC:1.3.1.-]	09100 Metabolism	09101 Carbohydrate metabolism	00640 Propanoate metabolism [PATH:ko00640]
mRNA_11048	K01692	paaF, echA; enoyl-CoA hydratase [EC:4.2.1.17]	09100 Metabolism	09101 Carbohydrate metabolism	00640 Propanoate metabolism [PATH:ko00640]
mRNA_17372	K01692	paaF, echA; enoyl-CoA hydratase [EC:4.2.1.17]	09100 Metabolism	09101 Carbohydrate metabolism	00640 Propanoate metabolism [PATH:ko00640]
mRNA_12605	K01692	paaF, echA; enoyl-CoA hydratase [EC:4.2.1.17]	09100 Metabolism	09101 Carbohydrate metabolism	00640 Propanoate metabolism [PATH:ko00640]
mRNA_16698	K01692	paaF, echA; enoyl-CoA hydratase [EC:4.2.1.17]	09100 Metabolism	09101 Carbohydrate metabolism	00640 Propanoate metabolism [PATH:ko00640]
mRNA_7650	K01825	fadB; 3-hydroxyacyl-CoA dehydrogenase / enoyl-CoA hydratase / 3-hydroxybutyryl-CoA epimerase / enoyl-CoA isomerase [EC:1.1.1.35 4.2.1.17 5.1.2.3 5.3.3.8]	09100 Metabolism	09101 Carbohydrate metabolism	00640 Propanoate metabolism [PATH:ko00640]
mRNA_4415	K01782	fadJ; 3-hydroxyacyl-CoA dehydrogenase / enoyl-CoA hydratase / 3-hydroxybutyryl-CoA epimerase [EC:1.1.1.35 4.2.1.17 5.1.2.3]	09100 Metabolism	09101 Carbohydrate metabolism	00640 Propanoate metabolism [PATH:ko00640]
mRNA_191	K01782	fadJ; 3-hydroxyacyl-CoA dehydrogenase / enoyl-CoA hydratase / 3-hydroxybutyryl-CoA epimerase [EC:1.1.1.35 4.2.1.17 5.1.2.3]	09100 Metabolism	09101 Carbohydrate metabolism	00640 Propanoate metabolism [PATH:ko00640]
mRNA_13366	K07515	HADHA; enoyl-CoA hydratase / long-chain 3-hydroxyacyl-CoA dehydrogenase [EC:4.2.1.17 1.1.1.211]	09100 Metabolism	09101 Carbohydrate metabolism	00640 Propanoate metabolism [PATH:ko00640]
mRNA_17909	K07511	ECHS1; enoyl-CoA hydratase [EC:4.2.1.17]	09100 Metabolism	09101 Carbohydrate metabolism	00640 Propanoate metabolism [PATH:ko00640]
mRNA_17641	K05605	HIBCH; 3-hydroxyisobutyryl-CoA hydrolase [EC:3.1.2.4]	09100 Metabolism	09101 Carbohydrate metabolism	00640 Propanoate metabolism [PATH:ko00640]
mRNA_2347	K11262	ACACA; acetyl-CoA carboxylase / biotin carboxylase 1 [EC:6.4.1.2 6.3.4.14 2.1.3.15]	09100 Metabolism	09101 Carbohydrate metabolism	00640 Propanoate metabolism [PATH:ko00640]
mRNA_12831	K11262	ACACA; acetyl-CoA carboxylase / biotin carboxylase 1 [EC:6.4.1.2 6.3.4.14 2.1.3.15]	09100 Metabolism	09101 Carbohydrate metabolism	00640 Propanoate metabolism [PATH:ko00640]
mRNA_7148	K01962	accA; acetyl-CoA carboxylase carboxyl transferase subunit alpha [EC:6.4.1.2 2.1.3.15]	09100 Metabolism	09101 Carbohydrate metabolism	00640 Propanoate metabolism [PATH:ko00640]
mRNA_17283	K01961	accC; acetyl-CoA carboxylase, biotin carboxylase subunit [EC:6.4.1.2 6.3.4.14]	09100 Metabolism	09101 Carbohydrate metabolism	00640 Propanoate metabolism [PATH:ko00640]
mRNA_3819	K01961	accC; acetyl-CoA carboxylase, biotin carboxylase subunit [EC:6.4.1.2 6.3.4.14]	09100 Metabolism	09101 Carbohydrate metabolism	00640 Propanoate metabolism [PATH:ko00640]
mRNA_8193	K01961	accC; acetyl-CoA carboxylase, biotin carboxylase subunit [EC:6.4.1.2 6.3.4.14]	09100 Metabolism	09101 Carbohydrate metabolism	00640 Propanoate metabolism [PATH:ko00640]
mRNA_102	K01963	accD; acetyl-CoA carboxylase carboxyl transferase subunit beta [EC:6.4.1.2 2.1.3.15]	09100 Metabolism	09101 Carbohydrate metabolism	00640 Propanoate metabolism [PATH:ko00640]
mRNA_3106	K01578	MLYCD; malonyl-CoA decarboxylase [EC:4.1.1.9]	09100 Metabolism	09101 Carbohydrate metabolism	00640 Propanoate metabolism [PATH:ko00640]
mRNA_9647	K00823	puuE; 4-aminobutyrate aminotransferase [EC:2.6.1.19]	09100 Metabolism	09101 Carbohydrate metabolism	00640 Propanoate metabolism [PATH:ko00640]
mRNA_14367	K00823	puuE; 4-aminobutyrate aminotransferase [EC:2.6.1.19]	09100 Metabolism	09101 Carbohydrate metabolism	00640 Propanoate metabolism [PATH:ko00640]
mRNA_4247	K07250	gabT; 4-aminobutyrate aminotransferase / (S)-3-amino-2-methylpropionate transaminase / 5-aminovalerate transaminase [EC:2.6.1.19 2.6.1.22 2.6.1.48]	09100 Metabolism	09101 Carbohydrate metabolism	00640 Propanoate metabolism [PATH:ko00640]
mRNA_783	K13524	ABAT; 4-aminobutyrate aminotransferase / (S)-3-amino-2-methylpropionate transaminase [EC:2.6.1.19 2.6.1.22]	09100 Metabolism	09101 Carbohydrate metabolism	00640 Propanoate metabolism [PATH:ko00640]
mRNA_12477	K01965	PCCA, pccA; propionyl-CoA carboxylase alpha chain [EC:6.4.1.3]	09100 Metabolism	09101 Carbohydrate metabolism	00640 Propanoate metabolism [PATH:ko00640]
mRNA_14699	K05606	MCEE, epi; methylmalonyl-CoA/ethylmalonyl-CoA epimerase [EC:5.1.99.1]	09100 Metabolism	09101 Carbohydrate metabolism	00640 Propanoate metabolism [PATH:ko00640]
mRNA_4477	K01847	MUT; methylmalonyl-CoA mutase [EC:5.4.99.2]	09100 Metabolism	09101 Carbohydrate metabolism	00640 Propanoate metabolism [PATH:ko00640]
mRNA_15013	K22214	scpC; propionyl-CoA:succinyl-CoA transferase [EC:2.8.3.-]	09100 Metabolism	09101 Carbohydrate metabolism	00640 Propanoate metabolism [PATH:ko00640]
mRNA_13247	K01899	LSC1; succinyl-CoA synthetase alpha subunit [EC:6.2.1.4 6.2.1.5]	09100 Metabolism	09101 Carbohydrate metabolism	00640 Propanoate metabolism [PATH:ko00640]
mRNA_3394	K01900	LSC2; succinyl-CoA synthetase beta subunit [EC:6.2.1.4 6.2.1.5]	09100 Metabolism	09101 Carbohydrate metabolism	00640 Propanoate metabolism [PATH:ko00640]
mRNA_12192	K01900	LSC2; succinyl-CoA synthetase beta subunit [EC:6.2.1.4 6.2.1.5]	09100 Metabolism	09101 Carbohydrate metabolism	00640 Propanoate metabolism [PATH:ko00640]
mRNA_11079	K01903	sucC; succinyl-CoA synthetase beta subunit [EC:6.2.1.5]	09100 Metabolism	09101 Carbohydrate metabolism	00640 Propanoate metabolism [PATH:ko00640]
mRNA_7511	K01903	sucC; succinyl-CoA synthetase beta subunit [EC:6.2.1.5]	09100 Metabolism	09101 Carbohydrate metabolism	00640 Propanoate metabolism [PATH:ko00640]
mRNA_8240	K01903	sucC; succinyl-CoA synthetase beta subunit [EC:6.2.1.5]	09100 Metabolism	09101 Carbohydrate metabolism	00640 Propanoate metabolism [PATH:ko00640]
mRNA_6826	K01903	sucC; succinyl-CoA synthetase beta subunit [EC:6.2.1.5]	09100 Metabolism	09101 Carbohydrate metabolism	00640 Propanoate metabolism [PATH:ko00640]
mRNA_7510	K01902	sucD; succinyl-CoA synthetase alpha subunit [EC:6.2.1.5]	09100 Metabolism	09101 Carbohydrate metabolism	00640 Propanoate metabolism [PATH:ko00640]
mRNA_6825	K01902	sucD; succinyl-CoA synthetase alpha subunit [EC:6.2.1.5]	09100 Metabolism	09101 Carbohydrate metabolism	00640 Propanoate metabolism [PATH:ko00640]
mRNA_11078	K01902	sucD; succinyl-CoA synthetase alpha subunit [EC:6.2.1.5]	09100 Metabolism	09101 Carbohydrate metabolism	00640 Propanoate metabolism [PATH:ko00640]
mRNA_8239	K01902	sucD; succinyl-CoA synthetase alpha subunit [EC:6.2.1.5]	09100 Metabolism	09101 Carbohydrate metabolism	00640 Propanoate metabolism [PATH:ko00640]
mRNA_15553	K00140	mmsA, iolA, ALDH6A1; malonate-semialdehyde dehydrogenase (acetylating) / methylmalonate-semialdehyde dehydrogenase [EC:1.2.1.18 1.2.1.27]	09100 Metabolism	09101 Carbohydrate metabolism	00640 Propanoate metabolism [PATH:ko00640]
mRNA_12262	K00140	mmsA, iolA, ALDH6A1; malonate-semialdehyde dehydrogenase (acetylating) / methylmalonate-semialdehyde dehydrogenase [EC:1.2.1.18 1.2.1.27]	09100 Metabolism	09101 Carbohydrate metabolism	00640 Propanoate metabolism [PATH:ko00640]
mRNA_7051	K01659	prpC; 2-methylcitrate synthase [EC:2.3.3.5]	09100 Metabolism	09101 Carbohydrate metabolism	00640 Propanoate metabolism [PATH:ko00640]
mRNA_2780	K01659	prpC; 2-methylcitrate synthase [EC:2.3.3.5]	09100 Metabolism	09101 Carbohydrate metabolism	00640 Propanoate metabolism [PATH:ko00640]
mRNA_7050	K01720	prpD; 2-methylcitrate dehydratase [EC:4.2.1.79]	09100 Metabolism	09101 Carbohydrate metabolism	00640 Propanoate metabolism [PATH:ko00640]
mRNA_7192	K01682	acnB; aconitate hydratase 2 / 2-methylisocitrate dehydratase [EC:4.2.1.3 4.2.1.99]	09100 Metabolism	09101 Carbohydrate metabolism	00640 Propanoate metabolism [PATH:ko00640]
mRNA_2750	K01682	acnB; aconitate hydratase 2 / 2-methylisocitrate dehydratase [EC:4.2.1.3 4.2.1.99]	09100 Metabolism	09101 Carbohydrate metabolism	00640 Propanoate metabolism [PATH:ko00640]
mRNA_2781	K03417	prpB; methylisocitrate lyase [EC:4.1.3.30]	09100 Metabolism	09101 Carbohydrate metabolism	00640 Propanoate metabolism [PATH:ko00640]
mRNA_7052	K03417	prpB; methylisocitrate lyase [EC:4.1.3.30]	09100 Metabolism	09101 Carbohydrate metabolism	00640 Propanoate metabolism [PATH:ko00640]
mRNA_6674	K01734	mgsA; methylglyoxal synthase [EC:4.2.3.3]	09100 Metabolism	09101 Carbohydrate metabolism	00640 Propanoate metabolism [PATH:ko00640]
mRNA_19114	K01734	mgsA; methylglyoxal synthase [EC:4.2.3.3]	09100 Metabolism	09101 Carbohydrate metabolism	00640 Propanoate metabolism [PATH:ko00640]
mRNA_3976	K08325	yqhD; NADP-dependent alcohol dehydrogenase [EC:1.1.-.-]	09100 Metabolism	09101 Carbohydrate metabolism	00640 Propanoate metabolism [PATH:ko00640]
mRNA_1402	K08325	yqhD; NADP-dependent alcohol dehydrogenase [EC:1.1.-.-]	09100 Metabolism	09101 Carbohydrate metabolism	00640 Propanoate metabolism [PATH:ko00640]
mRNA_6161	K18471	ydjG; methylglyoxal reductase [EC:1.1.1.-]	09100 Metabolism	09101 Carbohydrate metabolism	00640 Propanoate metabolism [PATH:ko00640]
mRNA_1403	K23257	yvgN; methylglyoxal/glyoxal reductase [EC:1.1.1.283 1.1.1.-]	09100 Metabolism	09101 Carbohydrate metabolism	00640 Propanoate metabolism [PATH:ko00640]
mRNA_11425	K23257	yvgN; methylglyoxal/glyoxal reductase [EC:1.1.1.283 1.1.1.-]	09100 Metabolism	09101 Carbohydrate metabolism	00640 Propanoate metabolism [PATH:ko00640]
mRNA_16352	K23257	yvgN; methylglyoxal/glyoxal reductase [EC:1.1.1.283 1.1.1.-]	09100 Metabolism	09101 Carbohydrate metabolism	00640 Propanoate metabolism [PATH:ko00640]
mRNA_4165	K00048	fucO; lactaldehyde reductase [EC:1.1.1.77]	09100 Metabolism	09101 Carbohydrate metabolism	00640 Propanoate metabolism [PATH:ko00640]
mRNA_4122	K00626	ACAT, atoB; acetyl-CoA C-acetyltransferase [EC:2.3.1.9]	09100 Metabolism	09101 Carbohydrate metabolism	00650 Butanoate metabolism [PATH:ko00650]
mRNA_12745	K00626	ACAT, atoB; acetyl-CoA C-acetyltransferase [EC:2.3.1.9]	09100 Metabolism	09101 Carbohydrate metabolism	00650 Butanoate metabolism [PATH:ko00650]
mRNA_14391	K00626	ACAT, atoB; acetyl-CoA C-acetyltransferase [EC:2.3.1.9]	09100 Metabolism	09101 Carbohydrate metabolism	00650 Butanoate metabolism [PATH:ko00650]
mRNA_565	K00626	ACAT, atoB; acetyl-CoA C-acetyltransferase [EC:2.3.1.9]	09100 Metabolism	09101 Carbohydrate metabolism	00650 Butanoate metabolism [PATH:ko00650]
mRNA_9142	K00626	ACAT, atoB; acetyl-CoA C-acetyltransferase [EC:2.3.1.9]	09100 Metabolism	09101 Carbohydrate metabolism	00650 Butanoate metabolism [PATH:ko00650]
mRNA_5850	K00626	ACAT, atoB; acetyl-CoA C-acetyltransferase [EC:2.3.1.9]	09100 Metabolism	09101 Carbohydrate metabolism	00650 Butanoate metabolism [PATH:ko00650]
mRNA_8525	K00074	paaH, hbd, fadB, mmgB; 3-hydroxybutyryl-CoA dehydrogenase [EC:1.1.1.157]	09100 Metabolism	09101 Carbohydrate metabolism	00650 Butanoate metabolism [PATH:ko00650]
mRNA_11662	K00074	paaH, hbd, fadB, mmgB; 3-hydroxybutyryl-CoA dehydrogenase [EC:1.1.1.157]	09100 Metabolism	09101 Carbohydrate metabolism	00650 Butanoate metabolism [PATH:ko00650]
mRNA_12215	K00074	paaH, hbd, fadB, mmgB; 3-hydroxybutyryl-CoA dehydrogenase [EC:1.1.1.157]	09100 Metabolism	09101 Carbohydrate metabolism	00650 Butanoate metabolism [PATH:ko00650]
mRNA_7650	K01825	fadB; 3-hydroxyacyl-CoA dehydrogenase / enoyl-CoA hydratase / 3-hydroxybutyryl-CoA epimerase / enoyl-CoA isomerase [EC:1.1.1.35 4.2.1.17 5.1.2.3 5.3.3.8]	09100 Metabolism	09101 Carbohydrate metabolism	00650 Butanoate metabolism [PATH:ko00650]
mRNA_4415	K01782	fadJ; 3-hydroxyacyl-CoA dehydrogenase / enoyl-CoA hydratase / 3-hydroxybutyryl-CoA epimerase [EC:1.1.1.35 4.2.1.17 5.1.2.3]	09100 Metabolism	09101 Carbohydrate metabolism	00650 Butanoate metabolism [PATH:ko00650]
mRNA_191	K01782	fadJ; 3-hydroxyacyl-CoA dehydrogenase / enoyl-CoA hydratase / 3-hydroxybutyryl-CoA epimerase [EC:1.1.1.35 4.2.1.17 5.1.2.3]	09100 Metabolism	09101 Carbohydrate metabolism	00650 Butanoate metabolism [PATH:ko00650]
mRNA_11048	K01692	paaF, echA; enoyl-CoA hydratase [EC:4.2.1.17]	09100 Metabolism	09101 Carbohydrate metabolism	00650 Butanoate metabolism [PATH:ko00650]
mRNA_17372	K01692	paaF, echA; enoyl-CoA hydratase [EC:4.2.1.17]	09100 Metabolism	09101 Carbohydrate metabolism	00650 Butanoate metabolism [PATH:ko00650]
mRNA_12605	K01692	paaF, echA; enoyl-CoA hydratase [EC:4.2.1.17]	09100 Metabolism	09101 Carbohydrate metabolism	00650 Butanoate metabolism [PATH:ko00650]
mRNA_16698	K01692	paaF, echA; enoyl-CoA hydratase [EC:4.2.1.17]	09100 Metabolism	09101 Carbohydrate metabolism	00650 Butanoate metabolism [PATH:ko00650]
mRNA_13366	K07515	HADHA; enoyl-CoA hydratase / long-chain 3-hydroxyacyl-CoA dehydrogenase [EC:4.2.1.17 1.1.1.211]	09100 Metabolism	09101 Carbohydrate metabolism	00650 Butanoate metabolism [PATH:ko00650]
mRNA_17909	K07511	ECHS1; enoyl-CoA hydratase [EC:4.2.1.17]	09100 Metabolism	09101 Carbohydrate metabolism	00650 Butanoate metabolism [PATH:ko00650]
mRNA_429	K00209	fabV, ter; enoyl-[acyl-carrier protein] reductase / trans-2-enoyl-CoA reductase (NAD+) [EC:1.3.1.9 1.3.1.44]	09100 Metabolism	09101 Carbohydrate metabolism	00650 Butanoate metabolism [PATH:ko00650]
mRNA_5852	K01035	atoA; acetate CoA/acetoacetate CoA-transferase beta subunit [EC:2.8.3.8 2.8.3.9]	09100 Metabolism	09101 Carbohydrate metabolism	00650 Butanoate metabolism [PATH:ko00650]
mRNA_6210	K19709	ydiF; acetate CoA-transferase [EC:2.8.3.8]	09100 Metabolism	09101 Carbohydrate metabolism	00650 Butanoate metabolism [PATH:ko00650]
mRNA_6442	K04072	adhE; acetaldehyde dehydrogenase / alcohol dehydrogenase [EC:1.2.1.10 1.1.1.1]	09100 Metabolism	09101 Carbohydrate metabolism	00650 Butanoate metabolism [PATH:ko00650]
mRNA_13640	K04072	adhE; acetaldehyde dehydrogenase / alcohol dehydrogenase [EC:1.2.1.10 1.1.1.1]	09100 Metabolism	09101 Carbohydrate metabolism	00650 Butanoate metabolism [PATH:ko00650]
mRNA_18575	K00109	L2HGDH; 2-hydroxyglutarate dehydrogenase [EC:1.1.99.2]	09100 Metabolism	09101 Carbohydrate metabolism	00650 Butanoate metabolism [PATH:ko00650]
mRNA_11367	K07246	ttuC, dmlA; tartrate dehydrogenase/decarboxylase / D-malate dehydrogenase [EC:1.1.1.93 4.1.1.73 1.1.1.83]	09100 Metabolism	09101 Carbohydrate metabolism	00650 Butanoate metabolism [PATH:ko00650]
mRNA_12394	K01799	nicE, maiA; maleate isomerase [EC:5.2.1.1]	09100 Metabolism	09101 Carbohydrate metabolism	00650 Butanoate metabolism [PATH:ko00650]
mRNA_17877	K00239	sdhA, frdA; succinate dehydrogenase / fumarate reductase, flavoprotein subunit [EC:1.3.5.1 1.3.5.4]	09100 Metabolism	09101 Carbohydrate metabolism	00650 Butanoate metabolism [PATH:ko00650]
mRNA_6830	K00239	sdhA, frdA; succinate dehydrogenase / fumarate reductase, flavoprotein subunit [EC:1.3.5.1 1.3.5.4]	09100 Metabolism	09101 Carbohydrate metabolism	00650 Butanoate metabolism [PATH:ko00650]
mRNA_17878	K00240	sdhB, frdB; succinate dehydrogenase / fumarate reductase, iron-sulfur subunit [EC:1.3.5.1 1.3.5.4]	09100 Metabolism	09101 Carbohydrate metabolism	00650 Butanoate metabolism [PATH:ko00650]
mRNA_6829	K00240	sdhB, frdB; succinate dehydrogenase / fumarate reductase, iron-sulfur subunit [EC:1.3.5.1 1.3.5.4]	09100 Metabolism	09101 Carbohydrate metabolism	00650 Butanoate metabolism [PATH:ko00650]
mRNA_5677	K00242	sdhD, frdD; succinate dehydrogenase / fumarate reductase, membrane anchor subunit	09100 Metabolism	09101 Carbohydrate metabolism	00650 Butanoate metabolism [PATH:ko00650]
mRNA_7436	K00244	frdA; fumarate reductase flavoprotein subunit [EC:1.3.5.4]	09100 Metabolism	09101 Carbohydrate metabolism	00650 Butanoate metabolism [PATH:ko00650]
mRNA_1309	K00244	frdA; fumarate reductase flavoprotein subunit [EC:1.3.5.4]	09100 Metabolism	09101 Carbohydrate metabolism	00650 Butanoate metabolism [PATH:ko00650]
mRNA_1308	K00245	frdB; fumarate reductase iron-sulfur subunit [EC:1.3.5.4]	09100 Metabolism	09101 Carbohydrate metabolism	00650 Butanoate metabolism [PATH:ko00650]
mRNA_6331	K01580	E4.1.1.15, gadB, gadA, GAD; glutamate decarboxylase [EC:4.1.1.15]	09100 Metabolism	09101 Carbohydrate metabolism	00650 Butanoate metabolism [PATH:ko00650]
mRNA_2663	K01580	E4.1.1.15, gadB, gadA, GAD; glutamate decarboxylase [EC:4.1.1.15]	09100 Metabolism	09101 Carbohydrate metabolism	00650 Butanoate metabolism [PATH:ko00650]
mRNA_3659	K01580	E4.1.1.15, gadB, gadA, GAD; glutamate decarboxylase [EC:4.1.1.15]	09100 Metabolism	09101 Carbohydrate metabolism	00650 Butanoate metabolism [PATH:ko00650]
mRNA_9647	K00823	puuE; 4-aminobutyrate aminotransferase [EC:2.6.1.19]	09100 Metabolism	09101 Carbohydrate metabolism	00650 Butanoate metabolism [PATH:ko00650]
mRNA_14367	K00823	puuE; 4-aminobutyrate aminotransferase [EC:2.6.1.19]	09100 Metabolism	09101 Carbohydrate metabolism	00650 Butanoate metabolism [PATH:ko00650]
mRNA_4247	K07250	gabT; 4-aminobutyrate aminotransferase / (S)-3-amino-2-methylpropionate transaminase / 5-aminovalerate transaminase [EC:2.6.1.19 2.6.1.22 2.6.1.48]	09100 Metabolism	09101 Carbohydrate metabolism	00650 Butanoate metabolism [PATH:ko00650]
mRNA_783	K13524	ABAT; 4-aminobutyrate aminotransferase / (S)-3-amino-2-methylpropionate transaminase [EC:2.6.1.19 2.6.1.22]	09100 Metabolism	09101 Carbohydrate metabolism	00650 Butanoate metabolism [PATH:ko00650]
mRNA_4248	K00135	gabD; succinate-semialdehyde dehydrogenase / glutarate-semialdehyde dehydrogenase [EC:1.2.1.16 1.2.1.79 1.2.1.20]	09100 Metabolism	09101 Carbohydrate metabolism	00650 Butanoate metabolism [PATH:ko00650]
mRNA_6320	K08324	sad; succinate-semialdehyde dehydrogenase [EC:1.2.1.16 1.2.1.24]	09100 Metabolism	09101 Carbohydrate metabolism	00650 Butanoate metabolism [PATH:ko00650]
mRNA_7630	K08318	yihU; 4-hydroxybutyrate dehydrogenase / sulfolactaldehyde 3-reductase [EC:1.1.1.61 1.1.1.373]	09100 Metabolism	09101 Carbohydrate metabolism	00650 Butanoate metabolism [PATH:ko00650]
mRNA_6711	K00656	E2.3.1.54, pflD; formate C-acetyltransferase [EC:2.3.1.54]	09100 Metabolism	09101 Carbohydrate metabolism	00650 Butanoate metabolism [PATH:ko00650]
mRNA_3894	K00656	E2.3.1.54, pflD; formate C-acetyltransferase [EC:2.3.1.54]	09100 Metabolism	09101 Carbohydrate metabolism	00650 Butanoate metabolism [PATH:ko00650]
mRNA_9248	K00656	E2.3.1.54, pflD; formate C-acetyltransferase [EC:2.3.1.54]	09100 Metabolism	09101 Carbohydrate metabolism	00650 Butanoate metabolism [PATH:ko00650]
mRNA_2220	K00170	porB; pyruvate ferredoxin oxidoreductase beta subunit [EC:1.2.7.1]	09100 Metabolism	09101 Carbohydrate metabolism	00650 Butanoate metabolism [PATH:ko00650]
mRNA_6379	K03737	por, nifJ; pyruvate-ferredoxin/flavodoxin oxidoreductase [EC:1.2.7.1 1.2.7.-]	09100 Metabolism	09101 Carbohydrate metabolism	00650 Butanoate metabolism [PATH:ko00650]
mRNA_12546	K03737	por, nifJ; pyruvate-ferredoxin/flavodoxin oxidoreductase [EC:1.2.7.1 1.2.7.-]	09100 Metabolism	09101 Carbohydrate metabolism	00650 Butanoate metabolism [PATH:ko00650]
mRNA_20102	K01641	HMGCS; hydroxymethylglutaryl-CoA synthase [EC:2.3.3.10]	09100 Metabolism	09101 Carbohydrate metabolism	00650 Butanoate metabolism [PATH:ko00650]
mRNA_9175	K01640	HMGCL, hmgL; hydroxymethylglutaryl-CoA lyase [EC:4.1.3.4]	09100 Metabolism	09101 Carbohydrate metabolism	00650 Butanoate metabolism [PATH:ko00650]
mRNA_13392	K01027	OXCT; 3-oxoacid CoA-transferase [EC:2.8.3.5]	09100 Metabolism	09101 Carbohydrate metabolism	00650 Butanoate metabolism [PATH:ko00650]
mRNA_9141	K01028	scoA; 3-oxoacid CoA-transferase subunit A [EC:2.8.3.5]	09100 Metabolism	09101 Carbohydrate metabolism	00650 Butanoate metabolism [PATH:ko00650]
mRNA_16601	K00019	BDH, bdhA; 3-hydroxybutyrate dehydrogenase [EC:1.1.1.30]	09100 Metabolism	09101 Carbohydrate metabolism	00650 Butanoate metabolism [PATH:ko00650]
mRNA_2328	K00019	BDH, bdhA; 3-hydroxybutyrate dehydrogenase [EC:1.1.1.30]	09100 Metabolism	09101 Carbohydrate metabolism	00650 Butanoate metabolism [PATH:ko00650]
mRNA_19416	K00019	BDH, bdhA; 3-hydroxybutyrate dehydrogenase [EC:1.1.1.30]	09100 Metabolism	09101 Carbohydrate metabolism	00650 Butanoate metabolism [PATH:ko00650]
mRNA_15313	K01574	adc; acetoacetate decarboxylase [EC:4.1.1.4]	09100 Metabolism	09101 Carbohydrate metabolism	00650 Butanoate metabolism [PATH:ko00650]
mRNA_1977	K01652	E2.2.1.6L, ilvB, ilvG, ilvI; acetolactate synthase I/II/III large subunit [EC:2.2.1.6]	09100 Metabolism	09101 Carbohydrate metabolism	00650 Butanoate metabolism [PATH:ko00650]
mRNA_3544	K01652	E2.2.1.6L, ilvB, ilvG, ilvI; acetolactate synthase I/II/III large subunit [EC:2.2.1.6]	09100 Metabolism	09101 Carbohydrate metabolism	00650 Butanoate metabolism [PATH:ko00650]
mRNA_7710	K01652	E2.2.1.6L, ilvB, ilvG, ilvI; acetolactate synthase I/II/III large subunit [EC:2.2.1.6]	09100 Metabolism	09101 Carbohydrate metabolism	00650 Butanoate metabolism [PATH:ko00650]
mRNA_7219	K01652	E2.2.1.6L, ilvB, ilvG, ilvI; acetolactate synthase I/II/III large subunit [EC:2.2.1.6]	09100 Metabolism	09101 Carbohydrate metabolism	00650 Butanoate metabolism [PATH:ko00650]
mRNA_19351	K01652	E2.2.1.6L, ilvB, ilvG, ilvI; acetolactate synthase I/II/III large subunit [EC:2.2.1.6]	09100 Metabolism	09101 Carbohydrate metabolism	00650 Butanoate metabolism [PATH:ko00650]
mRNA_19343	K01652	E2.2.1.6L, ilvB, ilvG, ilvI; acetolactate synthase I/II/III large subunit [EC:2.2.1.6]	09100 Metabolism	09101 Carbohydrate metabolism	00650 Butanoate metabolism [PATH:ko00650]
mRNA_15648	K01653	E2.2.1.6S, ilvH, ilvN; acetolactate synthase I/III small subunit [EC:2.2.1.6]	09100 Metabolism	09101 Carbohydrate metabolism	00650 Butanoate metabolism [PATH:ko00650]
mRNA_8380	K01575	alsD, budA, aldC; acetolactate decarboxylase [EC:4.1.1.5]	09100 Metabolism	09101 Carbohydrate metabolism	00650 Butanoate metabolism [PATH:ko00650]
mRNA_2271	K00004	BDH, butB; (R,R)-butanediol dehydrogenase / meso-butanediol dehydrogenase / diacetyl reductase [EC:1.1.1.4 1.1.1.- 1.1.1.303]	09100 Metabolism	09101 Carbohydrate metabolism	00650 Butanoate metabolism [PATH:ko00650]
mRNA_10932	K03366	butA, budC; meso-butanediol dehydrogenase / (S,S)-butanediol dehydrogenase / diacetyl reductase [EC:1.1.1.- 1.1.1.76 1.1.1.304]	09100 Metabolism	09101 Carbohydrate metabolism	00650 Butanoate metabolism [PATH:ko00650]
mRNA_1977	K01652	E2.2.1.6L, ilvB, ilvG, ilvI; acetolactate synthase I/II/III large subunit [EC:2.2.1.6]	09100 Metabolism	09101 Carbohydrate metabolism	00660 C5-Branched dibasic acid metabolism [PATH:ko00660]
mRNA_3544	K01652	E2.2.1.6L, ilvB, ilvG, ilvI; acetolactate synthase I/II/III large subunit [EC:2.2.1.6]	09100 Metabolism	09101 Carbohydrate metabolism	00660 C5-Branched dibasic acid metabolism [PATH:ko00660]
mRNA_7710	K01652	E2.2.1.6L, ilvB, ilvG, ilvI; acetolactate synthase I/II/III large subunit [EC:2.2.1.6]	09100 Metabolism	09101 Carbohydrate metabolism	00660 C5-Branched dibasic acid metabolism [PATH:ko00660]
mRNA_7219	K01652	E2.2.1.6L, ilvB, ilvG, ilvI; acetolactate synthase I/II/III large subunit [EC:2.2.1.6]	09100 Metabolism	09101 Carbohydrate metabolism	00660 C5-Branched dibasic acid metabolism [PATH:ko00660]
mRNA_19351	K01652	E2.2.1.6L, ilvB, ilvG, ilvI; acetolactate synthase I/II/III large subunit [EC:2.2.1.6]	09100 Metabolism	09101 Carbohydrate metabolism	00660 C5-Branched dibasic acid metabolism [PATH:ko00660]
mRNA_19343	K01652	E2.2.1.6L, ilvB, ilvG, ilvI; acetolactate synthase I/II/III large subunit [EC:2.2.1.6]	09100 Metabolism	09101 Carbohydrate metabolism	00660 C5-Branched dibasic acid metabolism [PATH:ko00660]
mRNA_15648	K01653	E2.2.1.6S, ilvH, ilvN; acetolactate synthase I/III small subunit [EC:2.2.1.6]	09100 Metabolism	09101 Carbohydrate metabolism	00660 C5-Branched dibasic acid metabolism [PATH:ko00660]
mRNA_8380	K01575	alsD, budA, aldC; acetolactate decarboxylase [EC:4.1.1.5]	09100 Metabolism	09101 Carbohydrate metabolism	00660 C5-Branched dibasic acid metabolism [PATH:ko00660]
mRNA_11079	K01903	sucC; succinyl-CoA synthetase beta subunit [EC:6.2.1.5]	09100 Metabolism	09101 Carbohydrate metabolism	00660 C5-Branched dibasic acid metabolism [PATH:ko00660]
mRNA_7511	K01903	sucC; succinyl-CoA synthetase beta subunit [EC:6.2.1.5]	09100 Metabolism	09101 Carbohydrate metabolism	00660 C5-Branched dibasic acid metabolism [PATH:ko00660]
mRNA_8240	K01903	sucC; succinyl-CoA synthetase beta subunit [EC:6.2.1.5]	09100 Metabolism	09101 Carbohydrate metabolism	00660 C5-Branched dibasic acid metabolism [PATH:ko00660]
mRNA_6826	K01903	sucC; succinyl-CoA synthetase beta subunit [EC:6.2.1.5]	09100 Metabolism	09101 Carbohydrate metabolism	00660 C5-Branched dibasic acid metabolism [PATH:ko00660]
mRNA_7510	K01902	sucD; succinyl-CoA synthetase alpha subunit [EC:6.2.1.5]	09100 Metabolism	09101 Carbohydrate metabolism	00660 C5-Branched dibasic acid metabolism [PATH:ko00660]
mRNA_6825	K01902	sucD; succinyl-CoA synthetase alpha subunit [EC:6.2.1.5]	09100 Metabolism	09101 Carbohydrate metabolism	00660 C5-Branched dibasic acid metabolism [PATH:ko00660]
mRNA_11078	K01902	sucD; succinyl-CoA synthetase alpha subunit [EC:6.2.1.5]	09100 Metabolism	09101 Carbohydrate metabolism	00660 C5-Branched dibasic acid metabolism [PATH:ko00660]
mRNA_8239	K01902	sucD; succinyl-CoA synthetase alpha subunit [EC:6.2.1.5]	09100 Metabolism	09101 Carbohydrate metabolism	00660 C5-Branched dibasic acid metabolism [PATH:ko00660]
mRNA_11518	K01703	leuC, IPMI-L; 3-isopropylmalate/(R)-2-methylmalate dehydratase large subunit [EC:4.2.1.33 4.2.1.35]	09100 Metabolism	09101 Carbohydrate metabolism	00660 C5-Branched dibasic acid metabolism [PATH:ko00660]
mRNA_19346	K01703	leuC, IPMI-L; 3-isopropylmalate/(R)-2-methylmalate dehydratase large subunit [EC:4.2.1.33 4.2.1.35]	09100 Metabolism	09101 Carbohydrate metabolism	00660 C5-Branched dibasic acid metabolism [PATH:ko00660]
mRNA_11517	K01704	leuD, IPMI-S; 3-isopropylmalate/(R)-2-methylmalate dehydratase small subunit [EC:4.2.1.33 4.2.1.35]	09100 Metabolism	09101 Carbohydrate metabolism	00660 C5-Branched dibasic acid metabolism [PATH:ko00660]
mRNA_8986	K00914	PIK3C3, VPS34; phosphatidylinositol 3-kinase [EC:2.7.1.137]	09100 Metabolism	09101 Carbohydrate metabolism	00562 Inositol phosphate metabolism [PATH:ko00562]
mRNA_19822	K18081	MTMR1_2; myotubularin-related protein 1/2 [EC:3.1.3.64 3.1.3.95]	09100 Metabolism	09101 Carbohydrate metabolism	00562 Inositol phosphate metabolism [PATH:ko00562]
mRNA_8216	K18081	MTMR1_2; myotubularin-related protein 1/2 [EC:3.1.3.64 3.1.3.95]	09100 Metabolism	09101 Carbohydrate metabolism	00562 Inositol phosphate metabolism [PATH:ko00562]
mRNA_4862	K18081	MTMR1_2; myotubularin-related protein 1/2 [EC:3.1.3.64 3.1.3.95]	09100 Metabolism	09101 Carbohydrate metabolism	00562 Inositol phosphate metabolism [PATH:ko00562]
mRNA_18487	K18086	MTMR14; myotubularin-related protein 14 [EC:3.1.3.64 3.1.3.95]	09100 Metabolism	09101 Carbohydrate metabolism	00562 Inositol phosphate metabolism [PATH:ko00562]
mRNA_5608	K21302	sapM; phosphatidylinositol-3-phosphatase [EC:3.1.3.64]	09100 Metabolism	09101 Carbohydrate metabolism	00562 Inositol phosphate metabolism [PATH:ko00562]
mRNA_8265	K21302	sapM; phosphatidylinositol-3-phosphatase [EC:3.1.3.64]	09100 Metabolism	09101 Carbohydrate metabolism	00562 Inositol phosphate metabolism [PATH:ko00562]
mRNA_8255	K19801	PI4KB; phosphatidylinositol 4-kinase B [EC:2.7.1.67]	09100 Metabolism	09101 Carbohydrate metabolism	00562 Inositol phosphate metabolism [PATH:ko00562]
mRNA_18974	K19801	PI4KB; phosphatidylinositol 4-kinase B [EC:2.7.1.67]	09100 Metabolism	09101 Carbohydrate metabolism	00562 Inositol phosphate metabolism [PATH:ko00562]
mRNA_2309	K19801	PI4KB; phosphatidylinositol 4-kinase B [EC:2.7.1.67]	09100 Metabolism	09101 Carbohydrate metabolism	00562 Inositol phosphate metabolism [PATH:ko00562]
mRNA_2803	K21797	SAC1, SACM1L; phosphatidylinositol 4-phosphatase [EC:3.1.3.-]	09100 Metabolism	09101 Carbohydrate metabolism	00562 Inositol phosphate metabolism [PATH:ko00562]
mRNA_16484	K00889	PIP5K; 1-phosphatidylinositol-4-phosphate 5-kinase [EC:2.7.1.68]	09100 Metabolism	09101 Carbohydrate metabolism	00562 Inositol phosphate metabolism [PATH:ko00562]
mRNA_12240	K00889	PIP5K; 1-phosphatidylinositol-4-phosphate 5-kinase [EC:2.7.1.68]	09100 Metabolism	09101 Carbohydrate metabolism	00562 Inositol phosphate metabolism [PATH:ko00562]
mRNA_16261	K01099	INPP5B_F; inositol polyphosphate 5-phosphatase INPP5B/F [EC:3.1.3.36]	09100 Metabolism	09101 Carbohydrate metabolism	00562 Inositol phosphate metabolism [PATH:ko00562]
mRNA_17736	K00922	PIK3CA_B_D; phosphatidylinositol-4,5-bisphosphate 3-kinase catalytic subunit alpha/beta/delta [EC:2.7.1.153]	09100 Metabolism	09101 Carbohydrate metabolism	00562 Inositol phosphate metabolism [PATH:ko00562]
mRNA_1571	K00922	PIK3CA_B_D; phosphatidylinositol-4,5-bisphosphate 3-kinase catalytic subunit alpha/beta/delta [EC:2.7.1.153]	09100 Metabolism	09101 Carbohydrate metabolism	00562 Inositol phosphate metabolism [PATH:ko00562]
mRNA_10405	K01110	PTEN; phosphatidylinositol-3,4,5-trisphosphate 3-phosphatase and dual-specificity protein phosphatase PTEN [EC:3.1.3.16 3.1.3.48 3.1.3.67]	09100 Metabolism	09101 Carbohydrate metabolism	00562 Inositol phosphate metabolism [PATH:ko00562]
mRNA_8590	K01110	PTEN; phosphatidylinositol-3,4,5-trisphosphate 3-phosphatase and dual-specificity protein phosphatase PTEN [EC:3.1.3.16 3.1.3.48 3.1.3.67]	09100 Metabolism	09101 Carbohydrate metabolism	00562 Inositol phosphate metabolism [PATH:ko00562]
mRNA_16018	K01110	PTEN; phosphatidylinositol-3,4,5-trisphosphate 3-phosphatase and dual-specificity protein phosphatase PTEN [EC:3.1.3.16 3.1.3.48 3.1.3.67]	09100 Metabolism	09101 Carbohydrate metabolism	00562 Inositol phosphate metabolism [PATH:ko00562]
mRNA_8949	K01110	PTEN; phosphatidylinositol-3,4,5-trisphosphate 3-phosphatase and dual-specificity protein phosphatase PTEN [EC:3.1.3.16 3.1.3.48 3.1.3.67]	09100 Metabolism	09101 Carbohydrate metabolism	00562 Inositol phosphate metabolism [PATH:ko00562]
mRNA_18536	K01110	PTEN; phosphatidylinositol-3,4,5-trisphosphate 3-phosphatase and dual-specificity protein phosphatase PTEN [EC:3.1.3.16 3.1.3.48 3.1.3.67]	09100 Metabolism	09101 Carbohydrate metabolism	00562 Inositol phosphate metabolism [PATH:ko00562]
mRNA_16896	K01110	PTEN; phosphatidylinositol-3,4,5-trisphosphate 3-phosphatase and dual-specificity protein phosphatase PTEN [EC:3.1.3.16 3.1.3.48 3.1.3.67]	09100 Metabolism	09101 Carbohydrate metabolism	00562 Inositol phosphate metabolism [PATH:ko00562]
mRNA_4657	K15909	SHIP2, INPPL1; phosphatidylinositol-3,4,5-trisphosphate 5-phosphatase 2 [EC:3.1.3.86]	09100 Metabolism	09101 Carbohydrate metabolism	00562 Inositol phosphate metabolism [PATH:ko00562]
mRNA_8008	K15909	SHIP2, INPPL1; phosphatidylinositol-3,4,5-trisphosphate 5-phosphatase 2 [EC:3.1.3.86]	09100 Metabolism	09101 Carbohydrate metabolism	00562 Inositol phosphate metabolism [PATH:ko00562]
mRNA_13323	K00923	PIK3C2; phosphatidylinositol-4-phosphate 3-kinase [EC:2.7.1.154]	09100 Metabolism	09101 Carbohydrate metabolism	00562 Inositol phosphate metabolism [PATH:ko00562]
mRNA_130	K00921	PIKFYVE, FAB1; 1-phosphatidylinositol-3-phosphate 5-kinase [EC:2.7.1.150]	09100 Metabolism	09101 Carbohydrate metabolism	00562 Inositol phosphate metabolism [PATH:ko00562]
mRNA_16531	K22913	FIG4; phosphatidylinositol 3,5-bisphosphate 5-phosphatase [EC:3.1.3.-]	09100 Metabolism	09101 Carbohydrate metabolism	00562 Inositol phosphate metabolism [PATH:ko00562]
mRNA_4638	K05857	PLCD; phosphatidylinositol phospholipase C, delta [EC:3.1.4.11]	09100 Metabolism	09101 Carbohydrate metabolism	00562 Inositol phosphate metabolism [PATH:ko00562]
mRNA_12572	K01114	plc; phospholipase C [EC:3.1.4.3]	09100 Metabolism	09101 Carbohydrate metabolism	00562 Inositol phosphate metabolism [PATH:ko00562]
mRNA_18963	K01114	plc; phospholipase C [EC:3.1.4.3]	09100 Metabolism	09101 Carbohydrate metabolism	00562 Inositol phosphate metabolism [PATH:ko00562]
mRNA_2152	K01092	E3.1.3.25, IMPA, suhB; myo-inositol-1(or 4)-monophosphatase [EC:3.1.3.25]	09100 Metabolism	09101 Carbohydrate metabolism	00562 Inositol phosphate metabolism [PATH:ko00562]
mRNA_4313	K01092	E3.1.3.25, IMPA, suhB; myo-inositol-1(or 4)-monophosphatase [EC:3.1.3.25]	09100 Metabolism	09101 Carbohydrate metabolism	00562 Inositol phosphate metabolism [PATH:ko00562]
mRNA_14150	K01092	E3.1.3.25, IMPA, suhB; myo-inositol-1(or 4)-monophosphatase [EC:3.1.3.25]	09100 Metabolism	09101 Carbohydrate metabolism	00562 Inositol phosphate metabolism [PATH:ko00562]
mRNA_14655	K00999	CDIPT; CDP-diacylglycerol--inositol 3-phosphatidyltransferase [EC:2.7.8.11]	09100 Metabolism	09101 Carbohydrate metabolism	00562 Inositol phosphate metabolism [PATH:ko00562]
mRNA_9688	K01858	INO1, ISYNA1; myo-inositol-1-phosphate synthase [EC:5.5.1.4]	09100 Metabolism	09101 Carbohydrate metabolism	00562 Inositol phosphate metabolism [PATH:ko00562]
mRNA_8980	K15422	SAL; 3'(2'), 5'-bisphosphate nucleotidase / inositol polyphosphate 1-phosphatase [EC:3.1.3.7 3.1.3.57]	09100 Metabolism	09101 Carbohydrate metabolism	00562 Inositol phosphate metabolism [PATH:ko00562]
mRNA_12797	K03103	MINPP1; multiple inositol-polyphosphate phosphatase / 2,3-bisphosphoglycerate 3-phosphatase [EC:3.1.3.62 3.1.3.80]	09100 Metabolism	09101 Carbohydrate metabolism	00562 Inositol phosphate metabolism [PATH:ko00562]
mRNA_18335	K00913	ITPK1; inositol-1,3,4-trisphosphate 5/6-kinase / inositol-tetrakisphosphate 1-kinase [EC:2.7.1.159 2.7.1.134]	09100 Metabolism	09101 Carbohydrate metabolism	00562 Inositol phosphate metabolism [PATH:ko00562]
mRNA_12290	K00915	IPMK, IPK2; inositol-polyphosphate multikinase [EC:2.7.1.140 2.7.1.151]	09100 Metabolism	09101 Carbohydrate metabolism	00562 Inositol phosphate metabolism [PATH:ko00562]
mRNA_13474	K10572	IPPK; inositol-pentakisphosphate 2-kinase [EC:2.7.1.158]	09100 Metabolism	09101 Carbohydrate metabolism	00562 Inositol phosphate metabolism [PATH:ko00562]
mRNA_6660	K01093	appA; 4-phytase / acid phosphatase [EC:3.1.3.26 3.1.3.2]	09100 Metabolism	09101 Carbohydrate metabolism	00562 Inositol phosphate metabolism [PATH:ko00562]
mRNA_18477	K00469	MIOX; inositol oxygenase [EC:1.13.99.1]	09100 Metabolism	09101 Carbohydrate metabolism	00562 Inositol phosphate metabolism [PATH:ko00562]
mRNA_5135	K00010	iolG; myo-inositol 2-dehydrogenase / D-chiro-inositol 1-dehydrogenase [EC:1.1.1.18 1.1.1.369]	09100 Metabolism	09101 Carbohydrate metabolism	00562 Inositol phosphate metabolism [PATH:ko00562]
mRNA_15559	K00010	iolG; myo-inositol 2-dehydrogenase / D-chiro-inositol 1-dehydrogenase [EC:1.1.1.18 1.1.1.369]	09100 Metabolism	09101 Carbohydrate metabolism	00562 Inositol phosphate metabolism [PATH:ko00562]
mRNA_16717	K22230	iolU; scyllo-inositol 2-dehydrogenase (NADP+) [EC:1.1.1.-]	09100 Metabolism	09101 Carbohydrate metabolism	00562 Inositol phosphate metabolism [PATH:ko00562]
mRNA_15561	K03335	iolE; inosose dehydratase [EC:4.2.1.44]	09100 Metabolism	09101 Carbohydrate metabolism	00562 Inositol phosphate metabolism [PATH:ko00562]
mRNA_15558	K03336	iolD; 3D-(3,5/4)-trihydroxycyclohexane-1,2-dione acylhydrolase (decyclizing) [EC:3.7.1.22]	09100 Metabolism	09101 Carbohydrate metabolism	00562 Inositol phosphate metabolism [PATH:ko00562]
mRNA_15554	K03337	iolB; 5-deoxy-glucuronate isomerase [EC:5.3.1.30]	09100 Metabolism	09101 Carbohydrate metabolism	00562 Inositol phosphate metabolism [PATH:ko00562]
mRNA_15557	K03338	iolC; 5-dehydro-2-deoxygluconokinase [EC:2.7.1.92]	09100 Metabolism	09101 Carbohydrate metabolism	00562 Inositol phosphate metabolism [PATH:ko00562]
mRNA_15553	K00140	mmsA, iolA, ALDH6A1; malonate-semialdehyde dehydrogenase (acetylating) / methylmalonate-semialdehyde dehydrogenase [EC:1.2.1.18 1.2.1.27]	09100 Metabolism	09101 Carbohydrate metabolism	00562 Inositol phosphate metabolism [PATH:ko00562]
mRNA_12262	K00140	mmsA, iolA, ALDH6A1; malonate-semialdehyde dehydrogenase (acetylating) / methylmalonate-semialdehyde dehydrogenase [EC:1.2.1.18 1.2.1.27]	09100 Metabolism	09101 Carbohydrate metabolism	00562 Inositol phosphate metabolism [PATH:ko00562]
mRNA_10252	K01803	TPI, tpiA; triosephosphate isomerase (TIM) [EC:5.3.1.1]	09100 Metabolism	09101 Carbohydrate metabolism	00562 Inositol phosphate metabolism [PATH:ko00562]
mRNA_1864	K01803	TPI, tpiA; triosephosphate isomerase (TIM) [EC:5.3.1.1]	09100 Metabolism	09101 Carbohydrate metabolism	00562 Inositol phosphate metabolism [PATH:ko00562]
mRNA_7602	K01803	TPI, tpiA; triosephosphate isomerase (TIM) [EC:5.3.1.1]	09100 Metabolism	09101 Carbohydrate metabolism	00562 Inositol phosphate metabolism [PATH:ko00562]
mRNA_4456	K00331	nuoB; NADH-quinone oxidoreductase subunit B [EC:7.1.1.2]	09100 Metabolism	09102 Energy metabolism	00190 Oxidative phosphorylation [PATH:ko00190]
mRNA_5630	K00331	nuoB; NADH-quinone oxidoreductase subunit B [EC:7.1.1.2]	09100 Metabolism	09102 Energy metabolism	00190 Oxidative phosphorylation [PATH:ko00190]
mRNA_10432	K00331	nuoB; NADH-quinone oxidoreductase subunit B [EC:7.1.1.2]	09100 Metabolism	09102 Energy metabolism	00190 Oxidative phosphorylation [PATH:ko00190]
mRNA_4457	K13378	nuoCD; NADH-quinone oxidoreductase subunit C/D [EC:7.1.1.2]	09100 Metabolism	09102 Energy metabolism	00190 Oxidative phosphorylation [PATH:ko00190]
mRNA_4458	K00335	nuoF; NADH-quinone oxidoreductase subunit F [EC:7.1.1.2]	09100 Metabolism	09102 Energy metabolism	00190 Oxidative phosphorylation [PATH:ko00190]
mRNA_5629	K00335	nuoF; NADH-quinone oxidoreductase subunit F [EC:7.1.1.2]	09100 Metabolism	09102 Energy metabolism	00190 Oxidative phosphorylation [PATH:ko00190]
mRNA_4459	K00336	nuoG; NADH-quinone oxidoreductase subunit G [EC:7.1.1.2]	09100 Metabolism	09102 Energy metabolism	00190 Oxidative phosphorylation [PATH:ko00190]
mRNA_4460	K00337	nuoH; NADH-quinone oxidoreductase subunit H [EC:7.1.1.2]	09100 Metabolism	09102 Energy metabolism	00190 Oxidative phosphorylation [PATH:ko00190]
mRNA_4461	K00339	nuoJ; NADH-quinone oxidoreductase subunit J [EC:7.1.1.2]	09100 Metabolism	09102 Energy metabolism	00190 Oxidative phosphorylation [PATH:ko00190]
mRNA_4462	K00341	nuoL; NADH-quinone oxidoreductase subunit L [EC:7.1.1.2]	09100 Metabolism	09102 Energy metabolism	00190 Oxidative phosphorylation [PATH:ko00190]
mRNA_5628	K00341	nuoL; NADH-quinone oxidoreductase subunit L [EC:7.1.1.2]	09100 Metabolism	09102 Energy metabolism	00190 Oxidative phosphorylation [PATH:ko00190]
mRNA_4463	K00342	nuoM; NADH-quinone oxidoreductase subunit M [EC:7.1.1.2]	09100 Metabolism	09102 Energy metabolism	00190 Oxidative phosphorylation [PATH:ko00190]
mRNA_4464	K00343	nuoN; NADH-quinone oxidoreductase subunit N [EC:7.1.1.2]	09100 Metabolism	09102 Energy metabolism	00190 Oxidative phosphorylation [PATH:ko00190]
mRNA_5158	K03937	NDUFS4; NADH dehydrogenase (ubiquinone) Fe-S protein 4	09100 Metabolism	09102 Energy metabolism	00190 Oxidative phosphorylation [PATH:ko00190]
mRNA_5551	K03941	NDUFS8; NADH dehydrogenase (ubiquinone) Fe-S protein 8 [EC:7.1.1.2]	09100 Metabolism	09102 Energy metabolism	00190 Oxidative phosphorylation [PATH:ko00190]
mRNA_17825	K03942	NDUFV1; NADH dehydrogenase (ubiquinone) flavoprotein 1 [EC:7.1.1.2]	09100 Metabolism	09102 Energy metabolism	00190 Oxidative phosphorylation [PATH:ko00190]
mRNA_12721	K03943	NDUFV2; NADH dehydrogenase (ubiquinone) flavoprotein 2 [EC:7.1.1.2]	09100 Metabolism	09102 Energy metabolism	00190 Oxidative phosphorylation [PATH:ko00190]
mRNA_2193	K03946	NDUFA2; NADH dehydrogenase (ubiquinone) 1 alpha subcomplex subunit 2	09100 Metabolism	09102 Energy metabolism	00190 Oxidative phosphorylation [PATH:ko00190]
mRNA_13415	K03950	NDUFA6; NADH dehydrogenase (ubiquinone) 1 alpha subcomplex subunit 6	09100 Metabolism	09102 Energy metabolism	00190 Oxidative phosphorylation [PATH:ko00190]
mRNA_5757	K03953	NDUFA9; NADH dehydrogenase (ubiquinone) 1 alpha subcomplex subunit 9	09100 Metabolism	09102 Energy metabolism	00190 Oxidative phosphorylation [PATH:ko00190]
mRNA_3351	K03955	NDUFAB1; NADH dehydrogenase (ubiquinone) 1 alpha/beta subcomplex 1, acyl-carrier protein	09100 Metabolism	09102 Energy metabolism	00190 Oxidative phosphorylation [PATH:ko00190]
mRNA_17126	K11352	NDUFA12; NADH dehydrogenase (ubiquinone) 1 alpha subcomplex subunit 12	09100 Metabolism	09102 Energy metabolism	00190 Oxidative phosphorylation [PATH:ko00190]
mRNA_10566	K03963	NDUFB7; NADH dehydrogenase (ubiquinone) 1 beta subcomplex subunit 7	09100 Metabolism	09102 Energy metabolism	00190 Oxidative phosphorylation [PATH:ko00190]
mRNA_11983	K03963	NDUFB7; NADH dehydrogenase (ubiquinone) 1 beta subcomplex subunit 7	09100 Metabolism	09102 Energy metabolism	00190 Oxidative phosphorylation [PATH:ko00190]
mRNA_3220	K03965	NDUFB9; NADH dehydrogenase (ubiquinone) 1 beta subcomplex subunit 9	09100 Metabolism	09102 Energy metabolism	00190 Oxidative phosphorylation [PATH:ko00190]
mRNA_6556	K03885	ndh; NADH:ubiquinone reductase (H+-translocating) [EC:7.1.1.2]	09100 Metabolism	09102 Energy metabolism	00190 Oxidative phosphorylation [PATH:ko00190]
mRNA_18645	K03885	ndh; NADH:ubiquinone reductase (H+-translocating) [EC:7.1.1.2]	09100 Metabolism	09102 Energy metabolism	00190 Oxidative phosphorylation [PATH:ko00190]
mRNA_18278	K00234	SDHA, SDH1; succinate dehydrogenase (ubiquinone) flavoprotein subunit [EC:1.3.5.1]	09100 Metabolism	09102 Energy metabolism	00190 Oxidative phosphorylation [PATH:ko00190]
mRNA_16386	K00235	SDHB, SDH2; succinate dehydrogenase (ubiquinone) iron-sulfur subunit [EC:1.3.5.1]	09100 Metabolism	09102 Energy metabolism	00190 Oxidative phosphorylation [PATH:ko00190]
mRNA_16387	K00235	SDHB, SDH2; succinate dehydrogenase (ubiquinone) iron-sulfur subunit [EC:1.3.5.1]	09100 Metabolism	09102 Energy metabolism	00190 Oxidative phosphorylation [PATH:ko00190]
mRNA_12796	K00236	SDHC, SDH3; succinate dehydrogenase (ubiquinone) cytochrome b560 subunit	09100 Metabolism	09102 Energy metabolism	00190 Oxidative phosphorylation [PATH:ko00190]
mRNA_17877	K00239	sdhA, frdA; succinate dehydrogenase / fumarate reductase, flavoprotein subunit [EC:1.3.5.1 1.3.5.4]	09100 Metabolism	09102 Energy metabolism	00190 Oxidative phosphorylation [PATH:ko00190]
mRNA_6830	K00239	sdhA, frdA; succinate dehydrogenase / fumarate reductase, flavoprotein subunit [EC:1.3.5.1 1.3.5.4]	09100 Metabolism	09102 Energy metabolism	00190 Oxidative phosphorylation [PATH:ko00190]
mRNA_17878	K00240	sdhB, frdB; succinate dehydrogenase / fumarate reductase, iron-sulfur subunit [EC:1.3.5.1 1.3.5.4]	09100 Metabolism	09102 Energy metabolism	00190 Oxidative phosphorylation [PATH:ko00190]
mRNA_6829	K00240	sdhB, frdB; succinate dehydrogenase / fumarate reductase, iron-sulfur subunit [EC:1.3.5.1 1.3.5.4]	09100 Metabolism	09102 Energy metabolism	00190 Oxidative phosphorylation [PATH:ko00190]
mRNA_5677	K00242	sdhD, frdD; succinate dehydrogenase / fumarate reductase, membrane anchor subunit	09100 Metabolism	09102 Energy metabolism	00190 Oxidative phosphorylation [PATH:ko00190]
mRNA_7436	K00244	frdA; fumarate reductase flavoprotein subunit [EC:1.3.5.4]	09100 Metabolism	09102 Energy metabolism	00190 Oxidative phosphorylation [PATH:ko00190]
mRNA_1309	K00244	frdA; fumarate reductase flavoprotein subunit [EC:1.3.5.4]	09100 Metabolism	09102 Energy metabolism	00190 Oxidative phosphorylation [PATH:ko00190]
mRNA_1308	K00245	frdB; fumarate reductase iron-sulfur subunit [EC:1.3.5.4]	09100 Metabolism	09102 Energy metabolism	00190 Oxidative phosphorylation [PATH:ko00190]
mRNA_16015	K00413	CYC1, CYT1, petC; ubiquinol-cytochrome c reductase cytochrome c1 subunit	09100 Metabolism	09102 Energy metabolism	00190 Oxidative phosphorylation [PATH:ko00190]
mRNA_14340	K00417	QCR7, UQCRB; ubiquinol-cytochrome c reductase subunit 7	09100 Metabolism	09102 Energy metabolism	00190 Oxidative phosphorylation [PATH:ko00190]
mRNA_14588	K03891	qcrB; ubiquinol-cytochrome c reductase cytochrome b subunit	09100 Metabolism	09102 Energy metabolism	00190 Oxidative phosphorylation [PATH:ko00190]
mRNA_14377	K02257	COX10, ctaB, cyoE; heme o synthase [EC:2.5.1.141]	09100 Metabolism	09102 Energy metabolism	00190 Oxidative phosphorylation [PATH:ko00190]
mRNA_5530	K02257	COX10, ctaB, cyoE; heme o synthase [EC:2.5.1.141]	09100 Metabolism	09102 Energy metabolism	00190 Oxidative phosphorylation [PATH:ko00190]
mRNA_6995	K02257	COX10, ctaB, cyoE; heme o synthase [EC:2.5.1.141]	09100 Metabolism	09102 Energy metabolism	00190 Oxidative phosphorylation [PATH:ko00190]
mRNA_3320	K02274	coxA, ctaD; cytochrome c oxidase subunit I [EC:7.1.1.9]	09100 Metabolism	09102 Energy metabolism	00190 Oxidative phosphorylation [PATH:ko00190]
mRNA_3321	K02275	coxB, ctaC; cytochrome c oxidase subunit II [EC:7.1.1.9]	09100 Metabolism	09102 Energy metabolism	00190 Oxidative phosphorylation [PATH:ko00190]
mRNA_571	K02267	COX6B; cytochrome c oxidase subunit 6b	09100 Metabolism	09102 Energy metabolism	00190 Oxidative phosphorylation [PATH:ko00190]
mRNA_12435	K02258	COX11, ctaG; cytochrome c oxidase assembly protein subunit 11	09100 Metabolism	09102 Energy metabolism	00190 Oxidative phosphorylation [PATH:ko00190]
mRNA_11227	K02259	COX15, ctaA; heme a synthase [EC:1.17.99.9]	09100 Metabolism	09102 Energy metabolism	00190 Oxidative phosphorylation [PATH:ko00190]
mRNA_5476	K02259	COX15, ctaA; heme a synthase [EC:1.17.99.9]	09100 Metabolism	09102 Energy metabolism	00190 Oxidative phosphorylation [PATH:ko00190]
mRNA_20466	K02827	qoxB; cytochrome aa3-600 menaquinol oxidase subunit I [EC:7.1.1.5]	09100 Metabolism	09102 Energy metabolism	00190 Oxidative phosphorylation [PATH:ko00190]
mRNA_6994	K02299	cyoC; cytochrome o ubiquinol oxidase subunit III	09100 Metabolism	09102 Energy metabolism	00190 Oxidative phosphorylation [PATH:ko00190]
mRNA_6993	K02298	cyoB; cytochrome o ubiquinol oxidase subunit I [EC:7.1.1.3]	09100 Metabolism	09102 Energy metabolism	00190 Oxidative phosphorylation [PATH:ko00190]
mRNA_2949	K02297	cyoA; cytochrome o ubiquinol oxidase subunit II [EC:7.1.1.3]	09100 Metabolism	09102 Energy metabolism	00190 Oxidative phosphorylation [PATH:ko00190]
mRNA_6992	K02297	cyoA; cytochrome o ubiquinol oxidase subunit II [EC:7.1.1.3]	09100 Metabolism	09102 Energy metabolism	00190 Oxidative phosphorylation [PATH:ko00190]
mRNA_416	K00425	cydA; cytochrome bd ubiquinol oxidase subunit I [EC:7.1.1.7]	09100 Metabolism	09102 Energy metabolism	00190 Oxidative phosphorylation [PATH:ko00190]
mRNA_6662	K00425	cydA; cytochrome bd ubiquinol oxidase subunit I [EC:7.1.1.7]	09100 Metabolism	09102 Energy metabolism	00190 Oxidative phosphorylation [PATH:ko00190]
mRNA_6823	K00425	cydA; cytochrome bd ubiquinol oxidase subunit I [EC:7.1.1.7]	09100 Metabolism	09102 Energy metabolism	00190 Oxidative phosphorylation [PATH:ko00190]
mRNA_8237	K00425	cydA; cytochrome bd ubiquinol oxidase subunit I [EC:7.1.1.7]	09100 Metabolism	09102 Energy metabolism	00190 Oxidative phosphorylation [PATH:ko00190]
mRNA_415	K00426	cydB; cytochrome bd ubiquinol oxidase subunit II [EC:7.1.1.7]	09100 Metabolism	09102 Energy metabolism	00190 Oxidative phosphorylation [PATH:ko00190]
mRNA_6661	K00426	cydB; cytochrome bd ubiquinol oxidase subunit II [EC:7.1.1.7]	09100 Metabolism	09102 Energy metabolism	00190 Oxidative phosphorylation [PATH:ko00190]
mRNA_6822	K00426	cydB; cytochrome bd ubiquinol oxidase subunit II [EC:7.1.1.7]	09100 Metabolism	09102 Energy metabolism	00190 Oxidative phosphorylation [PATH:ko00190]
mRNA_8236	K00426	cydB; cytochrome bd ubiquinol oxidase subunit II [EC:7.1.1.7]	09100 Metabolism	09102 Energy metabolism	00190 Oxidative phosphorylation [PATH:ko00190]
mRNA_13466	K08738	CYC; cytochrome c	09100 Metabolism	09102 Energy metabolism	00190 Oxidative phosphorylation [PATH:ko00190]
mRNA_17726	K02111	ATPF1A, atpA; F-type H+/Na+-transporting ATPase subunit alpha [EC:7.1.2.2 7.2.2.1]	09100 Metabolism	09102 Energy metabolism	00190 Oxidative phosphorylation [PATH:ko00190]
mRNA_15781	K02111	ATPF1A, atpA; F-type H+/Na+-transporting ATPase subunit alpha [EC:7.1.2.2 7.2.2.1]	09100 Metabolism	09102 Energy metabolism	00190 Oxidative phosphorylation [PATH:ko00190]
mRNA_1785	K02111	ATPF1A, atpA; F-type H+/Na+-transporting ATPase subunit alpha [EC:7.1.2.2 7.2.2.1]	09100 Metabolism	09102 Energy metabolism	00190 Oxidative phosphorylation [PATH:ko00190]
mRNA_3504	K02111	ATPF1A, atpA; F-type H+/Na+-transporting ATPase subunit alpha [EC:7.1.2.2 7.2.2.1]	09100 Metabolism	09102 Energy metabolism	00190 Oxidative phosphorylation [PATH:ko00190]
mRNA_3506	K02112	ATPF1B, atpD; F-type H+/Na+-transporting ATPase subunit beta [EC:7.1.2.2 7.2.2.1]	09100 Metabolism	09102 Energy metabolism	00190 Oxidative phosphorylation [PATH:ko00190]
mRNA_17727	K02112	ATPF1B, atpD; F-type H+/Na+-transporting ATPase subunit beta [EC:7.1.2.2 7.2.2.1]	09100 Metabolism	09102 Energy metabolism	00190 Oxidative phosphorylation [PATH:ko00190]
mRNA_15783	K02112	ATPF1B, atpD; F-type H+/Na+-transporting ATPase subunit beta [EC:7.1.2.2 7.2.2.1]	09100 Metabolism	09102 Energy metabolism	00190 Oxidative phosphorylation [PATH:ko00190]
mRNA_1783	K02112	ATPF1B, atpD; F-type H+/Na+-transporting ATPase subunit beta [EC:7.1.2.2 7.2.2.1]	09100 Metabolism	09102 Energy metabolism	00190 Oxidative phosphorylation [PATH:ko00190]
mRNA_1784	K02115	ATPF1G, atpG; F-type H+-transporting ATPase subunit gamma	09100 Metabolism	09102 Energy metabolism	00190 Oxidative phosphorylation [PATH:ko00190]
mRNA_3505	K02115	ATPF1G, atpG; F-type H+-transporting ATPase subunit gamma	09100 Metabolism	09102 Energy metabolism	00190 Oxidative phosphorylation [PATH:ko00190]
mRNA_15782	K02115	ATPF1G, atpG; F-type H+-transporting ATPase subunit gamma	09100 Metabolism	09102 Energy metabolism	00190 Oxidative phosphorylation [PATH:ko00190]
mRNA_3507	K02114	ATPF1E, atpC; F-type H+-transporting ATPase subunit epsilon	09100 Metabolism	09102 Energy metabolism	00190 Oxidative phosphorylation [PATH:ko00190]
mRNA_1782	K02114	ATPF1E, atpC; F-type H+-transporting ATPase subunit epsilon	09100 Metabolism	09102 Energy metabolism	00190 Oxidative phosphorylation [PATH:ko00190]
mRNA_15784	K02114	ATPF1E, atpC; F-type H+-transporting ATPase subunit epsilon	09100 Metabolism	09102 Energy metabolism	00190 Oxidative phosphorylation [PATH:ko00190]
mRNA_3503	K02108	ATPF0A, atpB; F-type H+-transporting ATPase subunit a	09100 Metabolism	09102 Energy metabolism	00190 Oxidative phosphorylation [PATH:ko00190]
mRNA_1787	K02108	ATPF0A, atpB; F-type H+-transporting ATPase subunit a	09100 Metabolism	09102 Energy metabolism	00190 Oxidative phosphorylation [PATH:ko00190]
mRNA_15779	K02108	ATPF0A, atpB; F-type H+-transporting ATPase subunit a	09100 Metabolism	09102 Energy metabolism	00190 Oxidative phosphorylation [PATH:ko00190]
mRNA_15780	K02109	ATPF0B, atpF; F-type H+-transporting ATPase subunit b	09100 Metabolism	09102 Energy metabolism	00190 Oxidative phosphorylation [PATH:ko00190]
mRNA_14709	K02133	ATPeF1B, ATP5B, ATP2; F-type H+-transporting ATPase subunit beta [EC:7.1.2.2]	09100 Metabolism	09102 Energy metabolism	00190 Oxidative phosphorylation [PATH:ko00190]
mRNA_50	K02136	ATPeF1G, ATP5C1, ATP3; F-type H+-transporting ATPase subunit gamma	09100 Metabolism	09102 Energy metabolism	00190 Oxidative phosphorylation [PATH:ko00190]
mRNA_14710	K02134	ATPeF1D, ATP5D, ATP16; F-type H+-transporting ATPase subunit delta	09100 Metabolism	09102 Energy metabolism	00190 Oxidative phosphorylation [PATH:ko00190]
mRNA_572	K02145	ATPeV1A, ATP6A; V-type H+-transporting ATPase subunit A [EC:7.1.2.2]	09100 Metabolism	09102 Energy metabolism	00190 Oxidative phosphorylation [PATH:ko00190]
mRNA_5577	K02147	ATPeV1B, ATP6B; V-type H+-transporting ATPase subunit B	09100 Metabolism	09102 Energy metabolism	00190 Oxidative phosphorylation [PATH:ko00190]
mRNA_737	K02148	ATPeV1C, ATP6C; V-type H+-transporting ATPase subunit C	09100 Metabolism	09102 Energy metabolism	00190 Oxidative phosphorylation [PATH:ko00190]
mRNA_15664	K02149	ATPeV1D, ATP6M; V-type H+-transporting ATPase subunit D	09100 Metabolism	09102 Energy metabolism	00190 Oxidative phosphorylation [PATH:ko00190]
mRNA_16467	K02150	ATPeV1E, ATP6E; V-type H+-transporting ATPase subunit E	09100 Metabolism	09102 Energy metabolism	00190 Oxidative phosphorylation [PATH:ko00190]
mRNA_10808	K02144	ATPeV1H; V-type H+-transporting ATPase subunit H	09100 Metabolism	09102 Energy metabolism	00190 Oxidative phosphorylation [PATH:ko00190]
mRNA_17760	K02154	ATPeV0A, ATP6N; V-type H+-transporting ATPase subunit a	09100 Metabolism	09102 Energy metabolism	00190 Oxidative phosphorylation [PATH:ko00190]
mRNA_12922	K03661	ATPeV0B, ATP6F; V-type H+-transporting ATPase 21kDa proteolipid subunit	09100 Metabolism	09102 Energy metabolism	00190 Oxidative phosphorylation [PATH:ko00190]
mRNA_15022	K02146	ATPeV0D, ATP6D; V-type H+-transporting ATPase subunit d	09100 Metabolism	09102 Energy metabolism	00190 Oxidative phosphorylation [PATH:ko00190]
mRNA_13256	K01535	PMA1, PMA2; H+-transporting ATPase [EC:7.1.2.1]	09100 Metabolism	09102 Energy metabolism	00190 Oxidative phosphorylation [PATH:ko00190]
mRNA_10969	K01535	PMA1, PMA2; H+-transporting ATPase [EC:7.1.2.1]	09100 Metabolism	09102 Energy metabolism	00190 Oxidative phosphorylation [PATH:ko00190]
mRNA_14924	K01535	PMA1, PMA2; H+-transporting ATPase [EC:7.1.2.1]	09100 Metabolism	09102 Energy metabolism	00190 Oxidative phosphorylation [PATH:ko00190]
mRNA_15130	K01507	ppa; inorganic pyrophosphatase [EC:3.6.1.1]	09100 Metabolism	09102 Energy metabolism	00190 Oxidative phosphorylation [PATH:ko00190]
mRNA_7912	K01507	ppa; inorganic pyrophosphatase [EC:3.6.1.1]	09100 Metabolism	09102 Energy metabolism	00190 Oxidative phosphorylation [PATH:ko00190]
mRNA_7386	K01507	ppa; inorganic pyrophosphatase [EC:3.6.1.1]	09100 Metabolism	09102 Energy metabolism	00190 Oxidative phosphorylation [PATH:ko00190]
mRNA_2979	K01507	ppa; inorganic pyrophosphatase [EC:3.6.1.1]	09100 Metabolism	09102 Energy metabolism	00190 Oxidative phosphorylation [PATH:ko00190]
mRNA_19542	K00937	ppk1; polyphosphate kinase [EC:2.7.4.1]	09100 Metabolism	09102 Energy metabolism	00190 Oxidative phosphorylation [PATH:ko00190]
mRNA_4338	K00937	ppk1; polyphosphate kinase [EC:2.7.4.1]	09100 Metabolism	09102 Energy metabolism	00190 Oxidative phosphorylation [PATH:ko00190]
mRNA_3362	K00937	ppk1; polyphosphate kinase [EC:2.7.4.1]	09100 Metabolism	09102 Energy metabolism	00190 Oxidative phosphorylation [PATH:ko00190]
mRNA_3507	K02114	ATPF1E, atpC; F-type H+-transporting ATPase subunit epsilon	09100 Metabolism	09102 Energy metabolism	00195 Photosynthesis [PATH:ko00195]
mRNA_1782	K02114	ATPF1E, atpC; F-type H+-transporting ATPase subunit epsilon	09100 Metabolism	09102 Energy metabolism	00195 Photosynthesis [PATH:ko00195]
mRNA_15784	K02114	ATPF1E, atpC; F-type H+-transporting ATPase subunit epsilon	09100 Metabolism	09102 Energy metabolism	00195 Photosynthesis [PATH:ko00195]
mRNA_3506	K02112	ATPF1B, atpD; F-type H+/Na+-transporting ATPase subunit beta [EC:7.1.2.2 7.2.2.1]	09100 Metabolism	09102 Energy metabolism	00195 Photosynthesis [PATH:ko00195]
mRNA_17727	K02112	ATPF1B, atpD; F-type H+/Na+-transporting ATPase subunit beta [EC:7.1.2.2 7.2.2.1]	09100 Metabolism	09102 Energy metabolism	00195 Photosynthesis [PATH:ko00195]
mRNA_15783	K02112	ATPF1B, atpD; F-type H+/Na+-transporting ATPase subunit beta [EC:7.1.2.2 7.2.2.1]	09100 Metabolism	09102 Energy metabolism	00195 Photosynthesis [PATH:ko00195]
mRNA_1783	K02112	ATPF1B, atpD; F-type H+/Na+-transporting ATPase subunit beta [EC:7.1.2.2 7.2.2.1]	09100 Metabolism	09102 Energy metabolism	00195 Photosynthesis [PATH:ko00195]
mRNA_1784	K02115	ATPF1G, atpG; F-type H+-transporting ATPase subunit gamma	09100 Metabolism	09102 Energy metabolism	00195 Photosynthesis [PATH:ko00195]
mRNA_3505	K02115	ATPF1G, atpG; F-type H+-transporting ATPase subunit gamma	09100 Metabolism	09102 Energy metabolism	00195 Photosynthesis [PATH:ko00195]
mRNA_15782	K02115	ATPF1G, atpG; F-type H+-transporting ATPase subunit gamma	09100 Metabolism	09102 Energy metabolism	00195 Photosynthesis [PATH:ko00195]
mRNA_17726	K02111	ATPF1A, atpA; F-type H+/Na+-transporting ATPase subunit alpha [EC:7.1.2.2 7.2.2.1]	09100 Metabolism	09102 Energy metabolism	00195 Photosynthesis [PATH:ko00195]
mRNA_15781	K02111	ATPF1A, atpA; F-type H+/Na+-transporting ATPase subunit alpha [EC:7.1.2.2 7.2.2.1]	09100 Metabolism	09102 Energy metabolism	00195 Photosynthesis [PATH:ko00195]
mRNA_1785	K02111	ATPF1A, atpA; F-type H+/Na+-transporting ATPase subunit alpha [EC:7.1.2.2 7.2.2.1]	09100 Metabolism	09102 Energy metabolism	00195 Photosynthesis [PATH:ko00195]
mRNA_3504	K02111	ATPF1A, atpA; F-type H+/Na+-transporting ATPase subunit alpha [EC:7.1.2.2 7.2.2.1]	09100 Metabolism	09102 Energy metabolism	00195 Photosynthesis [PATH:ko00195]
mRNA_15780	K02109	ATPF0B, atpF; F-type H+-transporting ATPase subunit b	09100 Metabolism	09102 Energy metabolism	00195 Photosynthesis [PATH:ko00195]
mRNA_3503	K02108	ATPF0A, atpB; F-type H+-transporting ATPase subunit a	09100 Metabolism	09102 Energy metabolism	00195 Photosynthesis [PATH:ko00195]
mRNA_1787	K02108	ATPF0A, atpB; F-type H+-transporting ATPase subunit a	09100 Metabolism	09102 Energy metabolism	00195 Photosynthesis [PATH:ko00195]
mRNA_15779	K02108	ATPF0A, atpB; F-type H+-transporting ATPase subunit a	09100 Metabolism	09102 Energy metabolism	00195 Photosynthesis [PATH:ko00195]
mRNA_11364	K00927	PGK, pgk; phosphoglycerate kinase [EC:2.7.2.3]	09100 Metabolism	09102 Energy metabolism	00710 Carbon fixation in photosynthetic organisms [PATH:ko00710]
mRNA_3478	K00927	PGK, pgk; phosphoglycerate kinase [EC:2.7.2.3]	09100 Metabolism	09102 Energy metabolism	00710 Carbon fixation in photosynthetic organisms [PATH:ko00710]
mRNA_4077	K00927	PGK, pgk; phosphoglycerate kinase [EC:2.7.2.3]	09100 Metabolism	09102 Energy metabolism	00710 Carbon fixation in photosynthetic organisms [PATH:ko00710]
mRNA_6367	K00134	GAPDH, gapA; glyceraldehyde 3-phosphate dehydrogenase (phosphorylating) [EC:1.2.1.12]	09100 Metabolism	09102 Energy metabolism	00710 Carbon fixation in photosynthetic organisms [PATH:ko00710]
mRNA_6155	K00134	GAPDH, gapA; glyceraldehyde 3-phosphate dehydrogenase (phosphorylating) [EC:1.2.1.12]	09100 Metabolism	09102 Energy metabolism	00710 Carbon fixation in photosynthetic organisms [PATH:ko00710]
mRNA_13658	K00134	GAPDH, gapA; glyceraldehyde 3-phosphate dehydrogenase (phosphorylating) [EC:1.2.1.12]	09100 Metabolism	09102 Energy metabolism	00710 Carbon fixation in photosynthetic organisms [PATH:ko00710]
mRNA_11365	K00134	GAPDH, gapA; glyceraldehyde 3-phosphate dehydrogenase (phosphorylating) [EC:1.2.1.12]	09100 Metabolism	09102 Energy metabolism	00710 Carbon fixation in photosynthetic organisms [PATH:ko00710]
mRNA_19232	K00134	GAPDH, gapA; glyceraldehyde 3-phosphate dehydrogenase (phosphorylating) [EC:1.2.1.12]	09100 Metabolism	09102 Energy metabolism	00710 Carbon fixation in photosynthetic organisms [PATH:ko00710]
mRNA_10328	K01623	ALDO; fructose-bisphosphate aldolase, class I [EC:4.1.2.13]	09100 Metabolism	09102 Energy metabolism	00710 Carbon fixation in photosynthetic organisms [PATH:ko00710]
mRNA_12642	K11645	fbaB; fructose-bisphosphate aldolase, class I [EC:4.1.2.13]	09100 Metabolism	09102 Energy metabolism	00710 Carbon fixation in photosynthetic organisms [PATH:ko00710]
mRNA_5940	K11645	fbaB; fructose-bisphosphate aldolase, class I [EC:4.1.2.13]	09100 Metabolism	09102 Energy metabolism	00710 Carbon fixation in photosynthetic organisms [PATH:ko00710]
mRNA_11363	K01624	FBA, fbaA; fructose-bisphosphate aldolase, class II [EC:4.1.2.13]	09100 Metabolism	09102 Energy metabolism	00710 Carbon fixation in photosynthetic organisms [PATH:ko00710]
mRNA_4078	K01624	FBA, fbaA; fructose-bisphosphate aldolase, class II [EC:4.1.2.13]	09100 Metabolism	09102 Energy metabolism	00710 Carbon fixation in photosynthetic organisms [PATH:ko00710]
mRNA_3564	K01624	FBA, fbaA; fructose-bisphosphate aldolase, class II [EC:4.1.2.13]	09100 Metabolism	09102 Energy metabolism	00710 Carbon fixation in photosynthetic organisms [PATH:ko00710]
mRNA_2981	K03841	FBP, fbp; fructose-1,6-bisphosphatase I [EC:3.1.3.11]	09100 Metabolism	09102 Energy metabolism	00710 Carbon fixation in photosynthetic organisms [PATH:ko00710]
mRNA_12601	K03841	FBP, fbp; fructose-1,6-bisphosphatase I [EC:3.1.3.11]	09100 Metabolism	09102 Energy metabolism	00710 Carbon fixation in photosynthetic organisms [PATH:ko00710]
mRNA_5191	K03841	FBP, fbp; fructose-1,6-bisphosphatase I [EC:3.1.3.11]	09100 Metabolism	09102 Energy metabolism	00710 Carbon fixation in photosynthetic organisms [PATH:ko00710]
mRNA_7382	K03841	FBP, fbp; fructose-1,6-bisphosphatase I [EC:3.1.3.11]	09100 Metabolism	09102 Energy metabolism	00710 Carbon fixation in photosynthetic organisms [PATH:ko00710]
mRNA_7596	K02446	glpX; fructose-1,6-bisphosphatase II [EC:3.1.3.11]	09100 Metabolism	09102 Energy metabolism	00710 Carbon fixation in photosynthetic organisms [PATH:ko00710]
mRNA_1870	K02446	glpX; fructose-1,6-bisphosphatase II [EC:3.1.3.11]	09100 Metabolism	09102 Energy metabolism	00710 Carbon fixation in photosynthetic organisms [PATH:ko00710]
mRNA_4357	K00615	E2.2.1.1, tktA, tktB; transketolase [EC:2.2.1.1]	09100 Metabolism	09102 Energy metabolism	00710 Carbon fixation in photosynthetic organisms [PATH:ko00710]
mRNA_16289	K00615	E2.2.1.1, tktA, tktB; transketolase [EC:2.2.1.1]	09100 Metabolism	09102 Energy metabolism	00710 Carbon fixation in photosynthetic organisms [PATH:ko00710]
mRNA_13527	K00615	E2.2.1.1, tktA, tktB; transketolase [EC:2.2.1.1]	09100 Metabolism	09102 Energy metabolism	00710 Carbon fixation in photosynthetic organisms [PATH:ko00710]
mRNA_11374	K00615	E2.2.1.1, tktA, tktB; transketolase [EC:2.2.1.1]	09100 Metabolism	09102 Energy metabolism	00710 Carbon fixation in photosynthetic organisms [PATH:ko00710]
mRNA_13526	K00615	E2.2.1.1, tktA, tktB; transketolase [EC:2.2.1.1]	09100 Metabolism	09102 Energy metabolism	00710 Carbon fixation in photosynthetic organisms [PATH:ko00710]
mRNA_20037	K00615	E2.2.1.1, tktA, tktB; transketolase [EC:2.2.1.1]	09100 Metabolism	09102 Energy metabolism	00710 Carbon fixation in photosynthetic organisms [PATH:ko00710]
mRNA_4069	K00615	E2.2.1.1, tktA, tktB; transketolase [EC:2.2.1.1]	09100 Metabolism	09102 Energy metabolism	00710 Carbon fixation in photosynthetic organisms [PATH:ko00710]
mRNA_7672	K00615	E2.2.1.1, tktA, tktB; transketolase [EC:2.2.1.1]	09100 Metabolism	09102 Energy metabolism	00710 Carbon fixation in photosynthetic organisms [PATH:ko00710]
mRNA_20343	K00615	E2.2.1.1, tktA, tktB; transketolase [EC:2.2.1.1]	09100 Metabolism	09102 Energy metabolism	00710 Carbon fixation in photosynthetic organisms [PATH:ko00710]
mRNA_11346	K01807	rpiA; ribose 5-phosphate isomerase A [EC:5.3.1.6]	09100 Metabolism	09102 Energy metabolism	00710 Carbon fixation in photosynthetic organisms [PATH:ko00710]
mRNA_4084	K01807	rpiA; ribose 5-phosphate isomerase A [EC:5.3.1.6]	09100 Metabolism	09102 Energy metabolism	00710 Carbon fixation in photosynthetic organisms [PATH:ko00710]
mRNA_7476	K01808	rpiB; ribose 5-phosphate isomerase B [EC:5.3.1.6]	09100 Metabolism	09102 Energy metabolism	00710 Carbon fixation in photosynthetic organisms [PATH:ko00710]
mRNA_3766	K00855	PRK, prkB; phosphoribulokinase [EC:2.7.1.19]	09100 Metabolism	09102 Energy metabolism	00710 Carbon fixation in photosynthetic organisms [PATH:ko00710]
mRNA_10252	K01803	TPI, tpiA; triosephosphate isomerase (TIM) [EC:5.3.1.1]	09100 Metabolism	09102 Energy metabolism	00710 Carbon fixation in photosynthetic organisms [PATH:ko00710]
mRNA_1864	K01803	TPI, tpiA; triosephosphate isomerase (TIM) [EC:5.3.1.1]	09100 Metabolism	09102 Energy metabolism	00710 Carbon fixation in photosynthetic organisms [PATH:ko00710]
mRNA_7602	K01803	TPI, tpiA; triosephosphate isomerase (TIM) [EC:5.3.1.1]	09100 Metabolism	09102 Energy metabolism	00710 Carbon fixation in photosynthetic organisms [PATH:ko00710]
mRNA_2609	K01783	rpe, RPE; ribulose-phosphate 3-epimerase [EC:5.1.3.1]	09100 Metabolism	09102 Energy metabolism	00710 Carbon fixation in photosynthetic organisms [PATH:ko00710]
mRNA_18437	K01595	ppc; phosphoenolpyruvate carboxylase [EC:4.1.1.31]	09100 Metabolism	09102 Energy metabolism	00710 Carbon fixation in photosynthetic organisms [PATH:ko00710]
mRNA_7570	K01595	ppc; phosphoenolpyruvate carboxylase [EC:4.1.1.31]	09100 Metabolism	09102 Energy metabolism	00710 Carbon fixation in photosynthetic organisms [PATH:ko00710]
mRNA_1995	K01595	ppc; phosphoenolpyruvate carboxylase [EC:4.1.1.31]	09100 Metabolism	09102 Energy metabolism	00710 Carbon fixation in photosynthetic organisms [PATH:ko00710]
mRNA_19007	K14454	GOT1; aspartate aminotransferase, cytoplasmic [EC:2.6.1.1]	09100 Metabolism	09102 Energy metabolism	00710 Carbon fixation in photosynthetic organisms [PATH:ko00710]
mRNA_5581	K01610	E4.1.1.49, pckA; phosphoenolpyruvate carboxykinase (ATP) [EC:4.1.1.49]	09100 Metabolism	09102 Energy metabolism	00710 Carbon fixation in photosynthetic organisms [PATH:ko00710]
mRNA_3736	K01610	E4.1.1.49, pckA; phosphoenolpyruvate carboxykinase (ATP) [EC:4.1.1.49]	09100 Metabolism	09102 Energy metabolism	00710 Carbon fixation in photosynthetic organisms [PATH:ko00710]
mRNA_15817	K01610	E4.1.1.49, pckA; phosphoenolpyruvate carboxykinase (ATP) [EC:4.1.1.49]	09100 Metabolism	09102 Energy metabolism	00710 Carbon fixation in photosynthetic organisms [PATH:ko00710]
mRNA_1214	K01610	E4.1.1.49, pckA; phosphoenolpyruvate carboxykinase (ATP) [EC:4.1.1.49]	09100 Metabolism	09102 Energy metabolism	00710 Carbon fixation in photosynthetic organisms [PATH:ko00710]
mRNA_16011	K00814	GPT, ALT; alanine transaminase [EC:2.6.1.2]	09100 Metabolism	09102 Energy metabolism	00710 Carbon fixation in photosynthetic organisms [PATH:ko00710]
mRNA_11786	K00814	GPT, ALT; alanine transaminase [EC:2.6.1.2]	09100 Metabolism	09102 Energy metabolism	00710 Carbon fixation in photosynthetic organisms [PATH:ko00710]
mRNA_4359	K00029	E1.1.1.40, maeB; malate dehydrogenase (oxaloacetate-decarboxylating)(NADP+) [EC:1.1.1.40]	09100 Metabolism	09102 Energy metabolism	00710 Carbon fixation in photosynthetic organisms [PATH:ko00710]
mRNA_3102	K00029	E1.1.1.40, maeB; malate dehydrogenase (oxaloacetate-decarboxylating)(NADP+) [EC:1.1.1.40]	09100 Metabolism	09102 Energy metabolism	00710 Carbon fixation in photosynthetic organisms [PATH:ko00710]
mRNA_3173	K00029	E1.1.1.40, maeB; malate dehydrogenase (oxaloacetate-decarboxylating)(NADP+) [EC:1.1.1.40]	09100 Metabolism	09102 Energy metabolism	00710 Carbon fixation in photosynthetic organisms [PATH:ko00710]
mRNA_16296	K00029	E1.1.1.40, maeB; malate dehydrogenase (oxaloacetate-decarboxylating)(NADP+) [EC:1.1.1.40]	09100 Metabolism	09102 Energy metabolism	00710 Carbon fixation in photosynthetic organisms [PATH:ko00710]
mRNA_11887	K14455	GOT2; aspartate aminotransferase, mitochondrial [EC:2.6.1.1]	09100 Metabolism	09102 Energy metabolism	00710 Carbon fixation in photosynthetic organisms [PATH:ko00710]
mRNA_648	K00025	MDH1; malate dehydrogenase [EC:1.1.1.37]	09100 Metabolism	09102 Energy metabolism	00710 Carbon fixation in photosynthetic organisms [PATH:ko00710]
mRNA_5566	K00025	MDH1; malate dehydrogenase [EC:1.1.1.37]	09100 Metabolism	09102 Energy metabolism	00710 Carbon fixation in photosynthetic organisms [PATH:ko00710]
mRNA_2984	K00026	MDH2; malate dehydrogenase [EC:1.1.1.37]	09100 Metabolism	09102 Energy metabolism	00710 Carbon fixation in photosynthetic organisms [PATH:ko00710]
mRNA_18744	K00024	mdh; malate dehydrogenase [EC:1.1.1.37]	09100 Metabolism	09102 Energy metabolism	00710 Carbon fixation in photosynthetic organisms [PATH:ko00710]
mRNA_3829	K00024	mdh; malate dehydrogenase [EC:1.1.1.37]	09100 Metabolism	09102 Energy metabolism	00710 Carbon fixation in photosynthetic organisms [PATH:ko00710]
mRNA_2220	K00170	porB; pyruvate ferredoxin oxidoreductase beta subunit [EC:1.2.7.1]	09100 Metabolism	09102 Energy metabolism	00720 Carbon fixation pathways in prokaryotes [PATH:ko00720]
mRNA_6379	K03737	por, nifJ; pyruvate-ferredoxin/flavodoxin oxidoreductase [EC:1.2.7.1 1.2.7.-]	09100 Metabolism	09102 Energy metabolism	00720 Carbon fixation pathways in prokaryotes [PATH:ko00720]
mRNA_12546	K03737	por, nifJ; pyruvate-ferredoxin/flavodoxin oxidoreductase [EC:1.2.7.1 1.2.7.-]	09100 Metabolism	09102 Energy metabolism	00720 Carbon fixation pathways in prokaryotes [PATH:ko00720]
mRNA_6205	K01007	pps, ppsA; pyruvate, water dikinase [EC:2.7.9.2]	09100 Metabolism	09102 Energy metabolism	00720 Carbon fixation pathways in prokaryotes [PATH:ko00720]
mRNA_17451	K01007	pps, ppsA; pyruvate, water dikinase [EC:2.7.9.2]	09100 Metabolism	09102 Energy metabolism	00720 Carbon fixation pathways in prokaryotes [PATH:ko00720]
mRNA_18437	K01595	ppc; phosphoenolpyruvate carboxylase [EC:4.1.1.31]	09100 Metabolism	09102 Energy metabolism	00720 Carbon fixation pathways in prokaryotes [PATH:ko00720]
mRNA_7570	K01595	ppc; phosphoenolpyruvate carboxylase [EC:4.1.1.31]	09100 Metabolism	09102 Energy metabolism	00720 Carbon fixation pathways in prokaryotes [PATH:ko00720]
mRNA_1995	K01595	ppc; phosphoenolpyruvate carboxylase [EC:4.1.1.31]	09100 Metabolism	09102 Energy metabolism	00720 Carbon fixation pathways in prokaryotes [PATH:ko00720]
mRNA_2080	K01958	PC, pyc; pyruvate carboxylase [EC:6.4.1.1]	09100 Metabolism	09102 Energy metabolism	00720 Carbon fixation pathways in prokaryotes [PATH:ko00720]
mRNA_18744	K00024	mdh; malate dehydrogenase [EC:1.1.1.37]	09100 Metabolism	09102 Energy metabolism	00720 Carbon fixation pathways in prokaryotes [PATH:ko00720]
mRNA_3829	K00024	mdh; malate dehydrogenase [EC:1.1.1.37]	09100 Metabolism	09102 Energy metabolism	00720 Carbon fixation pathways in prokaryotes [PATH:ko00720]
mRNA_7454	K01676	E4.2.1.2A, fumA, fumB; fumarate hydratase, class I [EC:4.2.1.2]	09100 Metabolism	09102 Energy metabolism	00720 Carbon fixation pathways in prokaryotes [PATH:ko00720]
mRNA_6265	K01676	E4.2.1.2A, fumA, fumB; fumarate hydratase, class I [EC:4.2.1.2]	09100 Metabolism	09102 Energy metabolism	00720 Carbon fixation pathways in prokaryotes [PATH:ko00720]
mRNA_18910	K01676	E4.2.1.2A, fumA, fumB; fumarate hydratase, class I [EC:4.2.1.2]	09100 Metabolism	09102 Energy metabolism	00720 Carbon fixation pathways in prokaryotes [PATH:ko00720]
mRNA_4797	K01678	E4.2.1.2AB, fumB; fumarate hydratase subunit beta [EC:4.2.1.2]	09100 Metabolism	09102 Energy metabolism	00720 Carbon fixation pathways in prokaryotes [PATH:ko00720]
mRNA_6266	K01679	E4.2.1.2B, fumC, FH; fumarate hydratase, class II [EC:4.2.1.2]	09100 Metabolism	09102 Energy metabolism	00720 Carbon fixation pathways in prokaryotes [PATH:ko00720]
mRNA_9039	K01679	E4.2.1.2B, fumC, FH; fumarate hydratase, class II [EC:4.2.1.2]	09100 Metabolism	09102 Energy metabolism	00720 Carbon fixation pathways in prokaryotes [PATH:ko00720]
mRNA_17877	K00239	sdhA, frdA; succinate dehydrogenase / fumarate reductase, flavoprotein subunit [EC:1.3.5.1 1.3.5.4]	09100 Metabolism	09102 Energy metabolism	00720 Carbon fixation pathways in prokaryotes [PATH:ko00720]
mRNA_6830	K00239	sdhA, frdA; succinate dehydrogenase / fumarate reductase, flavoprotein subunit [EC:1.3.5.1 1.3.5.4]	09100 Metabolism	09102 Energy metabolism	00720 Carbon fixation pathways in prokaryotes [PATH:ko00720]
mRNA_17878	K00240	sdhB, frdB; succinate dehydrogenase / fumarate reductase, iron-sulfur subunit [EC:1.3.5.1 1.3.5.4]	09100 Metabolism	09102 Energy metabolism	00720 Carbon fixation pathways in prokaryotes [PATH:ko00720]
mRNA_6829	K00240	sdhB, frdB; succinate dehydrogenase / fumarate reductase, iron-sulfur subunit [EC:1.3.5.1 1.3.5.4]	09100 Metabolism	09102 Energy metabolism	00720 Carbon fixation pathways in prokaryotes [PATH:ko00720]
mRNA_5677	K00242	sdhD, frdD; succinate dehydrogenase / fumarate reductase, membrane anchor subunit	09100 Metabolism	09102 Energy metabolism	00720 Carbon fixation pathways in prokaryotes [PATH:ko00720]
mRNA_7436	K00244	frdA; fumarate reductase flavoprotein subunit [EC:1.3.5.4]	09100 Metabolism	09102 Energy metabolism	00720 Carbon fixation pathways in prokaryotes [PATH:ko00720]
mRNA_1309	K00244	frdA; fumarate reductase flavoprotein subunit [EC:1.3.5.4]	09100 Metabolism	09102 Energy metabolism	00720 Carbon fixation pathways in prokaryotes [PATH:ko00720]
mRNA_1308	K00245	frdB; fumarate reductase iron-sulfur subunit [EC:1.3.5.4]	09100 Metabolism	09102 Energy metabolism	00720 Carbon fixation pathways in prokaryotes [PATH:ko00720]
mRNA_232	K18210	tfrB; fumarate reductase (CoM/CoB) subunit B [EC:1.3.4.1]	09100 Metabolism	09102 Energy metabolism	00720 Carbon fixation pathways in prokaryotes [PATH:ko00720]
mRNA_7510	K01902	sucD; succinyl-CoA synthetase alpha subunit [EC:6.2.1.5]	09100 Metabolism	09102 Energy metabolism	00720 Carbon fixation pathways in prokaryotes [PATH:ko00720]
mRNA_6825	K01902	sucD; succinyl-CoA synthetase alpha subunit [EC:6.2.1.5]	09100 Metabolism	09102 Energy metabolism	00720 Carbon fixation pathways in prokaryotes [PATH:ko00720]
mRNA_11078	K01902	sucD; succinyl-CoA synthetase alpha subunit [EC:6.2.1.5]	09100 Metabolism	09102 Energy metabolism	00720 Carbon fixation pathways in prokaryotes [PATH:ko00720]
mRNA_8239	K01902	sucD; succinyl-CoA synthetase alpha subunit [EC:6.2.1.5]	09100 Metabolism	09102 Energy metabolism	00720 Carbon fixation pathways in prokaryotes [PATH:ko00720]
mRNA_11079	K01903	sucC; succinyl-CoA synthetase beta subunit [EC:6.2.1.5]	09100 Metabolism	09102 Energy metabolism	00720 Carbon fixation pathways in prokaryotes [PATH:ko00720]
mRNA_7511	K01903	sucC; succinyl-CoA synthetase beta subunit [EC:6.2.1.5]	09100 Metabolism	09102 Energy metabolism	00720 Carbon fixation pathways in prokaryotes [PATH:ko00720]
mRNA_8240	K01903	sucC; succinyl-CoA synthetase beta subunit [EC:6.2.1.5]	09100 Metabolism	09102 Energy metabolism	00720 Carbon fixation pathways in prokaryotes [PATH:ko00720]
mRNA_6826	K01903	sucC; succinyl-CoA synthetase beta subunit [EC:6.2.1.5]	09100 Metabolism	09102 Energy metabolism	00720 Carbon fixation pathways in prokaryotes [PATH:ko00720]
mRNA_4122	K00626	ACAT, atoB; acetyl-CoA C-acetyltransferase [EC:2.3.1.9]	09100 Metabolism	09102 Energy metabolism	00720 Carbon fixation pathways in prokaryotes [PATH:ko00720]
mRNA_12745	K00626	ACAT, atoB; acetyl-CoA C-acetyltransferase [EC:2.3.1.9]	09100 Metabolism	09102 Energy metabolism	00720 Carbon fixation pathways in prokaryotes [PATH:ko00720]
mRNA_14391	K00626	ACAT, atoB; acetyl-CoA C-acetyltransferase [EC:2.3.1.9]	09100 Metabolism	09102 Energy metabolism	00720 Carbon fixation pathways in prokaryotes [PATH:ko00720]
mRNA_565	K00626	ACAT, atoB; acetyl-CoA C-acetyltransferase [EC:2.3.1.9]	09100 Metabolism	09102 Energy metabolism	00720 Carbon fixation pathways in prokaryotes [PATH:ko00720]
mRNA_9142	K00626	ACAT, atoB; acetyl-CoA C-acetyltransferase [EC:2.3.1.9]	09100 Metabolism	09102 Energy metabolism	00720 Carbon fixation pathways in prokaryotes [PATH:ko00720]
mRNA_5850	K00626	ACAT, atoB; acetyl-CoA C-acetyltransferase [EC:2.3.1.9]	09100 Metabolism	09102 Energy metabolism	00720 Carbon fixation pathways in prokaryotes [PATH:ko00720]
mRNA_15164	K00031	IDH1, IDH2, icd; isocitrate dehydrogenase [EC:1.1.1.42]	09100 Metabolism	09102 Energy metabolism	00720 Carbon fixation pathways in prokaryotes [PATH:ko00720]
mRNA_6516	K00031	IDH1, IDH2, icd; isocitrate dehydrogenase [EC:1.1.1.42]	09100 Metabolism	09102 Energy metabolism	00720 Carbon fixation pathways in prokaryotes [PATH:ko00720]
mRNA_2417	K00031	IDH1, IDH2, icd; isocitrate dehydrogenase [EC:1.1.1.42]	09100 Metabolism	09102 Energy metabolism	00720 Carbon fixation pathways in prokaryotes [PATH:ko00720]
mRNA_11606	K00031	IDH1, IDH2, icd; isocitrate dehydrogenase [EC:1.1.1.42]	09100 Metabolism	09102 Energy metabolism	00720 Carbon fixation pathways in prokaryotes [PATH:ko00720]
mRNA_6804	K01681	ACO, acnA; aconitate hydratase [EC:4.2.1.3]	09100 Metabolism	09102 Energy metabolism	00720 Carbon fixation pathways in prokaryotes [PATH:ko00720]
mRNA_6422	K01681	ACO, acnA; aconitate hydratase [EC:4.2.1.3]	09100 Metabolism	09102 Energy metabolism	00720 Carbon fixation pathways in prokaryotes [PATH:ko00720]
mRNA_5607	K01681	ACO, acnA; aconitate hydratase [EC:4.2.1.3]	09100 Metabolism	09102 Energy metabolism	00720 Carbon fixation pathways in prokaryotes [PATH:ko00720]
mRNA_275	K01681	ACO, acnA; aconitate hydratase [EC:4.2.1.3]	09100 Metabolism	09102 Energy metabolism	00720 Carbon fixation pathways in prokaryotes [PATH:ko00720]
mRNA_20041	K01681	ACO, acnA; aconitate hydratase [EC:4.2.1.3]	09100 Metabolism	09102 Energy metabolism	00720 Carbon fixation pathways in prokaryotes [PATH:ko00720]
mRNA_7192	K01682	acnB; aconitate hydratase 2 / 2-methylisocitrate dehydratase [EC:4.2.1.3 4.2.1.99]	09100 Metabolism	09102 Energy metabolism	00720 Carbon fixation pathways in prokaryotes [PATH:ko00720]
mRNA_2750	K01682	acnB; aconitate hydratase 2 / 2-methylisocitrate dehydratase [EC:4.2.1.3 4.2.1.99]	09100 Metabolism	09102 Energy metabolism	00720 Carbon fixation pathways in prokaryotes [PATH:ko00720]
mRNA_19595	K01648	ACLY; ATP citrate (pro-S)-lyase [EC:2.3.3.8]	09100 Metabolism	09102 Energy metabolism	00720 Carbon fixation pathways in prokaryotes [PATH:ko00720]
mRNA_7148	K01962	accA; acetyl-CoA carboxylase carboxyl transferase subunit alpha [EC:6.4.1.2 2.1.3.15]	09100 Metabolism	09102 Energy metabolism	00720 Carbon fixation pathways in prokaryotes [PATH:ko00720]
mRNA_17283	K01961	accC; acetyl-CoA carboxylase, biotin carboxylase subunit [EC:6.4.1.2 6.3.4.14]	09100 Metabolism	09102 Energy metabolism	00720 Carbon fixation pathways in prokaryotes [PATH:ko00720]
mRNA_3819	K01961	accC; acetyl-CoA carboxylase, biotin carboxylase subunit [EC:6.4.1.2 6.3.4.14]	09100 Metabolism	09102 Energy metabolism	00720 Carbon fixation pathways in prokaryotes [PATH:ko00720]
mRNA_8193	K01961	accC; acetyl-CoA carboxylase, biotin carboxylase subunit [EC:6.4.1.2 6.3.4.14]	09100 Metabolism	09102 Energy metabolism	00720 Carbon fixation pathways in prokaryotes [PATH:ko00720]
mRNA_102	K01963	accD; acetyl-CoA carboxylase carboxyl transferase subunit beta [EC:6.4.1.2 2.1.3.15]	09100 Metabolism	09102 Energy metabolism	00720 Carbon fixation pathways in prokaryotes [PATH:ko00720]
mRNA_14699	K05606	MCEE, epi; methylmalonyl-CoA/ethylmalonyl-CoA epimerase [EC:5.1.99.1]	09100 Metabolism	09102 Energy metabolism	00720 Carbon fixation pathways in prokaryotes [PATH:ko00720]
mRNA_4477	K01847	MUT; methylmalonyl-CoA mutase [EC:5.4.99.2]	09100 Metabolism	09102 Energy metabolism	00720 Carbon fixation pathways in prokaryotes [PATH:ko00720]
mRNA_7485	K22015	fdhF; formate dehydrogenase (hydrogenase) [EC:1.17.98.4 1.17.98.-]	09100 Metabolism	09102 Energy metabolism	00720 Carbon fixation pathways in prokaryotes [PATH:ko00720]
mRNA_5348	K01938	fhs; formate--tetrahydrofolate ligase [EC:6.3.4.3]	09100 Metabolism	09102 Energy metabolism	00720 Carbon fixation pathways in prokaryotes [PATH:ko00720]
mRNA_4932	K01491	folD; methylenetetrahydrofolate dehydrogenase (NADP+) / methenyltetrahydrofolate cyclohydrolase [EC:1.5.1.5 3.5.4.9]	09100 Metabolism	09102 Energy metabolism	00720 Carbon fixation pathways in prokaryotes [PATH:ko00720]
mRNA_11711	K01491	folD; methylenetetrahydrofolate dehydrogenase (NADP+) / methenyltetrahydrofolate cyclohydrolase [EC:1.5.1.5 3.5.4.9]	09100 Metabolism	09102 Energy metabolism	00720 Carbon fixation pathways in prokaryotes [PATH:ko00720]
mRNA_6917	K01491	folD; methylenetetrahydrofolate dehydrogenase (NADP+) / methenyltetrahydrofolate cyclohydrolase [EC:1.5.1.5 3.5.4.9]	09100 Metabolism	09102 Energy metabolism	00720 Carbon fixation pathways in prokaryotes [PATH:ko00720]
mRNA_1880	K00297	metF, MTHFR; methylenetetrahydrofolate reductase (NADH) [EC:1.5.1.54]	09100 Metabolism	09102 Energy metabolism	00720 Carbon fixation pathways in prokaryotes [PATH:ko00720]
mRNA_7580	K00297	metF, MTHFR; methylenetetrahydrofolate reductase (NADH) [EC:1.5.1.54]	09100 Metabolism	09102 Energy metabolism	00720 Carbon fixation pathways in prokaryotes [PATH:ko00720]
mRNA_4448	K13788	pta; phosphate acetyltransferase [EC:2.3.1.8]	09100 Metabolism	09102 Energy metabolism	00720 Carbon fixation pathways in prokaryotes [PATH:ko00720]
mRNA_13524	K13788	pta; phosphate acetyltransferase [EC:2.3.1.8]	09100 Metabolism	09102 Energy metabolism	00720 Carbon fixation pathways in prokaryotes [PATH:ko00720]
mRNA_4449	K00925	ackA; acetate kinase [EC:2.7.2.1]	09100 Metabolism	09102 Energy metabolism	00720 Carbon fixation pathways in prokaryotes [PATH:ko00720]
mRNA_13523	K00925	ackA; acetate kinase [EC:2.7.2.1]	09100 Metabolism	09102 Energy metabolism	00720 Carbon fixation pathways in prokaryotes [PATH:ko00720]
mRNA_13600	K01895	ACSS1_2, acs; acetyl-CoA synthetase [EC:6.2.1.1]	09100 Metabolism	09102 Energy metabolism	00720 Carbon fixation pathways in prokaryotes [PATH:ko00720]
mRNA_19452	K01895	ACSS1_2, acs; acetyl-CoA synthetase [EC:6.2.1.1]	09100 Metabolism	09102 Energy metabolism	00720 Carbon fixation pathways in prokaryotes [PATH:ko00720]
mRNA_8064	K01895	ACSS1_2, acs; acetyl-CoA synthetase [EC:6.2.1.1]	09100 Metabolism	09102 Energy metabolism	00720 Carbon fixation pathways in prokaryotes [PATH:ko00720]
mRNA_7494	K01895	ACSS1_2, acs; acetyl-CoA synthetase [EC:6.2.1.1]	09100 Metabolism	09102 Energy metabolism	00720 Carbon fixation pathways in prokaryotes [PATH:ko00720]
mRNA_13910	K01895	ACSS1_2, acs; acetyl-CoA synthetase [EC:6.2.1.1]	09100 Metabolism	09102 Energy metabolism	00720 Carbon fixation pathways in prokaryotes [PATH:ko00720]
mRNA_17015	K00121	frmA, ADH5, adhC; S-(hydroxymethyl)glutathione dehydrogenase / alcohol dehydrogenase [EC:1.1.1.284 1.1.1.1]	09100 Metabolism	09102 Energy metabolism	00680 Methane metabolism [PATH:ko00680]
mRNA_7041	K00121	frmA, ADH5, adhC; S-(hydroxymethyl)glutathione dehydrogenase / alcohol dehydrogenase [EC:1.1.1.284 1.1.1.1]	09100 Metabolism	09102 Energy metabolism	00680 Methane metabolism [PATH:ko00680]
mRNA_4712	K00121	frmA, ADH5, adhC; S-(hydroxymethyl)glutathione dehydrogenase / alcohol dehydrogenase [EC:1.1.1.284 1.1.1.1]	09100 Metabolism	09102 Energy metabolism	00680 Methane metabolism [PATH:ko00680]
mRNA_13988	K00121	frmA, ADH5, adhC; S-(hydroxymethyl)glutathione dehydrogenase / alcohol dehydrogenase [EC:1.1.1.284 1.1.1.1]	09100 Metabolism	09102 Energy metabolism	00680 Methane metabolism [PATH:ko00680]
mRNA_5904	K01070	frmB, ESD, fghA; S-formylglutathione hydrolase [EC:3.1.2.12]	09100 Metabolism	09102 Energy metabolism	00680 Methane metabolism [PATH:ko00680]
mRNA_7042	K01070	frmB, ESD, fghA; S-formylglutathione hydrolase [EC:3.1.2.12]	09100 Metabolism	09102 Energy metabolism	00680 Methane metabolism [PATH:ko00680]
mRNA_4711	K01070	frmB, ESD, fghA; S-formylglutathione hydrolase [EC:3.1.2.12]	09100 Metabolism	09102 Energy metabolism	00680 Methane metabolism [PATH:ko00680]
mRNA_20253	K01070	frmB, ESD, fghA; S-formylglutathione hydrolase [EC:3.1.2.12]	09100 Metabolism	09102 Energy metabolism	00680 Methane metabolism [PATH:ko00680]
mRNA_7620	K00123	fdoG, fdhF, fdwA; formate dehydrogenase major subunit [EC:1.17.1.9]	09100 Metabolism	09102 Energy metabolism	00680 Methane metabolism [PATH:ko00680]
mRNA_4928	K00123	fdoG, fdhF, fdwA; formate dehydrogenase major subunit [EC:1.17.1.9]	09100 Metabolism	09102 Energy metabolism	00680 Methane metabolism [PATH:ko00680]
mRNA_12091	K00123	fdoG, fdhF, fdwA; formate dehydrogenase major subunit [EC:1.17.1.9]	09100 Metabolism	09102 Energy metabolism	00680 Methane metabolism [PATH:ko00680]
mRNA_7485	K22015	fdhF; formate dehydrogenase (hydrogenase) [EC:1.17.98.4 1.17.98.-]	09100 Metabolism	09102 Energy metabolism	00680 Methane metabolism [PATH:ko00680]
mRNA_4302	K00600	glyA, SHMT; glycine hydroxymethyltransferase [EC:2.1.2.1]	09100 Metabolism	09102 Energy metabolism	00680 Methane metabolism [PATH:ko00680]
mRNA_158	K00600	glyA, SHMT; glycine hydroxymethyltransferase [EC:2.1.2.1]	09100 Metabolism	09102 Energy metabolism	00680 Methane metabolism [PATH:ko00680]
mRNA_16612	K00600	glyA, SHMT; glycine hydroxymethyltransferase [EC:2.1.2.1]	09100 Metabolism	09102 Energy metabolism	00680 Methane metabolism [PATH:ko00680]
mRNA_16038	K00600	glyA, SHMT; glycine hydroxymethyltransferase [EC:2.1.2.1]	09100 Metabolism	09102 Energy metabolism	00680 Methane metabolism [PATH:ko00680]
mRNA_850	K00600	glyA, SHMT; glycine hydroxymethyltransferase [EC:2.1.2.1]	09100 Metabolism	09102 Energy metabolism	00680 Methane metabolism [PATH:ko00680]
mRNA_18590	K00830	AGXT; alanine-glyoxylate transaminase / serine-glyoxylate transaminase / serine-pyruvate transaminase [EC:2.6.1.44 2.6.1.45 2.6.1.51]	09100 Metabolism	09102 Energy metabolism	00680 Methane metabolism [PATH:ko00680]
mRNA_9860	K01689	ENO, eno; enolase [EC:4.2.1.11]	09100 Metabolism	09102 Energy metabolism	00680 Methane metabolism [PATH:ko00680]
mRNA_4180	K01689	ENO, eno; enolase [EC:4.2.1.11]	09100 Metabolism	09102 Energy metabolism	00680 Methane metabolism [PATH:ko00680]
mRNA_19310	K01689	ENO, eno; enolase [EC:4.2.1.11]	09100 Metabolism	09102 Energy metabolism	00680 Methane metabolism [PATH:ko00680]
mRNA_18437	K01595	ppc; phosphoenolpyruvate carboxylase [EC:4.1.1.31]	09100 Metabolism	09102 Energy metabolism	00680 Methane metabolism [PATH:ko00680]
mRNA_7570	K01595	ppc; phosphoenolpyruvate carboxylase [EC:4.1.1.31]	09100 Metabolism	09102 Energy metabolism	00680 Methane metabolism [PATH:ko00680]
mRNA_1995	K01595	ppc; phosphoenolpyruvate carboxylase [EC:4.1.1.31]	09100 Metabolism	09102 Energy metabolism	00680 Methane metabolism [PATH:ko00680]
mRNA_18744	K00024	mdh; malate dehydrogenase [EC:1.1.1.37]	09100 Metabolism	09102 Energy metabolism	00680 Methane metabolism [PATH:ko00680]
mRNA_3829	K00024	mdh; malate dehydrogenase [EC:1.1.1.37]	09100 Metabolism	09102 Energy metabolism	00680 Methane metabolism [PATH:ko00680]
mRNA_1421	K00863	DAK, TKFC; triose/dihydroxyacetone kinase / FAD-AMP lyase (cyclizing) [EC:2.7.1.28 2.7.1.29 4.6.1.15]	09100 Metabolism	09102 Energy metabolism	00680 Methane metabolism [PATH:ko00680]
mRNA_10328	K01623	ALDO; fructose-bisphosphate aldolase, class I [EC:4.1.2.13]	09100 Metabolism	09102 Energy metabolism	00680 Methane metabolism [PATH:ko00680]
mRNA_12642	K11645	fbaB; fructose-bisphosphate aldolase, class I [EC:4.1.2.13]	09100 Metabolism	09102 Energy metabolism	00680 Methane metabolism [PATH:ko00680]
mRNA_5940	K11645	fbaB; fructose-bisphosphate aldolase, class I [EC:4.1.2.13]	09100 Metabolism	09102 Energy metabolism	00680 Methane metabolism [PATH:ko00680]
mRNA_11363	K01624	FBA, fbaA; fructose-bisphosphate aldolase, class II [EC:4.1.2.13]	09100 Metabolism	09102 Energy metabolism	00680 Methane metabolism [PATH:ko00680]
mRNA_4078	K01624	FBA, fbaA; fructose-bisphosphate aldolase, class II [EC:4.1.2.13]	09100 Metabolism	09102 Energy metabolism	00680 Methane metabolism [PATH:ko00680]
mRNA_3564	K01624	FBA, fbaA; fructose-bisphosphate aldolase, class II [EC:4.1.2.13]	09100 Metabolism	09102 Energy metabolism	00680 Methane metabolism [PATH:ko00680]
mRNA_434	K16306	K16306; fructose-bisphosphate aldolase / 2-amino-3,7-dideoxy-D-threo-hept-6-ulosonate synthase [EC:4.1.2.13 2.2.1.10]	09100 Metabolism	09102 Energy metabolism	00680 Methane metabolism [PATH:ko00680]
mRNA_2981	K03841	FBP, fbp; fructose-1,6-bisphosphatase I [EC:3.1.3.11]	09100 Metabolism	09102 Energy metabolism	00680 Methane metabolism [PATH:ko00680]
mRNA_12601	K03841	FBP, fbp; fructose-1,6-bisphosphatase I [EC:3.1.3.11]	09100 Metabolism	09102 Energy metabolism	00680 Methane metabolism [PATH:ko00680]
mRNA_5191	K03841	FBP, fbp; fructose-1,6-bisphosphatase I [EC:3.1.3.11]	09100 Metabolism	09102 Energy metabolism	00680 Methane metabolism [PATH:ko00680]
mRNA_7382	K03841	FBP, fbp; fructose-1,6-bisphosphatase I [EC:3.1.3.11]	09100 Metabolism	09102 Energy metabolism	00680 Methane metabolism [PATH:ko00680]
mRNA_7596	K02446	glpX; fructose-1,6-bisphosphatase II [EC:3.1.3.11]	09100 Metabolism	09102 Energy metabolism	00680 Methane metabolism [PATH:ko00680]
mRNA_1870	K02446	glpX; fructose-1,6-bisphosphatase II [EC:3.1.3.11]	09100 Metabolism	09102 Energy metabolism	00680 Methane metabolism [PATH:ko00680]
mRNA_1862	K00850	pfkA, PFK; 6-phosphofructokinase 1 [EC:2.7.1.11]	09100 Metabolism	09102 Energy metabolism	00680 Methane metabolism [PATH:ko00680]
mRNA_13468	K00850	pfkA, PFK; 6-phosphofructokinase 1 [EC:2.7.1.11]	09100 Metabolism	09102 Energy metabolism	00680 Methane metabolism [PATH:ko00680]
mRNA_7605	K00850	pfkA, PFK; 6-phosphofructokinase 1 [EC:2.7.1.11]	09100 Metabolism	09102 Energy metabolism	00680 Methane metabolism [PATH:ko00680]
mRNA_6193	K16370	pfkB; 6-phosphofructokinase 2 [EC:2.7.1.11]	09100 Metabolism	09102 Energy metabolism	00680 Methane metabolism [PATH:ko00680]
mRNA_18417	K21071	pfk, pfp; ATP-dependent phosphofructokinase / diphosphate-dependent phosphofructokinase [EC:2.7.1.11 2.7.1.90]	09100 Metabolism	09102 Energy metabolism	00680 Methane metabolism [PATH:ko00680]
mRNA_7674	K08094	hxlB; 6-phospho-3-hexuloisomerase [EC:5.3.1.27]	09100 Metabolism	09102 Energy metabolism	00680 Methane metabolism [PATH:ko00680]
mRNA_15578	K08093	hxlA; 3-hexulose-6-phosphate synthase [EC:4.1.2.43]	09100 Metabolism	09102 Energy metabolism	00680 Methane metabolism [PATH:ko00680]
mRNA_6655	K07811	torA; trimethylamine-N-oxide reductase (cytochrome c) [EC:1.7.2.3]	09100 Metabolism	09102 Energy metabolism	00680 Methane metabolism [PATH:ko00680]
mRNA_6656	K03532	torC; trimethylamine-N-oxide reductase (cytochrome c), cytochrome c-type subunit TorC	09100 Metabolism	09102 Energy metabolism	00680 Methane metabolism [PATH:ko00680]
mRNA_6092	K07821	torY; trimethylamine-N-oxide reductase (cytochrome c), cytochrome c-type subunit TorY	09100 Metabolism	09102 Energy metabolism	00680 Methane metabolism [PATH:ko00680]
mRNA_6093	K07812	torZ; trimethylamine-N-oxide reductase (cytochrome c) [EC:1.7.2.3]	09100 Metabolism	09102 Energy metabolism	00680 Methane metabolism [PATH:ko00680]
mRNA_15063	K07812	torZ; trimethylamine-N-oxide reductase (cytochrome c) [EC:1.7.2.3]	09100 Metabolism	09102 Energy metabolism	00680 Methane metabolism [PATH:ko00680]
mRNA_4449	K00925	ackA; acetate kinase [EC:2.7.2.1]	09100 Metabolism	09102 Energy metabolism	00680 Methane metabolism [PATH:ko00680]
mRNA_13523	K00925	ackA; acetate kinase [EC:2.7.2.1]	09100 Metabolism	09102 Energy metabolism	00680 Methane metabolism [PATH:ko00680]
mRNA_4448	K13788	pta; phosphate acetyltransferase [EC:2.3.1.8]	09100 Metabolism	09102 Energy metabolism	00680 Methane metabolism [PATH:ko00680]
mRNA_13524	K13788	pta; phosphate acetyltransferase [EC:2.3.1.8]	09100 Metabolism	09102 Energy metabolism	00680 Methane metabolism [PATH:ko00680]
mRNA_13600	K01895	ACSS1_2, acs; acetyl-CoA synthetase [EC:6.2.1.1]	09100 Metabolism	09102 Energy metabolism	00680 Methane metabolism [PATH:ko00680]
mRNA_19452	K01895	ACSS1_2, acs; acetyl-CoA synthetase [EC:6.2.1.1]	09100 Metabolism	09102 Energy metabolism	00680 Methane metabolism [PATH:ko00680]
mRNA_8064	K01895	ACSS1_2, acs; acetyl-CoA synthetase [EC:6.2.1.1]	09100 Metabolism	09102 Energy metabolism	00680 Methane metabolism [PATH:ko00680]
mRNA_7494	K01895	ACSS1_2, acs; acetyl-CoA synthetase [EC:6.2.1.1]	09100 Metabolism	09102 Energy metabolism	00680 Methane metabolism [PATH:ko00680]
mRNA_13910	K01895	ACSS1_2, acs; acetyl-CoA synthetase [EC:6.2.1.1]	09100 Metabolism	09102 Energy metabolism	00680 Methane metabolism [PATH:ko00680]
mRNA_2220	K00170	porB; pyruvate ferredoxin oxidoreductase beta subunit [EC:1.2.7.1]	09100 Metabolism	09102 Energy metabolism	00680 Methane metabolism [PATH:ko00680]
mRNA_6205	K01007	pps, ppsA; pyruvate, water dikinase [EC:2.7.9.2]	09100 Metabolism	09102 Energy metabolism	00680 Methane metabolism [PATH:ko00680]
mRNA_17451	K01007	pps, ppsA; pyruvate, water dikinase [EC:2.7.9.2]	09100 Metabolism	09102 Energy metabolism	00680 Methane metabolism [PATH:ko00680]
mRNA_6815	K01834	PGAM, gpmA; 2,3-bisphosphoglycerate-dependent phosphoglycerate mutase [EC:5.4.2.11]	09100 Metabolism	09102 Energy metabolism	00680 Methane metabolism [PATH:ko00680]
mRNA_16396	K01834	PGAM, gpmA; 2,3-bisphosphoglycerate-dependent phosphoglycerate mutase [EC:5.4.2.11]	09100 Metabolism	09102 Energy metabolism	00680 Methane metabolism [PATH:ko00680]
mRNA_12370	K01834	PGAM, gpmA; 2,3-bisphosphoglycerate-dependent phosphoglycerate mutase [EC:5.4.2.11]	09100 Metabolism	09102 Energy metabolism	00680 Methane metabolism [PATH:ko00680]
mRNA_7270	K15634	gpmB; 2,3-bisphosphoglycerate-dependent phosphoglycerate mutase [EC:5.4.2.11]	09100 Metabolism	09102 Energy metabolism	00680 Methane metabolism [PATH:ko00680]
mRNA_19386	K15634	gpmB; 2,3-bisphosphoglycerate-dependent phosphoglycerate mutase [EC:5.4.2.11]	09100 Metabolism	09102 Energy metabolism	00680 Methane metabolism [PATH:ko00680]
mRNA_1851	K15633	gpmI; 2,3-bisphosphoglycerate-independent phosphoglycerate mutase [EC:5.4.2.12]	09100 Metabolism	09102 Energy metabolism	00680 Methane metabolism [PATH:ko00680]
mRNA_3593	K15633	gpmI; 2,3-bisphosphoglycerate-independent phosphoglycerate mutase [EC:5.4.2.12]	09100 Metabolism	09102 Energy metabolism	00680 Methane metabolism [PATH:ko00680]
mRNA_17873	K15633	gpmI; 2,3-bisphosphoglycerate-independent phosphoglycerate mutase [EC:5.4.2.12]	09100 Metabolism	09102 Energy metabolism	00680 Methane metabolism [PATH:ko00680]
mRNA_2570	K00058	serA, PHGDH; D-3-phosphoglycerate dehydrogenase / 2-oxoglutarate reductase [EC:1.1.1.95 1.1.1.399]	09100 Metabolism	09102 Energy metabolism	00680 Methane metabolism [PATH:ko00680]
mRNA_4085	K00058	serA, PHGDH; D-3-phosphoglycerate dehydrogenase / 2-oxoglutarate reductase [EC:1.1.1.95 1.1.1.399]	09100 Metabolism	09102 Energy metabolism	00680 Methane metabolism [PATH:ko00680]
mRNA_5088	K00058	serA, PHGDH; D-3-phosphoglycerate dehydrogenase / 2-oxoglutarate reductase [EC:1.1.1.95 1.1.1.399]	09100 Metabolism	09102 Energy metabolism	00680 Methane metabolism [PATH:ko00680]
mRNA_14056	K00058	serA, PHGDH; D-3-phosphoglycerate dehydrogenase / 2-oxoglutarate reductase [EC:1.1.1.95 1.1.1.399]	09100 Metabolism	09102 Energy metabolism	00680 Methane metabolism [PATH:ko00680]
mRNA_11345	K00058	serA, PHGDH; D-3-phosphoglycerate dehydrogenase / 2-oxoglutarate reductase [EC:1.1.1.95 1.1.1.399]	09100 Metabolism	09102 Energy metabolism	00680 Methane metabolism [PATH:ko00680]
mRNA_6707	K00831	serC, PSAT1; phosphoserine aminotransferase [EC:2.6.1.52]	09100 Metabolism	09102 Energy metabolism	00680 Methane metabolism [PATH:ko00680]
mRNA_5431	K00831	serC, PSAT1; phosphoserine aminotransferase [EC:2.6.1.52]	09100 Metabolism	09102 Energy metabolism	00680 Methane metabolism [PATH:ko00680]
mRNA_9244	K00831	serC, PSAT1; phosphoserine aminotransferase [EC:2.6.1.52]	09100 Metabolism	09102 Energy metabolism	00680 Methane metabolism [PATH:ko00680]
mRNA_13780	K00831	serC, PSAT1; phosphoserine aminotransferase [EC:2.6.1.52]	09100 Metabolism	09102 Energy metabolism	00680 Methane metabolism [PATH:ko00680]
mRNA_9063	K01079	serB, PSPH; phosphoserine phosphatase [EC:3.1.3.3]	09100 Metabolism	09102 Energy metabolism	00680 Methane metabolism [PATH:ko00680]
mRNA_11468	K22305	psp; phosphoserine phosphatase [EC:3.1.3.3]	09100 Metabolism	09102 Energy metabolism	00680 Methane metabolism [PATH:ko00680]
mRNA_397	K02575	NRT, narK, nrtP, nasA; MFS transporter, NNP family, nitrate/nitrite transporter	09100 Metabolism	09102 Energy metabolism	00910 Nitrogen metabolism [PATH:ko00910]
mRNA_6452	K02575	NRT, narK, nrtP, nasA; MFS transporter, NNP family, nitrate/nitrite transporter	09100 Metabolism	09102 Energy metabolism	00910 Nitrogen metabolism [PATH:ko00910]
mRNA_14125	K10534	NR; nitrate reductase (NAD(P)H) [EC:1.7.1.1 1.7.1.2 1.7.1.3]	09100 Metabolism	09102 Energy metabolism	00910 Nitrogen metabolism [PATH:ko00910]
mRNA_6451	K00370	narG, narZ, nxrA; nitrate reductase / nitrite oxidoreductase, alpha subunit [EC:1.7.5.1 1.7.99.-]	09100 Metabolism	09102 Energy metabolism	00910 Nitrogen metabolism [PATH:ko00910]
mRNA_6343	K00370	narG, narZ, nxrA; nitrate reductase / nitrite oxidoreductase, alpha subunit [EC:1.7.5.1 1.7.99.-]	09100 Metabolism	09102 Energy metabolism	00910 Nitrogen metabolism [PATH:ko00910]
mRNA_407	K00370	narG, narZ, nxrA; nitrate reductase / nitrite oxidoreductase, alpha subunit [EC:1.7.5.1 1.7.99.-]	09100 Metabolism	09102 Energy metabolism	00910 Nitrogen metabolism [PATH:ko00910]
mRNA_6344	K00371	narH, narY, nxrB; nitrate reductase / nitrite oxidoreductase, beta subunit [EC:1.7.5.1 1.7.99.-]	09100 Metabolism	09102 Energy metabolism	00910 Nitrogen metabolism [PATH:ko00910]
mRNA_6450	K00371	narH, narY, nxrB; nitrate reductase / nitrite oxidoreductase, beta subunit [EC:1.7.5.1 1.7.99.-]	09100 Metabolism	09102 Energy metabolism	00910 Nitrogen metabolism [PATH:ko00910]
mRNA_408	K00371	narH, narY, nxrB; nitrate reductase / nitrite oxidoreductase, beta subunit [EC:1.7.5.1 1.7.99.-]	09100 Metabolism	09102 Energy metabolism	00910 Nitrogen metabolism [PATH:ko00910]
mRNA_6449	K00374	narI, narV; nitrate reductase gamma subunit [EC:1.7.5.1 1.7.99.-]	09100 Metabolism	09102 Energy metabolism	00910 Nitrogen metabolism [PATH:ko00910]
mRNA_5865	K02567	napA; nitrate reductase (cytochrome) [EC:1.9.6.1]	09100 Metabolism	09102 Energy metabolism	00910 Nitrogen metabolism [PATH:ko00910]
mRNA_17347	K00362	nirB; nitrite reductase (NADH) large subunit [EC:1.7.1.15]	09100 Metabolism	09102 Energy metabolism	00910 Nitrogen metabolism [PATH:ko00910]
mRNA_3757	K00362	nirB; nitrite reductase (NADH) large subunit [EC:1.7.1.15]	09100 Metabolism	09102 Energy metabolism	00910 Nitrogen metabolism [PATH:ko00910]
mRNA_7493	K03385	nrfA; nitrite reductase (cytochrome c-552) [EC:1.7.2.2]	09100 Metabolism	09102 Energy metabolism	00910 Nitrogen metabolism [PATH:ko00910]
mRNA_2813	K00368	nirK; nitrite reductase (NO-forming) [EC:1.7.2.1]	09100 Metabolism	09102 Energy metabolism	00910 Nitrogen metabolism [PATH:ko00910]
mRNA_14203	K00368	nirK; nitrite reductase (NO-forming) [EC:1.7.2.1]	09100 Metabolism	09102 Energy metabolism	00910 Nitrogen metabolism [PATH:ko00910]
mRNA_6731	K05601	hcp; hydroxylamine reductase [EC:1.7.99.1]	09100 Metabolism	09102 Energy metabolism	00910 Nitrogen metabolism [PATH:ko00910]
mRNA_14527	K05601	hcp; hydroxylamine reductase [EC:1.7.99.1]	09100 Metabolism	09102 Energy metabolism	00910 Nitrogen metabolism [PATH:ko00910]
mRNA_20552	K15371	GDH2; glutamate dehydrogenase [EC:1.4.1.2]	09100 Metabolism	09102 Energy metabolism	00910 Nitrogen metabolism [PATH:ko00910]
mRNA_977	K00261	GLUD1_2, gdhA; glutamate dehydrogenase (NAD(P)+) [EC:1.4.1.3]	09100 Metabolism	09102 Energy metabolism	00910 Nitrogen metabolism [PATH:ko00910]
mRNA_6167	K00262	E1.4.1.4, gdhA; glutamate dehydrogenase (NADP+) [EC:1.4.1.4]	09100 Metabolism	09102 Energy metabolism	00910 Nitrogen metabolism [PATH:ko00910]
mRNA_1942	K00262	E1.4.1.4, gdhA; glutamate dehydrogenase (NADP+) [EC:1.4.1.4]	09100 Metabolism	09102 Energy metabolism	00910 Nitrogen metabolism [PATH:ko00910]
mRNA_9136	K01915	glnA, GLUL; glutamine synthetase [EC:6.3.1.2]	09100 Metabolism	09102 Energy metabolism	00910 Nitrogen metabolism [PATH:ko00910]
mRNA_1812	K01915	glnA, GLUL; glutamine synthetase [EC:6.3.1.2]	09100 Metabolism	09102 Energy metabolism	00910 Nitrogen metabolism [PATH:ko00910]
mRNA_5302	K01915	glnA, GLUL; glutamine synthetase [EC:6.3.1.2]	09100 Metabolism	09102 Energy metabolism	00910 Nitrogen metabolism [PATH:ko00910]
mRNA_7636	K01915	glnA, GLUL; glutamine synthetase [EC:6.3.1.2]	09100 Metabolism	09102 Energy metabolism	00910 Nitrogen metabolism [PATH:ko00910]
mRNA_17195	K01915	glnA, GLUL; glutamine synthetase [EC:6.3.1.2]	09100 Metabolism	09102 Energy metabolism	00910 Nitrogen metabolism [PATH:ko00910]
mRNA_18360	K01915	glnA, GLUL; glutamine synthetase [EC:6.3.1.2]	09100 Metabolism	09102 Energy metabolism	00910 Nitrogen metabolism [PATH:ko00910]
mRNA_8147	K00265	gltB; glutamate synthase (NADPH) large chain [EC:1.4.1.13]	09100 Metabolism	09102 Energy metabolism	00910 Nitrogen metabolism [PATH:ko00910]
mRNA_3841	K00265	gltB; glutamate synthase (NADPH) large chain [EC:1.4.1.13]	09100 Metabolism	09102 Energy metabolism	00910 Nitrogen metabolism [PATH:ko00910]
mRNA_5743	K00266	gltD; glutamate synthase (NADPH) small chain [EC:1.4.1.13]	09100 Metabolism	09102 Energy metabolism	00910 Nitrogen metabolism [PATH:ko00910]
mRNA_8644	K01725	cynS; cyanate lyase [EC:4.2.1.104]	09100 Metabolism	09102 Energy metabolism	00910 Nitrogen metabolism [PATH:ko00910]
mRNA_7367	K00926	arcC; carbamate kinase [EC:2.7.2.2]	09100 Metabolism	09102 Energy metabolism	00910 Nitrogen metabolism [PATH:ko00910]
mRNA_7056	K00926	arcC; carbamate kinase [EC:2.7.2.2]	09100 Metabolism	09102 Energy metabolism	00910 Nitrogen metabolism [PATH:ko00910]
mRNA_6921	K00926	arcC; carbamate kinase [EC:2.7.2.2]	09100 Metabolism	09102 Energy metabolism	00910 Nitrogen metabolism [PATH:ko00910]
mRNA_4114	K00926	arcC; carbamate kinase [EC:2.7.2.2]	09100 Metabolism	09102 Energy metabolism	00910 Nitrogen metabolism [PATH:ko00910]
mRNA_12321	K01672	CA; carbonic anhydrase [EC:4.2.1.1]	09100 Metabolism	09102 Energy metabolism	00910 Nitrogen metabolism [PATH:ko00910]
mRNA_374	K01673	cynT, can; carbonic anhydrase [EC:4.2.1.1]	09100 Metabolism	09102 Energy metabolism	00910 Nitrogen metabolism [PATH:ko00910]
mRNA_8645	K01673	cynT, can; carbonic anhydrase [EC:4.2.1.1]	09100 Metabolism	09102 Energy metabolism	00910 Nitrogen metabolism [PATH:ko00910]
mRNA_7185	K01673	cynT, can; carbonic anhydrase [EC:4.2.1.1]	09100 Metabolism	09102 Energy metabolism	00910 Nitrogen metabolism [PATH:ko00910]
mRNA_1460	K01673	cynT, can; carbonic anhydrase [EC:4.2.1.1]	09100 Metabolism	09102 Energy metabolism	00910 Nitrogen metabolism [PATH:ko00910]
mRNA_748	K01673	cynT, can; carbonic anhydrase [EC:4.2.1.1]	09100 Metabolism	09102 Energy metabolism	00910 Nitrogen metabolism [PATH:ko00910]
mRNA_2056	K01673	cynT, can; carbonic anhydrase [EC:4.2.1.1]	09100 Metabolism	09102 Energy metabolism	00910 Nitrogen metabolism [PATH:ko00910]
mRNA_2771	K01673	cynT, can; carbonic anhydrase [EC:4.2.1.1]	09100 Metabolism	09102 Energy metabolism	00910 Nitrogen metabolism [PATH:ko00910]
mRNA_19986	K01674	cah; carbonic anhydrase [EC:4.2.1.1]	09100 Metabolism	09102 Energy metabolism	00910 Nitrogen metabolism [PATH:ko00910]
mRNA_1863	K02048	cysP; sulfate/thiosulfate transport system substrate-binding protein	09100 Metabolism	09102 Energy metabolism	00920 Sulfur metabolism [PATH:ko00920]
mRNA_7604	K23163	sbp; sulfate/thiosulfate transport system substrate-binding protein	09100 Metabolism	09102 Energy metabolism	00920 Sulfur metabolism [PATH:ko00920]
mRNA_16309	K02045	cysA; sulfate/thiosulfate transport system ATP-binding protein [EC:7.3.2.3]	09100 Metabolism	09102 Energy metabolism	00920 Sulfur metabolism [PATH:ko00920]
mRNA_4375	K02045	cysA; sulfate/thiosulfate transport system ATP-binding protein [EC:7.3.2.3]	09100 Metabolism	09102 Energy metabolism	00920 Sulfur metabolism [PATH:ko00920]
mRNA_7039	K15551	tauA; taurine transport system substrate-binding protein	09100 Metabolism	09102 Energy metabolism	00920 Sulfur metabolism [PATH:ko00920]
mRNA_7038	K03119	tauD; taurine dioxygenase [EC:1.14.11.17]	09100 Metabolism	09102 Energy metabolism	00920 Sulfur metabolism [PATH:ko00920]
mRNA_9132	K15555	ssuB; sulfonate transport system ATP-binding protein [EC:7.6.2.14]	09100 Metabolism	09102 Energy metabolism	00920 Sulfur metabolism [PATH:ko00920]
mRNA_9134	K15555	ssuB; sulfonate transport system ATP-binding protein [EC:7.6.2.14]	09100 Metabolism	09102 Energy metabolism	00920 Sulfur metabolism [PATH:ko00920]
mRNA_17331	K15555	ssuB; sulfonate transport system ATP-binding protein [EC:7.6.2.14]	09100 Metabolism	09102 Energy metabolism	00920 Sulfur metabolism [PATH:ko00920]
mRNA_6688	K04091	ssuD, msuD; alkanesulfonate monooxygenase [EC:1.14.14.5 1.14.14.34]	09100 Metabolism	09102 Energy metabolism	00920 Sulfur metabolism [PATH:ko00920]
mRNA_4194	K00956	cysN; sulfate adenylyltransferase subunit 1 [EC:2.7.7.4]	09100 Metabolism	09102 Energy metabolism	00920 Sulfur metabolism [PATH:ko00920]
mRNA_4193	K00957	cysD; sulfate adenylyltransferase subunit 2 [EC:2.7.7.4]	09100 Metabolism	09102 Energy metabolism	00920 Sulfur metabolism [PATH:ko00920]
mRNA_19299	K00957	cysD; sulfate adenylyltransferase subunit 2 [EC:2.7.7.4]	09100 Metabolism	09102 Energy metabolism	00920 Sulfur metabolism [PATH:ko00920]
mRNA_5394	K00958	sat, met3; sulfate adenylyltransferase [EC:2.7.7.4]	09100 Metabolism	09102 Energy metabolism	00920 Sulfur metabolism [PATH:ko00920]
mRNA_49	K00988	APA1_2; sulfate adenylyltransferase (ADP) / ATP adenylyltransferase [EC:2.7.7.5 2.7.7.53]	09100 Metabolism	09102 Energy metabolism	00920 Sulfur metabolism [PATH:ko00920]
mRNA_16595	K00988	APA1_2; sulfate adenylyltransferase (ADP) / ATP adenylyltransferase [EC:2.7.7.5 2.7.7.53]	09100 Metabolism	09102 Energy metabolism	00920 Sulfur metabolism [PATH:ko00920]
mRNA_2206	K00860	cysC; adenylylsulfate kinase [EC:2.7.1.25]	09100 Metabolism	09102 Energy metabolism	00920 Sulfur metabolism [PATH:ko00920]
mRNA_2974	K01082	cysQ, MET22, BPNT1; 3'(2'), 5'-bisphosphate nucleotidase [EC:3.1.3.7]	09100 Metabolism	09102 Energy metabolism	00920 Sulfur metabolism [PATH:ko00920]
mRNA_7392	K01082	cysQ, MET22, BPNT1; 3'(2'), 5'-bisphosphate nucleotidase [EC:3.1.3.7]	09100 Metabolism	09102 Energy metabolism	00920 Sulfur metabolism [PATH:ko00920]
mRNA_8980	K15422	SAL; 3'(2'), 5'-bisphosphate nucleotidase / inositol polyphosphate 1-phosphatase [EC:3.1.3.7 3.1.3.57]	09100 Metabolism	09102 Energy metabolism	00920 Sulfur metabolism [PATH:ko00920]
mRNA_19302	K00390	cysH; phosphoadenosine phosphosulfate reductase [EC:1.8.4.8 1.8.4.10]	09100 Metabolism	09102 Energy metabolism	00920 Sulfur metabolism [PATH:ko00920]
mRNA_4191	K00390	cysH; phosphoadenosine phosphosulfate reductase [EC:1.8.4.8 1.8.4.10]	09100 Metabolism	09102 Energy metabolism	00920 Sulfur metabolism [PATH:ko00920]
mRNA_2562	K00387	SUOX; sulfite oxidase [EC:1.8.3.1]	09100 Metabolism	09102 Energy metabolism	00920 Sulfur metabolism [PATH:ko00920]
mRNA_19304	K00380	cysJ; sulfite reductase (NADPH) flavoprotein alpha-component [EC:1.8.1.2]	09100 Metabolism	09102 Energy metabolism	00920 Sulfur metabolism [PATH:ko00920]
mRNA_18092	K00380	cysJ; sulfite reductase (NADPH) flavoprotein alpha-component [EC:1.8.1.2]	09100 Metabolism	09102 Energy metabolism	00920 Sulfur metabolism [PATH:ko00920]
mRNA_4189	K00380	cysJ; sulfite reductase (NADPH) flavoprotein alpha-component [EC:1.8.1.2]	09100 Metabolism	09102 Energy metabolism	00920 Sulfur metabolism [PATH:ko00920]
mRNA_4190	K00381	cysI; sulfite reductase (NADPH) hemoprotein beta-component [EC:1.8.1.2]	09100 Metabolism	09102 Energy metabolism	00920 Sulfur metabolism [PATH:ko00920]
mRNA_19303	K00381	cysI; sulfite reductase (NADPH) hemoprotein beta-component [EC:1.8.1.2]	09100 Metabolism	09102 Energy metabolism	00920 Sulfur metabolism [PATH:ko00920]
mRNA_10897	K22470	SQOR; eukaryotic sulfide quinone oxidoreductase [EC:1.8.5.8]	09100 Metabolism	09102 Energy metabolism	00920 Sulfur metabolism [PATH:ko00920]
mRNA_15532	K17725	ETHE1; sulfur dioxygenase [EC:1.13.11.18]	09100 Metabolism	09102 Energy metabolism	00920 Sulfur metabolism [PATH:ko00920]
mRNA_20248	K01011	TST, MPST, sseA; thiosulfate/3-mercaptopyruvate sulfurtransferase [EC:2.8.1.1 2.8.1.2]	09100 Metabolism	09102 Energy metabolism	00920 Sulfur metabolism [PATH:ko00920]
mRNA_4321	K01011	TST, MPST, sseA; thiosulfate/3-mercaptopyruvate sulfurtransferase [EC:2.8.1.1 2.8.1.2]	09100 Metabolism	09102 Energy metabolism	00920 Sulfur metabolism [PATH:ko00920]
mRNA_3721	K02439	glpE; thiosulfate sulfurtransferase [EC:2.8.1.1]	09100 Metabolism	09102 Energy metabolism	00920 Sulfur metabolism [PATH:ko00920]
mRNA_3597	K00640	cysE; serine O-acetyltransferase [EC:2.3.1.30]	09100 Metabolism	09102 Energy metabolism	00920 Sulfur metabolism [PATH:ko00920]
mRNA_1855	K00640	cysE; serine O-acetyltransferase [EC:2.3.1.30]	09100 Metabolism	09102 Energy metabolism	00920 Sulfur metabolism [PATH:ko00920]
mRNA_4380	K01738	cysK; cysteine synthase [EC:2.5.1.47]	09100 Metabolism	09102 Energy metabolism	00920 Sulfur metabolism [PATH:ko00920]
mRNA_8370	K01738	cysK; cysteine synthase [EC:2.5.1.47]	09100 Metabolism	09102 Energy metabolism	00920 Sulfur metabolism [PATH:ko00920]
mRNA_20481	K01738	cysK; cysteine synthase [EC:2.5.1.47]	09100 Metabolism	09102 Energy metabolism	00920 Sulfur metabolism [PATH:ko00920]
mRNA_18372	K01738	cysK; cysteine synthase [EC:2.5.1.47]	09100 Metabolism	09102 Energy metabolism	00920 Sulfur metabolism [PATH:ko00920]
mRNA_4906	K01738	cysK; cysteine synthase [EC:2.5.1.47]	09100 Metabolism	09102 Energy metabolism	00920 Sulfur metabolism [PATH:ko00920]
mRNA_7556	K00651	metA; homoserine O-succinyltransferase/O-acetyltransferase [EC:2.3.1.46 2.3.1.31]	09100 Metabolism	09102 Energy metabolism	00920 Sulfur metabolism [PATH:ko00920]
mRNA_14342	K00641	metX; homoserine O-acetyltransferase/O-succinyltransferase [EC:2.3.1.31 2.3.1.46]	09100 Metabolism	09102 Energy metabolism	00920 Sulfur metabolism [PATH:ko00920]
mRNA_17646	K01739	metB; cystathionine gamma-synthase [EC:2.5.1.48]	09100 Metabolism	09102 Energy metabolism	00920 Sulfur metabolism [PATH:ko00920]
mRNA_7585	K01739	metB; cystathionine gamma-synthase [EC:2.5.1.48]	09100 Metabolism	09102 Energy metabolism	00920 Sulfur metabolism [PATH:ko00920]
mRNA_1879	K01739	metB; cystathionine gamma-synthase [EC:2.5.1.48]	09100 Metabolism	09102 Energy metabolism	00920 Sulfur metabolism [PATH:ko00920]
mRNA_6716	K07306	dmsA; anaerobic dimethyl sulfoxide reductase subunit A [EC:1.8.5.3]	09100 Metabolism	09102 Energy metabolism	00920 Sulfur metabolism [PATH:ko00920]
mRNA_6715	K07308	dmsC; anaerobic dimethyl sulfoxide reductase subunit C	09100 Metabolism	09102 Energy metabolism	00920 Sulfur metabolism [PATH:ko00920]
mRNA_2347	K11262	ACACA; acetyl-CoA carboxylase / biotin carboxylase 1 [EC:6.4.1.2 6.3.4.14 2.1.3.15]	09100 Metabolism	09103 Lipid metabolism	00061 Fatty acid biosynthesis [PATH:ko00061]
mRNA_12831	K11262	ACACA; acetyl-CoA carboxylase / biotin carboxylase 1 [EC:6.4.1.2 6.3.4.14 2.1.3.15]	09100 Metabolism	09103 Lipid metabolism	00061 Fatty acid biosynthesis [PATH:ko00061]
mRNA_7148	K01962	accA; acetyl-CoA carboxylase carboxyl transferase subunit alpha [EC:6.4.1.2 2.1.3.15]	09100 Metabolism	09103 Lipid metabolism	00061 Fatty acid biosynthesis [PATH:ko00061]
mRNA_17283	K01961	accC; acetyl-CoA carboxylase, biotin carboxylase subunit [EC:6.4.1.2 6.3.4.14]	09100 Metabolism	09103 Lipid metabolism	00061 Fatty acid biosynthesis [PATH:ko00061]
mRNA_3819	K01961	accC; acetyl-CoA carboxylase, biotin carboxylase subunit [EC:6.4.1.2 6.3.4.14]	09100 Metabolism	09103 Lipid metabolism	00061 Fatty acid biosynthesis [PATH:ko00061]
mRNA_8193	K01961	accC; acetyl-CoA carboxylase, biotin carboxylase subunit [EC:6.4.1.2 6.3.4.14]	09100 Metabolism	09103 Lipid metabolism	00061 Fatty acid biosynthesis [PATH:ko00061]
mRNA_102	K01963	accD; acetyl-CoA carboxylase carboxyl transferase subunit beta [EC:6.4.1.2 2.1.3.15]	09100 Metabolism	09103 Lipid metabolism	00061 Fatty acid biosynthesis [PATH:ko00061]
mRNA_20104	K18660	ACSF3; malonyl-CoA/methylmalonyl-CoA synthetase [EC:6.2.1.-]	09100 Metabolism	09103 Lipid metabolism	00061 Fatty acid biosynthesis [PATH:ko00061]
mRNA_2280	K02078	acpP; acyl carrier protein	09100 Metabolism	09103 Lipid metabolism	00061 Fatty acid biosynthesis [PATH:ko00061]
mRNA_3351	K03955	NDUFAB1; NADH dehydrogenase (ubiquinone) 1 alpha/beta subcomplex 1, acyl-carrier protein	09100 Metabolism	09103 Lipid metabolism	00061 Fatty acid biosynthesis [PATH:ko00061]
mRNA_5605	K00645	fabD, MCAT, MCT1; [acyl-carrier-protein] S-malonyltransferase [EC:2.3.1.39]	09100 Metabolism	09103 Lipid metabolism	00061 Fatty acid biosynthesis [PATH:ko00061]
mRNA_15855	K00668	FAS1; fatty acid synthase subunit beta, fungi type [EC:2.3.1.86]	09100 Metabolism	09103 Lipid metabolism	00061 Fatty acid biosynthesis [PATH:ko00061]
mRNA_9493	K00667	FAS2; fatty acid synthase subunit alpha, fungi type [EC:2.3.1.86]	09100 Metabolism	09103 Lipid metabolism	00061 Fatty acid biosynthesis [PATH:ko00061]
mRNA_14392	K11533	fas; fatty acid synthase, bacteria type [EC:2.3.1.-]	09100 Metabolism	09103 Lipid metabolism	00061 Fatty acid biosynthesis [PATH:ko00061]
mRNA_6568	K00648	fabH; 3-oxoacyl-[acyl-carrier-protein] synthase III [EC:2.3.1.180]	09100 Metabolism	09103 Lipid metabolism	00061 Fatty acid biosynthesis [PATH:ko00061]
mRNA_1549	K00648	fabH; 3-oxoacyl-[acyl-carrier-protein] synthase III [EC:2.3.1.180]	09100 Metabolism	09103 Lipid metabolism	00061 Fatty acid biosynthesis [PATH:ko00061]
mRNA_4427	K00647	fabB; 3-oxoacyl-[acyl-carrier-protein] synthase I [EC:2.3.1.41]	09100 Metabolism	09103 Lipid metabolism	00061 Fatty acid biosynthesis [PATH:ko00061]
mRNA_1550	K09458	fabF, OXSM, CEM1; 3-oxoacyl-[acyl-carrier-protein] synthase II [EC:2.3.1.179]	09100 Metabolism	09103 Lipid metabolism	00061 Fatty acid biosynthesis [PATH:ko00061]
mRNA_13783	K09458	fabF, OXSM, CEM1; 3-oxoacyl-[acyl-carrier-protein] synthase II [EC:2.3.1.179]	09100 Metabolism	09103 Lipid metabolism	00061 Fatty acid biosynthesis [PATH:ko00061]
mRNA_6633	K09458	fabF, OXSM, CEM1; 3-oxoacyl-[acyl-carrier-protein] synthase II [EC:2.3.1.179]	09100 Metabolism	09103 Lipid metabolism	00061 Fatty acid biosynthesis [PATH:ko00061]
mRNA_8591	K00059	fabG, OAR1; 3-oxoacyl-[acyl-carrier protein] reductase [EC:1.1.1.100]	09100 Metabolism	09103 Lipid metabolism	00061 Fatty acid biosynthesis [PATH:ko00061]
mRNA_6632	K00059	fabG, OAR1; 3-oxoacyl-[acyl-carrier protein] reductase [EC:1.1.1.100]	09100 Metabolism	09103 Lipid metabolism	00061 Fatty acid biosynthesis [PATH:ko00061]
mRNA_9546	K00059	fabG, OAR1; 3-oxoacyl-[acyl-carrier protein] reductase [EC:1.1.1.100]	09100 Metabolism	09103 Lipid metabolism	00061 Fatty acid biosynthesis [PATH:ko00061]
mRNA_6567	K00059	fabG, OAR1; 3-oxoacyl-[acyl-carrier protein] reductase [EC:1.1.1.100]	09100 Metabolism	09103 Lipid metabolism	00061 Fatty acid biosynthesis [PATH:ko00061]
mRNA_16104	K00059	fabG, OAR1; 3-oxoacyl-[acyl-carrier protein] reductase [EC:1.1.1.100]	09100 Metabolism	09103 Lipid metabolism	00061 Fatty acid biosynthesis [PATH:ko00061]
mRNA_5334	K00059	fabG, OAR1; 3-oxoacyl-[acyl-carrier protein] reductase [EC:1.1.1.100]	09100 Metabolism	09103 Lipid metabolism	00061 Fatty acid biosynthesis [PATH:ko00061]
mRNA_18500	K00059	fabG, OAR1; 3-oxoacyl-[acyl-carrier protein] reductase [EC:1.1.1.100]	09100 Metabolism	09103 Lipid metabolism	00061 Fatty acid biosynthesis [PATH:ko00061]
mRNA_10402	K11539	CBR4; carbonyl reductase 4 / 3-oxoacyl-[acyl-carrier protein] reductase beta subunit [EC:1.1.1.-]	09100 Metabolism	09103 Lipid metabolism	00061 Fatty acid biosynthesis [PATH:ko00061]
mRNA_6681	K01716	fabA; 3-hydroxyacyl-[acyl-carrier protein] dehydratase / trans-2-decenoyl-[acyl-carrier protein] isomerase [EC:4.2.1.59 5.3.3.14]	09100 Metabolism	09103 Lipid metabolism	00061 Fatty acid biosynthesis [PATH:ko00061]
mRNA_20220	K22540	HTD2; 3-hydroxyacyl-thioester dehydratase, animal type [EC:4.2.1.-]	09100 Metabolism	09103 Lipid metabolism	00061 Fatty acid biosynthesis [PATH:ko00061]
mRNA_6414	K00208	fabI; enoyl-[acyl-carrier protein] reductase I [EC:1.3.1.9 1.3.1.10]	09100 Metabolism	09103 Lipid metabolism	00061 Fatty acid biosynthesis [PATH:ko00061]
mRNA_429	K00209	fabV, ter; enoyl-[acyl-carrier protein] reductase / trans-2-enoyl-CoA reductase (NAD+) [EC:1.3.1.9 1.3.1.44]	09100 Metabolism	09103 Lipid metabolism	00061 Fatty acid biosynthesis [PATH:ko00061]
mRNA_17107	K07512	MECR, NRBF1; mitochondrial enoyl-[acyl-carrier protein] reductase / trans-2-enoyl-CoA reductase [EC:1.3.1.- 1.3.1.38]	09100 Metabolism	09103 Lipid metabolism	00061 Fatty acid biosynthesis [PATH:ko00061]
mRNA_20415	K01897	ACSL, fadD; long-chain acyl-CoA synthetase [EC:6.2.1.3]	09100 Metabolism	09103 Lipid metabolism	00061 Fatty acid biosynthesis [PATH:ko00061]
mRNA_8298	K01897	ACSL, fadD; long-chain acyl-CoA synthetase [EC:6.2.1.3]	09100 Metabolism	09103 Lipid metabolism	00061 Fatty acid biosynthesis [PATH:ko00061]
mRNA_6141	K01897	ACSL, fadD; long-chain acyl-CoA synthetase [EC:6.2.1.3]	09100 Metabolism	09103 Lipid metabolism	00061 Fatty acid biosynthesis [PATH:ko00061]
mRNA_13682	K01897	ACSL, fadD; long-chain acyl-CoA synthetase [EC:6.2.1.3]	09100 Metabolism	09103 Lipid metabolism	00061 Fatty acid biosynthesis [PATH:ko00061]
mRNA_7970	K01897	ACSL, fadD; long-chain acyl-CoA synthetase [EC:6.2.1.3]	09100 Metabolism	09103 Lipid metabolism	00061 Fatty acid biosynthesis [PATH:ko00061]
mRNA_20378	K01897	ACSL, fadD; long-chain acyl-CoA synthetase [EC:6.2.1.3]	09100 Metabolism	09103 Lipid metabolism	00061 Fatty acid biosynthesis [PATH:ko00061]
mRNA_19344	K01897	ACSL, fadD; long-chain acyl-CoA synthetase [EC:6.2.1.3]	09100 Metabolism	09103 Lipid metabolism	00061 Fatty acid biosynthesis [PATH:ko00061]
mRNA_16226	K15013	ACSBG; long-chain-fatty-acid--CoA ligase ACSBG [EC:6.2.1.3]	09100 Metabolism	09103 Lipid metabolism	00061 Fatty acid biosynthesis [PATH:ko00061]
mRNA_13366	K07515	HADHA; enoyl-CoA hydratase / long-chain 3-hydroxyacyl-CoA dehydrogenase [EC:4.2.1.17 1.1.1.211]	09100 Metabolism	09103 Lipid metabolism	00062 Fatty acid elongation [PATH:ko00062]
mRNA_17909	K07511	ECHS1; enoyl-CoA hydratase [EC:4.2.1.17]	09100 Metabolism	09103 Lipid metabolism	00062 Fatty acid elongation [PATH:ko00062]
mRNA_17107	K07512	MECR, NRBF1; mitochondrial enoyl-[acyl-carrier protein] reductase / trans-2-enoyl-CoA reductase [EC:1.3.1.- 1.3.1.38]	09100 Metabolism	09103 Lipid metabolism	00062 Fatty acid elongation [PATH:ko00062]
mRNA_14906	K01074	PPT; palmitoyl-protein thioesterase [EC:3.1.2.22]	09100 Metabolism	09103 Lipid metabolism	00062 Fatty acid elongation [PATH:ko00062]
mRNA_11169	K01074	PPT; palmitoyl-protein thioesterase [EC:3.1.2.22]	09100 Metabolism	09103 Lipid metabolism	00062 Fatty acid elongation [PATH:ko00062]
mRNA_4825	K10249	ELOVL4; elongation of very long chain fatty acids protein 4 [EC:2.3.1.199]	09100 Metabolism	09103 Lipid metabolism	00062 Fatty acid elongation [PATH:ko00062]
mRNA_10416	K10203	ELOVL6; elongation of very long chain fatty acids protein 6 [EC:2.3.1.199]	09100 Metabolism	09103 Lipid metabolism	00062 Fatty acid elongation [PATH:ko00062]
mRNA_15495	K10203	ELOVL6; elongation of very long chain fatty acids protein 6 [EC:2.3.1.199]	09100 Metabolism	09103 Lipid metabolism	00062 Fatty acid elongation [PATH:ko00062]
mRNA_12340	K10203	ELOVL6; elongation of very long chain fatty acids protein 6 [EC:2.3.1.199]	09100 Metabolism	09103 Lipid metabolism	00062 Fatty acid elongation [PATH:ko00062]
mRNA_2142	K10203	ELOVL6; elongation of very long chain fatty acids protein 6 [EC:2.3.1.199]	09100 Metabolism	09103 Lipid metabolism	00062 Fatty acid elongation [PATH:ko00062]
mRNA_10266	K10245	ELO2; fatty acid elongase 2 [EC:2.3.1.199]	09100 Metabolism	09103 Lipid metabolism	00062 Fatty acid elongation [PATH:ko00062]
mRNA_19491	K10251	HSD17B12, KAR, IFA38; 17beta-estradiol 17-dehydrogenase / very-long-chain 3-oxoacyl-CoA reductase [EC:1.1.1.62 1.1.1.330]	09100 Metabolism	09103 Lipid metabolism	00062 Fatty acid elongation [PATH:ko00062]
mRNA_11935	K10703	HACD, PHS1, PAS2; very-long-chain (3R)-3-hydroxyacyl-CoA dehydratase [EC:4.2.1.134]	09100 Metabolism	09103 Lipid metabolism	00062 Fatty acid elongation [PATH:ko00062]
mRNA_20413	K10258	TER, TSC13, CER10; very-long-chain enoyl-CoA reductase [EC:1.3.1.93]	09100 Metabolism	09103 Lipid metabolism	00062 Fatty acid elongation [PATH:ko00062]
mRNA_12	K16339	THEM4, CTMP; acyl-coenzyme A thioesterase THEM4 [EC:3.1.2.2]	09100 Metabolism	09103 Lipid metabolism	00062 Fatty acid elongation [PATH:ko00062]
mRNA_4122	K00626	ACAT, atoB; acetyl-CoA C-acetyltransferase [EC:2.3.1.9]	09100 Metabolism	09103 Lipid metabolism	00071 Fatty acid degradation [PATH:ko00071]
mRNA_12745	K00626	ACAT, atoB; acetyl-CoA C-acetyltransferase [EC:2.3.1.9]	09100 Metabolism	09103 Lipid metabolism	00071 Fatty acid degradation [PATH:ko00071]
mRNA_14391	K00626	ACAT, atoB; acetyl-CoA C-acetyltransferase [EC:2.3.1.9]	09100 Metabolism	09103 Lipid metabolism	00071 Fatty acid degradation [PATH:ko00071]
mRNA_565	K00626	ACAT, atoB; acetyl-CoA C-acetyltransferase [EC:2.3.1.9]	09100 Metabolism	09103 Lipid metabolism	00071 Fatty acid degradation [PATH:ko00071]
mRNA_9142	K00626	ACAT, atoB; acetyl-CoA C-acetyltransferase [EC:2.3.1.9]	09100 Metabolism	09103 Lipid metabolism	00071 Fatty acid degradation [PATH:ko00071]
mRNA_5850	K00626	ACAT, atoB; acetyl-CoA C-acetyltransferase [EC:2.3.1.9]	09100 Metabolism	09103 Lipid metabolism	00071 Fatty acid degradation [PATH:ko00071]
mRNA_4414	K00632	fadA, fadI; acetyl-CoA acyltransferase [EC:2.3.1.16]	09100 Metabolism	09103 Lipid metabolism	00071 Fatty acid degradation [PATH:ko00071]
mRNA_7651	K00632	fadA, fadI; acetyl-CoA acyltransferase [EC:2.3.1.16]	09100 Metabolism	09103 Lipid metabolism	00071 Fatty acid degradation [PATH:ko00071]
mRNA_14426	K07513	ACAA1; acetyl-CoA acyltransferase 1 [EC:2.3.1.16]	09100 Metabolism	09103 Lipid metabolism	00071 Fatty acid degradation [PATH:ko00071]
mRNA_7650	K01825	fadB; 3-hydroxyacyl-CoA dehydrogenase / enoyl-CoA hydratase / 3-hydroxybutyryl-CoA epimerase / enoyl-CoA isomerase [EC:1.1.1.35 4.2.1.17 5.1.2.3 5.3.3.8]	09100 Metabolism	09103 Lipid metabolism	00071 Fatty acid degradation [PATH:ko00071]
mRNA_4415	K01782	fadJ; 3-hydroxyacyl-CoA dehydrogenase / enoyl-CoA hydratase / 3-hydroxybutyryl-CoA epimerase [EC:1.1.1.35 4.2.1.17 5.1.2.3]	09100 Metabolism	09103 Lipid metabolism	00071 Fatty acid degradation [PATH:ko00071]
mRNA_191	K01782	fadJ; 3-hydroxyacyl-CoA dehydrogenase / enoyl-CoA hydratase / 3-hydroxybutyryl-CoA epimerase [EC:1.1.1.35 4.2.1.17 5.1.2.3]	09100 Metabolism	09103 Lipid metabolism	00071 Fatty acid degradation [PATH:ko00071]
mRNA_13366	K07515	HADHA; enoyl-CoA hydratase / long-chain 3-hydroxyacyl-CoA dehydrogenase [EC:4.2.1.17 1.1.1.211]	09100 Metabolism	09103 Lipid metabolism	00071 Fatty acid degradation [PATH:ko00071]
mRNA_15496	K10527	MFP2; enoyl-CoA hydratase/3-hydroxyacyl-CoA dehydrogenase [EC:4.2.1.17 1.1.1.35 1.1.1.211]	09100 Metabolism	09103 Lipid metabolism	00071 Fatty acid degradation [PATH:ko00071]
mRNA_11048	K01692	paaF, echA; enoyl-CoA hydratase [EC:4.2.1.17]	09100 Metabolism	09103 Lipid metabolism	00071 Fatty acid degradation [PATH:ko00071]
mRNA_17372	K01692	paaF, echA; enoyl-CoA hydratase [EC:4.2.1.17]	09100 Metabolism	09103 Lipid metabolism	00071 Fatty acid degradation [PATH:ko00071]
mRNA_12605	K01692	paaF, echA; enoyl-CoA hydratase [EC:4.2.1.17]	09100 Metabolism	09103 Lipid metabolism	00071 Fatty acid degradation [PATH:ko00071]
mRNA_16698	K01692	paaF, echA; enoyl-CoA hydratase [EC:4.2.1.17]	09100 Metabolism	09103 Lipid metabolism	00071 Fatty acid degradation [PATH:ko00071]
mRNA_17909	K07511	ECHS1; enoyl-CoA hydratase [EC:4.2.1.17]	09100 Metabolism	09103 Lipid metabolism	00071 Fatty acid degradation [PATH:ko00071]
mRNA_3022	K00232	E1.3.3.6, ACOX1, ACOX3; acyl-CoA oxidase [EC:1.3.3.6]	09100 Metabolism	09103 Lipid metabolism	00071 Fatty acid degradation [PATH:ko00071]
mRNA_15477	K00232	E1.3.3.6, ACOX1, ACOX3; acyl-CoA oxidase [EC:1.3.3.6]	09100 Metabolism	09103 Lipid metabolism	00071 Fatty acid degradation [PATH:ko00071]
mRNA_12969	K00232	E1.3.3.6, ACOX1, ACOX3; acyl-CoA oxidase [EC:1.3.3.6]	09100 Metabolism	09103 Lipid metabolism	00071 Fatty acid degradation [PATH:ko00071]
mRNA_13237	K00232	E1.3.3.6, ACOX1, ACOX3; acyl-CoA oxidase [EC:1.3.3.6]	09100 Metabolism	09103 Lipid metabolism	00071 Fatty acid degradation [PATH:ko00071]
mRNA_20545	K00232	E1.3.3.6, ACOX1, ACOX3; acyl-CoA oxidase [EC:1.3.3.6]	09100 Metabolism	09103 Lipid metabolism	00071 Fatty acid degradation [PATH:ko00071]
mRNA_11982	K00232	E1.3.3.6, ACOX1, ACOX3; acyl-CoA oxidase [EC:1.3.3.6]	09100 Metabolism	09103 Lipid metabolism	00071 Fatty acid degradation [PATH:ko00071]
mRNA_5775	K00232	E1.3.3.6, ACOX1, ACOX3; acyl-CoA oxidase [EC:1.3.3.6]	09100 Metabolism	09103 Lipid metabolism	00071 Fatty acid degradation [PATH:ko00071]
mRNA_8341	K00249	ACADM, acd; acyl-CoA dehydrogenase [EC:1.3.8.7]	09100 Metabolism	09103 Lipid metabolism	00071 Fatty acid degradation [PATH:ko00071]
mRNA_14720	K00249	ACADM, acd; acyl-CoA dehydrogenase [EC:1.3.8.7]	09100 Metabolism	09103 Lipid metabolism	00071 Fatty acid degradation [PATH:ko00071]
mRNA_7096	K06445	fadE; acyl-CoA dehydrogenase [EC:1.3.99.-]	09100 Metabolism	09103 Lipid metabolism	00071 Fatty acid degradation [PATH:ko00071]
mRNA_11678	K09478	ACADSB; short-chain 2-methylacyl-CoA dehydrogenase [EC:1.3.8.5]	09100 Metabolism	09103 Lipid metabolism	00071 Fatty acid degradation [PATH:ko00071]
mRNA_4497	K00252	GCDH, gcdH; glutaryl-CoA dehydrogenase [EC:1.3.8.6]	09100 Metabolism	09103 Lipid metabolism	00071 Fatty acid degradation [PATH:ko00071]
mRNA_20415	K01897	ACSL, fadD; long-chain acyl-CoA synthetase [EC:6.2.1.3]	09100 Metabolism	09103 Lipid metabolism	00071 Fatty acid degradation [PATH:ko00071]
mRNA_8298	K01897	ACSL, fadD; long-chain acyl-CoA synthetase [EC:6.2.1.3]	09100 Metabolism	09103 Lipid metabolism	00071 Fatty acid degradation [PATH:ko00071]
mRNA_6141	K01897	ACSL, fadD; long-chain acyl-CoA synthetase [EC:6.2.1.3]	09100 Metabolism	09103 Lipid metabolism	00071 Fatty acid degradation [PATH:ko00071]
mRNA_13682	K01897	ACSL, fadD; long-chain acyl-CoA synthetase [EC:6.2.1.3]	09100 Metabolism	09103 Lipid metabolism	00071 Fatty acid degradation [PATH:ko00071]
mRNA_7970	K01897	ACSL, fadD; long-chain acyl-CoA synthetase [EC:6.2.1.3]	09100 Metabolism	09103 Lipid metabolism	00071 Fatty acid degradation [PATH:ko00071]
mRNA_20378	K01897	ACSL, fadD; long-chain acyl-CoA synthetase [EC:6.2.1.3]	09100 Metabolism	09103 Lipid metabolism	00071 Fatty acid degradation [PATH:ko00071]
mRNA_19344	K01897	ACSL, fadD; long-chain acyl-CoA synthetase [EC:6.2.1.3]	09100 Metabolism	09103 Lipid metabolism	00071 Fatty acid degradation [PATH:ko00071]
mRNA_16226	K15013	ACSBG; long-chain-fatty-acid--CoA ligase ACSBG [EC:6.2.1.3]	09100 Metabolism	09103 Lipid metabolism	00071 Fatty acid degradation [PATH:ko00071]
mRNA_15365	K08766	CPT2; carnitine O-palmitoyltransferase 2 [EC:2.3.1.21]	09100 Metabolism	09103 Lipid metabolism	00071 Fatty acid degradation [PATH:ko00071]
mRNA_11276	K05939	aas; acyl-[acyl-carrier-protein]-phospholipid O-acyltransferase / long-chain-fatty-acid--[acyl-carrier-protein] ligase [EC:2.3.1.40 6.2.1.20]	09100 Metabolism	09103 Lipid metabolism	00071 Fatty acid degradation [PATH:ko00071]
mRNA_4129	K05939	aas; acyl-[acyl-carrier-protein]-phospholipid O-acyltransferase / long-chain-fatty-acid--[acyl-carrier-protein] ligase [EC:2.3.1.40 6.2.1.20]	09100 Metabolism	09103 Lipid metabolism	00071 Fatty acid degradation [PATH:ko00071]
mRNA_1060	K13238	ECI1, DCI; Delta3-Delta2-enoyl-CoA isomerase [EC:5.3.3.8]	09100 Metabolism	09103 Lipid metabolism	00071 Fatty acid degradation [PATH:ko00071]
mRNA_5821	K13239	ECI2, PECI; Delta3-Delta2-enoyl-CoA isomerase [EC:5.3.3.8]	09100 Metabolism	09103 Lipid metabolism	00071 Fatty acid degradation [PATH:ko00071]
mRNA_18551	K07517	ECI1_2; Delta3-Delta2-enoyl-CoA isomerase [EC:5.3.3.8]	09100 Metabolism	09103 Lipid metabolism	00071 Fatty acid degradation [PATH:ko00071]
mRNA_12308	K20495	CYP704B1; long-chain fatty acid omega-monooxygenase [EC:1.14.14.80]	09100 Metabolism	09103 Lipid metabolism	00071 Fatty acid degradation [PATH:ko00071]
mRNA_17015	K00121	frmA, ADH5, adhC; S-(hydroxymethyl)glutathione dehydrogenase / alcohol dehydrogenase [EC:1.1.1.284 1.1.1.1]	09100 Metabolism	09103 Lipid metabolism	00071 Fatty acid degradation [PATH:ko00071]
mRNA_7041	K00121	frmA, ADH5, adhC; S-(hydroxymethyl)glutathione dehydrogenase / alcohol dehydrogenase [EC:1.1.1.284 1.1.1.1]	09100 Metabolism	09103 Lipid metabolism	00071 Fatty acid degradation [PATH:ko00071]
mRNA_4712	K00121	frmA, ADH5, adhC; S-(hydroxymethyl)glutathione dehydrogenase / alcohol dehydrogenase [EC:1.1.1.284 1.1.1.1]	09100 Metabolism	09103 Lipid metabolism	00071 Fatty acid degradation [PATH:ko00071]
mRNA_13988	K00121	frmA, ADH5, adhC; S-(hydroxymethyl)glutathione dehydrogenase / alcohol dehydrogenase [EC:1.1.1.284 1.1.1.1]	09100 Metabolism	09103 Lipid metabolism	00071 Fatty acid degradation [PATH:ko00071]
mRNA_6442	K04072	adhE; acetaldehyde dehydrogenase / alcohol dehydrogenase [EC:1.2.1.10 1.1.1.1]	09100 Metabolism	09103 Lipid metabolism	00071 Fatty acid degradation [PATH:ko00071]
mRNA_13640	K04072	adhE; acetaldehyde dehydrogenase / alcohol dehydrogenase [EC:1.2.1.10 1.1.1.1]	09100 Metabolism	09103 Lipid metabolism	00071 Fatty acid degradation [PATH:ko00071]
mRNA_6337	K13953	adhP; alcohol dehydrogenase, propanol-preferring [EC:1.1.1.1]	09100 Metabolism	09103 Lipid metabolism	00071 Fatty acid degradation [PATH:ko00071]
mRNA_12460	K13953	adhP; alcohol dehydrogenase, propanol-preferring [EC:1.1.1.1]	09100 Metabolism	09103 Lipid metabolism	00071 Fatty acid degradation [PATH:ko00071]
mRNA_15937	K13953	adhP; alcohol dehydrogenase, propanol-preferring [EC:1.1.1.1]	09100 Metabolism	09103 Lipid metabolism	00071 Fatty acid degradation [PATH:ko00071]
mRNA_3611	K13954	yiaY; alcohol dehydrogenase [EC:1.1.1.1]	09100 Metabolism	09103 Lipid metabolism	00071 Fatty acid degradation [PATH:ko00071]
mRNA_5254	K00001	E1.1.1.1, adh; alcohol dehydrogenase [EC:1.1.1.1]	09100 Metabolism	09103 Lipid metabolism	00071 Fatty acid degradation [PATH:ko00071]
mRNA_13142	K00128	ALDH; aldehyde dehydrogenase (NAD+) [EC:1.2.1.3]	09100 Metabolism	09103 Lipid metabolism	00071 Fatty acid degradation [PATH:ko00071]
mRNA_10859	K00128	ALDH; aldehyde dehydrogenase (NAD+) [EC:1.2.1.3]	09100 Metabolism	09103 Lipid metabolism	00071 Fatty acid degradation [PATH:ko00071]
mRNA_18823	K00128	ALDH; aldehyde dehydrogenase (NAD+) [EC:1.2.1.3]	09100 Metabolism	09103 Lipid metabolism	00071 Fatty acid degradation [PATH:ko00071]
mRNA_16772	K14085	ALDH7A1; aldehyde dehydrogenase family 7 member A1 [EC:1.2.1.31 1.2.1.8 1.2.1.3]	09100 Metabolism	09103 Lipid metabolism	00071 Fatty acid degradation [PATH:ko00071]
mRNA_14601	K00149	ALDH9A1; aldehyde dehydrogenase family 9 member A1 [EC:1.2.1.47 1.2.1.3]	09100 Metabolism	09103 Lipid metabolism	00071 Fatty acid degradation [PATH:ko00071]
mRNA_9205	K15398	CYP86A4S; fatty acid omega-hydroxylase [EC:1.14.-.-]	09100 Metabolism	09103 Lipid metabolism	00073 Cutin, suberine and wax biosynthesis [PATH:ko00073]
mRNA_12308	K20495	CYP704B1; long-chain fatty acid omega-monooxygenase [EC:1.14.14.80]	09100 Metabolism	09103 Lipid metabolism	00073 Cutin, suberine and wax biosynthesis [PATH:ko00073]
mRNA_18086	K17991	PXG; peroxygenase [EC:1.11.2.3]	09100 Metabolism	09103 Lipid metabolism	00073 Cutin, suberine and wax biosynthesis [PATH:ko00073]
mRNA_11186	K13356	FAR; alcohol-forming fatty acyl-CoA reductase [EC:1.2.1.84]	09100 Metabolism	09103 Lipid metabolism	00073 Cutin, suberine and wax biosynthesis [PATH:ko00073]
mRNA_16475	K00801	FDFT1; farnesyl-diphosphate farnesyltransferase [EC:2.5.1.21]	09100 Metabolism	09103 Lipid metabolism	00100 Steroid biosynthesis [PATH:ko00100]
mRNA_12596	K00511	SQLE, ERG1; squalene monooxygenase [EC:1.14.14.17]	09100 Metabolism	09103 Lipid metabolism	00100 Steroid biosynthesis [PATH:ko00100]
mRNA_18851	K01852	LSS, ERG7; lanosterol synthase [EC:5.4.99.7]	09100 Metabolism	09103 Lipid metabolism	00100 Steroid biosynthesis [PATH:ko00100]
mRNA_9367	K05917	CYP51; sterol 14alpha-demethylase [EC:1.14.14.154 1.14.15.36]	09100 Metabolism	09103 Lipid metabolism	00100 Steroid biosynthesis [PATH:ko00100]
mRNA_3222	K00222	TM7SF2, ERG24; Delta14-sterol reductase [EC:1.3.1.70]	09100 Metabolism	09103 Lipid metabolism	00100 Steroid biosynthesis [PATH:ko00100]
mRNA_16915	K07750	MESO1, ERG25; methylsterol monooxygenase [EC:1.14.18.9]	09100 Metabolism	09103 Lipid metabolism	00100 Steroid biosynthesis [PATH:ko00100]
mRNA_8754	K07748	NSDHL, ERG26; sterol-4alpha-carboxylate 3-dehydrogenase (decarboxylating) [EC:1.1.1.170]	09100 Metabolism	09103 Lipid metabolism	00100 Steroid biosynthesis [PATH:ko00100]
mRNA_17159	K00227	SC5DL, ERG3; Delta7-sterol 5-desaturase [EC:1.14.19.20]	09100 Metabolism	09103 Lipid metabolism	00100 Steroid biosynthesis [PATH:ko00100]
mRNA_16584	K00213	DHCR7; 7-dehydrocholesterol reductase [EC:1.3.1.21]	09100 Metabolism	09103 Lipid metabolism	00100 Steroid biosynthesis [PATH:ko00100]
mRNA_1008	K01052	LIPA; lysosomal acid lipase/cholesteryl ester hydrolase [EC:3.1.1.13]	09100 Metabolism	09103 Lipid metabolism	00100 Steroid biosynthesis [PATH:ko00100]
mRNA_15476	K14674	TGL4; TAG lipase / steryl ester hydrolase / phospholipase A2 / LPA acyltransferase [EC:3.1.1.3 3.1.1.13 3.1.1.4 2.3.1.51]	09100 Metabolism	09103 Lipid metabolism	00100 Steroid biosynthesis [PATH:ko00100]
mRNA_17501	K00637	SOAT; sterol O-acyltransferase [EC:2.3.1.26]	09100 Metabolism	09103 Lipid metabolism	00100 Steroid biosynthesis [PATH:ko00100]
mRNA_12835	K00637	SOAT; sterol O-acyltransferase [EC:2.3.1.26]	09100 Metabolism	09103 Lipid metabolism	00100 Steroid biosynthesis [PATH:ko00100]
mRNA_10685	K00637	SOAT; sterol O-acyltransferase [EC:2.3.1.26]	09100 Metabolism	09103 Lipid metabolism	00100 Steroid biosynthesis [PATH:ko00100]
mRNA_9054	K00559	SMT1, ERG6; sterol 24-C-methyltransferase [EC:2.1.1.41]	09100 Metabolism	09103 Lipid metabolism	00100 Steroid biosynthesis [PATH:ko00100]
mRNA_805	K00559	SMT1, ERG6; sterol 24-C-methyltransferase [EC:2.1.1.41]	09100 Metabolism	09103 Lipid metabolism	00100 Steroid biosynthesis [PATH:ko00100]
mRNA_16559	K09829	ERG2; C-8 sterol isomerase [EC:5.-.-.-]	09100 Metabolism	09103 Lipid metabolism	00100 Steroid biosynthesis [PATH:ko00100]
mRNA_16848	K00223	ERG4; Delta24(24(1))-sterol reductase [EC:1.3.1.71]	09100 Metabolism	09103 Lipid metabolism	00100 Steroid biosynthesis [PATH:ko00100]
mRNA_13773	K08246	CPI1; cycloeucalenol cycloisomerase [EC:5.5.1.9]	09100 Metabolism	09103 Lipid metabolism	00100 Steroid biosynthesis [PATH:ko00100]
mRNA_14977	K09832	CYP710A; sterol 22-desaturase [EC:1.14.19.41]	09100 Metabolism	09103 Lipid metabolism	00100 Steroid biosynthesis [PATH:ko00100]
mRNA_17903	K07439	CYP39A1; 24-hydroxycholesterol 7alpha-hydroxylase [EC:1.14.14.26]	09100 Metabolism	09103 Lipid metabolism	00120 Primary bile acid biosynthesis [PATH:ko00120]
mRNA_17898	K07431	CYP8B1; sterol 12-alpha-hydroxylase [EC:1.14.14.139]	09100 Metabolism	09103 Lipid metabolism	00120 Primary bile acid biosynthesis [PATH:ko00120]
mRNA_17581	K01796	E5.1.99.4, AMACR, mcr; alpha-methylacyl-CoA racemase [EC:5.1.99.4]	09100 Metabolism	09103 Lipid metabolism	00120 Primary bile acid biosynthesis [PATH:ko00120]
mRNA_1534	K12405	HSD17B4; (3R)-3-hydroxyacyl-CoA dehydrogenase / 3a,7a,12a-trihydroxy-5b-cholest-24-enoyl-CoA hydratase / enoyl-CoA hydratase 2 [EC:1.1.1.- 4.2.1.107 4.2.1.119]	09100 Metabolism	09103 Lipid metabolism	00120 Primary bile acid biosynthesis [PATH:ko00120]
mRNA_3470	K08764	SCP2, SCPX; sterol carrier protein 2 [EC:2.3.1.176]	09100 Metabolism	09103 Lipid metabolism	00120 Primary bile acid biosynthesis [PATH:ko00120]
mRNA_20485	K11992	ACOT8, PTE; acyl-CoA thioesterase 8 [EC:3.1.2.27]	09100 Metabolism	09103 Lipid metabolism	00120 Primary bile acid biosynthesis [PATH:ko00120]
mRNA_12113	K00076	hdhA; 7-alpha-hydroxysteroid dehydrogenase [EC:1.1.1.159]	09100 Metabolism	09103 Lipid metabolism	00121 Secondary bile acid biosynthesis [PATH:ko00121]
mRNA_1180	K12343	SRD5A1; 3-oxo-5-alpha-steroid 4-dehydrogenase 1 [EC:1.3.1.22]	09100 Metabolism	09103 Lipid metabolism	00140 Steroid hormone biosynthesis [PATH:ko00140]
mRNA_12165	K12345	SRD5A3; 3-oxo-5-alpha-steroid 4-dehydrogenase 3 / polyprenol reductase [EC:1.3.1.22 1.3.1.94]	09100 Metabolism	09103 Lipid metabolism	00140 Steroid hormone biosynthesis [PATH:ko00140]
mRNA_9565	K15680	HSD11B1; corticosteroid 11-beta-dehydrogenase isozyme 1 [EC:1.1.1.146]	09100 Metabolism	09103 Lipid metabolism	00140 Steroid hormone biosynthesis [PATH:ko00140]
mRNA_7746	K13369	HSD17B6; 17beta-estradiol 17-dehydrogenase / all-trans-retinol dehydrogenase (NAD+) / 3alpha(17beta)-hydroxysteroid dehydrogenase (NAD+) [EC:1.1.1.62 1.1.1.105 1.1.1.239]	09100 Metabolism	09103 Lipid metabolism	00140 Steroid hormone biosynthesis [PATH:ko00140]
mRNA_19491	K10251	HSD17B12, KAR, IFA38; 17beta-estradiol 17-dehydrogenase / very-long-chain 3-oxoacyl-CoA reductase [EC:1.1.1.62 1.1.1.330]	09100 Metabolism	09103 Lipid metabolism	00140 Steroid hormone biosynthesis [PATH:ko00140]
mRNA_2076	K17689	CYP3A4; cytochrome P450 family 3 subfamily A4 [EC:1.14.13.32 1.14.14.55 1.14.14.56 1.14.14.57 1.14.14.73 1.14.14.-]	09100 Metabolism	09103 Lipid metabolism	00140 Steroid hormone biosynthesis [PATH:ko00140]
mRNA_3891	K00865	glxK, garK; glycerate 2-kinase [EC:2.7.1.165]	09100 Metabolism	09103 Lipid metabolism	00561 Glycerolipid metabolism [PATH:ko00561]
mRNA_6927	K00865	glxK, garK; glycerate 2-kinase [EC:2.7.1.165]	09100 Metabolism	09103 Lipid metabolism	00561 Glycerolipid metabolism [PATH:ko00561]
mRNA_13004	K00865	glxK, garK; glycerate 2-kinase [EC:2.7.1.165]	09100 Metabolism	09103 Lipid metabolism	00561 Glycerolipid metabolism [PATH:ko00561]
mRNA_13142	K00128	ALDH; aldehyde dehydrogenase (NAD+) [EC:1.2.1.3]	09100 Metabolism	09103 Lipid metabolism	00561 Glycerolipid metabolism [PATH:ko00561]
mRNA_10859	K00128	ALDH; aldehyde dehydrogenase (NAD+) [EC:1.2.1.3]	09100 Metabolism	09103 Lipid metabolism	00561 Glycerolipid metabolism [PATH:ko00561]
mRNA_18823	K00128	ALDH; aldehyde dehydrogenase (NAD+) [EC:1.2.1.3]	09100 Metabolism	09103 Lipid metabolism	00561 Glycerolipid metabolism [PATH:ko00561]
mRNA_16772	K14085	ALDH7A1; aldehyde dehydrogenase family 7 member A1 [EC:1.2.1.31 1.2.1.8 1.2.1.3]	09100 Metabolism	09103 Lipid metabolism	00561 Glycerolipid metabolism [PATH:ko00561]
mRNA_14601	K00149	ALDH9A1; aldehyde dehydrogenase family 9 member A1 [EC:1.2.1.47 1.2.1.3]	09100 Metabolism	09103 Lipid metabolism	00561 Glycerolipid metabolism [PATH:ko00561]
mRNA_8975	K00011	AKR1B; aldehyde reductase [EC:1.1.1.21]	09100 Metabolism	09103 Lipid metabolism	00561 Glycerolipid metabolism [PATH:ko00561]
mRNA_298	K00011	AKR1B; aldehyde reductase [EC:1.1.1.21]	09100 Metabolism	09103 Lipid metabolism	00561 Glycerolipid metabolism [PATH:ko00561]
mRNA_2848	K00002	AKR1A1, adh; alcohol dehydrogenase (NADP+) [EC:1.1.1.2]	09100 Metabolism	09103 Lipid metabolism	00561 Glycerolipid metabolism [PATH:ko00561]
mRNA_2863	K00002	AKR1A1, adh; alcohol dehydrogenase (NADP+) [EC:1.1.1.2]	09100 Metabolism	09103 Lipid metabolism	00561 Glycerolipid metabolism [PATH:ko00561]
mRNA_8952	K00002	AKR1A1, adh; alcohol dehydrogenase (NADP+) [EC:1.1.1.2]	09100 Metabolism	09103 Lipid metabolism	00561 Glycerolipid metabolism [PATH:ko00561]
mRNA_11069	K00002	AKR1A1, adh; alcohol dehydrogenase (NADP+) [EC:1.1.1.2]	09100 Metabolism	09103 Lipid metabolism	00561 Glycerolipid metabolism [PATH:ko00561]
mRNA_2743	K00002	AKR1A1, adh; alcohol dehydrogenase (NADP+) [EC:1.1.1.2]	09100 Metabolism	09103 Lipid metabolism	00561 Glycerolipid metabolism [PATH:ko00561]
mRNA_15405	K13979	yahK; alcohol dehydrogenase (NADP+) [EC:1.1.1.2]	09100 Metabolism	09103 Lipid metabolism	00561 Glycerolipid metabolism [PATH:ko00561]
mRNA_7054	K13979	yahK; alcohol dehydrogenase (NADP+) [EC:1.1.1.2]	09100 Metabolism	09103 Lipid metabolism	00561 Glycerolipid metabolism [PATH:ko00561]
mRNA_1421	K00863	DAK, TKFC; triose/dihydroxyacetone kinase / FAD-AMP lyase (cyclizing) [EC:2.7.1.28 2.7.1.29 4.6.1.15]	09100 Metabolism	09103 Lipid metabolism	00561 Glycerolipid metabolism [PATH:ko00561]
mRNA_6468	K05878	dhaK; phosphoenolpyruvate---glycerone phosphotransferase subunit DhaK [EC:2.7.1.121]	09100 Metabolism	09103 Lipid metabolism	00561 Glycerolipid metabolism [PATH:ko00561]
mRNA_6469	K05879	dhaL; phosphoenolpyruvate---glycerone phosphotransferase subunit DhaL [EC:2.7.1.121]	09100 Metabolism	09103 Lipid metabolism	00561 Glycerolipid metabolism [PATH:ko00561]
mRNA_6470	K05881	dhaM; phosphoenolpyruvate---glycerone phosphotransferase subunit DhaM [EC:2.7.1.121]	09100 Metabolism	09103 Lipid metabolism	00561 Glycerolipid metabolism [PATH:ko00561]
mRNA_1871	K00864	glpK, GK; glycerol kinase [EC:2.7.1.30]	09100 Metabolism	09103 Lipid metabolism	00561 Glycerolipid metabolism [PATH:ko00561]
mRNA_7595	K00864	glpK, GK; glycerol kinase [EC:2.7.1.30]	09100 Metabolism	09103 Lipid metabolism	00561 Glycerolipid metabolism [PATH:ko00561]
mRNA_4696	K00629	GPAT1_2; glycerol-3-phosphate O-acyltransferase 1/2 [EC:2.3.1.15]	09100 Metabolism	09103 Lipid metabolism	00561 Glycerolipid metabolism [PATH:ko00561]
mRNA_14647	K13507	GAT; glycerol-3-phosphate O-acyltransferase / dihydroxyacetone phosphate acyltransferase [EC:2.3.1.15 2.3.1.42]	09100 Metabolism	09103 Lipid metabolism	00561 Glycerolipid metabolism [PATH:ko00561]
mRNA_18157	K13507	GAT; glycerol-3-phosphate O-acyltransferase / dihydroxyacetone phosphate acyltransferase [EC:2.3.1.15 2.3.1.42]	09100 Metabolism	09103 Lipid metabolism	00561 Glycerolipid metabolism [PATH:ko00561]
mRNA_7529	K00631	plsB; glycerol-3-phosphate O-acyltransferase [EC:2.3.1.15]	09100 Metabolism	09103 Lipid metabolism	00561 Glycerolipid metabolism [PATH:ko00561]
mRNA_1434	K08591	plsY; acyl phosphate:glycerol-3-phosphate acyltransferase [EC:2.3.1.275]	09100 Metabolism	09103 Lipid metabolism	00561 Glycerolipid metabolism [PATH:ko00561]
mRNA_3966	K00655	plsC; 1-acyl-sn-glycerol-3-phosphate acyltransferase [EC:2.3.1.51]	09100 Metabolism	09103 Lipid metabolism	00561 Glycerolipid metabolism [PATH:ko00561]
mRNA_1413	K00655	plsC; 1-acyl-sn-glycerol-3-phosphate acyltransferase [EC:2.3.1.51]	09100 Metabolism	09103 Lipid metabolism	00561 Glycerolipid metabolism [PATH:ko00561]
mRNA_14164	K13513	LCLAT1, AGPAT8; lysocardiolipin and lysophospholipid acyltransferase [EC:2.3.1.- 2.3.1.51]	09100 Metabolism	09103 Lipid metabolism	00561 Glycerolipid metabolism [PATH:ko00561]
mRNA_11941	K13519	LPT1, ALE1; lysophospholipid acyltransferase [EC:2.3.1.51 2.3.1.23 2.3.1.-]	09100 Metabolism	09103 Lipid metabolism	00561 Glycerolipid metabolism [PATH:ko00561]
mRNA_9450	K15728	LPIN; phosphatidate phosphatase LPIN [EC:3.1.3.4]	09100 Metabolism	09103 Lipid metabolism	00561 Glycerolipid metabolism [PATH:ko00561]
mRNA_16854	K18693	DPP1, DPPL, PLPP4_5; diacylglycerol diphosphate phosphatase / phosphatidate phosphatase [EC:3.1.3.81 3.1.3.4]	09100 Metabolism	09103 Lipid metabolism	00561 Glycerolipid metabolism [PATH:ko00561]
mRNA_15418	K00901	dgkA, DGK; diacylglycerol kinase (ATP) [EC:2.7.1.107]	09100 Metabolism	09103 Lipid metabolism	00561 Glycerolipid metabolism [PATH:ko00561]
mRNA_11777	K00901	dgkA, DGK; diacylglycerol kinase (ATP) [EC:2.7.1.107]	09100 Metabolism	09103 Lipid metabolism	00561 Glycerolipid metabolism [PATH:ko00561]
mRNA_17740	K00901	dgkA, DGK; diacylglycerol kinase (ATP) [EC:2.7.1.107]	09100 Metabolism	09103 Lipid metabolism	00561 Glycerolipid metabolism [PATH:ko00561]
mRNA_15270	K00901	dgkA, DGK; diacylglycerol kinase (ATP) [EC:2.7.1.107]	09100 Metabolism	09103 Lipid metabolism	00561 Glycerolipid metabolism [PATH:ko00561]
mRNA_7528	K00901	dgkA, DGK; diacylglycerol kinase (ATP) [EC:2.7.1.107]	09100 Metabolism	09103 Lipid metabolism	00561 Glycerolipid metabolism [PATH:ko00561]
mRNA_12647	K07029	dagK; diacylglycerol kinase (ATP) [EC:2.7.1.107]	09100 Metabolism	09103 Lipid metabolism	00561 Glycerolipid metabolism [PATH:ko00561]
mRNA_13339	K11155	DGAT1; diacylglycerol O-acyltransferase 1 [EC:2.3.1.20 2.3.1.75 2.3.1.76]	09100 Metabolism	09103 Lipid metabolism	00561 Glycerolipid metabolism [PATH:ko00561]
mRNA_9481	K22848	DGAT2; diacylglycerol O-acyltransferase 2, plant [EC:2.3.1.20]	09100 Metabolism	09103 Lipid metabolism	00561 Glycerolipid metabolism [PATH:ko00561]
mRNA_16255	K00635	tgs, wax-dgat; diacylglycerol O-acyltransferase / wax synthase [EC:2.3.1.20 2.3.1.75]	09100 Metabolism	09103 Lipid metabolism	00561 Glycerolipid metabolism [PATH:ko00561]
mRNA_16254	K00635	tgs, wax-dgat; diacylglycerol O-acyltransferase / wax synthase [EC:2.3.1.20 2.3.1.75]	09100 Metabolism	09103 Lipid metabolism	00561 Glycerolipid metabolism [PATH:ko00561]
mRNA_12881	K00679	E2.3.1.158; phospholipid:diacylglycerol acyltransferase [EC:2.3.1.158]	09100 Metabolism	09103 Lipid metabolism	00561 Glycerolipid metabolism [PATH:ko00561]
mRNA_16750	K01046	lip, TGL2; triacylglycerol lipase [EC:3.1.1.3]	09100 Metabolism	09103 Lipid metabolism	00561 Glycerolipid metabolism [PATH:ko00561]
mRNA_15476	K14674	TGL4; TAG lipase / steryl ester hydrolase / phospholipase A2 / LPA acyltransferase [EC:3.1.1.3 3.1.1.13 3.1.1.4 2.3.1.51]	09100 Metabolism	09103 Lipid metabolism	00561 Glycerolipid metabolism [PATH:ko00561]
mRNA_7	K01054	MGLL; acylglycerol lipase [EC:3.1.1.23]	09100 Metabolism	09103 Lipid metabolism	00561 Glycerolipid metabolism [PATH:ko00561]
mRNA_20306	K14457	MOGAT2, MGAT2; 2-acylglycerol O-acyltransferase 2 [EC:2.3.1.22]	09100 Metabolism	09103 Lipid metabolism	00561 Glycerolipid metabolism [PATH:ko00561]
mRNA_7456	K07406	melA; alpha-galactosidase [EC:3.2.1.22]	09100 Metabolism	09103 Lipid metabolism	00561 Glycerolipid metabolism [PATH:ko00561]
mRNA_20115	K07407	E3.2.1.22B, galA, rafA; alpha-galactosidase [EC:3.2.1.22]	09100 Metabolism	09103 Lipid metabolism	00561 Glycerolipid metabolism [PATH:ko00561]
mRNA_14731	K00006	GPD1; glycerol-3-phosphate dehydrogenase (NAD+) [EC:1.1.1.8]	09100 Metabolism	09103 Lipid metabolism	00564 Glycerophospholipid metabolism [PATH:ko00564]
mRNA_14252	K00006	GPD1; glycerol-3-phosphate dehydrogenase (NAD+) [EC:1.1.1.8]	09100 Metabolism	09103 Lipid metabolism	00564 Glycerophospholipid metabolism [PATH:ko00564]
mRNA_12426	K00006	GPD1; glycerol-3-phosphate dehydrogenase (NAD+) [EC:1.1.1.8]	09100 Metabolism	09103 Lipid metabolism	00564 Glycerophospholipid metabolism [PATH:ko00564]
mRNA_1854	K00057	gpsA; glycerol-3-phosphate dehydrogenase (NAD(P)+) [EC:1.1.1.94]	09100 Metabolism	09103 Lipid metabolism	00564 Glycerophospholipid metabolism [PATH:ko00564]
mRNA_3596	K00057	gpsA; glycerol-3-phosphate dehydrogenase (NAD(P)+) [EC:1.1.1.94]	09100 Metabolism	09103 Lipid metabolism	00564 Glycerophospholipid metabolism [PATH:ko00564]
mRNA_16444	K00111	glpA, glpD; glycerol-3-phosphate dehydrogenase [EC:1.1.5.3]	09100 Metabolism	09103 Lipid metabolism	00564 Glycerophospholipid metabolism [PATH:ko00564]
mRNA_3720	K00111	glpA, glpD; glycerol-3-phosphate dehydrogenase [EC:1.1.5.3]	09100 Metabolism	09103 Lipid metabolism	00564 Glycerophospholipid metabolism [PATH:ko00564]
mRNA_2114	K00111	glpA, glpD; glycerol-3-phosphate dehydrogenase [EC:1.1.5.3]	09100 Metabolism	09103 Lipid metabolism	00564 Glycerophospholipid metabolism [PATH:ko00564]
mRNA_5838	K00111	glpA, glpD; glycerol-3-phosphate dehydrogenase [EC:1.1.5.3]	09100 Metabolism	09103 Lipid metabolism	00564 Glycerophospholipid metabolism [PATH:ko00564]
mRNA_4696	K00629	GPAT1_2; glycerol-3-phosphate O-acyltransferase 1/2 [EC:2.3.1.15]	09100 Metabolism	09103 Lipid metabolism	00564 Glycerophospholipid metabolism [PATH:ko00564]
mRNA_14647	K13507	GAT; glycerol-3-phosphate O-acyltransferase / dihydroxyacetone phosphate acyltransferase [EC:2.3.1.15 2.3.1.42]	09100 Metabolism	09103 Lipid metabolism	00564 Glycerophospholipid metabolism [PATH:ko00564]
mRNA_18157	K13507	GAT; glycerol-3-phosphate O-acyltransferase / dihydroxyacetone phosphate acyltransferase [EC:2.3.1.15 2.3.1.42]	09100 Metabolism	09103 Lipid metabolism	00564 Glycerophospholipid metabolism [PATH:ko00564]
mRNA_7529	K00631	plsB; glycerol-3-phosphate O-acyltransferase [EC:2.3.1.15]	09100 Metabolism	09103 Lipid metabolism	00564 Glycerophospholipid metabolism [PATH:ko00564]
mRNA_1434	K08591	plsY; acyl phosphate:glycerol-3-phosphate acyltransferase [EC:2.3.1.275]	09100 Metabolism	09103 Lipid metabolism	00564 Glycerophospholipid metabolism [PATH:ko00564]
mRNA_3966	K00655	plsC; 1-acyl-sn-glycerol-3-phosphate acyltransferase [EC:2.3.1.51]	09100 Metabolism	09103 Lipid metabolism	00564 Glycerophospholipid metabolism [PATH:ko00564]
mRNA_1413	K00655	plsC; 1-acyl-sn-glycerol-3-phosphate acyltransferase [EC:2.3.1.51]	09100 Metabolism	09103 Lipid metabolism	00564 Glycerophospholipid metabolism [PATH:ko00564]
mRNA_14164	K13513	LCLAT1, AGPAT8; lysocardiolipin and lysophospholipid acyltransferase [EC:2.3.1.- 2.3.1.51]	09100 Metabolism	09103 Lipid metabolism	00564 Glycerophospholipid metabolism [PATH:ko00564]
mRNA_11941	K13519	LPT1, ALE1; lysophospholipid acyltransferase [EC:2.3.1.51 2.3.1.23 2.3.1.-]	09100 Metabolism	09103 Lipid metabolism	00564 Glycerophospholipid metabolism [PATH:ko00564]
mRNA_15476	K14674	TGL4; TAG lipase / steryl ester hydrolase / phospholipase A2 / LPA acyltransferase [EC:3.1.1.3 3.1.1.13 3.1.1.4 2.3.1.51]	09100 Metabolism	09103 Lipid metabolism	00564 Glycerophospholipid metabolism [PATH:ko00564]
mRNA_5641	K01517	ADPRM; manganese-dependent ADP-ribose/CDP-alcohol diphosphatase [EC:3.6.1.13 3.6.1.16 3.6.1.53]	09100 Metabolism	09103 Lipid metabolism	00564 Glycerophospholipid metabolism [PATH:ko00564]
mRNA_9450	K15728	LPIN; phosphatidate phosphatase LPIN [EC:3.1.3.4]	09100 Metabolism	09103 Lipid metabolism	00564 Glycerophospholipid metabolism [PATH:ko00564]
mRNA_16854	K18693	DPP1, DPPL, PLPP4_5; diacylglycerol diphosphate phosphatase / phosphatidate phosphatase [EC:3.1.3.81 3.1.3.4]	09100 Metabolism	09103 Lipid metabolism	00564 Glycerophospholipid metabolism [PATH:ko00564]
mRNA_15418	K00901	dgkA, DGK; diacylglycerol kinase (ATP) [EC:2.7.1.107]	09100 Metabolism	09103 Lipid metabolism	00564 Glycerophospholipid metabolism [PATH:ko00564]
mRNA_11777	K00901	dgkA, DGK; diacylglycerol kinase (ATP) [EC:2.7.1.107]	09100 Metabolism	09103 Lipid metabolism	00564 Glycerophospholipid metabolism [PATH:ko00564]
mRNA_17740	K00901	dgkA, DGK; diacylglycerol kinase (ATP) [EC:2.7.1.107]	09100 Metabolism	09103 Lipid metabolism	00564 Glycerophospholipid metabolism [PATH:ko00564]
mRNA_15270	K00901	dgkA, DGK; diacylglycerol kinase (ATP) [EC:2.7.1.107]	09100 Metabolism	09103 Lipid metabolism	00564 Glycerophospholipid metabolism [PATH:ko00564]
mRNA_7528	K00901	dgkA, DGK; diacylglycerol kinase (ATP) [EC:2.7.1.107]	09100 Metabolism	09103 Lipid metabolism	00564 Glycerophospholipid metabolism [PATH:ko00564]
mRNA_12647	K07029	dagK; diacylglycerol kinase (ATP) [EC:2.7.1.107]	09100 Metabolism	09103 Lipid metabolism	00564 Glycerophospholipid metabolism [PATH:ko00564]
mRNA_15034	K00994	CHPT1, CPT1; diacylglycerol cholinephosphotransferase [EC:2.7.8.2]	09100 Metabolism	09103 Lipid metabolism	00564 Glycerophospholipid metabolism [PATH:ko00564]
mRNA_8026	K13644	CEPT1; choline/ethanolamine phosphotransferase [EC:2.7.8.1 2.7.8.2]	09100 Metabolism	09103 Lipid metabolism	00564 Glycerophospholipid metabolism [PATH:ko00564]
mRNA_12572	K01114	plc; phospholipase C [EC:3.1.4.3]	09100 Metabolism	09103 Lipid metabolism	00564 Glycerophospholipid metabolism [PATH:ko00564]
mRNA_18963	K01114	plc; phospholipase C [EC:3.1.4.3]	09100 Metabolism	09103 Lipid metabolism	00564 Glycerophospholipid metabolism [PATH:ko00564]
mRNA_11567	K01115	PLD1_2; phospholipase D1/2 [EC:3.1.4.4]	09100 Metabolism	09103 Lipid metabolism	00564 Glycerophospholipid metabolism [PATH:ko00564]
mRNA_10673	K01115	PLD1_2; phospholipase D1/2 [EC:3.1.4.4]	09100 Metabolism	09103 Lipid metabolism	00564 Glycerophospholipid metabolism [PATH:ko00564]
mRNA_615	K00650	LCAT; lecithin-cholesterol acyltransferase [EC:2.3.1.43]	09100 Metabolism	09103 Lipid metabolism	00564 Glycerophospholipid metabolism [PATH:ko00564]
mRNA_2711	K01047	PLA2G, SPLA2; secretory phospholipase A2 [EC:3.1.1.4]	09100 Metabolism	09103 Lipid metabolism	00564 Glycerophospholipid metabolism [PATH:ko00564]
mRNA_1576	K14621	PLB1, PLB; phospholipase B1, membrane-associated [EC:3.1.1.4 3.1.1.5]	09100 Metabolism	09103 Lipid metabolism	00564 Glycerophospholipid metabolism [PATH:ko00564]
mRNA_17975	K13510	LPCAT1_2; lysophosphatidylcholine acyltransferase / lyso-PAF acetyltransferase [EC:2.3.1.23 2.3.1.67]	09100 Metabolism	09103 Lipid metabolism	00564 Glycerophospholipid metabolism [PATH:ko00564]
mRNA_5525	K13510	LPCAT1_2; lysophosphatidylcholine acyltransferase / lyso-PAF acetyltransferase [EC:2.3.1.23 2.3.1.67]	09100 Metabolism	09103 Lipid metabolism	00564 Glycerophospholipid metabolism [PATH:ko00564]
mRNA_16317	K13510	LPCAT1_2; lysophosphatidylcholine acyltransferase / lyso-PAF acetyltransferase [EC:2.3.1.23 2.3.1.67]	09100 Metabolism	09103 Lipid metabolism	00564 Glycerophospholipid metabolism [PATH:ko00564]
mRNA_15216	K22389	LCAT3; phospholipase A1 [EC:3.1.1.32]	09100 Metabolism	09103 Lipid metabolism	00564 Glycerophospholipid metabolism [PATH:ko00564]
mRNA_614	K06129	LYPLA3; lysophospholipase III [EC:3.1.1.5]	09100 Metabolism	09103 Lipid metabolism	00564 Glycerophospholipid metabolism [PATH:ko00564]
mRNA_20143	K06130	LYPLA2; lysophospholipase II [EC:3.1.1.5]	09100 Metabolism	09103 Lipid metabolism	00564 Glycerophospholipid metabolism [PATH:ko00564]
mRNA_19489	K06130	LYPLA2; lysophospholipase II [EC:3.1.1.5]	09100 Metabolism	09103 Lipid metabolism	00564 Glycerophospholipid metabolism [PATH:ko00564]
mRNA_235	K01048	pldB; lysophospholipase [EC:3.1.1.5]	09100 Metabolism	09103 Lipid metabolism	00564 Glycerophospholipid metabolism [PATH:ko00564]
mRNA_7677	K01048	pldB; lysophospholipase [EC:3.1.1.5]	09100 Metabolism	09103 Lipid metabolism	00564 Glycerophospholipid metabolism [PATH:ko00564]
mRNA_13546	K01048	pldB; lysophospholipase [EC:3.1.1.5]	09100 Metabolism	09103 Lipid metabolism	00564 Glycerophospholipid metabolism [PATH:ko00564]
mRNA_9053	K18696	GDE1; glycerophosphodiester phosphodiesterase [EC:3.1.4.46]	09100 Metabolism	09103 Lipid metabolism	00564 Glycerophospholipid metabolism [PATH:ko00564]
mRNA_9940	K01126	E3.1.4.46, glpQ, ugpQ; glycerophosphoryl diester phosphodiesterase [EC:3.1.4.46]	09100 Metabolism	09103 Lipid metabolism	00564 Glycerophospholipid metabolism [PATH:ko00564]
mRNA_11907	K01126	E3.1.4.46, glpQ, ugpQ; glycerophosphoryl diester phosphodiesterase [EC:3.1.4.46]	09100 Metabolism	09103 Lipid metabolism	00564 Glycerophospholipid metabolism [PATH:ko00564]
mRNA_234	K01126	E3.1.4.46, glpQ, ugpQ; glycerophosphoryl diester phosphodiesterase [EC:3.1.4.46]	09100 Metabolism	09103 Lipid metabolism	00564 Glycerophospholipid metabolism [PATH:ko00564]
mRNA_13581	K01126	E3.1.4.46, glpQ, ugpQ; glycerophosphoryl diester phosphodiesterase [EC:3.1.4.46]	09100 Metabolism	09103 Lipid metabolism	00564 Glycerophospholipid metabolism [PATH:ko00564]
mRNA_5840	K01126	E3.1.4.46, glpQ, ugpQ; glycerophosphoryl diester phosphodiesterase [EC:3.1.4.46]	09100 Metabolism	09103 Lipid metabolism	00564 Glycerophospholipid metabolism [PATH:ko00564]
mRNA_2040	K01049	ACHE; acetylcholinesterase [EC:3.1.1.7]	09100 Metabolism	09103 Lipid metabolism	00564 Glycerophospholipid metabolism [PATH:ko00564]
mRNA_5038	K01049	ACHE; acetylcholinesterase [EC:3.1.1.7]	09100 Metabolism	09103 Lipid metabolism	00564 Glycerophospholipid metabolism [PATH:ko00564]
mRNA_15843	K01049	ACHE; acetylcholinesterase [EC:3.1.1.7]	09100 Metabolism	09103 Lipid metabolism	00564 Glycerophospholipid metabolism [PATH:ko00564]
mRNA_18134	K00993	EPT1; ethanolaminephosphotransferase [EC:2.7.8.1]	09100 Metabolism	09103 Lipid metabolism	00564 Glycerophospholipid metabolism [PATH:ko00564]
mRNA_17802	K00993	EPT1; ethanolaminephosphotransferase [EC:2.7.8.1]	09100 Metabolism	09103 Lipid metabolism	00564 Glycerophospholipid metabolism [PATH:ko00564]
mRNA_11276	K05939	aas; acyl-[acyl-carrier-protein]-phospholipid O-acyltransferase / long-chain-fatty-acid--[acyl-carrier-protein] ligase [EC:2.3.1.40 6.2.1.20]	09100 Metabolism	09103 Lipid metabolism	00564 Glycerophospholipid metabolism [PATH:ko00564]
mRNA_4129	K05939	aas; acyl-[acyl-carrier-protein]-phospholipid O-acyltransferase / long-chain-fatty-acid--[acyl-carrier-protein] ligase [EC:2.3.1.40 6.2.1.20]	09100 Metabolism	09103 Lipid metabolism	00564 Glycerophospholipid metabolism [PATH:ko00564]
mRNA_4621	K00894	ETNK, EKI; ethanolamine kinase [EC:2.7.1.82]	09100 Metabolism	09103 Lipid metabolism	00564 Glycerophospholipid metabolism [PATH:ko00564]
mRNA_4573	K00967	PCYT2; ethanolamine-phosphate cytidylyltransferase [EC:2.7.7.14]	09100 Metabolism	09103 Lipid metabolism	00564 Glycerophospholipid metabolism [PATH:ko00564]
mRNA_10681	K00967	PCYT2; ethanolamine-phosphate cytidylyltransferase [EC:2.7.7.14]	09100 Metabolism	09103 Lipid metabolism	00564 Glycerophospholipid metabolism [PATH:ko00564]
mRNA_4363	K03735	eutB; ethanolamine ammonia-lyase large subunit [EC:4.3.1.7]	09100 Metabolism	09103 Lipid metabolism	00564 Glycerophospholipid metabolism [PATH:ko00564]
mRNA_4364	K03736	eutC; ethanolamine ammonia-lyase small subunit [EC:4.3.1.7]	09100 Metabolism	09103 Lipid metabolism	00564 Glycerophospholipid metabolism [PATH:ko00564]
mRNA_2230	K14286	AGXT2L1, ETNPPL; ethanolamine-phosphate phospho-lyase [EC:4.2.3.2]	09100 Metabolism	09103 Lipid metabolism	00564 Glycerophospholipid metabolism [PATH:ko00564]
mRNA_1688	K00551	PEMT; phosphatidylethanolamine/phosphatidyl-N-methylethanolamine N-methyltransferase [EC:2.1.1.17 2.1.1.71]	09100 Metabolism	09103 Lipid metabolism	00564 Glycerophospholipid metabolism [PATH:ko00564]
mRNA_16671	K16369	CHO2; phosphatidylethanolamine N-methyltransferase [EC:2.1.1.17]	09100 Metabolism	09103 Lipid metabolism	00564 Glycerophospholipid metabolism [PATH:ko00564]
mRNA_1965	K01521	cdh; CDP-diacylglycerol pyrophosphatase [EC:3.6.1.26]	09100 Metabolism	09103 Lipid metabolism	00564 Glycerophospholipid metabolism [PATH:ko00564]
mRNA_7603	K01521	cdh; CDP-diacylglycerol pyrophosphatase [EC:3.6.1.26]	09100 Metabolism	09103 Lipid metabolism	00564 Glycerophospholipid metabolism [PATH:ko00564]
mRNA_4273	K00998	pssA; CDP-diacylglycerol---serine O-phosphatidyltransferase [EC:2.7.8.8]	09100 Metabolism	09103 Lipid metabolism	00564 Glycerophospholipid metabolism [PATH:ko00564]
mRNA_15646	K17103	CHO1, pssA; CDP-diacylglycerol---serine O-phosphatidyltransferase [EC:2.7.8.8]	09100 Metabolism	09103 Lipid metabolism	00564 Glycerophospholipid metabolism [PATH:ko00564]
mRNA_16430	K08730	PTDSS2; phosphatidylserine synthase 2 [EC:2.7.8.29]	09100 Metabolism	09103 Lipid metabolism	00564 Glycerophospholipid metabolism [PATH:ko00564]
mRNA_5594	K01613	psd, PISD; phosphatidylserine decarboxylase [EC:4.1.1.65]	09100 Metabolism	09103 Lipid metabolism	00564 Glycerophospholipid metabolism [PATH:ko00564]
mRNA_10679	K01613	psd, PISD; phosphatidylserine decarboxylase [EC:4.1.1.65]	09100 Metabolism	09103 Lipid metabolism	00564 Glycerophospholipid metabolism [PATH:ko00564]
mRNA_970	K01613	psd, PISD; phosphatidylserine decarboxylase [EC:4.1.1.65]	09100 Metabolism	09103 Lipid metabolism	00564 Glycerophospholipid metabolism [PATH:ko00564]
mRNA_19073	K01613	psd, PISD; phosphatidylserine decarboxylase [EC:4.1.1.65]	09100 Metabolism	09103 Lipid metabolism	00564 Glycerophospholipid metabolism [PATH:ko00564]
mRNA_6071	K00995	pgsA, PGS1; CDP-diacylglycerol---glycerol-3-phosphate 3-phosphatidyltransferase [EC:2.7.8.5]	09100 Metabolism	09103 Lipid metabolism	00564 Glycerophospholipid metabolism [PATH:ko00564]
mRNA_2211	K00995	pgsA, PGS1; CDP-diacylglycerol---glycerol-3-phosphate 3-phosphatidyltransferase [EC:2.7.8.5]	09100 Metabolism	09103 Lipid metabolism	00564 Glycerophospholipid metabolism [PATH:ko00564]
mRNA_18771	K00995	pgsA, PGS1; CDP-diacylglycerol---glycerol-3-phosphate 3-phosphatidyltransferase [EC:2.7.8.5]	09100 Metabolism	09103 Lipid metabolism	00564 Glycerophospholipid metabolism [PATH:ko00564]
mRNA_5366	K01094	GEP4; phosphatidylglycerophosphatase GEP4 [EC:3.1.3.27]	09100 Metabolism	09103 Lipid metabolism	00564 Glycerophospholipid metabolism [PATH:ko00564]
mRNA_7003	K01095	pgpA; phosphatidylglycerophosphatase A [EC:3.1.3.27]	09100 Metabolism	09103 Lipid metabolism	00564 Glycerophospholipid metabolism [PATH:ko00564]
mRNA_20039	K01096	pgpB; phosphatidylglycerophosphatase B [EC:3.1.3.27 3.1.3.81 3.1.3.4 3.6.1.27]	09100 Metabolism	09103 Lipid metabolism	00564 Glycerophospholipid metabolism [PATH:ko00564]
mRNA_4293	K18697	pgpC; phosphatidylglycerophosphatase C [EC:3.1.3.27]	09100 Metabolism	09103 Lipid metabolism	00564 Glycerophospholipid metabolism [PATH:ko00564]
mRNA_6436	K06131	clsA_B; cardiolipin synthase A/B [EC:2.7.8.-]	09100 Metabolism	09103 Lipid metabolism	00564 Glycerophospholipid metabolism [PATH:ko00564]
mRNA_11642	K06131	clsA_B; cardiolipin synthase A/B [EC:2.7.8.-]	09100 Metabolism	09103 Lipid metabolism	00564 Glycerophospholipid metabolism [PATH:ko00564]
mRNA_6793	K06131	clsA_B; cardiolipin synthase A/B [EC:2.7.8.-]	09100 Metabolism	09103 Lipid metabolism	00564 Glycerophospholipid metabolism [PATH:ko00564]
mRNA_5322	K06132	clsC; cardiolipin synthase C [EC:2.7.8.-]	09100 Metabolism	09103 Lipid metabolism	00564 Glycerophospholipid metabolism [PATH:ko00564]
mRNA_6595	K06132	clsC; cardiolipin synthase C [EC:2.7.8.-]	09100 Metabolism	09103 Lipid metabolism	00564 Glycerophospholipid metabolism [PATH:ko00564]
mRNA_13796	K08744	CRLS; cardiolipin synthase (CMP-forming) [EC:2.7.8.41]	09100 Metabolism	09103 Lipid metabolism	00564 Glycerophospholipid metabolism [PATH:ko00564]
mRNA_14655	K00999	CDIPT; CDP-diacylglycerol--inositol 3-phosphatidyltransferase [EC:2.7.8.11]	09100 Metabolism	09103 Lipid metabolism	00564 Glycerophospholipid metabolism [PATH:ko00564]
mRNA_14897	K00803	AGPS, agpS; alkyldihydroxyacetonephosphate synthase [EC:2.5.1.26]	09100 Metabolism	09103 Lipid metabolism	00565 Ether lipid metabolism [PATH:ko00565]
mRNA_8905	K00803	AGPS, agpS; alkyldihydroxyacetonephosphate synthase [EC:2.5.1.26]	09100 Metabolism	09103 Lipid metabolism	00565 Ether lipid metabolism [PATH:ko00565]
mRNA_18134	K00993	EPT1; ethanolaminephosphotransferase [EC:2.7.8.1]	09100 Metabolism	09103 Lipid metabolism	00565 Ether lipid metabolism [PATH:ko00565]
mRNA_17802	K00993	EPT1; ethanolaminephosphotransferase [EC:2.7.8.1]	09100 Metabolism	09103 Lipid metabolism	00565 Ether lipid metabolism [PATH:ko00565]
mRNA_15034	K00994	CHPT1, CPT1; diacylglycerol cholinephosphotransferase [EC:2.7.8.2]	09100 Metabolism	09103 Lipid metabolism	00565 Ether lipid metabolism [PATH:ko00565]
mRNA_8026	K13644	CEPT1; choline/ethanolamine phosphotransferase [EC:2.7.8.1 2.7.8.2]	09100 Metabolism	09103 Lipid metabolism	00565 Ether lipid metabolism [PATH:ko00565]
mRNA_8345	K20656	TMEM189; plasmanylethanolamine desaturase [EC:1.14.19.77]	09100 Metabolism	09103 Lipid metabolism	00565 Ether lipid metabolism [PATH:ko00565]
mRNA_2711	K01047	PLA2G, SPLA2; secretory phospholipase A2 [EC:3.1.1.4]	09100 Metabolism	09103 Lipid metabolism	00565 Ether lipid metabolism [PATH:ko00565]
mRNA_1576	K14621	PLB1, PLB; phospholipase B1, membrane-associated [EC:3.1.1.4 3.1.1.5]	09100 Metabolism	09103 Lipid metabolism	00565 Ether lipid metabolism [PATH:ko00565]
mRNA_15476	K14674	TGL4; TAG lipase / steryl ester hydrolase / phospholipase A2 / LPA acyltransferase [EC:3.1.1.3 3.1.1.13 3.1.1.4 2.3.1.51]	09100 Metabolism	09103 Lipid metabolism	00565 Ether lipid metabolism [PATH:ko00565]
mRNA_12572	K01114	plc; phospholipase C [EC:3.1.4.3]	09100 Metabolism	09103 Lipid metabolism	00565 Ether lipid metabolism [PATH:ko00565]
mRNA_18963	K01114	plc; phospholipase C [EC:3.1.4.3]	09100 Metabolism	09103 Lipid metabolism	00565 Ether lipid metabolism [PATH:ko00565]
mRNA_11567	K01115	PLD1_2; phospholipase D1/2 [EC:3.1.4.4]	09100 Metabolism	09103 Lipid metabolism	00565 Ether lipid metabolism [PATH:ko00565]
mRNA_10673	K01115	PLD1_2; phospholipase D1/2 [EC:3.1.4.4]	09100 Metabolism	09103 Lipid metabolism	00565 Ether lipid metabolism [PATH:ko00565]
mRNA_17975	K13510	LPCAT1_2; lysophosphatidylcholine acyltransferase / lyso-PAF acetyltransferase [EC:2.3.1.23 2.3.1.67]	09100 Metabolism	09103 Lipid metabolism	00565 Ether lipid metabolism [PATH:ko00565]
mRNA_5525	K13510	LPCAT1_2; lysophosphatidylcholine acyltransferase / lyso-PAF acetyltransferase [EC:2.3.1.23 2.3.1.67]	09100 Metabolism	09103 Lipid metabolism	00565 Ether lipid metabolism [PATH:ko00565]
mRNA_16317	K13510	LPCAT1_2; lysophosphatidylcholine acyltransferase / lyso-PAF acetyltransferase [EC:2.3.1.23 2.3.1.67]	09100 Metabolism	09103 Lipid metabolism	00565 Ether lipid metabolism [PATH:ko00565]
mRNA_11941	K13519	LPT1, ALE1; lysophospholipid acyltransferase [EC:2.3.1.51 2.3.1.23 2.3.1.-]	09100 Metabolism	09103 Lipid metabolism	00565 Ether lipid metabolism [PATH:ko00565]
mRNA_16165	K16794	PAFAH1B1, LIS1; platelet-activating factor acetylhydrolase IB subunit alpha	09100 Metabolism	09103 Lipid metabolism	00565 Ether lipid metabolism [PATH:ko00565]
mRNA_17122	K01062	PLA2G7, PAFAH; platelet-activating factor acetylhydrolase [EC:3.1.1.47]	09100 Metabolism	09103 Lipid metabolism	00565 Ether lipid metabolism [PATH:ko00565]
mRNA_373	K00654	SPT; serine palmitoyltransferase [EC:2.3.1.50]	09100 Metabolism	09103 Lipid metabolism	00600 Sphingolipid metabolism [PATH:ko00600]
mRNA_17398	K00654	SPT; serine palmitoyltransferase [EC:2.3.1.50]	09100 Metabolism	09103 Lipid metabolism	00600 Sphingolipid metabolism [PATH:ko00600]
mRNA_2209	K00654	SPT; serine palmitoyltransferase [EC:2.3.1.50]	09100 Metabolism	09103 Lipid metabolism	00600 Sphingolipid metabolism [PATH:ko00600]
mRNA_9551	K04708	KDSR; 3-dehydrosphinganine reductase [EC:1.1.1.102]	09100 Metabolism	09103 Lipid metabolism	00600 Sphingolipid metabolism [PATH:ko00600]
mRNA_12950	K04710	CERS1, LASS1; sphingoid base N-stearoyltransferase [EC:2.3.1.299]	09100 Metabolism	09103 Lipid metabolism	00600 Sphingolipid metabolism [PATH:ko00600]
mRNA_15609	K23727	CERS5_6, LASS5_6; sphingoid base N-palmitoyltransferase [EC:2.3.1.291]	09100 Metabolism	09103 Lipid metabolism	00600 Sphingolipid metabolism [PATH:ko00600]
mRNA_14781	K12348	ASAH1; acid ceramidase [EC:3.5.1.23]	09100 Metabolism	09103 Lipid metabolism	00600 Sphingolipid metabolism [PATH:ko00600]
mRNA_19186	K12349	ASAH2; neutral ceramidase [EC:3.5.1.23]	09100 Metabolism	09103 Lipid metabolism	00600 Sphingolipid metabolism [PATH:ko00600]
mRNA_15504	K04711	ACER3, YDC1; dihydroceramidase [EC:3.5.1.-]	09100 Metabolism	09103 Lipid metabolism	00600 Sphingolipid metabolism [PATH:ko00600]
mRNA_20158	K04713	SUR2; sphinganine C4-monooxygenase [EC:1.14.18.5]	09100 Metabolism	09103 Lipid metabolism	00600 Sphingolipid metabolism [PATH:ko00600]
mRNA_20237	K12350	SMPD1, ASM; sphingomyelin phosphodiesterase [EC:3.1.4.12]	09100 Metabolism	09103 Lipid metabolism	00600 Sphingolipid metabolism [PATH:ko00600]
mRNA_4649	K04716	SGPP1; sphingosine-1-phosphate phosphatase 1 [EC:3.1.3.-]	09100 Metabolism	09103 Lipid metabolism	00600 Sphingolipid metabolism [PATH:ko00600]
mRNA_13727	K04718	SPHK; sphingosine kinase [EC:2.7.1.91]	09100 Metabolism	09103 Lipid metabolism	00600 Sphingolipid metabolism [PATH:ko00600]
mRNA_18144	K04718	SPHK; sphingosine kinase [EC:2.7.1.91]	09100 Metabolism	09103 Lipid metabolism	00600 Sphingolipid metabolism [PATH:ko00600]
mRNA_19530	K01634	SGPL1, DPL1; sphinganine-1-phosphate aldolase [EC:4.1.2.27]	09100 Metabolism	09103 Lipid metabolism	00600 Sphingolipid metabolism [PATH:ko00600]
mRNA_18151	K01634	SGPL1, DPL1; sphinganine-1-phosphate aldolase [EC:4.1.2.27]	09100 Metabolism	09103 Lipid metabolism	00600 Sphingolipid metabolism [PATH:ko00600]
mRNA_7045	K01190	lacZ; beta-galactosidase [EC:3.2.1.23]	09100 Metabolism	09103 Lipid metabolism	00600 Sphingolipid metabolism [PATH:ko00600]
mRNA_18583	K12309	GLB1, ELNR1; beta-galactosidase [EC:3.2.1.23]	09100 Metabolism	09103 Lipid metabolism	00600 Sphingolipid metabolism [PATH:ko00600]
mRNA_7456	K07406	melA; alpha-galactosidase [EC:3.2.1.22]	09100 Metabolism	09103 Lipid metabolism	00600 Sphingolipid metabolism [PATH:ko00600]
mRNA_20115	K07407	E3.2.1.22B, galA, rafA; alpha-galactosidase [EC:3.2.1.22]	09100 Metabolism	09103 Lipid metabolism	00600 Sphingolipid metabolism [PATH:ko00600]
mRNA_5272	K12382	PSAP, SGP1; saposin	09100 Metabolism	09103 Lipid metabolism	00600 Sphingolipid metabolism [PATH:ko00600]
mRNA_19605	K12382	PSAP, SGP1; saposin	09100 Metabolism	09103 Lipid metabolism	00600 Sphingolipid metabolism [PATH:ko00600]
mRNA_2711	K01047	PLA2G, SPLA2; secretory phospholipase A2 [EC:3.1.1.4]	09100 Metabolism	09103 Lipid metabolism	00590 Arachidonic acid metabolism [PATH:ko00590]
mRNA_1576	K14621	PLB1, PLB; phospholipase B1, membrane-associated [EC:3.1.1.4 3.1.1.5]	09100 Metabolism	09103 Lipid metabolism	00590 Arachidonic acid metabolism [PATH:ko00590]
mRNA_15476	K14674	TGL4; TAG lipase / steryl ester hydrolase / phospholipase A2 / LPA acyltransferase [EC:3.1.1.3 3.1.1.13 3.1.1.4 2.3.1.51]	09100 Metabolism	09103 Lipid metabolism	00590 Arachidonic acid metabolism [PATH:ko00590]
mRNA_5033	K05309	PTGES2; microsomal prostaglandin-E synthase 2 [EC:5.3.99.3]	09100 Metabolism	09103 Lipid metabolism	00590 Arachidonic acid metabolism [PATH:ko00590]
mRNA_1186	K15730	PTGES3; cytosolic prostaglandin-E synthase [EC:5.3.99.3]	09100 Metabolism	09103 Lipid metabolism	00590 Arachidonic acid metabolism [PATH:ko00590]
mRNA_5417	K00079	CBR1; carbonyl reductase 1 [EC:1.1.1.184 1.1.1.189 1.1.1.197]	09100 Metabolism	09103 Lipid metabolism	00590 Arachidonic acid metabolism [PATH:ko00590]
mRNA_90	K01832	TBXAS1, CYP5A; thromboxane-A synthase [EC:5.3.99.5]	09100 Metabolism	09103 Lipid metabolism	00590 Arachidonic acid metabolism [PATH:ko00590]
mRNA_2075	K01832	TBXAS1, CYP5A; thromboxane-A synthase [EC:5.3.99.5]	09100 Metabolism	09103 Lipid metabolism	00590 Arachidonic acid metabolism [PATH:ko00590]
mRNA_14723	K01254	LTA4H; leukotriene-A4 hydrolase [EC:3.3.2.6]	09100 Metabolism	09103 Lipid metabolism	00590 Arachidonic acid metabolism [PATH:ko00590]
mRNA_13604	K01254	LTA4H; leukotriene-A4 hydrolase [EC:3.3.2.6]	09100 Metabolism	09103 Lipid metabolism	00590 Arachidonic acid metabolism [PATH:ko00590]
mRNA_11553	K18592	GGT1_5, CD224; gamma-glutamyltranspeptidase / glutathione hydrolase / leukotriene-C4 hydrolase [EC:2.3.2.2 3.4.19.13 3.4.19.14]	09100 Metabolism	09103 Lipid metabolism	00590 Arachidonic acid metabolism [PATH:ko00590]
mRNA_13410	K18592	GGT1_5, CD224; gamma-glutamyltranspeptidase / glutathione hydrolase / leukotriene-C4 hydrolase [EC:2.3.2.2 3.4.19.13 3.4.19.14]	09100 Metabolism	09103 Lipid metabolism	00590 Arachidonic acid metabolism [PATH:ko00590]
mRNA_17782	K00432	gpx, btuE, bsaA; glutathione peroxidase [EC:1.11.1.9]	09100 Metabolism	09103 Lipid metabolism	00590 Arachidonic acid metabolism [PATH:ko00590]
mRNA_17454	K00432	gpx, btuE, bsaA; glutathione peroxidase [EC:1.11.1.9]	09100 Metabolism	09103 Lipid metabolism	00590 Arachidonic acid metabolism [PATH:ko00590]
mRNA_5749	K00432	gpx, btuE, bsaA; glutathione peroxidase [EC:1.11.1.9]	09100 Metabolism	09103 Lipid metabolism	00590 Arachidonic acid metabolism [PATH:ko00590]
mRNA_87	K08726	EPHX2; soluble epoxide hydrolase / lipid-phosphate phosphatase [EC:3.3.2.10 3.1.3.76]	09100 Metabolism	09103 Lipid metabolism	00590 Arachidonic acid metabolism [PATH:ko00590]
mRNA_2711	K01047	PLA2G, SPLA2; secretory phospholipase A2 [EC:3.1.1.4]	09100 Metabolism	09103 Lipid metabolism	00591 Linoleic acid metabolism [PATH:ko00591]
mRNA_1576	K14621	PLB1, PLB; phospholipase B1, membrane-associated [EC:3.1.1.4 3.1.1.5]	09100 Metabolism	09103 Lipid metabolism	00591 Linoleic acid metabolism [PATH:ko00591]
mRNA_15476	K14674	TGL4; TAG lipase / steryl ester hydrolase / phospholipase A2 / LPA acyltransferase [EC:3.1.1.3 3.1.1.13 3.1.1.4 2.3.1.51]	09100 Metabolism	09103 Lipid metabolism	00591 Linoleic acid metabolism [PATH:ko00591]
mRNA_2076	K17689	CYP3A4; cytochrome P450 family 3 subfamily A4 [EC:1.14.13.32 1.14.14.55 1.14.14.56 1.14.14.57 1.14.14.73 1.14.14.-]	09100 Metabolism	09103 Lipid metabolism	00591 Linoleic acid metabolism [PATH:ko00591]
mRNA_2276	K00508	E1.14.19.3; linoleoyl-CoA desaturase [EC:1.14.19.3]	09100 Metabolism	09103 Lipid metabolism	00591 Linoleic acid metabolism [PATH:ko00591]
mRNA_2711	K01047	PLA2G, SPLA2; secretory phospholipase A2 [EC:3.1.1.4]	09100 Metabolism	09103 Lipid metabolism	00592 alpha-Linolenic acid metabolism [PATH:ko00592]
mRNA_1576	K14621	PLB1, PLB; phospholipase B1, membrane-associated [EC:3.1.1.4 3.1.1.5]	09100 Metabolism	09103 Lipid metabolism	00592 alpha-Linolenic acid metabolism [PATH:ko00592]
mRNA_15476	K14674	TGL4; TAG lipase / steryl ester hydrolase / phospholipase A2 / LPA acyltransferase [EC:3.1.1.3 3.1.1.13 3.1.1.4 2.3.1.51]	09100 Metabolism	09103 Lipid metabolism	00592 alpha-Linolenic acid metabolism [PATH:ko00592]
mRNA_15216	K22389	LCAT3; phospholipase A1 [EC:3.1.1.32]	09100 Metabolism	09103 Lipid metabolism	00592 alpha-Linolenic acid metabolism [PATH:ko00592]
mRNA_17534	K10226	FADS2; acyl-CoA 6-desaturase (Delta-6 desaturase) [EC:1.14.19.3]	09100 Metabolism	09103 Lipid metabolism	00592 alpha-Linolenic acid metabolism [PATH:ko00592]
mRNA_17429	K05894	OPR; 12-oxophytodienoic acid reductase [EC:1.3.1.42]	09100 Metabolism	09103 Lipid metabolism	00592 alpha-Linolenic acid metabolism [PATH:ko00592]
mRNA_3022	K00232	E1.3.3.6, ACOX1, ACOX3; acyl-CoA oxidase [EC:1.3.3.6]	09100 Metabolism	09103 Lipid metabolism	00592 alpha-Linolenic acid metabolism [PATH:ko00592]
mRNA_15477	K00232	E1.3.3.6, ACOX1, ACOX3; acyl-CoA oxidase [EC:1.3.3.6]	09100 Metabolism	09103 Lipid metabolism	00592 alpha-Linolenic acid metabolism [PATH:ko00592]
mRNA_12969	K00232	E1.3.3.6, ACOX1, ACOX3; acyl-CoA oxidase [EC:1.3.3.6]	09100 Metabolism	09103 Lipid metabolism	00592 alpha-Linolenic acid metabolism [PATH:ko00592]
mRNA_13237	K00232	E1.3.3.6, ACOX1, ACOX3; acyl-CoA oxidase [EC:1.3.3.6]	09100 Metabolism	09103 Lipid metabolism	00592 alpha-Linolenic acid metabolism [PATH:ko00592]
mRNA_20545	K00232	E1.3.3.6, ACOX1, ACOX3; acyl-CoA oxidase [EC:1.3.3.6]	09100 Metabolism	09103 Lipid metabolism	00592 alpha-Linolenic acid metabolism [PATH:ko00592]
mRNA_11982	K00232	E1.3.3.6, ACOX1, ACOX3; acyl-CoA oxidase [EC:1.3.3.6]	09100 Metabolism	09103 Lipid metabolism	00592 alpha-Linolenic acid metabolism [PATH:ko00592]
mRNA_5775	K00232	E1.3.3.6, ACOX1, ACOX3; acyl-CoA oxidase [EC:1.3.3.6]	09100 Metabolism	09103 Lipid metabolism	00592 alpha-Linolenic acid metabolism [PATH:ko00592]
mRNA_15496	K10527	MFP2; enoyl-CoA hydratase/3-hydroxyacyl-CoA dehydrogenase [EC:4.2.1.17 1.1.1.35 1.1.1.211]	09100 Metabolism	09103 Lipid metabolism	00592 alpha-Linolenic acid metabolism [PATH:ko00592]
mRNA_4414	K00632	fadA, fadI; acetyl-CoA acyltransferase [EC:2.3.1.16]	09100 Metabolism	09103 Lipid metabolism	00592 alpha-Linolenic acid metabolism [PATH:ko00592]
mRNA_7651	K00632	fadA, fadI; acetyl-CoA acyltransferase [EC:2.3.1.16]	09100 Metabolism	09103 Lipid metabolism	00592 alpha-Linolenic acid metabolism [PATH:ko00592]
mRNA_14426	K07513	ACAA1; acetyl-CoA acyltransferase 1 [EC:2.3.1.16]	09100 Metabolism	09103 Lipid metabolism	00592 alpha-Linolenic acid metabolism [PATH:ko00592]
mRNA_4987	K00224	CEQORH; chloroplastic oxoene reductase [EC:1.3.1.-]	09100 Metabolism	09103 Lipid metabolism	00592 alpha-Linolenic acid metabolism [PATH:ko00592]
mRNA_4825	K10249	ELOVL4; elongation of very long chain fatty acids protein 4 [EC:2.3.1.199]	09100 Metabolism	09103 Lipid metabolism	01040 Biosynthesis of unsaturated fatty acids [PATH:ko01040]
mRNA_10416	K10203	ELOVL6; elongation of very long chain fatty acids protein 6 [EC:2.3.1.199]	09100 Metabolism	09103 Lipid metabolism	01040 Biosynthesis of unsaturated fatty acids [PATH:ko01040]
[truncated: 20,946 more rows]

## Sheet: SK_2022b
ProteinID	KO	Description	Level1	Level2	Level3
mRNA_19840	K00845	glk; glucokinase [EC:2.7.1.2]	09100 Metabolism	09101 Carbohydrate metabolism	00010 Glycolysis / Gluconeogenesis [PATH:ko00010]
mRNA_16733	K00845	glk; glucokinase [EC:2.7.1.2]	09100 Metabolism	09101 Carbohydrate metabolism	00010 Glycolysis / Gluconeogenesis [PATH:ko00010]
mRNA_21655	K00845	glk; glucokinase [EC:2.7.1.2]	09100 Metabolism	09101 Carbohydrate metabolism	00010 Glycolysis / Gluconeogenesis [PATH:ko00010]
mRNA_4130	K25026	glk; glucokinase [EC:2.7.1.2]	09100 Metabolism	09101 Carbohydrate metabolism	00010 Glycolysis / Gluconeogenesis [PATH:ko00010]
mRNA_19034	K25026	glk; glucokinase [EC:2.7.1.2]	09100 Metabolism	09101 Carbohydrate metabolism	00010 Glycolysis / Gluconeogenesis [PATH:ko00010]
mRNA_14908	K25026	glk; glucokinase [EC:2.7.1.2]	09100 Metabolism	09101 Carbohydrate metabolism	00010 Glycolysis / Gluconeogenesis [PATH:ko00010]
mRNA_3619	K01810	GPI, pgi; glucose-6-phosphate isomerase [EC:5.3.1.9]	09100 Metabolism	09101 Carbohydrate metabolism	00010 Glycolysis / Gluconeogenesis [PATH:ko00010]
mRNA_5335	K01810	GPI, pgi; glucose-6-phosphate isomerase [EC:5.3.1.9]	09100 Metabolism	09101 Carbohydrate metabolism	00010 Glycolysis / Gluconeogenesis [PATH:ko00010]
mRNA_9610	K01810	GPI, pgi; glucose-6-phosphate isomerase [EC:5.3.1.9]	09100 Metabolism	09101 Carbohydrate metabolism	00010 Glycolysis / Gluconeogenesis [PATH:ko00010]
mRNA_21563	K01810	GPI, pgi; glucose-6-phosphate isomerase [EC:5.3.1.9]	09100 Metabolism	09101 Carbohydrate metabolism	00010 Glycolysis / Gluconeogenesis [PATH:ko00010]
mRNA_18850	K00850	pfkA, PFK; 6-phosphofructokinase 1 [EC:2.7.1.11]	09100 Metabolism	09101 Carbohydrate metabolism	00010 Glycolysis / Gluconeogenesis [PATH:ko00010]
mRNA_9300	K00850	pfkA, PFK; 6-phosphofructokinase 1 [EC:2.7.1.11]	09100 Metabolism	09101 Carbohydrate metabolism	00010 Glycolysis / Gluconeogenesis [PATH:ko00010]
mRNA_13618	K00850	pfkA, PFK; 6-phosphofructokinase 1 [EC:2.7.1.11]	09100 Metabolism	09101 Carbohydrate metabolism	00010 Glycolysis / Gluconeogenesis [PATH:ko00010]
mRNA_1683	K00850	pfkA, PFK; 6-phosphofructokinase 1 [EC:2.7.1.11]	09100 Metabolism	09101 Carbohydrate metabolism	00010 Glycolysis / Gluconeogenesis [PATH:ko00010]
mRNA_20270	K16370	pfkB; 6-phosphofructokinase 2 [EC:2.7.1.11]	09100 Metabolism	09101 Carbohydrate metabolism	00010 Glycolysis / Gluconeogenesis [PATH:ko00010]
mRNA_2201	K21071	pfk, pfp; ATP-dependent phosphofructokinase / diphosphate-dependent phosphofructokinase [EC:2.7.1.11 2.7.1.90]	09100 Metabolism	09101 Carbohydrate metabolism	00010 Glycolysis / Gluconeogenesis [PATH:ko00010]
mRNA_1958	K00895	pfp, PFP; diphosphate-dependent phosphofructokinase [EC:2.7.1.90]	09100 Metabolism	09101 Carbohydrate metabolism	00010 Glycolysis / Gluconeogenesis [PATH:ko00010]
mRNA_21409	K03841	FBP, fbp; fructose-1,6-bisphosphatase I [EC:3.1.3.11]	09100 Metabolism	09101 Carbohydrate metabolism	00010 Glycolysis / Gluconeogenesis [PATH:ko00010]
mRNA_15499	K03841	FBP, fbp; fructose-1,6-bisphosphatase I [EC:3.1.3.11]	09100 Metabolism	09101 Carbohydrate metabolism	00010 Glycolysis / Gluconeogenesis [PATH:ko00010]
mRNA_306	K03841	FBP, fbp; fructose-1,6-bisphosphatase I [EC:3.1.3.11]	09100 Metabolism	09101 Carbohydrate metabolism	00010 Glycolysis / Gluconeogenesis [PATH:ko00010]
mRNA_1691	K02446	glpX; fructose-1,6-bisphosphatase II [EC:3.1.3.11]	09100 Metabolism	09101 Carbohydrate metabolism	00010 Glycolysis / Gluconeogenesis [PATH:ko00010]
mRNA_18844	K02446	glpX; fructose-1,6-bisphosphatase II [EC:3.1.3.11]	09100 Metabolism	09101 Carbohydrate metabolism	00010 Glycolysis / Gluconeogenesis [PATH:ko00010]
mRNA_10695	K02446	glpX; fructose-1,6-bisphosphatase II [EC:3.1.3.11]	09100 Metabolism	09101 Carbohydrate metabolism	00010 Glycolysis / Gluconeogenesis [PATH:ko00010]
mRNA_10372	K01623	ALDO; fructose-bisphosphate aldolase, class I [EC:4.1.2.13]	09100 Metabolism	09101 Carbohydrate metabolism	00010 Glycolysis / Gluconeogenesis [PATH:ko00010]
mRNA_20027	K11645	fbaB; fructose-bisphosphate aldolase, class I [EC:4.1.2.13]	09100 Metabolism	09101 Carbohydrate metabolism	00010 Glycolysis / Gluconeogenesis [PATH:ko00010]
mRNA_176	K11645	fbaB; fructose-bisphosphate aldolase, class I [EC:4.1.2.13]	09100 Metabolism	09101 Carbohydrate metabolism	00010 Glycolysis / Gluconeogenesis [PATH:ko00010]
mRNA_509	K01624	FBA, fbaA; fructose-bisphosphate aldolase, class II [EC:4.1.2.13]	09100 Metabolism	09101 Carbohydrate metabolism	00010 Glycolysis / Gluconeogenesis [PATH:ko00010]
mRNA_19033	K01624	FBA, fbaA; fructose-bisphosphate aldolase, class II [EC:4.1.2.13]	09100 Metabolism	09101 Carbohydrate metabolism	00010 Glycolysis / Gluconeogenesis [PATH:ko00010]
mRNA_19533	K01624	FBA, fbaA; fructose-bisphosphate aldolase, class II [EC:4.1.2.13]	09100 Metabolism	09101 Carbohydrate metabolism	00010 Glycolysis / Gluconeogenesis [PATH:ko00010]
mRNA_7340	K16306	K16306; fructose-bisphosphate aldolase / 2-amino-3,7-dideoxy-D-threo-hept-6-ulosonate synthase [EC:4.1.2.13 2.2.1.10]	09100 Metabolism	09101 Carbohydrate metabolism	00010 Glycolysis / Gluconeogenesis [PATH:ko00010]
mRNA_18847	K01803	TPI, tpiA; triosephosphate isomerase (TIM) [EC:5.3.1.1]	09100 Metabolism	09101 Carbohydrate metabolism	00010 Glycolysis / Gluconeogenesis [PATH:ko00010]
mRNA_13122	K01803	TPI, tpiA; triosephosphate isomerase (TIM) [EC:5.3.1.1]	09100 Metabolism	09101 Carbohydrate metabolism	00010 Glycolysis / Gluconeogenesis [PATH:ko00010]
mRNA_9703	K01803	TPI, tpiA; triosephosphate isomerase (TIM) [EC:5.3.1.1]	09100 Metabolism	09101 Carbohydrate metabolism	00010 Glycolysis / Gluconeogenesis [PATH:ko00010]
mRNA_1685	K01803	TPI, tpiA; triosephosphate isomerase (TIM) [EC:5.3.1.1]	09100 Metabolism	09101 Carbohydrate metabolism	00010 Glycolysis / Gluconeogenesis [PATH:ko00010]
mRNA_218	K00134	GAPDH, gapA; glyceraldehyde 3-phosphate dehydrogenase (phosphorylating) [EC:1.2.1.12]	09100 Metabolism	09101 Carbohydrate metabolism	00010 Glycolysis / Gluconeogenesis [PATH:ko00010]
mRNA_20443	K00134	GAPDH, gapA; glyceraldehyde 3-phosphate dehydrogenase (phosphorylating) [EC:1.2.1.12]	09100 Metabolism	09101 Carbohydrate metabolism	00010 Glycolysis / Gluconeogenesis [PATH:ko00010]
mRNA_511	K00134	GAPDH, gapA; glyceraldehyde 3-phosphate dehydrogenase (phosphorylating) [EC:1.2.1.12]	09100 Metabolism	09101 Carbohydrate metabolism	00010 Glycolysis / Gluconeogenesis [PATH:ko00010]
mRNA_20233	K00134	GAPDH, gapA; glyceraldehyde 3-phosphate dehydrogenase (phosphorylating) [EC:1.2.1.12]	09100 Metabolism	09101 Carbohydrate metabolism	00010 Glycolysis / Gluconeogenesis [PATH:ko00010]
mRNA_7962	K00134	GAPDH, gapA; glyceraldehyde 3-phosphate dehydrogenase (phosphorylating) [EC:1.2.1.12]	09100 Metabolism	09101 Carbohydrate metabolism	00010 Glycolysis / Gluconeogenesis [PATH:ko00010]
mRNA_19532	K00927	PGK, pgk; phosphoglycerate kinase [EC:2.7.2.3]	09100 Metabolism	09101 Carbohydrate metabolism	00010 Glycolysis / Gluconeogenesis [PATH:ko00010]
mRNA_510	K00927	PGK, pgk; phosphoglycerate kinase [EC:2.7.2.3]	09100 Metabolism	09101 Carbohydrate metabolism	00010 Glycolysis / Gluconeogenesis [PATH:ko00010]
mRNA_3472	K01834	PGAM, gpmA; 2,3-bisphosphoglycerate-dependent phosphoglycerate mutase [EC:5.4.2.11]	09100 Metabolism	09101 Carbohydrate metabolism	00010 Glycolysis / Gluconeogenesis [PATH:ko00010]
mRNA_20877	K01834	PGAM, gpmA; 2,3-bisphosphoglycerate-dependent phosphoglycerate mutase [EC:5.4.2.11]	09100 Metabolism	09101 Carbohydrate metabolism	00010 Glycolysis / Gluconeogenesis [PATH:ko00010]
mRNA_21221	K15634	gpmB; 2,3-bisphosphoglycerate-dependent phosphoglycerate mutase [EC:5.4.2.11]	09100 Metabolism	09101 Carbohydrate metabolism	00010 Glycolysis / Gluconeogenesis [PATH:ko00010]
mRNA_839	K15634	gpmB; 2,3-bisphosphoglycerate-dependent phosphoglycerate mutase [EC:5.4.2.11]	09100 Metabolism	09101 Carbohydrate metabolism	00010 Glycolysis / Gluconeogenesis [PATH:ko00010]
mRNA_19061	K15633	gpmI; 2,3-bisphosphoglycerate-independent phosphoglycerate mutase [EC:5.4.2.12]	09100 Metabolism	09101 Carbohydrate metabolism	00010 Glycolysis / Gluconeogenesis [PATH:ko00010]
mRNA_1672	K15633	gpmI; 2,3-bisphosphoglycerate-independent phosphoglycerate mutase [EC:5.4.2.12]	09100 Metabolism	09101 Carbohydrate metabolism	00010 Glycolysis / Gluconeogenesis [PATH:ko00010]
mRNA_16026	K01689	ENO, eno; enolase [EC:4.2.1.11]	09100 Metabolism	09101 Carbohydrate metabolism	00010 Glycolysis / Gluconeogenesis [PATH:ko00010]
mRNA_764	K01689	ENO, eno; enolase [EC:4.2.1.11]	09100 Metabolism	09101 Carbohydrate metabolism	00010 Glycolysis / Gluconeogenesis [PATH:ko00010]
mRNA_19631	K01689	ENO, eno; enolase [EC:4.2.1.11]	09100 Metabolism	09101 Carbohydrate metabolism	00010 Glycolysis / Gluconeogenesis [PATH:ko00010]
mRNA_17189	K01689	ENO, eno; enolase [EC:4.2.1.11]	09100 Metabolism	09101 Carbohydrate metabolism	00010 Glycolysis / Gluconeogenesis [PATH:ko00010]
mRNA_17088	K00873	PK, pyk; pyruvate kinase [EC:2.7.1.40]	09100 Metabolism	09101 Carbohydrate metabolism	00010 Glycolysis / Gluconeogenesis [PATH:ko00010]
mRNA_1240	K00873	PK, pyk; pyruvate kinase [EC:2.7.1.40]	09100 Metabolism	09101 Carbohydrate metabolism	00010 Glycolysis / Gluconeogenesis [PATH:ko00010]
mRNA_20296	K00873	PK, pyk; pyruvate kinase [EC:2.7.1.40]	09100 Metabolism	09101 Carbohydrate metabolism	00010 Glycolysis / Gluconeogenesis [PATH:ko00010]
mRNA_7994	K00873	PK, pyk; pyruvate kinase [EC:2.7.1.40]	09100 Metabolism	09101 Carbohydrate metabolism	00010 Glycolysis / Gluconeogenesis [PATH:ko00010]
mRNA_3268	K00873	PK, pyk; pyruvate kinase [EC:2.7.1.40]	09100 Metabolism	09101 Carbohydrate metabolism	00010 Glycolysis / Gluconeogenesis [PATH:ko00010]
mRNA_20186	K00873	PK, pyk; pyruvate kinase [EC:2.7.1.40]	09100 Metabolism	09101 Carbohydrate metabolism	00010 Glycolysis / Gluconeogenesis [PATH:ko00010]
mRNA_1231	K01007	pps, ppsA; pyruvate, water dikinase [EC:2.7.9.2]	09100 Metabolism	09101 Carbohydrate metabolism	00010 Glycolysis / Gluconeogenesis [PATH:ko00010]
mRNA_20282	K01007	pps, ppsA; pyruvate, water dikinase [EC:2.7.9.2]	09100 Metabolism	09101 Carbohydrate metabolism	00010 Glycolysis / Gluconeogenesis [PATH:ko00010]
mRNA_21292	K00163	aceE; pyruvate dehydrogenase E1 component [EC:1.2.4.1]	09100 Metabolism	09101 Carbohydrate metabolism	00010 Glycolysis / Gluconeogenesis [PATH:ko00010]
mRNA_2832	K00163	aceE; pyruvate dehydrogenase E1 component [EC:1.2.4.1]	09100 Metabolism	09101 Carbohydrate metabolism	00010 Glycolysis / Gluconeogenesis [PATH:ko00010]
mRNA_18038	K00163	aceE; pyruvate dehydrogenase E1 component [EC:1.2.4.1]	09100 Metabolism	09101 Carbohydrate metabolism	00010 Glycolysis / Gluconeogenesis [PATH:ko00010]
mRNA_6189	K00161	PDHA, pdhA; pyruvate dehydrogenase E1 component alpha subunit [EC:1.2.4.1]	09100 Metabolism	09101 Carbohydrate metabolism	00010 Glycolysis / Gluconeogenesis [PATH:ko00010]
mRNA_10450	K00162	PDHB, pdhB; pyruvate dehydrogenase E1 component beta subunit [EC:1.2.4.1]	09100 Metabolism	09101 Carbohydrate metabolism	00010 Glycolysis / Gluconeogenesis [PATH:ko00010]
mRNA_3691	K00627	DLAT, aceF, pdhC; pyruvate dehydrogenase E2 component (dihydrolipoamide acetyltransferase) [EC:2.3.1.12]	09100 Metabolism	09101 Carbohydrate metabolism	00010 Glycolysis / Gluconeogenesis [PATH:ko00010]
mRNA_12594	K00627	DLAT, aceF, pdhC; pyruvate dehydrogenase E2 component (dihydrolipoamide acetyltransferase) [EC:2.3.1.12]	09100 Metabolism	09101 Carbohydrate metabolism	00010 Glycolysis / Gluconeogenesis [PATH:ko00010]
mRNA_17437	K00627	DLAT, aceF, pdhC; pyruvate dehydrogenase E2 component (dihydrolipoamide acetyltransferase) [EC:2.3.1.12]	09100 Metabolism	09101 Carbohydrate metabolism	00010 Glycolysis / Gluconeogenesis [PATH:ko00010]
mRNA_8864	K00382	DLD, lpd, pdhD; dihydrolipoamide dehydrogenase [EC:1.8.1.4]	09100 Metabolism	09101 Carbohydrate metabolism	00010 Glycolysis / Gluconeogenesis [PATH:ko00010]
mRNA_2831	K00382	DLD, lpd, pdhD; dihydrolipoamide dehydrogenase [EC:1.8.1.4]	09100 Metabolism	09101 Carbohydrate metabolism	00010 Glycolysis / Gluconeogenesis [PATH:ko00010]
mRNA_999	K00382	DLD, lpd, pdhD; dihydrolipoamide dehydrogenase [EC:1.8.1.4]	09100 Metabolism	09101 Carbohydrate metabolism	00010 Glycolysis / Gluconeogenesis [PATH:ko00010]
mRNA_21293	K00382	DLD, lpd, pdhD; dihydrolipoamide dehydrogenase [EC:1.8.1.4]	09100 Metabolism	09101 Carbohydrate metabolism	00010 Glycolysis / Gluconeogenesis [PATH:ko00010]
mRNA_8208	K00170	porB; pyruvate ferredoxin oxidoreductase beta subunit [EC:1.2.7.1]	09100 Metabolism	09101 Carbohydrate metabolism	00010 Glycolysis / Gluconeogenesis [PATH:ko00010]
mRNA_6755	K03737	por, nifJ; pyruvate-ferredoxin/flavodoxin oxidoreductase [EC:1.2.7.1 1.2.7.-]	09100 Metabolism	09101 Carbohydrate metabolism	00010 Glycolysis / Gluconeogenesis [PATH:ko00010]
mRNA_20453	K03737	por, nifJ; pyruvate-ferredoxin/flavodoxin oxidoreductase [EC:1.2.7.1 1.2.7.-]	09100 Metabolism	09101 Carbohydrate metabolism	00010 Glycolysis / Gluconeogenesis [PATH:ko00010]
mRNA_6252	K00121	frmA, ADH5, adhC; S-(hydroxymethyl)glutathione dehydrogenase / alcohol dehydrogenase [EC:1.1.1.284 1.1.1.1]	09100 Metabolism	09101 Carbohydrate metabolism	00010 Glycolysis / Gluconeogenesis [PATH:ko00010]
mRNA_21097	K00121	frmA, ADH5, adhC; S-(hydroxymethyl)glutathione dehydrogenase / alcohol dehydrogenase [EC:1.1.1.284 1.1.1.1]	09100 Metabolism	09101 Carbohydrate metabolism	00010 Glycolysis / Gluconeogenesis [PATH:ko00010]
mRNA_8326	K00121	frmA, ADH5, adhC; S-(hydroxymethyl)glutathione dehydrogenase / alcohol dehydrogenase [EC:1.1.1.284 1.1.1.1]	09100 Metabolism	09101 Carbohydrate metabolism	00010 Glycolysis / Gluconeogenesis [PATH:ko00010]
mRNA_20513	K04072	adhE; acetaldehyde dehydrogenase / alcohol dehydrogenase [EC:1.2.1.10 1.1.1.1]	09100 Metabolism	09101 Carbohydrate metabolism	00010 Glycolysis / Gluconeogenesis [PATH:ko00010]
mRNA_7944	K04072	adhE; acetaldehyde dehydrogenase / alcohol dehydrogenase [EC:1.2.1.10 1.1.1.1]	09100 Metabolism	09101 Carbohydrate metabolism	00010 Glycolysis / Gluconeogenesis [PATH:ko00010]
mRNA_2208	K13953	adhP; alcohol dehydrogenase, propanol-preferring [EC:1.1.1.1]	09100 Metabolism	09101 Carbohydrate metabolism	00010 Glycolysis / Gluconeogenesis [PATH:ko00010]
mRNA_20414	K13953	adhP; alcohol dehydrogenase, propanol-preferring [EC:1.1.1.1]	09100 Metabolism	09101 Carbohydrate metabolism	00010 Glycolysis / Gluconeogenesis [PATH:ko00010]
mRNA_18638	K13953	adhP; alcohol dehydrogenase, propanol-preferring [EC:1.1.1.1]	09100 Metabolism	09101 Carbohydrate metabolism	00010 Glycolysis / Gluconeogenesis [PATH:ko00010]
mRNA_9371	K13953	adhP; alcohol dehydrogenase, propanol-preferring [EC:1.1.1.1]	09100 Metabolism	09101 Carbohydrate metabolism	00010 Glycolysis / Gluconeogenesis [PATH:ko00010]
mRNA_19078	K13954	yiaY; alcohol dehydrogenase [EC:1.1.1.1]	09100 Metabolism	09101 Carbohydrate metabolism	00010 Glycolysis / Gluconeogenesis [PATH:ko00010]
mRNA_9257	K00001	E1.1.1.1, adh; alcohol dehydrogenase [EC:1.1.1.1]	09100 Metabolism	09101 Carbohydrate metabolism	00010 Glycolysis / Gluconeogenesis [PATH:ko00010]
mRNA_10974	K00002	AKR1A1, adh; alcohol dehydrogenase (NADP+) [EC:1.1.1.2]	09100 Metabolism	09101 Carbohydrate metabolism	00010 Glycolysis / Gluconeogenesis [PATH:ko00010]
mRNA_6275	K00002	AKR1A1, adh; alcohol dehydrogenase (NADP+) [EC:1.1.1.2]	09100 Metabolism	09101 Carbohydrate metabolism	00010 Glycolysis / Gluconeogenesis [PATH:ko00010]
mRNA_12687	K00002	AKR1A1, adh; alcohol dehydrogenase (NADP+) [EC:1.1.1.2]	09100 Metabolism	09101 Carbohydrate metabolism	00010 Glycolysis / Gluconeogenesis [PATH:ko00010]
mRNA_6260	K00002	AKR1A1, adh; alcohol dehydrogenase (NADP+) [EC:1.1.1.2]	09100 Metabolism	09101 Carbohydrate metabolism	00010 Glycolysis / Gluconeogenesis [PATH:ko00010]
mRNA_21384	K12957	ahr; alcohol/geraniol dehydrogenase (NADP+) [EC:1.1.1.2 1.1.1.183]	09100 Metabolism	09101 Carbohydrate metabolism	00010 Glycolysis / Gluconeogenesis [PATH:ko00010]
mRNA_21110	K13979	yahK; alcohol dehydrogenase (NADP+) [EC:1.1.1.2]	09100 Metabolism	09101 Carbohydrate metabolism	00010 Glycolysis / Gluconeogenesis [PATH:ko00010]
mRNA_10836	K13979	yahK; alcohol dehydrogenase (NADP+) [EC:1.1.1.2]	09100 Metabolism	09101 Carbohydrate metabolism	00010 Glycolysis / Gluconeogenesis [PATH:ko00010]
mRNA_1858	K00128	ALDH; aldehyde dehydrogenase (NAD+) [EC:1.2.1.3]	09100 Metabolism	09101 Carbohydrate metabolism	00010 Glycolysis / Gluconeogenesis [PATH:ko00010]
mRNA_9854	K00128	ALDH; aldehyde dehydrogenase (NAD+) [EC:1.2.1.3]	09100 Metabolism	09101 Carbohydrate metabolism	00010 Glycolysis / Gluconeogenesis [PATH:ko00010]
mRNA_16510	K00128	ALDH; aldehyde dehydrogenase (NAD+) [EC:1.2.1.3]	09100 Metabolism	09101 Carbohydrate metabolism	00010 Glycolysis / Gluconeogenesis [PATH:ko00010]
mRNA_3035	K00128	ALDH; aldehyde dehydrogenase (NAD+) [EC:1.2.1.3]	09100 Metabolism	09101 Carbohydrate metabolism	00010 Glycolysis / Gluconeogenesis [PATH:ko00010]
mRNA_17258	K14085	ALDH7A1; aldehyde dehydrogenase family 7 member A1 [EC:1.2.1.31 1.2.1.8 1.2.1.3]	09100 Metabolism	09101 Carbohydrate metabolism	00010 Glycolysis / Gluconeogenesis [PATH:ko00010]
mRNA_12798	K00149	ALDH9A1; aldehyde dehydrogenase family 9 member A1 [EC:1.2.1.47 1.2.1.3]	09100 Metabolism	09101 Carbohydrate metabolism	00010 Glycolysis / Gluconeogenesis [PATH:ko00010]
mRNA_19079	K00138	aldB; aldehyde dehydrogenase [EC:1.2.1.-]	09100 Metabolism	09101 Carbohydrate metabolism	00010 Glycolysis / Gluconeogenesis [PATH:ko00010]
mRNA_9370	K00138	aldB; aldehyde dehydrogenase [EC:1.2.1.-]	09100 Metabolism	09101 Carbohydrate metabolism	00010 Glycolysis / Gluconeogenesis [PATH:ko00010]
mRNA_21517	K01895	ACSS1_2, acs; acetyl-CoA synthetase [EC:6.2.1.1]	09100 Metabolism	09101 Carbohydrate metabolism	00010 Glycolysis / Gluconeogenesis [PATH:ko00010]
mRNA_366	K01895	ACSS1_2, acs; acetyl-CoA synthetase [EC:6.2.1.1]	09100 Metabolism	09101 Carbohydrate metabolism	00010 Glycolysis / Gluconeogenesis [PATH:ko00010]
mRNA_15005	K01895	ACSS1_2, acs; acetyl-CoA synthetase [EC:6.2.1.1]	09100 Metabolism	09101 Carbohydrate metabolism	00010 Glycolysis / Gluconeogenesis [PATH:ko00010]
mRNA_16659	K01895	ACSS1_2, acs; acetyl-CoA synthetase [EC:6.2.1.1]	09100 Metabolism	09101 Carbohydrate metabolism	00010 Glycolysis / Gluconeogenesis [PATH:ko00010]
mRNA_12839	K01895	ACSS1_2, acs; acetyl-CoA synthetase [EC:6.2.1.1]	09100 Metabolism	09101 Carbohydrate metabolism	00010 Glycolysis / Gluconeogenesis [PATH:ko00010]
mRNA_1851	K24012	acdAB; acetate---CoA ligase (ADP-forming) [EC:6.2.1.13]	09100 Metabolism	09101 Carbohydrate metabolism	00010 Glycolysis / Gluconeogenesis [PATH:ko00010]
mRNA_9270	K01785	galM, GALM; aldose 1-epimerase [EC:5.1.3.3]	09100 Metabolism	09101 Carbohydrate metabolism	00010 Glycolysis / Gluconeogenesis [PATH:ko00010]
mRNA_20876	K01785	galM, GALM; aldose 1-epimerase [EC:5.1.3.3]	09100 Metabolism	09101 Carbohydrate metabolism	00010 Glycolysis / Gluconeogenesis [PATH:ko00010]
mRNA_20716	K01085	agp; glucose-1-phosphatase [EC:3.1.3.10]	09100 Metabolism	09101 Carbohydrate metabolism	00010 Glycolysis / Gluconeogenesis [PATH:ko00010]
mRNA_18870	K20866	yihX; glucose-1-phosphatase [EC:3.1.3.10]	09100 Metabolism	09101 Carbohydrate metabolism	00010 Glycolysis / Gluconeogenesis [PATH:ko00010]
mRNA_1636	K20866	yihX; glucose-1-phosphatase [EC:3.1.3.10]	09100 Metabolism	09101 Carbohydrate metabolism	00010 Glycolysis / Gluconeogenesis [PATH:ko00010]
mRNA_3121	K01835	pgm; phosphoglucomutase [EC:5.4.2.2]	09100 Metabolism	09101 Carbohydrate metabolism	00010 Glycolysis / Gluconeogenesis [PATH:ko00010]
mRNA_20903	K01835	pgm; phosphoglucomutase [EC:5.4.2.2]	09100 Metabolism	09101 Carbohydrate metabolism	00010 Glycolysis / Gluconeogenesis [PATH:ko00010]
mRNA_9353	K01835	pgm; phosphoglucomutase [EC:5.4.2.2]	09100 Metabolism	09101 Carbohydrate metabolism	00010 Glycolysis / Gluconeogenesis [PATH:ko00010]
mRNA_9631	K01835	pgm; phosphoglucomutase [EC:5.4.2.2]	09100 Metabolism	09101 Carbohydrate metabolism	00010 Glycolysis / Gluconeogenesis [PATH:ko00010]
mRNA_18207	K01835	pgm; phosphoglucomutase [EC:5.4.2.2]	09100 Metabolism	09101 Carbohydrate metabolism	00010 Glycolysis / Gluconeogenesis [PATH:ko00010]
mRNA_3504	K01835	pgm; phosphoglucomutase [EC:5.4.2.2]	09100 Metabolism	09101 Carbohydrate metabolism	00010 Glycolysis / Gluconeogenesis [PATH:ko00010]
mRNA_1737	K15779	PGM2; phosphoglucomutase / phosphopentomutase [EC:5.4.2.2 5.4.2.7]	09100 Metabolism	09101 Carbohydrate metabolism	00010 Glycolysis / Gluconeogenesis [PATH:ko00010]
mRNA_16948	K08074	ADPGK; ADP-dependent glucokinase [EC:2.7.1.147]	09100 Metabolism	09101 Carbohydrate metabolism	00010 Glycolysis / Gluconeogenesis [PATH:ko00010]
mRNA_5060	K01792	E5.1.3.15; glucose-6-phosphate 1-epimerase [EC:5.1.3.15]	09100 Metabolism	09101 Carbohydrate metabolism	00010 Glycolysis / Gluconeogenesis [PATH:ko00010]
mRNA_17551	K01792	E5.1.3.15; glucose-6-phosphate 1-epimerase [EC:5.1.3.15]	09100 Metabolism	09101 Carbohydrate metabolism	00010 Glycolysis / Gluconeogenesis [PATH:ko00010]
mRNA_20232	K01792	E5.1.3.15; glucose-6-phosphate 1-epimerase [EC:5.1.3.15]	09100 Metabolism	09101 Carbohydrate metabolism	00010 Glycolysis / Gluconeogenesis [PATH:ko00010]
mRNA_15365	K03103	MINPP1; multiple inositol-polyphosphate phosphatase / 2,3-bisphosphoglycerate 3-phosphatase [EC:3.1.3.62 3.1.3.80]	09100 Metabolism	09101 Carbohydrate metabolism	00010 Glycolysis / Gluconeogenesis [PATH:ko00010]
mRNA_6596	K00131	gapN; glyceraldehyde-3-phosphate dehydrogenase (NADP+) [EC:1.2.1.9]	09100 Metabolism	09101 Carbohydrate metabolism	00010 Glycolysis / Gluconeogenesis [PATH:ko00010]
mRNA_9310	K01596	E4.1.1.32, pckA, PCK; phosphoenolpyruvate carboxykinase (GTP) [EC:4.1.1.32]	09100 Metabolism	09101 Carbohydrate metabolism	00010 Glycolysis / Gluconeogenesis [PATH:ko00010]
mRNA_17426	K01596	E4.1.1.32, pckA, PCK; phosphoenolpyruvate carboxykinase (GTP) [EC:4.1.1.32]	09100 Metabolism	09101 Carbohydrate metabolism	00010 Glycolysis / Gluconeogenesis [PATH:ko00010]
mRNA_19199	K01610	E4.1.1.49, pckA; phosphoenolpyruvate carboxykinase (ATP) [EC:4.1.1.49]	09100 Metabolism	09101 Carbohydrate metabolism	00010 Glycolysis / Gluconeogenesis [PATH:ko00010]
mRNA_1461	K01610	E4.1.1.49, pckA; phosphoenolpyruvate carboxykinase (ATP) [EC:4.1.1.49]	09100 Metabolism	09101 Carbohydrate metabolism	00010 Glycolysis / Gluconeogenesis [PATH:ko00010]
mRNA_13414	K01610	E4.1.1.49, pckA; phosphoenolpyruvate carboxykinase (ATP) [EC:4.1.1.49]	09100 Metabolism	09101 Carbohydrate metabolism	00010 Glycolysis / Gluconeogenesis [PATH:ko00010]
mRNA_1445	K01222	E3.2.1.86A, celF; 6-phospho-beta-glucosidase [EC:3.2.1.86]	09100 Metabolism	09101 Carbohydrate metabolism	00010 Glycolysis / Gluconeogenesis [PATH:ko00010]
mRNA_20262	K01222	E3.2.1.86A, celF; 6-phospho-beta-glucosidase [EC:3.2.1.86]	09100 Metabolism	09101 Carbohydrate metabolism	00010 Glycolysis / Gluconeogenesis [PATH:ko00010]
mRNA_1529	K01223	E3.2.1.86B, bglA; 6-phospho-beta-glucosidase [EC:3.2.1.86]	09100 Metabolism	09101 Carbohydrate metabolism	00010 Glycolysis / Gluconeogenesis [PATH:ko00010]
mRNA_741	K01223	E3.2.1.86B, bglA; 6-phospho-beta-glucosidase [EC:3.2.1.86]	09100 Metabolism	09101 Carbohydrate metabolism	00010 Glycolysis / Gluconeogenesis [PATH:ko00010]
mRNA_19548	K01223	E3.2.1.86B, bglA; 6-phospho-beta-glucosidase [EC:3.2.1.86]	09100 Metabolism	09101 Carbohydrate metabolism	00010 Glycolysis / Gluconeogenesis [PATH:ko00010]
mRNA_13601	K01223	E3.2.1.86B, bglA; 6-phospho-beta-glucosidase [EC:3.2.1.86]	09100 Metabolism	09101 Carbohydrate metabolism	00010 Glycolysis / Gluconeogenesis [PATH:ko00010]
mRNA_21626	K02777	crr; sugar PTS system EIIA component [EC:2.7.1.-]	09100 Metabolism	09101 Carbohydrate metabolism	00010 Glycolysis / Gluconeogenesis [PATH:ko00010]
mRNA_19823	K02777	crr; sugar PTS system EIIA component [EC:2.7.1.-]	09100 Metabolism	09101 Carbohydrate metabolism	00010 Glycolysis / Gluconeogenesis [PATH:ko00010]
mRNA_20630	K02779	ptsG; glucose PTS system EIICB or EIICBA component [EC:2.7.1.199]	09100 Metabolism	09101 Carbohydrate metabolism	00010 Glycolysis / Gluconeogenesis [PATH:ko00010]
mRNA_20334	K02791	malX; maltose/glucose PTS system EIICB component [EC:2.7.1.199 2.7.1.208]	09100 Metabolism	09101 Carbohydrate metabolism	00010 Glycolysis / Gluconeogenesis [PATH:ko00010]
mRNA_3513	K20118	ptsG, glcA, glcB; glucose PTS system EIICBA or EIICB component [EC:2.7.1.199]	09100 Metabolism	09101 Carbohydrate metabolism	00010 Glycolysis / Gluconeogenesis [PATH:ko00010]
mRNA_18918	K20118	ptsG, glcA, glcB; glucose PTS system EIICBA or EIICB component [EC:2.7.1.199]	09100 Metabolism	09101 Carbohydrate metabolism	00010 Glycolysis / Gluconeogenesis [PATH:ko00010]
mRNA_4069	K01647	CS, gltA; citrate synthase [EC:2.3.3.1]	09100 Metabolism	09101 Carbohydrate metabolism	00020 Citrate cycle (TCA cycle) [PATH:ko00020]
mRNA_18217	K01647	CS, gltA; citrate synthase [EC:2.3.3.1]	09100 Metabolism	09101 Carbohydrate metabolism	00020 Citrate cycle (TCA cycle) [PATH:ko00020]
mRNA_16618	K01647	CS, gltA; citrate synthase [EC:2.3.3.1]	09100 Metabolism	09101 Carbohydrate metabolism	00020 Citrate cycle (TCA cycle) [PATH:ko00020]
mRNA_8806	K01647	CS, gltA; citrate synthase [EC:2.3.3.1]	09100 Metabolism	09101 Carbohydrate metabolism	00020 Citrate cycle (TCA cycle) [PATH:ko00020]
mRNA_20892	K01647	CS, gltA; citrate synthase [EC:2.3.3.1]	09100 Metabolism	09101 Carbohydrate metabolism	00020 Citrate cycle (TCA cycle) [PATH:ko00020]
mRNA_17240	K01647	CS, gltA; citrate synthase [EC:2.3.3.1]	09100 Metabolism	09101 Carbohydrate metabolism	00020 Citrate cycle (TCA cycle) [PATH:ko00020]
mRNA_3490	K01647	CS, gltA; citrate synthase [EC:2.3.3.1]	09100 Metabolism	09101 Carbohydrate metabolism	00020 Citrate cycle (TCA cycle) [PATH:ko00020]
mRNA_6855	K01648	ACLY; ATP citrate (pro-S)-lyase [EC:2.3.3.8]	09100 Metabolism	09101 Carbohydrate metabolism	00020 Citrate cycle (TCA cycle) [PATH:ko00020]
mRNA_13267	K01681	ACO, acnA; aconitate hydratase [EC:4.2.1.3]	09100 Metabolism	09101 Carbohydrate metabolism	00020 Citrate cycle (TCA cycle) [PATH:ko00020]
mRNA_20866	K01681	ACO, acnA; aconitate hydratase [EC:4.2.1.3]	09100 Metabolism	09101 Carbohydrate metabolism	00020 Citrate cycle (TCA cycle) [PATH:ko00020]
mRNA_18075	K01681	ACO, acnA; aconitate hydratase [EC:4.2.1.3]	09100 Metabolism	09101 Carbohydrate metabolism	00020 Citrate cycle (TCA cycle) [PATH:ko00020]
mRNA_11143	K01681	ACO, acnA; aconitate hydratase [EC:4.2.1.3]	09100 Metabolism	09101 Carbohydrate metabolism	00020 Citrate cycle (TCA cycle) [PATH:ko00020]
mRNA_14933	K01681	ACO, acnA; aconitate hydratase [EC:4.2.1.3]	09100 Metabolism	09101 Carbohydrate metabolism	00020 Citrate cycle (TCA cycle) [PATH:ko00020]
mRNA_15558	K01681	ACO, acnA; aconitate hydratase [EC:4.2.1.3]	09100 Metabolism	09101 Carbohydrate metabolism	00020 Citrate cycle (TCA cycle) [PATH:ko00020]
mRNA_20494	K01681	ACO, acnA; aconitate hydratase [EC:4.2.1.3]	09100 Metabolism	09101 Carbohydrate metabolism	00020 Citrate cycle (TCA cycle) [PATH:ko00020]
mRNA_13853	K01681	ACO, acnA; aconitate hydratase [EC:4.2.1.3]	09100 Metabolism	09101 Carbohydrate metabolism	00020 Citrate cycle (TCA cycle) [PATH:ko00020]
mRNA_6714	K01681	ACO, acnA; aconitate hydratase [EC:4.2.1.3]	09100 Metabolism	09101 Carbohydrate metabolism	00020 Citrate cycle (TCA cycle) [PATH:ko00020]
mRNA_15554	K01682	acnB; aconitate hydratase 2 / 2-methylisocitrate dehydratase [EC:4.2.1.3 4.2.1.99]	09100 Metabolism	09101 Carbohydrate metabolism	00020 Citrate cycle (TCA cycle) [PATH:ko00020]
mRNA_2830	K01682	acnB; aconitate hydratase 2 / 2-methylisocitrate dehydratase [EC:4.2.1.3 4.2.1.99]	09100 Metabolism	09101 Carbohydrate metabolism	00020 Citrate cycle (TCA cycle) [PATH:ko00020]
mRNA_21295	K01682	acnB; aconitate hydratase 2 / 2-methylisocitrate dehydratase [EC:4.2.1.3 4.2.1.99]	09100 Metabolism	09101 Carbohydrate metabolism	00020 Citrate cycle (TCA cycle) [PATH:ko00020]
mRNA_5608	K00031	IDH1, IDH2, icd; isocitrate dehydrogenase [EC:1.1.1.42]	09100 Metabolism	09101 Carbohydrate metabolism	00020 Citrate cycle (TCA cycle) [PATH:ko00020]
mRNA_15357	K00031	IDH1, IDH2, icd; isocitrate dehydrogenase [EC:1.1.1.42]	09100 Metabolism	09101 Carbohydrate metabolism	00020 Citrate cycle (TCA cycle) [PATH:ko00020]
mRNA_20584	K00031	IDH1, IDH2, icd; isocitrate dehydrogenase [EC:1.1.1.42]	09100 Metabolism	09101 Carbohydrate metabolism	00020 Citrate cycle (TCA cycle) [PATH:ko00020]
mRNA_10894	K00031	IDH1, IDH2, icd; isocitrate dehydrogenase [EC:1.1.1.42]	09100 Metabolism	09101 Carbohydrate metabolism	00020 Citrate cycle (TCA cycle) [PATH:ko00020]
mRNA_18060	K00030	IDH3; isocitrate dehydrogenase (NAD+) [EC:1.1.1.41]	09100 Metabolism	09101 Carbohydrate metabolism	00020 Citrate cycle (TCA cycle) [PATH:ko00020]
mRNA_9956	K00030	IDH3; isocitrate dehydrogenase (NAD+) [EC:1.1.1.41]	09100 Metabolism	09101 Carbohydrate metabolism	00020 Citrate cycle (TCA cycle) [PATH:ko00020]
mRNA_3488	K00164	OGDH, sucA; 2-oxoglutarate dehydrogenase E1 component [EC:1.2.4.2]	09100 Metabolism	09101 Carbohydrate metabolism	00020 Citrate cycle (TCA cycle) [PATH:ko00020]
mRNA_12582	K00164	OGDH, sucA; 2-oxoglutarate dehydrogenase E1 component [EC:1.2.4.2]	09100 Metabolism	09101 Carbohydrate metabolism	00020 Citrate cycle (TCA cycle) [PATH:ko00020]
mRNA_20889	K00164	OGDH, sucA; 2-oxoglutarate dehydrogenase E1 component [EC:1.2.4.2]	09100 Metabolism	09101 Carbohydrate metabolism	00020 Citrate cycle (TCA cycle) [PATH:ko00020]
mRNA_21537	K00164	OGDH, sucA; 2-oxoglutarate dehydrogenase E1 component [EC:1.2.4.2]	09100 Metabolism	09101 Carbohydrate metabolism	00020 Citrate cycle (TCA cycle) [PATH:ko00020]
mRNA_21536	K00658	DLST, sucB; 2-oxoglutarate dehydrogenase E2 component (dihydrolipoamide succinyltransferase) [EC:2.3.1.61]	09100 Metabolism	09101 Carbohydrate metabolism	00020 Citrate cycle (TCA cycle) [PATH:ko00020]
mRNA_3487	K00658	DLST, sucB; 2-oxoglutarate dehydrogenase E2 component (dihydrolipoamide succinyltransferase) [EC:2.3.1.61]	09100 Metabolism	09101 Carbohydrate metabolism	00020 Citrate cycle (TCA cycle) [PATH:ko00020]
mRNA_20888	K00658	DLST, sucB; 2-oxoglutarate dehydrogenase E2 component (dihydrolipoamide succinyltransferase) [EC:2.3.1.61]	09100 Metabolism	09101 Carbohydrate metabolism	00020 Citrate cycle (TCA cycle) [PATH:ko00020]
mRNA_13684	K00658	DLST, sucB; 2-oxoglutarate dehydrogenase E2 component (dihydrolipoamide succinyltransferase) [EC:2.3.1.61]	09100 Metabolism	09101 Carbohydrate metabolism	00020 Citrate cycle (TCA cycle) [PATH:ko00020]
mRNA_17948	K01616	kgd; multifunctional 2-oxoglutarate metabolism enzyme [EC:2.2.1.5 4.1.1.71 1.2.4.2 2.3.1.61]	09100 Metabolism	09101 Carbohydrate metabolism	00020 Citrate cycle (TCA cycle) [PATH:ko00020]
mRNA_8864	K00382	DLD, lpd, pdhD; dihydrolipoamide dehydrogenase [EC:1.8.1.4]	09100 Metabolism	09101 Carbohydrate metabolism	00020 Citrate cycle (TCA cycle) [PATH:ko00020]
mRNA_2831	K00382	DLD, lpd, pdhD; dihydrolipoamide dehydrogenase [EC:1.8.1.4]	09100 Metabolism	09101 Carbohydrate metabolism	00020 Citrate cycle (TCA cycle) [PATH:ko00020]
mRNA_999	K00382	DLD, lpd, pdhD; dihydrolipoamide dehydrogenase [EC:1.8.1.4]	09100 Metabolism	09101 Carbohydrate metabolism	00020 Citrate cycle (TCA cycle) [PATH:ko00020]
mRNA_21293	K00382	DLD, lpd, pdhD; dihydrolipoamide dehydrogenase [EC:1.8.1.4]	09100 Metabolism	09101 Carbohydrate metabolism	00020 Citrate cycle (TCA cycle) [PATH:ko00020]
mRNA_10734	K01902	sucD; succinyl-CoA synthetase alpha subunit [EC:6.2.1.5]	09100 Metabolism	09101 Carbohydrate metabolism	00020 Citrate cycle (TCA cycle) [PATH:ko00020]
mRNA_20886	K01902	sucD; succinyl-CoA synthetase alpha subunit [EC:6.2.1.5]	09100 Metabolism	09101 Carbohydrate metabolism	00020 Citrate cycle (TCA cycle) [PATH:ko00020]
mRNA_3485	K01902	sucD; succinyl-CoA synthetase alpha subunit [EC:6.2.1.5]	09100 Metabolism	09101 Carbohydrate metabolism	00020 Citrate cycle (TCA cycle) [PATH:ko00020]
mRNA_21533	K01902	sucD; succinyl-CoA synthetase alpha subunit [EC:6.2.1.5]	09100 Metabolism	09101 Carbohydrate metabolism	00020 Citrate cycle (TCA cycle) [PATH:ko00020]
mRNA_20887	K01903	sucC; succinyl-CoA synthetase beta subunit [EC:6.2.1.5]	09100 Metabolism	09101 Carbohydrate metabolism	00020 Citrate cycle (TCA cycle) [PATH:ko00020]
mRNA_10733	K01903	sucC; succinyl-CoA synthetase beta subunit [EC:6.2.1.5]	09100 Metabolism	09101 Carbohydrate metabolism	00020 Citrate cycle (TCA cycle) [PATH:ko00020]
mRNA_21534	K01903	sucC; succinyl-CoA synthetase beta subunit [EC:6.2.1.5]	09100 Metabolism	09101 Carbohydrate metabolism	00020 Citrate cycle (TCA cycle) [PATH:ko00020]
mRNA_3486	K01903	sucC; succinyl-CoA synthetase beta subunit [EC:6.2.1.5]	09100 Metabolism	09101 Carbohydrate metabolism	00020 Citrate cycle (TCA cycle) [PATH:ko00020]
mRNA_12451	K01899	LSC1; succinyl-CoA synthetase alpha subunit [EC:6.2.1.4 6.2.1.5]	09100 Metabolism	09101 Carbohydrate metabolism	00020 Citrate cycle (TCA cycle) [PATH:ko00020]
mRNA_13732	K01900	LSC2; succinyl-CoA synthetase beta subunit [EC:6.2.1.4 6.2.1.5]	09100 Metabolism	09101 Carbohydrate metabolism	00020 Citrate cycle (TCA cycle) [PATH:ko00020]
mRNA_5040	K01900	LSC2; succinyl-CoA synthetase beta subunit [EC:6.2.1.4 6.2.1.5]	09100 Metabolism	09101 Carbohydrate metabolism	00020 Citrate cycle (TCA cycle) [PATH:ko00020]
mRNA_3547	K00234	SDHA, SDH1; succinate dehydrogenase (ubiquinone) flavoprotein subunit [EC:1.3.5.1]	09100 Metabolism	09101 Carbohydrate metabolism	00020 Citrate cycle (TCA cycle) [PATH:ko00020]
mRNA_12557	K00235	SDHB, SDH2; succinate dehydrogenase (ubiquinone) iron-sulfur subunit [EC:1.3.5.1]	09100 Metabolism	09101 Carbohydrate metabolism	00020 Citrate cycle (TCA cycle) [PATH:ko00020]
mRNA_12556	K00235	SDHB, SDH2; succinate dehydrogenase (ubiquinone) iron-sulfur subunit [EC:1.3.5.1]	09100 Metabolism	09101 Carbohydrate metabolism	00020 Citrate cycle (TCA cycle) [PATH:ko00020]
mRNA_15366	K00236	SDHC, SDH3; succinate dehydrogenase (ubiquinone) cytochrome b560 subunit	09100 Metabolism	09101 Carbohydrate metabolism	00020 Citrate cycle (TCA cycle) [PATH:ko00020]
mRNA_20891	K00239	sdhA, frdA; succinate dehydrogenase / fumarate reductase, flavoprotein subunit [EC:1.3.5.1 1.3.5.4]	09100 Metabolism	09101 Carbohydrate metabolism	00020 Citrate cycle (TCA cycle) [PATH:ko00020]
mRNA_18655	K00239	sdhA, frdA; succinate dehydrogenase / fumarate reductase, flavoprotein subunit [EC:1.3.5.1 1.3.5.4]	09100 Metabolism	09101 Carbohydrate metabolism	00020 Citrate cycle (TCA cycle) [PATH:ko00020]
mRNA_3489	K00239	sdhA, frdA; succinate dehydrogenase / fumarate reductase, flavoprotein subunit [EC:1.3.5.1 1.3.5.4]	09100 Metabolism	09101 Carbohydrate metabolism	00020 Citrate cycle (TCA cycle) [PATH:ko00020]
mRNA_20890	K00240	sdhB, frdB; succinate dehydrogenase / fumarate reductase, iron-sulfur subunit [EC:1.3.5.1 1.3.5.4]	09100 Metabolism	09101 Carbohydrate metabolism	00020 Citrate cycle (TCA cycle) [PATH:ko00020]
mRNA_18656	K00240	sdhB, frdB; succinate dehydrogenase / fumarate reductase, iron-sulfur subunit [EC:1.3.5.1 1.3.5.4]	09100 Metabolism	09101 Carbohydrate metabolism	00020 Citrate cycle (TCA cycle) [PATH:ko00020]
mRNA_339	K00244	frdA; fumarate reductase flavoprotein subunit [EC:1.3.5.4]	09100 Metabolism	09101 Carbohydrate metabolism	00020 Citrate cycle (TCA cycle) [PATH:ko00020]
mRNA_21460	K00244	frdA; fumarate reductase flavoprotein subunit [EC:1.3.5.4]	09100 Metabolism	09101 Carbohydrate metabolism	00020 Citrate cycle (TCA cycle) [PATH:ko00020]
mRNA_340	K00245	frdB; fumarate reductase iron-sulfur subunit [EC:1.3.5.4]	09100 Metabolism	09101 Carbohydrate metabolism	00020 Citrate cycle (TCA cycle) [PATH:ko00020]
mRNA_341	K00246	frdC; fumarate reductase subunit C	09100 Metabolism	09101 Carbohydrate metabolism	00020 Citrate cycle (TCA cycle) [PATH:ko00020]
mRNA_16254	K01676	E4.2.1.2A, fumA, fumB; fumarate hydratase, class I [EC:4.2.1.2]	09100 Metabolism	09101 Carbohydrate metabolism	00020 Citrate cycle (TCA cycle) [PATH:ko00020]
mRNA_20342	K01676	E4.2.1.2A, fumA, fumB; fumarate hydratase, class I [EC:4.2.1.2]	09100 Metabolism	09101 Carbohydrate metabolism	00020 Citrate cycle (TCA cycle) [PATH:ko00020]
mRNA_21478	K01676	E4.2.1.2A, fumA, fumB; fumarate hydratase, class I [EC:4.2.1.2]	09100 Metabolism	09101 Carbohydrate metabolism	00020 Citrate cycle (TCA cycle) [PATH:ko00020]
mRNA_2839	K01676	E4.2.1.2A, fumA, fumB; fumarate hydratase, class I [EC:4.2.1.2]	09100 Metabolism	09101 Carbohydrate metabolism	00020 Citrate cycle (TCA cycle) [PATH:ko00020]
mRNA_10696	K01679	E4.2.1.2B, fumC, FH; fumarate hydratase, class II [EC:4.2.1.2]	09100 Metabolism	09101 Carbohydrate metabolism	00020 Citrate cycle (TCA cycle) [PATH:ko00020]
mRNA_15081	K01679	E4.2.1.2B, fumC, FH; fumarate hydratase, class II [EC:4.2.1.2]	09100 Metabolism	09101 Carbohydrate metabolism	00020 Citrate cycle (TCA cycle) [PATH:ko00020]
mRNA_14383	K01679	E4.2.1.2B, fumC, FH; fumarate hydratase, class II [EC:4.2.1.2]	09100 Metabolism	09101 Carbohydrate metabolism	00020 Citrate cycle (TCA cycle) [PATH:ko00020]
mRNA_16255	K01679	E4.2.1.2B, fumC, FH; fumarate hydratase, class II [EC:4.2.1.2]	09100 Metabolism	09101 Carbohydrate metabolism	00020 Citrate cycle (TCA cycle) [PATH:ko00020]
mRNA_20343	K01679	E4.2.1.2B, fumC, FH; fumarate hydratase, class II [EC:4.2.1.2]	09100 Metabolism	09101 Carbohydrate metabolism	00020 Citrate cycle (TCA cycle) [PATH:ko00020]
mRNA_8398	K00025	MDH1; malate dehydrogenase [EC:1.1.1.37]	09100 Metabolism	09101 Carbohydrate metabolism	00020 Citrate cycle (TCA cycle) [PATH:ko00020]
mRNA_14741	K00025	MDH1; malate dehydrogenase [EC:1.1.1.37]	09100 Metabolism	09101 Carbohydrate metabolism	00020 Citrate cycle (TCA cycle) [PATH:ko00020]
mRNA_5378	K00025	MDH1; malate dehydrogenase [EC:1.1.1.37]	09100 Metabolism	09101 Carbohydrate metabolism	00020 Citrate cycle (TCA cycle) [PATH:ko00020]
mRNA_303	K00026	MDH2; malate dehydrogenase [EC:1.1.1.37]	09100 Metabolism	09101 Carbohydrate metabolism	00020 Citrate cycle (TCA cycle) [PATH:ko00020]
mRNA_19287	K00024	mdh; malate dehydrogenase [EC:1.1.1.37]	09100 Metabolism	09101 Carbohydrate metabolism	00020 Citrate cycle (TCA cycle) [PATH:ko00020]
mRNA_6374	K00024	mdh; malate dehydrogenase [EC:1.1.1.37]	09100 Metabolism	09101 Carbohydrate metabolism	00020 Citrate cycle (TCA cycle) [PATH:ko00020]
mRNA_19952	K00116	mqo; malate dehydrogenase (quinone) [EC:1.1.5.4]	09100 Metabolism	09101 Carbohydrate metabolism	00020 Citrate cycle (TCA cycle) [PATH:ko00020]
mRNA_4057	K01958	PC, pyc; pyruvate carboxylase [EC:6.4.1.1]	09100 Metabolism	09101 Carbohydrate metabolism	00020 Citrate cycle (TCA cycle) [PATH:ko00020]
mRNA_19199	K01610	E4.1.1.49, pckA; phosphoenolpyruvate carboxykinase (ATP) [EC:4.1.1.49]	09100 Metabolism	09101 Carbohydrate metabolism	00020 Citrate cycle (TCA cycle) [PATH:ko00020]
mRNA_1461	K01610	E4.1.1.49, pckA; phosphoenolpyruvate carboxykinase (ATP) [EC:4.1.1.49]	09100 Metabolism	09101 Carbohydrate metabolism	00020 Citrate cycle (TCA cycle) [PATH:ko00020]
mRNA_13414	K01610	E4.1.1.49, pckA; phosphoenolpyruvate carboxykinase (ATP) [EC:4.1.1.49]	09100 Metabolism	09101 Carbohydrate metabolism	00020 Citrate cycle (TCA cycle) [PATH:ko00020]
mRNA_9310	K01596	E4.1.1.32, pckA, PCK; phosphoenolpyruvate carboxykinase (GTP) [EC:4.1.1.32]	09100 Metabolism	09101 Carbohydrate metabolism	00020 Citrate cycle (TCA cycle) [PATH:ko00020]
mRNA_17426	K01596	E4.1.1.32, pckA, PCK; phosphoenolpyruvate carboxykinase (GTP) [EC:4.1.1.32]	09100 Metabolism	09101 Carbohydrate metabolism	00020 Citrate cycle (TCA cycle) [PATH:ko00020]
mRNA_21292	K00163	aceE; pyruvate dehydrogenase E1 component [EC:1.2.4.1]	09100 Metabolism	09101 Carbohydrate metabolism	00020 Citrate cycle (TCA cycle) [PATH:ko00020]
mRNA_2832	K00163	aceE; pyruvate dehydrogenase E1 component [EC:1.2.4.1]	09100 Metabolism	09101 Carbohydrate metabolism	00020 Citrate cycle (TCA cycle) [PATH:ko00020]
mRNA_18038	K00163	aceE; pyruvate dehydrogenase E1 component [EC:1.2.4.1]	09100 Metabolism	09101 Carbohydrate metabolism	00020 Citrate cycle (TCA cycle) [PATH:ko00020]
mRNA_6189	K00161	PDHA, pdhA; pyruvate dehydrogenase E1 component alpha subunit [EC:1.2.4.1]	09100 Metabolism	09101 Carbohydrate metabolism	00020 Citrate cycle (TCA cycle) [PATH:ko00020]
mRNA_10450	K00162	PDHB, pdhB; pyruvate dehydrogenase E1 component beta subunit [EC:1.2.4.1]	09100 Metabolism	09101 Carbohydrate metabolism	00020 Citrate cycle (TCA cycle) [PATH:ko00020]
mRNA_3691	K00627	DLAT, aceF, pdhC; pyruvate dehydrogenase E2 component (dihydrolipoamide acetyltransferase) [EC:2.3.1.12]	09100 Metabolism	09101 Carbohydrate metabolism	00020 Citrate cycle (TCA cycle) [PATH:ko00020]
mRNA_12594	K00627	DLAT, aceF, pdhC; pyruvate dehydrogenase E2 component (dihydrolipoamide acetyltransferase) [EC:2.3.1.12]	09100 Metabolism	09101 Carbohydrate metabolism	00020 Citrate cycle (TCA cycle) [PATH:ko00020]
mRNA_17437	K00627	DLAT, aceF, pdhC; pyruvate dehydrogenase E2 component (dihydrolipoamide acetyltransferase) [EC:2.3.1.12]	09100 Metabolism	09101 Carbohydrate metabolism	00020 Citrate cycle (TCA cycle) [PATH:ko00020]
mRNA_8208	K00170	porB; pyruvate ferredoxin oxidoreductase beta subunit [EC:1.2.7.1]	09100 Metabolism	09101 Carbohydrate metabolism	00020 Citrate cycle (TCA cycle) [PATH:ko00020]
mRNA_6755	K03737	por, nifJ; pyruvate-ferredoxin/flavodoxin oxidoreductase [EC:1.2.7.1 1.2.7.-]	09100 Metabolism	09101 Carbohydrate metabolism	00020 Citrate cycle (TCA cycle) [PATH:ko00020]
mRNA_20453	K03737	por, nifJ; pyruvate-ferredoxin/flavodoxin oxidoreductase [EC:1.2.7.1 1.2.7.-]	09100 Metabolism	09101 Carbohydrate metabolism	00020 Citrate cycle (TCA cycle) [PATH:ko00020]
mRNA_3619	K01810	GPI, pgi; glucose-6-phosphate isomerase [EC:5.3.1.9]	09100 Metabolism	09101 Carbohydrate metabolism	00030 Pentose phosphate pathway [PATH:ko00030]
mRNA_5335	K01810	GPI, pgi; glucose-6-phosphate isomerase [EC:5.3.1.9]	09100 Metabolism	09101 Carbohydrate metabolism	00030 Pentose phosphate pathway [PATH:ko00030]
mRNA_9610	K01810	GPI, pgi; glucose-6-phosphate isomerase [EC:5.3.1.9]	09100 Metabolism	09101 Carbohydrate metabolism	00030 Pentose phosphate pathway [PATH:ko00030]
mRNA_21563	K01810	GPI, pgi; glucose-6-phosphate isomerase [EC:5.3.1.9]	09100 Metabolism	09101 Carbohydrate metabolism	00030 Pentose phosphate pathway [PATH:ko00030]
mRNA_7992	K00036	G6PD, zwf; glucose-6-phosphate 1-dehydrogenase [EC:1.1.1.49 1.1.1.363]	09100 Metabolism	09101 Carbohydrate metabolism	00030 Pentose phosphate pathway [PATH:ko00030]
mRNA_20188	K00036	G6PD, zwf; glucose-6-phosphate 1-dehydrogenase [EC:1.1.1.49 1.1.1.363]	09100 Metabolism	09101 Carbohydrate metabolism	00030 Pentose phosphate pathway [PATH:ko00030]
mRNA_3783	K00036	G6PD, zwf; glucose-6-phosphate 1-dehydrogenase [EC:1.1.1.49 1.1.1.363]	09100 Metabolism	09101 Carbohydrate metabolism	00030 Pentose phosphate pathway [PATH:ko00030]
mRNA_9609	K00036	G6PD, zwf; glucose-6-phosphate 1-dehydrogenase [EC:1.1.1.49 1.1.1.363]	09100 Metabolism	09101 Carbohydrate metabolism	00030 Pentose phosphate pathway [PATH:ko00030]
mRNA_14222	K01057	PGLS, pgl, devB; 6-phosphogluconolactonase [EC:3.1.1.31]	09100 Metabolism	09101 Carbohydrate metabolism	00030 Pentose phosphate pathway [PATH:ko00030]
mRNA_5195	K07404	pgl; 6-phosphogluconolactonase [EC:3.1.1.31]	09100 Metabolism	09101 Carbohydrate metabolism	00030 Pentose phosphate pathway [PATH:ko00030]
mRNA_20870	K07404	pgl; 6-phosphogluconolactonase [EC:3.1.1.31]	09100 Metabolism	09101 Carbohydrate metabolism	00030 Pentose phosphate pathway [PATH:ko00030]
mRNA_8617	K00033	PGD, gnd, gntZ; 6-phosphogluconate dehydrogenase [EC:1.1.1.44 1.1.1.343]	09100 Metabolism	09101 Carbohydrate metabolism	00030 Pentose phosphate pathway [PATH:ko00030]
mRNA_20061	K00033	PGD, gnd, gntZ; 6-phosphogluconate dehydrogenase [EC:1.1.1.44 1.1.1.343]	09100 Metabolism	09101 Carbohydrate metabolism	00030 Pentose phosphate pathway [PATH:ko00030]
mRNA_6220	K00033	PGD, gnd, gntZ; 6-phosphogluconate dehydrogenase [EC:1.1.1.44 1.1.1.343]	09100 Metabolism	09101 Carbohydrate metabolism	00030 Pentose phosphate pathway [PATH:ko00030]
mRNA_18643	K01783	rpe, RPE; ribulose-phosphate 3-epimerase [EC:5.1.3.1]	09100 Metabolism	09101 Carbohydrate metabolism	00030 Pentose phosphate pathway [PATH:ko00030]
mRNA_3201	K01783	rpe, RPE; ribulose-phosphate 3-epimerase [EC:5.1.3.1]	09100 Metabolism	09101 Carbohydrate metabolism	00030 Pentose phosphate pathway [PATH:ko00030]
mRNA_21603	K00615	E2.2.1.1, tktA, tktB; transketolase [EC:2.2.1.1]	09100 Metabolism	09101 Carbohydrate metabolism	00030 Pentose phosphate pathway [PATH:ko00030]
mRNA_18917	K00615	E2.2.1.1, tktA, tktB; transketolase [EC:2.2.1.1]	09100 Metabolism	09101 Carbohydrate metabolism	00030 Pentose phosphate pathway [PATH:ko00030]
mRNA_11022	K00615	E2.2.1.1, tktA, tktB; transketolase [EC:2.2.1.1]	09100 Metabolism	09101 Carbohydrate metabolism	00030 Pentose phosphate pathway [PATH:ko00030]
mRNA_19524	K00615	E2.2.1.1, tktA, tktB; transketolase [EC:2.2.1.1]	09100 Metabolism	09101 Carbohydrate metabolism	00030 Pentose phosphate pathway [PATH:ko00030]
mRNA_564	K00615	E2.2.1.1, tktA, tktB; transketolase [EC:2.2.1.1]	09100 Metabolism	09101 Carbohydrate metabolism	00030 Pentose phosphate pathway [PATH:ko00030]
mRNA_19801	K00615	E2.2.1.1, tktA, tktB; transketolase [EC:2.2.1.1]	09100 Metabolism	09101 Carbohydrate metabolism	00030 Pentose phosphate pathway [PATH:ko00030]
mRNA_520	K00615	E2.2.1.1, tktA, tktB; transketolase [EC:2.2.1.1]	09100 Metabolism	09101 Carbohydrate metabolism	00030 Pentose phosphate pathway [PATH:ko00030]
mRNA_11023	K00615	E2.2.1.1, tktA, tktB; transketolase [EC:2.2.1.1]	09100 Metabolism	09101 Carbohydrate metabolism	00030 Pentose phosphate pathway [PATH:ko00030]
mRNA_6718	K00615	E2.2.1.1, tktA, tktB; transketolase [EC:2.2.1.1]	09100 Metabolism	09101 Carbohydrate metabolism	00030 Pentose phosphate pathway [PATH:ko00030]
mRNA_10213	K00616	E2.2.1.2, talA, talB; transaldolase [EC:2.2.1.2]	09100 Metabolism	09101 Carbohydrate metabolism	00030 Pentose phosphate pathway [PATH:ko00030]
mRNA_21231	K00616	E2.2.1.2, talA, talB; transaldolase [EC:2.2.1.2]	09100 Metabolism	09101 Carbohydrate metabolism	00030 Pentose phosphate pathway [PATH:ko00030]
mRNA_21604	K00616	E2.2.1.2, talA, talB; transaldolase [EC:2.2.1.2]	09100 Metabolism	09101 Carbohydrate metabolism	00030 Pentose phosphate pathway [PATH:ko00030]
mRNA_8028	K00616	E2.2.1.2, talA, talB; transaldolase [EC:2.2.1.2]	09100 Metabolism	09101 Carbohydrate metabolism	00030 Pentose phosphate pathway [PATH:ko00030]
mRNA_6727	K00616	E2.2.1.2, talA, talB; transaldolase [EC:2.2.1.2]	09100 Metabolism	09101 Carbohydrate metabolism	00030 Pentose phosphate pathway [PATH:ko00030]
mRNA_832	K00616	E2.2.1.2, talA, talB; transaldolase [EC:2.2.1.2]	09100 Metabolism	09101 Carbohydrate metabolism	00030 Pentose phosphate pathway [PATH:ko00030]
mRNA_19802	K00616	E2.2.1.2, talA, talB; transaldolase [EC:2.2.1.2]	09100 Metabolism	09101 Carbohydrate metabolism	00030 Pentose phosphate pathway [PATH:ko00030]
mRNA_493	K01807	rpiA; ribose 5-phosphate isomerase A [EC:5.3.1.6]	09100 Metabolism	09101 Carbohydrate metabolism	00030 Pentose phosphate pathway [PATH:ko00030]
mRNA_14655	K01807	rpiA; ribose 5-phosphate isomerase A [EC:5.3.1.6]	09100 Metabolism	09101 Carbohydrate metabolism	00030 Pentose phosphate pathway [PATH:ko00030]
mRNA_19538	K01807	rpiA; ribose 5-phosphate isomerase A [EC:5.3.1.6]	09100 Metabolism	09101 Carbohydrate metabolism	00030 Pentose phosphate pathway [PATH:ko00030]
mRNA_17983	K01808	rpiB; ribose 5-phosphate isomerase B [EC:5.3.1.6]	09100 Metabolism	09101 Carbohydrate metabolism	00030 Pentose phosphate pathway [PATH:ko00030]
mRNA_21499	K01808	rpiB; ribose 5-phosphate isomerase B [EC:5.3.1.6]	09100 Metabolism	09101 Carbohydrate metabolism	00030 Pentose phosphate pathway [PATH:ko00030]
mRNA_1475	K08093	hxlA; 3-hexulose-6-phosphate synthase [EC:4.1.2.43]	09100 Metabolism	09101 Carbohydrate metabolism	00030 Pentose phosphate pathway [PATH:ko00030]
mRNA_18919	K08094	hxlB; 6-phospho-3-hexuloisomerase [EC:5.3.1.27]	09100 Metabolism	09101 Carbohydrate metabolism	00030 Pentose phosphate pathway [PATH:ko00030]
mRNA_6666	K01619	deoC, DERA; deoxyribose-phosphate aldolase [EC:4.1.2.4]	09100 Metabolism	09101 Carbohydrate metabolism	00030 Pentose phosphate pathway [PATH:ko00030]
mRNA_15195	K01619	deoC, DERA; deoxyribose-phosphate aldolase [EC:4.1.2.4]	09100 Metabolism	09101 Carbohydrate metabolism	00030 Pentose phosphate pathway [PATH:ko00030]
mRNA_13134	K00852	rbsK, RBKS; ribokinase [EC:2.7.1.15]	09100 Metabolism	09101 Carbohydrate metabolism	00030 Pentose phosphate pathway [PATH:ko00030]
mRNA_1620	K00852	rbsK, RBKS; ribokinase [EC:2.7.1.15]	09100 Metabolism	09101 Carbohydrate metabolism	00030 Pentose phosphate pathway [PATH:ko00030]
mRNA_21212	K01839	deoB; phosphopentomutase [EC:5.4.2.7]	09100 Metabolism	09101 Carbohydrate metabolism	00030 Pentose phosphate pathway [PATH:ko00030]
mRNA_852	K01839	deoB; phosphopentomutase [EC:5.4.2.7]	09100 Metabolism	09101 Carbohydrate metabolism	00030 Pentose phosphate pathway [PATH:ko00030]
mRNA_19216	K01839	deoB; phosphopentomutase [EC:5.4.2.7]	09100 Metabolism	09101 Carbohydrate metabolism	00030 Pentose phosphate pathway [PATH:ko00030]
mRNA_3121	K01835	pgm; phosphoglucomutase [EC:5.4.2.2]	09100 Metabolism	09101 Carbohydrate metabolism	00030 Pentose phosphate pathway [PATH:ko00030]
mRNA_20903	K01835	pgm; phosphoglucomutase [EC:5.4.2.2]	09100 Metabolism	09101 Carbohydrate metabolism	00030 Pentose phosphate pathway [PATH:ko00030]
mRNA_9353	K01835	pgm; phosphoglucomutase [EC:5.4.2.2]	09100 Metabolism	09101 Carbohydrate metabolism	00030 Pentose phosphate pathway [PATH:ko00030]
mRNA_9631	K01835	pgm; phosphoglucomutase [EC:5.4.2.2]	09100 Metabolism	09101 Carbohydrate metabolism	00030 Pentose phosphate pathway [PATH:ko00030]
mRNA_18207	K01835	pgm; phosphoglucomutase [EC:5.4.2.2]	09100 Metabolism	09101 Carbohydrate metabolism	00030 Pentose phosphate pathway [PATH:ko00030]
mRNA_3504	K01835	pgm; phosphoglucomutase [EC:5.4.2.2]	09100 Metabolism	09101 Carbohydrate metabolism	00030 Pentose phosphate pathway [PATH:ko00030]
mRNA_1737	K15779	PGM2; phosphoglucomutase / phosphopentomutase [EC:5.4.2.2 5.4.2.7]	09100 Metabolism	09101 Carbohydrate metabolism	00030 Pentose phosphate pathway [PATH:ko00030]
[truncated: 23,940 more rows]

## Sheet: SK_2022c
ProteinID	KO	Description	Level1	Level2	Level3
[truncated: 9,366 more rows]
