# Supplementary material for: An Insight into the Genome of Pathogenic and Non-Pathogenic Acanthamoeba
Source: Pathogens. 2022 Dec 19;11(12):1558. doi: 10.3390/pathogens11121558 (PMC9783929; doi:10.3390/pathogens11121558)
Supplement: Supplementary file 1 [file pathogens-11-01558-s001.zip › Supplementary Table S3.xlsx]

## Sheet: SK_2022a
query id	subject id	% identity	alignment length	mismatches	gap opens	q. start	q. end	s. start	s. end	evalue	bit score	COG#	functional categories	COG protein description
mRNA_9907	CDD|226365	34.26	108	61	3	1603	1705	316	418	0.0004	42	COG3846	U	Type IV secretory pathway, TrbL components
mRNA_14911	CDD|225606	37.65	85	49	1	1330	1410	215	299	2e-06	48.8	COG3064	M	Membrane protein involved in colicin uptake
mRNA_14615	CDD|226365	28.87	142	96	3	1706	1844	284	423	0.0002	43.6	COG3846	U	Type IV secretory pathway, TrbL components
mRNA_11141	CDD|226365	26.71	146	90	3	5178	5306	277	422	2e-07	54	COG3846	U	Type IV secretory pathway, TrbL components
mRNA_8356	CDD|226365	30.41	171	115	2	1577	1744	278	447	3e-07	52.1	COG3846	U	Type IV secretory pathway, TrbL components
mRNA_17662	CDD|226365	30.28	142	85	4	1436	1572	287	419	0.0003	42	COG3846	U	Type IV secretory pathway, TrbL components
mRNA_10188	CDD|226365	24.14	145	101	3	371	515	282	417	0.0008	40.1	COG3846	U	Type IV secretory pathway, TrbL components
mRNA_11410	CDD|226365	32.93	167	104	2	790	952	284	446	2e-09	59	COG3846	U	Type IV secretory pathway, TrbL components
mRNA_14637	CDD|226365	27.67	159	96	3	695	851	278	419	1e-06	49.8	COG3846	U	Type IV secretory pathway, TrbL components
mRNA_16941	CDD|226365	31.79	151	97	2	529	677	273	419	3e-06	48.2	COG3846	U	Type IV secretory pathway, TrbL components
mRNA_14739	CDD|226365	25.93	135	86	3	53	180	288	415	5e-05	44.7	COG3846	U	Type IV secretory pathway, TrbL components
mRNA_18422	CDD|226365	30.66	137	86	2	3	139	282	409	6e-08	55.1	COG3846	U	Type IV secretory pathway, TrbL components
mRNA_1531	CDD|226365	35.71	154	82	3	243	396	287	423	7e-06	46.7	COG3846	U	Type IV secretory pathway, TrbL components
mRNA_19745	CDD|226365	26.43	140	82	5	1054	1192	295	414	0.0005	41.3	COG3846	U	Type IV secretory pathway, TrbL components
mRNA_17995	CDD|226365	25.68	148	103	1	1297	1444	277	417	3e-07	51.7	COG3846	U	Type IV secretory pathway, TrbL components
mRNA_1084	CDD|226365	30	80	54	2	82	160	283	361	0.0003	41.3	COG3846	U	Type IV secretory pathway, TrbL components
mRNA_12320	CDD|226365	29.33	150	95	3	329	475	277	418	4e-05	45.1	COG3846	U	Type IV secretory pathway, TrbL components
mRNA_1915	CDD|226365	24.86	181	92	4	376	554	277	415	4e-05	43.6	COG3846	U	Type IV secretory pathway, TrbL components
mRNA_18711	CDD|226365	30.06	163	105	3	61	218	291	449	1e-07	54.8	COG3846	U	Type IV secretory pathway, TrbL components
mRNA_10945	CDD|226728	35	60	37	2	963	1021	210	268	0.0001	42.2	COG4278	S	Uncharacterized conserved protein
mRNA_18317	CDD|226365	29.25	147	96	3	1069	1211	277	419	6e-05	44	COG3846	U	Type IV secretory pathway, TrbL components
mRNA_1835	CDD|226728	26.47	68	47	1	689	756	203	267	0.0006	39.5	COG4278	S	Uncharacterized conserved protein
mRNA_19320	CDD|226728	40	50	30	0	330	379	215	264	0.0001	42.6	COG4278	S	Uncharacterized conserved protein
mRNA_17339	CDD|226728	32.2	59	38	2	72	129	210	267	0.0004	39.5	COG4278	S	Uncharacterized conserved protein
mRNA_10755	CDD|226365	29.86	144	95	2	69	212	282	419	4e-07	51.7	COG3846	U	Type IV secretory pathway, TrbL components
mRNA_1559	CDD|226365	32.08	106	66	3	386	489	287	388	0.001	39.4	COG3846	U	Type IV secretory pathway, TrbL components
mRNA_11160	CDD|226728	28.21	78	53	2	1571	1646	192	268	0.001	39.9	COG4278	S	Uncharacterized conserved protein
mRNA_9083	CDD|226365	26	150	103	1	10	159	277	418	0.0001	43.6	COG3846	U	Type IV secretory pathway, TrbL components
mRNA_5496	CDD|226728	30.16	63	39	2	3043	3105	210	267	0.0002	43.8	COG4278	S	Uncharacterized conserved protein
mRNA_6434	CDD|226365	25.44	169	123	2	510	676	282	449	0.0004	40.1	COG3846	U	Type IV secretory pathway, TrbL components
mRNA_7788	CDD|226728	25.42	59	43	1	58	115	210	268	0.0007	38.8	COG4278	S	Uncharacterized conserved protein
mRNA_11185	CDD|226711	29.07	86	60	1	211	295	256	341	2e-05	44.5	COG4260	S	Putative virion core protein (lumpy skin disease virus)
mRNA_16623	CDD|226365	31.52	92	60	2	54	142	288	379	9e-05	41.3	COG3846	U	Type IV secretory pathway, TrbL components
mRNA_18315	CDD|226365	27.13	129	86	4	72	193	290	417	2e-06	49.8	COG3846	U	Type IV secretory pathway, TrbL components
mRNA_19556	CDD|227608	37.1	62	39	0	1421	1482	653	714	1e-05	47.6	COG5283	S	Phage-related tail protein
mRNA_11958	CDD|227493	22.05	127	91	5	511	635	440	560	5e-05	43.5	COG5164	K	Transcription elongation factor
mRNA_3582	CDD|226728	31.75	63	41	2	686	747	206	267	0.0005	39.9	COG4278	S	Uncharacterized conserved protein
mRNA_1055	CDD|224429	56.25	32	14	0	121	152	238	269	0.0003	41.2	COG1512	R	Beta-propeller domains of methanol dehydrogenase type
mRNA_2981	CDD|226365	26.35	148	97	3	189	335	283	419	0.0002	42	COG3846	U	Type IV secretory pathway, TrbL components
mRNA_7906	CDD|226365	28.46	130	71	3	350	476	273	383	4e-05	44.7	COG3846	U	Type IV secretory pathway, TrbL components
mRNA_11643	CDD|226365	24.65	142	106	1	20	160	277	418	6e-05	44	COG3846	U	Type IV secretory pathway, TrbL components
mRNA_1109	CDD|226365	25.42	118	73	5	196	313	312	414	4e-05	44.4	COG3846	U	Type IV secretory pathway, TrbL components
mRNA_19033	CDD|226365	31.3	131	80	2	539	664	288	413	2e-05	45.5	COG3846	U	Type IV secretory pathway, TrbL components
mRNA_7755	CDD|227938	30.17	232	157	4	548	777	227	455	1e-13	73	COG5651	N	PPE-repeat proteins
mRNA_19828	CDD|226365	29.71	175	93	3	1572	1746	273	417	1e-06	50.9	COG3846	U	Type IV secretory pathway, TrbL components
mRNA_8757	CDD|226365	30.85	94	59	2	327	414	288	381	0.0005	40.5	COG3846	U	Type IV secretory pathway, TrbL components
mRNA_18465	CDD|226365	31.37	153	86	5	311	455	277	418	7e-07	51.3	COG3846	U	Type IV secretory pathway, TrbL components
mRNA_9205	CDD|226728	28.95	76	53	1	454	528	192	267	0.0003	41.5	COG4278	S	Uncharacterized conserved protein
mRNA_10241	CDD|226728	30.65	62	40	2	2359	2420	210	268	0.001	41.1	COG4278	S	Uncharacterized conserved protein
mRNA_17291	CDD|226365	32.16	171	111	3	947	1113	282	451	2e-10	61.7	COG3846	U	Type IV secretory pathway, TrbL components
mRNA_442	CDD|226365	24.24	198	128	5	309	506	277	452	2e-07	52.8	COG3846	U	Type IV secretory pathway, TrbL components
mRNA_8450	CDD|226365	27.53	178	91	4	70	244	275	417	3e-05	45.9	COG3846	U	Type IV secretory pathway, TrbL components
mRNA_5753	CDD|226365	31.73	104	64	4	3160	3256	277	380	6e-06	49	COG3846	U	Type IV secretory pathway, TrbL components
mRNA_20492	CDD|226728	32.2	59	39	1	424	481	210	268	0.0002	42.6	COG4278	S	Uncharacterized conserved protein
mRNA_1134	CDD|226728	24.39	82	55	1	340	421	192	266	0.001	38.4	COG4278	S	Uncharacterized conserved protein
mRNA_4565	CDD|226365	27.38	168	97	6	5259	5422	277	423	0.0004	44	COG3846	U	Type IV secretory pathway, TrbL components
mRNA_1110	CDD|226365	26.21	145	94	3	66	210	288	419	5e-05	43.6	COG3846	U	Type IV secretory pathway, TrbL components
mRNA_410	CDD|226728	32.76	58	38	1	1848	1905	210	266	0.0005	41.1	COG4278	S	Uncharacterized conserved protein
mRNA_12163	CDD|226365	25.71	140	104	0	676	815	283	422	1e-06	49	COG3846	U	Type IV secretory pathway, TrbL components
mRNA_8653	CDD|226365	30	130	87	2	847	976	290	415	6e-05	44.7	COG3846	U	Type IV secretory pathway, TrbL components
mRNA_9365	CDD|226365	31.25	144	90	4	1069	1211	284	419	0.0006	42.8	COG3846	U	Type IV secretory pathway, TrbL components
mRNA_780	CDD|226365	28.99	138	87	4	2146	2273	277	413	4e-05	45.5	COG3846	U	Type IV secretory pathway, TrbL components
mRNA_10127	CDD|226365	27.64	123	79	4	1149	1269	283	397	4e-05	45.1	COG3846	U	Type IV secretory pathway, TrbL components
mRNA_8946	CDD|226365	29.45	146	93	3	1282	1423	278	417	1e-07	54.4	COG3846	U	Type IV secretory pathway, TrbL components
mRNA_14161	CDD|226365	32.88	146	88	6	1042	1181	277	418	4e-07	51.3	COG3846	U	Type IV secretory pathway, TrbL components
mRNA_13966	CDD|226728	31.82	66	36	3	195	259	210	267	0.0005	38.8	COG4278	S	Uncharacterized conserved protein
mRNA_8233	CDD|226728	31.17	77	50	2	599	673	193	268	0.0006	39.9	COG4278	S	Uncharacterized conserved protein
mRNA_3251	CDD|226365	33.12	154	80	5	241	386	277	415	3e-05	45.5	COG3846	U	Type IV secretory pathway, TrbL components
mRNA_1041	CDD|226365	31.65	139	79	4	8289	8420	289	418	5e-09	60.2	COG3846	U	Type IV secretory pathway, TrbL components
mRNA_14888	CDD|227493	17.86	140	103	2	596	735	437	564	0.0002	42.7	COG5164	K	Transcription elongation factor
mRNA_13557	CDD|226365	28.48	158	99	3	491	648	282	425	7e-05	43.6	COG3846	U	Type IV secretory pathway, TrbL components
mRNA_3126	CDD|226365	26.62	139	79	4	2356	2471	277	415	0.0002	44.7	COG3846	U	Type IV secretory pathway, TrbL components
mRNA_5578	CDD|226365	27.97	143	99	3	282	422	273	413	0.0003	42.8	COG3846	U	Type IV secretory pathway, TrbL components
mRNA_13562	CDD|226365	30.81	185	111	3	1107	1288	277	447	7e-07	52.1	COG3846	U	Type IV secretory pathway, TrbL components
mRNA_18091	CDD|226365	32.58	132	84	3	1192	1320	288	417	2e-06	49.8	COG3846	U	Type IV secretory pathway, TrbL components
mRNA_20255	CDD|226728	36.67	60	35	2	1056	1113	210	268	0.0001	43.4	COG4278	S	Uncharacterized conserved protein
mRNA_2882	CDD|226728	31.34	67	45	1	473	539	203	268	0.0002	40.3	COG4278	S	Uncharacterized conserved protein
mRNA_14098	CDD|226728	32.31	65	37	2	16	80	210	267	0.0007	39.5	COG4278	S	Uncharacterized conserved protein
mRNA_1813	CDD|226711	32.65	98	55	5	1028	1123	253	341	8e-05	44.1	COG4260	S	Putative virion core protein (lumpy skin disease virus)
mRNA_7950	CDD|226365	28.21	117	73	2	796	912	312	417	0.0007	41.3	COG3846	U	Type IV secretory pathway, TrbL components
mRNA_10242	CDD|226728	27.69	65	41	1	1131	1195	210	268	0.001	39.5	COG4278	S	Uncharacterized conserved protein
mRNA_7962	CDD|226365	28.97	145	97	3	305	447	277	417	3e-05	44.7	COG3846	U	Type IV secretory pathway, TrbL components
mRNA_7130	CDD|226365	26.43	140	94	2	78	217	288	418	0.001	40.1	COG3846	U	Type IV secretory pathway, TrbL components
mRNA_18895	CDD|226365	28.22	163	95	3	651	809	275	419	2e-08	56.3	COG3846	U	Type IV secretory pathway, TrbL components
mRNA_2537	CDD|226365	26.92	104	72	1	2045	2148	282	381	0.001	40.9	COG3846	U	Type IV secretory pathway, TrbL components
mRNA_1129	CDD|226365	25.68	148	100	1	536	683	278	415	2e-05	45.9	COG3846	U	Type IV secretory pathway, TrbL components
mRNA_14761	CDD|226365	31.4	121	79	1	6	126	303	419	0.0003	40.9	COG3846	U	Type IV secretory pathway, TrbL components
mRNA_12260	CDD|226365	34.86	109	65	2	1456	1560	277	383	3e-05	45.1	COG3846	U	Type IV secretory pathway, TrbL components
mRNA_4587	CDD|226728	30	70	43	3	1210	1279	205	268	0.001	39.5	COG4278	S	Uncharacterized conserved protein
mRNA_10423	CDD|226365	27.61	163	118	0	86	248	288	450	0.0004	40.5	COG3846	U	Type IV secretory pathway, TrbL components
mRNA_3415	CDD|226365	31.65	139	92	2	2079	2217	283	418	1e-07	54	COG3846	U	Type IV secretory pathway, TrbL components
mRNA_12198	CDD|226728	29.87	77	54	0	1251	1327	191	267	0.0003	42.2	COG4278	S	Uncharacterized conserved protein
mRNA_633	CDD|226728	30.51	59	40	1	3575	3633	211	268	0.0004	43	COG4278	S	Uncharacterized conserved protein
mRNA_15026	CDD|226365	28.89	135	81	3	337	471	290	409	0.0005	42.4	COG3846	U	Type IV secretory pathway, TrbL components
mRNA_689	CDD|226728	31.03	58	39	1	1024	1080	210	267	0.0003	41.1	COG4278	S	Uncharacterized conserved protein
mRNA_11535	CDD|226365	30.53	131	90	1	3386	3516	278	407	5e-06	49.8	COG3846	U	Type IV secretory pathway, TrbL components
mRNA_4990	CDD|226365	30	150	89	3	1007	1156	282	415	5e-06	47.4	COG3846	U	Type IV secretory pathway, TrbL components
mRNA_10258	CDD|226365	27.27	154	100	1	4505	4658	278	419	7e-08	55.5	COG3846	U	Type IV secretory pathway, TrbL components
mRNA_10594	CDD|226365	31.74	167	100	4	1986	2152	290	442	5e-08	54.8	COG3846	U	Type IV secretory pathway, TrbL components
mRNA_361	CDD|226365	32.2	118	71	4	1	111	287	402	0.0008	39.7	COG3846	U	Type IV secretory pathway, TrbL components
mRNA_16452	CDD|226365	37.78	90	53	2	1679	1766	288	376	2e-07	53.6	COG3846	U	Type IV secretory pathway, TrbL components
mRNA_19179	CDD|226365	29.85	134	81	3	1490	1620	290	413	0.0002	44.4	COG3846	U	Type IV secretory pathway, TrbL components
mRNA_14195	CDD|226365	26.49	151	103	5	417	565	273	417	0.0006	40.9	COG3846	U	Type IV secretory pathway, TrbL components
mRNA_9796	CDD|226365	31.03	174	105	3	21	194	278	436	2e-12	69.4	COG3846	U	Type IV secretory pathway, TrbL components
mRNA_9881	CDD|226365	29.86	144	88	6	145	282	283	419	0.0002	42.4	COG3846	U	Type IV secretory pathway, TrbL components
mRNA_10377	CDD|226728	36.51	63	32	2	153	211	210	268	0.0007	39.5	COG4278	S	Uncharacterized conserved protein
mRNA_10990	CDD|226365	27.43	175	127	0	683	857	278	452	8e-10	59.4	COG3846	U	Type IV secretory pathway, TrbL components
mRNA_101	CDD|226728	32.69	52	32	1	671	722	220	268	0.0007	39.9	COG4278	S	Uncharacterized conserved protein
mRNA_5358	CDD|226365	27.82	133	94	2	29	159	282	414	0.0002	40.9	COG3846	U	Type IV secretory pathway, TrbL components
mRNA_17526	CDD|226365	28.17	142	84	3	40	177	290	417	0.0002	40.9	COG3846	U	Type IV secretory pathway, TrbL components
mRNA_2446	CDD|226365	32.14	84	54	2	575	657	293	374	4e-05	43.6	COG3846	U	Type IV secretory pathway, TrbL components
mRNA_8055	CDD|226365	33.86	127	76	3	1677	1801	278	398	2e-05	46.7	COG3846	U	Type IV secretory pathway, TrbL components
mRNA_19689	CDD|226728	40	60	35	1	1132	1191	210	268	1e-05	45.3	COG4278	S	Uncharacterized conserved protein
mRNA_11120	CDD|226365	27.54	138	89	4	98	235	283	409	0.0006	39.4	COG3846	U	Type IV secretory pathway, TrbL components
mRNA_8616	CDD|226365	23.81	126	91	2	77	197	277	402	5e-07	50.5	COG3846	U	Type IV secretory pathway, TrbL components
mRNA_14086	CDD|226365	28.79	132	87	2	1980	2104	288	419	0.0002	43.2	COG3846	U	Type IV secretory pathway, TrbL components
mRNA_9237	CDD|226365	29.27	164	109	3	323	480	287	449	7e-10	59.4	COG3846	U	Type IV secretory pathway, TrbL components
mRNA_15996	CDD|226365	31.94	144	92	3	376	515	277	418	1e-05	45.5	COG3846	U	Type IV secretory pathway, TrbL components
mRNA_9056	CDD|226365	27.78	108	72	2	67	171	307	411	0.0005	40.1	COG3846	U	Type IV secretory pathway, TrbL components
mRNA_7893	CDD|226365	29.1	134	83	4	969	1091	283	415	3e-05	45.9	COG3846	U	Type IV secretory pathway, TrbL components
mRNA_16814	CDD|226365	22.9	131	98	1	534	661	282	412	0.0002	42.8	COG3846	U	Type IV secretory pathway, TrbL components
mRNA_13393	CDD|226728	35.85	53	31	2	175	224	210	262	0.001	37.2	COG4278	S	Uncharacterized conserved protein
mRNA_12822	CDD|226365	28.47	137	98	0	45	181	282	418	0.0001	40.9	COG3846	U	Type IV secretory pathway, TrbL components
mRNA_19948	CDD|226365	30.97	155	88	4	5884	6034	278	417	9e-10	62.1	COG3846	U	Type IV secretory pathway, TrbL components
mRNA_9655	CDD|226365	31.08	148	89	5	1575	1719	278	415	1e-06	50.1	COG3846	U	Type IV secretory pathway, TrbL components
mRNA_11653	CDD|226365	25.18	139	100	2	64	202	277	411	0.0005	41.3	COG3846	U	Type IV secretory pathway, TrbL components
mRNA_15193	CDD|226365	31.11	90	62	0	1618	1707	288	377	2e-05	46.3	COG3846	U	Type IV secretory pathway, TrbL components
mRNA_13113	CDD|226728	33.9	59	36	2	630	685	210	268	0.0006	40.3	COG4278	S	Uncharacterized conserved protein
mRNA_15834	CDD|226728	29.58	71	42	2	183	252	204	267	0.0002	39.9	COG4278	S	Uncharacterized conserved protein
mRNA_1042	CDD|226365	32.08	106	69	2	1880	1983	278	382	2e-06	49.8	COG3846	U	Type IV secretory pathway, TrbL components
mRNA_15755	CDD|226365	32.76	116	70	3	44	151	288	403	5e-05	44.7	COG3846	U	Type IV secretory pathway, TrbL components
mRNA_4648	CDD|226365	30.69	101	65	2	1417	1512	277	377	9e-05	43.6	COG3846	U	Type IV secretory pathway, TrbL components
mRNA_16676	CDD|226365	23.6	161	117	2	1	161	293	447	0.0003	42	COG3846	U	Type IV secretory pathway, TrbL components
mRNA_2565	CDD|226365	26.88	186	117	3	809	987	277	450	0.0008	40.5	COG3846	U	Type IV secretory pathway, TrbL components
mRNA_10993	CDD|226728	29.73	74	42	2	165	238	204	267	0.0009	39.1	COG4278	S	Uncharacterized conserved protein
mRNA_16600	CDD|226365	29.3	157	94	5	385	539	277	418	9e-08	54	COG3846	U	Type IV secretory pathway, TrbL components
mRNA_3635	CDD|227493	20	140	98	1	393	532	437	562	0.0004	41.9	COG5164	K	Transcription elongation factor
mRNA_12191	CDD|226365	35.71	84	52	2	243	326	282	363	9e-05	43.6	COG3846	U	Type IV secretory pathway, TrbL components
mRNA_20012	CDD|226728	30.77	78	52	2	413	489	191	267	0.0009	39.9	COG4278	S	Uncharacterized conserved protein
mRNA_20236	CDD|226365	26.47	170	121	3	607	774	283	450	5e-05	43.2	COG3846	U	Type IV secretory pathway, TrbL components
mRNA_20344	CDD|226365	31.11	135	81	4	170	300	288	414	2e-05	46.7	COG3846	U	Type IV secretory pathway, TrbL components
mRNA_11171	CDD|226728	37.04	54	31	3	1198	1250	216	267	0.0006	41.1	COG4278	S	Uncharacterized conserved protein
mRNA_10136	CDD|226365	31.4	121	66	4	125	243	277	382	0.0002	42.8	COG3846	U	Type IV secretory pathway, TrbL components
mRNA_14420	CDD|226365	29.5	139	89	3	1634	1772	290	419	0.0005	41.7	COG3846	U	Type IV secretory pathway, TrbL components
mRNA_19944	CDD|226365	27.14	140	84	4	753	884	290	419	2e-06	49.8	COG3846	U	Type IV secretory pathway, TrbL components
mRNA_1280	CDD|226365	28.38	148	91	2	682	825	283	419	4e-10	61.3	COG3846	U	Type IV secretory pathway, TrbL components
mRNA_9405	CDD|226365	32.58	132	83	2	3041	3166	286	417	5e-07	52.4	COG3846	U	Type IV secretory pathway, TrbL components
mRNA_12998	CDD|226365	29.2	137	90	2	1467	1603	290	419	6e-07	51.3	COG3846	U	Type IV secretory pathway, TrbL components
mRNA_8660	CDD|226365	32.89	149	93	3	2874	3022	277	418	3e-07	52.8	COG3846	U	Type IV secretory pathway, TrbL components
mRNA_4902	CDD|226365	28.46	130	90	1	899	1028	293	419	6e-06	47.4	COG3846	U	Type IV secretory pathway, TrbL components
mRNA_3307	CDD|226365	29.41	136	83	6	1153	1279	287	418	0.0004	42	COG3846	U	Type IV secretory pathway, TrbL components
mRNA_13583	CDD|226365	34.38	96	60	2	485	579	290	383	2e-05	44.7	COG3846	U	Type IV secretory pathway, TrbL components
mRNA_5450	CDD|226365	28.89	180	124	3	1090	1265	273	452	2e-05	45.9	COG3846	U	Type IV secretory pathway, TrbL components
mRNA_1793	CDD|226728	25.42	59	44	0	633	691	210	268	0.0003	40.7	COG4278	S	Uncharacterized conserved protein
mRNA_3449	CDD|226728	32.2	59	39	1	1550	1608	210	267	0.0006	40.7	COG4278	S	Uncharacterized conserved protein
mRNA_4822	CDD|226365	31.62	117	71	4	1102	1209	295	411	0.0001	43.2	COG3846	U	Type IV secretory pathway, TrbL components
mRNA_14641	CDD|226365	31.64	177	112	5	705	878	278	448	3e-09	57.5	COG3846	U	Type IV secretory pathway, TrbL components
mRNA_2515	CDD|226728	35.09	57	31	2	685	739	216	268	7e-06	45.7	COG4278	S	Uncharacterized conserved protein
mRNA_13768	CDD|226365	25.68	148	108	2	1228	1374	277	423	0.0009	41.3	COG3846	U	Type IV secretory pathway, TrbL components
mRNA_8679	CDD|226365	28.97	145	88	4	1429	1571	282	413	0.0008	40.9	COG3846	U	Type IV secretory pathway, TrbL components
mRNA_2566	CDD|226365	34.23	111	68	2	1538	1645	273	381	2e-06	49.4	COG3846	U	Type IV secretory pathway, TrbL components
mRNA_1344	CDD|226365	27.21	147	93	3	2662	2805	278	413	9e-05	45.1	COG3846	U	Type IV secretory pathway, TrbL components
mRNA_20311	CDD|226365	34.75	141	87	2	72	212	283	418	1e-11	67.5	COG3846	U	Type IV secretory pathway, TrbL components
mRNA_1702	CDD|226365	20.86	163	98	3	3	165	283	414	0.0006	41.7	COG3846	U	Type IV secretory pathway, TrbL components
mRNA_8681	CDD|226365	30	140	93	3	102	241	283	417	0.0001	41.7	COG3846	U	Type IV secretory pathway, TrbL components
mRNA_2913	CDD|226711	27.96	93	63	2	1507	1595	250	342	0.0002	43.3	COG4260	S	Putative virion core protein (lumpy skin disease virus)
mRNA_13223	CDD|226365	22.63	137	103	1	332	468	282	415	0.0001	43.2	COG3846	U	Type IV secretory pathway, TrbL components
mRNA_13942	CDD|226365	27.41	135	92	4	11	144	289	418	6e-05	44	COG3846	U	Type IV secretory pathway, TrbL components
mRNA_11496	CDD|227938	29.94	177	115	3	2779	2955	292	459	1e-05	48	COG5651	N	PPE-repeat proteins
mRNA_5255	CDD|226728	36.84	57	34	2	38	94	214	268	0.0006	41.1	COG4278	S	Uncharacterized conserved protein
mRNA_19566	CDD|226365	29.33	75	51	1	5	79	303	375	0.0004	40.9	COG3846	U	Type IV secretory pathway, TrbL components
mRNA_17289	CDD|226365	29.08	141	90	4	1	135	287	423	0.0002	41.3	COG3846	U	Type IV secretory pathway, TrbL components
mRNA_8962	CDD|226728	31.67	60	38	1	1825	1884	210	266	0.0001	43	COG4278	S	Uncharacterized conserved protein
mRNA_2064	CDD|226728	31.4	86	47	3	468	551	191	266	3e-05	43.8	COG4278	S	Uncharacterized conserved protein
mRNA_10590	CDD|226728	28.57	63	45	0	460	522	206	268	0.0002	40.7	COG4278	S	Uncharacterized conserved protein
mRNA_1736	CDD|226728	33.93	56	36	1	554	609	214	268	0.0001	41.5	COG4278	S	Uncharacterized conserved protein
mRNA_17917	CDD|224429	58.82	34	14	0	1681	1714	236	269	3e-06	48.1	COG1512	R	Beta-propeller domains of methanol dehydrogenase type
mRNA_3122	CDD|226365	26.13	111	77	1	616	721	307	417	0.0002	42.4	COG3846	U	Type IV secretory pathway, TrbL components
mRNA_5484	CDD|226365	27.34	128	89	2	581	708	288	411	0.0005	44	COG3846	U	Type IV secretory pathway, TrbL components
mRNA_1480	CDD|226365	29.01	131	82	2	1082	1211	288	408	0.0009	41.3	COG3846	U	Type IV secretory pathway, TrbL components
mRNA_2848	CDD|226365	34.59	133	81	5	2159	2286	288	419	1e-06	50.9	COG3846	U	Type IV secretory pathway, TrbL components
mRNA_13630	CDD|226365	30	140	95	2	1069	1207	277	414	4e-07	51.3	COG3846	U	Type IV secretory pathway, TrbL components
mRNA_4434	CDD|226728	28.81	59	39	1	763	818	210	268	0.001	40.3	COG4278	S	Uncharacterized conserved protein
mRNA_10095	CDD|226728	35.38	65	35	2	3064	3128	210	267	7e-05	44.5	COG4278	S	Uncharacterized conserved protein
mRNA_8300	CDD|226728	37.04	54	32	1	335	388	217	268	0.0008	39.9	COG4278	S	Uncharacterized conserved protein
mRNA_2187	CDD|226365	26.46	189	125	4	1666	1853	277	452	5e-05	45.5	COG3846	U	Type IV secretory pathway, TrbL components
mRNA_15451	CDD|226365	33.33	138	86	3	250	383	284	419	5e-05	43.2	COG3846	U	Type IV secretory pathway, TrbL components
mRNA_13460	CDD|226365	28.26	138	99	0	746	883	277	414	1e-08	55.5	COG3846	U	Type IV secretory pathway, TrbL components
mRNA_9400	CDD|226365	31.11	90	61	1	698	787	287	375	0.0006	42.4	COG3846	U	Type IV secretory pathway, TrbL components
mRNA_13095	CDD|226365	30.61	147	83	4	850	981	277	419	4e-07	51.7	COG3846	U	Type IV secretory pathway, TrbL components
mRNA_8881	CDD|226365	29.93	147	95	4	965	1105	273	417	2e-06	49.4	COG3846	U	Type IV secretory pathway, TrbL components
mRNA_14170	CDD|226365	33.33	153	88	4	1901	2050	277	418	3e-08	55.9	COG3846	U	Type IV secretory pathway, TrbL components
mRNA_667	CDD|226365	30.77	130	81	5	10	136	288	411	2e-06	50.5	COG3846	U	Type IV secretory pathway, TrbL components
mRNA_12690	CDD|226728	39.34	61	35	1	271	331	210	268	0.0002	42.2	COG4278	S	Uncharacterized conserved protein
mRNA_8917	CDD|226365	35.23	88	55	2	1751	1838	273	358	6e-06	49	COG3846	U	Type IV secretory pathway, TrbL components
mRNA_4579	CDD|226365	31.82	154	99	2	732	880	295	447	4e-08	55.1	COG3846	U	Type IV secretory pathway, TrbL components
mRNA_10384	CDD|226728	25	68	48	1	440	507	204	268	0.0007	41.1	COG4278	S	Uncharacterized conserved protein
mRNA_15168	CDD|226365	31.15	122	77	2	409	524	286	406	2e-05	46.3	COG3846	U	Type IV secretory pathway, TrbL components
mRNA_2497	CDD|226365	32.35	102	64	3	1223	1320	282	382	0.0002	42.8	COG3846	U	Type IV secretory pathway, TrbL components
mRNA_19723	CDD|226365	33.71	175	105	7	2489	2661	277	442	1e-10	64	COG3846	U	Type IV secretory pathway, TrbL components
mRNA_20184	CDD|226728	29.23	65	45	1	180	243	204	268	7e-05	41.8	COG4278	S	Uncharacterized conserved protein
mRNA_9192	CDD|226365	33	100	59	3	256	355	288	379	5e-05	42.4	COG3846	U	Type IV secretory pathway, TrbL components
mRNA_9598	CDD|226365	32.1	162	89	6	1668	1827	277	419	2e-08	56.7	COG3846	U	Type IV secretory pathway, TrbL components
mRNA_17868	CDD|226365	26.8	194	114	4	327	511	277	451	1e-05	48.2	COG3846	U	Type IV secretory pathway, TrbL components
mRNA_18876	CDD|226365	27.38	168	95	5	112	279	277	417	4e-06	48.2	COG3846	U	Type IV secretory pathway, TrbL components
mRNA_3294	CDD|226365	26.76	142	98	2	1344	1479	278	419	9e-07	51.7	COG3846	U	Type IV secretory pathway, TrbL components
mRNA_17828	CDD|224429	52.94	34	16	0	624	657	236	269	4e-05	43.5	COG1512	R	Beta-propeller domains of methanol dehydrogenase type
mRNA_11599	CDD|226728	25.71	70	41	1	483	552	210	268	0.0008	38.8	COG4278	S	Uncharacterized conserved protein
mRNA_14399	CDD|226728	36	50	30	1	1917	1964	216	265	0.0006	41.5	COG4278	S	Uncharacterized conserved protein
mRNA_1438	CDD|226728	27.12	59	43	0	199	257	210	268	0.0006	38.4	COG4278	S	Uncharacterized conserved protein
mRNA_2126	CDD|226365	31.62	136	79	4	4312	4440	278	406	2e-06	50.9	COG3846	U	Type IV secretory pathway, TrbL components
mRNA_13265	CDD|226728	25.81	93	52	2	310	402	191	266	8e-05	42.2	COG4278	S	Uncharacterized conserved protein
mRNA_20272	CDD|226365	28.47	137	89	3	249	376	283	419	0.001	40.5	COG3846	U	Type IV secretory pathway, TrbL components
mRNA_2249	CDD|226365	26.83	164	98	3	542	683	288	451	0.0004	41.3	COG3846	U	Type IV secretory pathway, TrbL components
mRNA_16549	CDD|226365	30.07	143	85	5	2182	2314	277	414	0.0005	43.2	COG3846	U	Type IV secretory pathway, TrbL components
mRNA_821	CDD|226365	31.18	186	106	5	1041	1224	282	447	8e-08	53.6	COG3846	U	Type IV secretory pathway, TrbL components
mRNA_16485	CDD|226365	28.08	146	91	4	506	641	278	419	6e-05	43.6	COG3846	U	Type IV secretory pathway, TrbL components
mRNA_19137	CDD|226365	40	65	38	1	854	917	291	355	0.0002	42.8	COG3846	U	Type IV secretory pathway, TrbL components
mRNA_18979	CDD|226365	29.41	153	90	5	1910	2060	277	413	1e-05	46.7	COG3846	U	Type IV secretory pathway, TrbL components
mRNA_5603	CDD|226365	31.85	135	90	2	488	621	278	411	0.0003	42	COG3846	U	Type IV secretory pathway, TrbL components
mRNA_1338	CDD|226728	27.85	79	55	2	496	574	192	268	0.0001	43	COG4278	S	Uncharacterized conserved protein
mRNA_5039	CDD|226365	30.67	150	90	6	715	857	277	419	4e-05	44.4	COG3846	U	Type IV secretory pathway, TrbL components
mRNA_2715	CDD|226365	32.78	180	103	6	1595	1768	282	449	2e-10	62.5	COG3846	U	Type IV secretory pathway, TrbL components
mRNA_1353	CDD|226728	41.38	58	31	3	495	549	210	267	0.0002	42.2	COG4278	S	Uncharacterized conserved protein
mRNA_6620	CDD|226728	29.58	71	44	1	394	464	203	267	0.0002	42.6	COG4278	S	Uncharacterized conserved protein
mRNA_3103	CDD|226728	41.07	56	32	1	416	470	212	267	7e-07	48.4	COG4278	S	Uncharacterized conserved protein
mRNA_2661	CDD|226365	30.95	168	101	4	6135	6299	283	438	8e-09	59.4	COG3846	U	Type IV secretory pathway, TrbL components
mRNA_17189	CDD|226728	33.82	68	41	2	2410	2476	203	267	0.0008	41.5	COG4278	S	Uncharacterized conserved protein
mRNA_3191	CDD|226365	32.91	158	102	2	1546	1703	288	441	1e-05	46.3	COG3846	U	Type IV secretory pathway, TrbL components
mRNA_10025	CDD|226365	32.77	119	73	3	5	121	304	417	0.0003	41.3	COG3846	U	Type IV secretory pathway, TrbL components
mRNA_13750	CDD|226728	32.73	55	35	1	911	965	216	268	0.0004	42.2	COG4278	S	Uncharacterized conserved protein
mRNA_2289	CDD|226365	33.33	123	78	2	460	578	300	422	4e-07	52.4	COG3846	U	Type IV secretory pathway, TrbL components
mRNA_6675	CDD|226728	29.63	54	36	2	935	987	216	268	0.0005	41.1	COG4278	S	Uncharacterized conserved protein
mRNA_8532	CDD|226365	29.93	137	92	3	602	734	277	413	6e-05	43.2	COG3846	U	Type IV secretory pathway, TrbL components
mRNA_11392	CDD|226728	32.76	58	39	0	247	304	210	267	9e-05	41.5	COG4278	S	Uncharacterized conserved protein
mRNA_18762	CDD|226365	22.63	137	90	3	972	1098	288	418	0.0004	41.3	COG3846	U	Type IV secretory pathway, TrbL components
mRNA_12258	CDD|226728	29.89	87	51	2	503	589	191	267	0.0007	39.5	COG4278	S	Uncharacterized conserved protein
mRNA_9578	CDD|226728	32.79	61	38	1	2371	2431	210	267	1e-05	46.5	COG4278	S	Uncharacterized conserved protein
mRNA_19205	CDD|226728	32.14	56	36	2	960	1015	215	268	0.0003	41.5	COG4278	S	Uncharacterized conserved protein
mRNA_12609	CDD|226728	30.77	78	52	2	81	157	192	268	0.0009	41.1	COG4278	S	Uncharacterized conserved protein
mRNA_10486	CDD|226365	28.72	188	121	5	1382	1566	273	450	0.0006	41.3	COG3846	U	Type IV secretory pathway, TrbL components
mRNA_13521	CDD|226365	24.29	177	113	4	27	189	273	442	2e-05	46.7	COG3846	U	Type IV secretory pathway, TrbL components
mRNA_1101	CDD|226365	27.32	183	93	3	2276	2458	277	419	3e-05	46.3	COG3846	U	Type IV secretory pathway, TrbL components
mRNA_14190	CDD|226365	29.32	133	89	3	490	617	290	422	0.0003	44	COG3846	U	Type IV secretory pathway, TrbL components
mRNA_9357	CDD|226365	28.7	108	77	0	1480	1587	273	380	0.0002	44.4	COG3846	U	Type IV secretory pathway, TrbL components
mRNA_19617	CDD|226728	32.81	64	37	2	582	644	210	268	0.0005	40.7	COG4278	S	Uncharacterized conserved protein
mRNA_11005	CDD|226365	29.05	148	98	2	9	156	277	417	4e-06	47.8	COG3846	U	Type IV secretory pathway, TrbL components
mRNA_13209	CDD|226365	25.76	132	91	3	91	221	283	408	1e-05	46.7	COG3846	U	Type IV secretory pathway, TrbL components
mRNA_12266	CDD|226365	32.69	104	69	1	382	485	277	379	9e-05	44.4	COG3846	U	Type IV secretory pathway, TrbL components
mRNA_12302	CDD|226365	26.36	129	85	2	4	132	288	406	0.0008	40.1	COG3846	U	Type IV secretory pathway, TrbL components
mRNA_15384	CDD|226365	34.69	147	93	2	2122	2267	278	422	3e-07	52.8	COG3846	U	Type IV secretory pathway, TrbL components
mRNA_18089	CDD|226365	28.42	190	110	6	1717	1904	287	452	0.0005	41.7	COG3846	U	Type IV secretory pathway, TrbL components
mRNA_12988	CDD|226365	28.28	145	93	4	2249	2389	277	414	0.0004	42.4	COG3846	U	Type IV secretory pathway, TrbL components
mRNA_9097	CDD|226365	27.91	129	85	3	291	419	294	414	0.0002	41.3	COG3846	U	Type IV secretory pathway, TrbL components
mRNA_7357	CDD|226728	30.88	68	44	2	210	277	204	268	0.0002	41.5	COG4278	S	Uncharacterized conserved protein
mRNA_17515	CDD|226365	29.89	87	60	1	1180	1266	283	368	0.0006	40.9	COG3846	U	Type IV secretory pathway, TrbL components
mRNA_2020	CDD|226365	33.91	115	66	3	749	854	293	406	0.0003	42	COG3846	U	Type IV secretory pathway, TrbL components
mRNA_8688	CDD|226365	29.61	152	94	5	3116	3263	277	419	3e-07	52.8	COG3846	U	Type IV secretory pathway, TrbL components
mRNA_13256	CDD|226365	31.36	169	108	4	23	191	277	437	1e-07	54	COG3846	U	Type IV secretory pathway, TrbL components
mRNA_4572	CDD|226365	32.62	141	77	5	10	141	282	413	6e-05	42.4	COG3846	U	Type IV secretory pathway, TrbL components
mRNA_18882	CDD|226728	30	60	41	1	785	844	210	268	0.0008	39.5	COG4278	S	Uncharacterized conserved protein
mRNA_19044	CDD|226728	40	60	35	1	1721	1780	210	268	2e-05	45.3	COG4278	S	Uncharacterized conserved protein
mRNA_965	CDD|226365	29.66	145	92	3	10	152	283	419	3e-05	44.7	COG3846	U	Type IV secretory pathway, TrbL components
mRNA_14528	CDD|226365	28.06	139	95	1	1331	1469	282	415	6e-06	47.4	COG3846	U	Type IV secretory pathway, TrbL components
mRNA_9492	CDD|226365	33.33	120	78	1	9	126	283	402	0.0003	42	COG3846	U	Type IV secretory pathway, TrbL components
mRNA_953	CDD|226365	26.39	144	91	3	151	286	278	414	0.0003	42	COG3846	U	Type IV secretory pathway, TrbL components
mRNA_14176	CDD|226365	30.61	196	103	6	5293	5476	273	447	0.0004	43.6	COG3846	U	Type IV secretory pathway, TrbL components
mRNA_4639	CDD|226365	31.14	167	110	2	7054	7220	284	445	3e-11	67.5	COG3846	U	Type IV secretory pathway, TrbL components
mRNA_2402	CDD|226365	23.91	138	102	2	746	882	283	418	2e-07	53.2	COG3846	U	Type IV secretory pathway, TrbL components
mRNA_5447	CDD|226365	27.54	138	78	4	1195	1316	288	419	0.0002	43.6	COG3846	U	Type IV secretory pathway, TrbL components
mRNA_10938	CDD|226728	31.15	61	42	0	1185	1245	204	264	0.0001	42.6	COG4278	S	Uncharacterized conserved protein
mRNA_5747	CDD|226728	27.85	79	56	1	2949	3027	191	268	0.001	41.1	COG4278	S	Uncharacterized conserved protein
mRNA_3275	CDD|226365	32.54	126	69	3	445	554	290	415	5e-07	49	COG3846	U	Type IV secretory pathway, TrbL components
mRNA_6648	CDD|226728	26.25	80	56	2	2193	2271	191	268	0.0006	41.5	COG4278	S	Uncharacterized conserved protein
mRNA_7925	CDD|226365	29.85	134	90	3	664	794	287	419	5e-05	44	COG3846	U	Type IV secretory pathway, TrbL components
mRNA_15177	CDD|226728	30.34	89	47	3	432	518	191	266	7e-05	42.6	COG4278	S	Uncharacterized conserved protein
mRNA_16150	CDD|226728	32.31	65	42	1	4152	4214	204	268	0.0008	41.8	COG4278	S	Uncharacterized conserved protein
mRNA_16324	CDD|226365	27.21	147	93	3	671	807	277	419	6e-06	46.7	COG3846	U	Type IV secretory pathway, TrbL components
mRNA_11602	CDD|226728	32.79	61	39	1	269	329	210	268	0.0008	40.3	COG4278	S	Uncharacterized conserved protein
mRNA_18881	CDD|226728	33.33	63	38	1	634	696	210	268	0.0005	39.5	COG4278	S	Uncharacterized conserved protein
mRNA_18666	CDD|226365	36.3	146	84	3	2123	2267	282	419	1e-08	57.1	COG3846	U	Type IV secretory pathway, TrbL components
mRNA_11209	CDD|226711	31.25	112	53	4	68	167	246	345	0.0004	39.9	COG4260	S	Putative virion core protein (lumpy skin disease virus)
mRNA_17196	CDD|226365	31.06	132	84	2	829	954	284	414	2e-05	45.5	COG3846	U	Type IV secretory pathway, TrbL components
mRNA_10737	CDD|226365	22.73	198	125	4	182	379	282	451	9e-07	51.3	COG3846	U	Type IV secretory pathway, TrbL components
mRNA_15938	CDD|226728	27.59	58	42	0	1080	1137	211	268	0.0001	42.6	COG4278	S	Uncharacterized conserved protein
mRNA_10455	CDD|226365	26.97	152	103	3	25	175	273	417	1e-05	46.3	COG3846	U	Type IV secretory pathway, TrbL components
mRNA_310	CDD|226728	29.85	67	46	1	119	184	202	268	0.0001	42.2	COG4278	S	Uncharacterized conserved protein
mRNA_9070	CDD|226365	30.49	82	55	1	860	939	277	358	0.0009	39.7	COG3846	U	Type IV secretory pathway, TrbL components
mRNA_20023	CDD|226365	30.23	129	73	3	2615	2731	294	417	2e-06	50.5	COG3846	U	Type IV secretory pathway, TrbL components
mRNA_1391	CDD|226365	24.27	206	117	6	1792	1990	278	451	0.0006	41.7	COG3846	U	Type IV secretory pathway, TrbL components
mRNA_2310	CDD|226365	28	150	94	5	5	147	277	419	0.0001	44	COG3846	U	Type IV secretory pathway, TrbL components
mRNA_8863	CDD|226728	38.89	54	30	1	2153	2203	214	267	0.0001	43	COG4278	S	Uncharacterized conserved protein
mRNA_12573	CDD|226365	24.86	177	124	1	504	680	282	449	2e-07	52.4	COG3846	U	Type IV secretory pathway, TrbL components
mRNA_18896	CDD|226728	30.77	78	53	1	84	161	192	268	0.0007	39.9	COG4278	S	Uncharacterized conserved protein
mRNA_17634	CDD|226365	23.78	143	100	2	41	180	277	413	2e-05	46.3	COG3846	U	Type IV secretory pathway, TrbL components
mRNA_17518	CDD|226365	28.28	145	97	3	203	346	277	415	0.001	38.2	COG3846	U	Type IV secretory pathway, TrbL components
mRNA_5489	CDD|226365	28.28	145	100	2	2533	2677	277	417	6e-06	49.4	COG3846	U	Type IV secretory pathway, TrbL components
mRNA_8955	CDD|226365	30.91	165	109	2	8	171	282	442	4e-08	52.4	COG3846	U	Type IV secretory pathway, TrbL components
mRNA_19518	CDD|226365	26.6	94	69	0	37	130	277	370	0.0005	40.9	COG3846	U	Type IV secretory pathway, TrbL components
mRNA_11788	CDD|226728	31.03	58	31	1	791	839	210	267	0.0003	40.7	COG4278	S	Uncharacterized conserved protein
mRNA_15203	CDD|226365	33.33	147	87	6	628	767	273	415	1e-06	49.4	COG3846	U	Type IV secretory pathway, TrbL components
mRNA_16794	CDD|226728	33.33	54	36	0	783	836	215	268	4e-05	43.4	COG4278	S	Uncharacterized conserved protein
mRNA_18032	CDD|226728	31.25	48	33	0	377	424	220	267	0.0005	40.3	COG4278	S	Uncharacterized conserved protein
mRNA_9668	CDD|226365	26.95	141	93	4	2304	2438	282	418	0.0001	45.1	COG3846	U	Type IV secretory pathway, TrbL components
mRNA_15858	CDD|226365	26.12	134	87	2	916	1040	288	418	5e-06	47.8	COG3846	U	Type IV secretory pathway, TrbL components
mRNA_5755	CDD|226365	24.85	169	126	1	30	198	283	450	0.0007	38.2	COG3846	U	Type IV secretory pathway, TrbL components
mRNA_12179	CDD|226365	35	140	84	4	5	140	282	418	1e-07	51.7	COG3846	U	Type IV secretory pathway, TrbL components
mRNA_1228	CDD|226365	32.03	153	91	3	1690	1839	277	419	1e-08	57.1	COG3846	U	Type IV secretory pathway, TrbL components
mRNA_10437	CDD|226365	30.12	83	57	1	837	919	300	381	0.0001	44.7	COG3846	U	Type IV secretory pathway, TrbL components
mRNA_9404	CDD|226365	27.66	94	67	1	904	996	284	377	0.0002	42	COG3846	U	Type IV secretory pathway, TrbL components
mRNA_2468	CDD|226365	35.21	142	82	3	1073	1208	282	419	6e-07	50.5	COG3846	U	Type IV secretory pathway, TrbL components
mRNA_8940	CDD|226365	27.34	128	89	2	1727	1850	288	415	8e-08	54	COG3846	U	Type IV secretory pathway, TrbL components
mRNA_20247	CDD|226365	30	150	92	4	2526	2666	277	422	4e-05	45.9	COG3846	U	Type IV secretory pathway, TrbL components
mRNA_15675	CDD|226365	28.42	183	119	4	2296	2476	273	445	3e-05	45.9	COG3846	U	Type IV secretory pathway, TrbL components
mRNA_19857	CDD|226365	31.65	139	82	5	1351	1486	289	417	0.0005	41.7	COG3846	U	Type IV secretory pathway, TrbL components
mRNA_8271	CDD|227608	26.72	116	77	1	114	229	604	711	4e-07	52.2	COG5283	S	Phage-related tail protein
mRNA_20547	CDD|226728	38.6	57	31	2	235	291	215	267	0.0004	40.3	COG4278	S	Uncharacterized conserved protein
mRNA_9723	CDD|226365	25.93	135	100	0	384	518	288	422	0.0004	40.5	COG3846	U	Type IV secretory pathway, TrbL components
mRNA_18658	CDD|226365	33.11	148	92	1	725	865	299	446	3e-09	58.2	COG3846	U	Type IV secretory pathway, TrbL components
mRNA_20111	CDD|226365	27.78	144	84	4	625	761	288	418	0.0002	41.7	COG3846	U	Type IV secretory pathway, TrbL components
mRNA_7562	CDD|226365	29.29	140	87	5	72	208	283	413	0.0006	40.5	COG3846	U	Type IV secretory pathway, TrbL components
mRNA_8444	CDD|226365	26.92	156	95	4	126	278	275	414	4e-05	44.4	COG3846	U	Type IV secretory pathway, TrbL components
mRNA_3096	CDD|226365	32.61	92	60	1	21	110	288	379	1e-05	46.3	COG3846	U	Type IV secretory pathway, TrbL components
mRNA_6110	CDD|226728	29.23	65	46	0	78	142	204	268	0.0001	42.6	COG4278	S	Uncharacterized conserved protein
mRNA_15891	CDD|226365	26.9	145	98	2	594	730	274	418	3e-08	55.1	COG3846	U	Type IV secretory pathway, TrbL components
mRNA_13744	CDD|226365	31.4	121	69	4	191	311	277	383	8e-08	53.2	COG3846	U	Type IV secretory pathway, TrbL components
mRNA_16816	CDD|226365	33.07	127	75	4	2251	2368	290	415	0.001	41.7	COG3846	U	Type IV secretory pathway, TrbL components
mRNA_17207	CDD|226365	28.93	121	81	3	67	185	293	410	6e-05	42.8	COG3846	U	Type IV secretory pathway, TrbL components
mRNA_20562	CDD|226728	28.81	59	42	0	124	182	210	268	0.0004	40.7	COG4278	S	Uncharacterized conserved protein
mRNA_17367	CDD|226365	30.28	109	68	3	382	488	278	380	0.0002	43.2	COG3846	U	Type IV secretory pathway, TrbL components
mRNA_12631	CDD|226728	33.85	65	36	3	729	792	210	268	7e-05	43.4	COG4278	S	Uncharacterized conserved protein
mRNA_17519	CDD|226365	29.25	147	95	4	581	724	273	413	4e-07	50.9	COG3846	U	Type IV secretory pathway, TrbL components
mRNA_12729	CDD|226365	30.34	178	111	3	144	321	282	446	2e-05	45.5	COG3846	U	Type IV secretory pathway, TrbL components
mRNA_10841	CDD|226365	29.25	147	93	4	880	1021	277	417	4e-05	44.7	COG3846	U	Type IV secretory pathway, TrbL components
mRNA_8272	CDD|226728	30	80	54	1	1686	1765	191	268	3e-06	48	COG4278	S	Uncharacterized conserved protein
mRNA_2042	CDD|226365	28.15	135	97	0	41	175	278	412	9e-08	53.6	COG3846	U	Type IV secretory pathway, TrbL components
mRNA_8590	CDD|226365	27.14	140	93	4	1217	1349	282	419	2e-05	47.1	COG3846	U	Type IV secretory pathway, TrbL components
mRNA_1117	CDD|227244	53.57	28	12	1	135	162	568	594	3e-06	46.1	COG4907	S	Predicted membrane protein
mRNA_14285	CDD|227244	40	30	18	0	486	515	565	594	2e-07	50.7	COG4907	S	Predicted membrane protein
mRNA_13954	CDD|226365	22.66	128	98	1	40	167	293	419	0.001	41.7	COG3846	U	Type IV secretory pathway, TrbL components
mRNA_15816	CDD|226365	33.33	144	82	3	593	736	288	417	4e-08	54	COG3846	U	Type IV secretory pathway, TrbL components
mRNA_15128	CDD|226365	30.3	99	66	1	967	1062	277	375	3e-06	48.2	COG3846	U	Type IV secretory pathway, TrbL components
mRNA_14269	CDD|226365	37.76	98	59	1	4663	4760	284	379	7e-05	45.9	COG3846	U	Type IV secretory pathway, TrbL components
mRNA_2861	CDD|226365	29.73	111	76	1	295	403	278	388	0.0005	40.1	COG3846	U	Type IV secretory pathway, TrbL components
mRNA_5167	CDD|226728	30.43	69	43	2	393	460	204	268	0.001	38.8	COG4278	S	Uncharacterized conserved protein
mRNA_13563	CDD|227244	36.84	38	24	0	321	358	557	594	2e-08	54.9	COG4907	S	Predicted membrane protein
mRNA_14808	CDD|226365	33.33	99	63	2	798	894	283	380	3e-07	50.9	COG3846	U	Type IV secretory pathway, TrbL components
mRNA_14517	CDD|226365	29	100	70	1	1212	1311	275	373	0.0006	42.4	COG3846	U	Type IV secretory pathway, TrbL components
mRNA_14166	CDD|226365	32.64	144	91	5	1950	2089	273	414	3e-05	47.1	COG3846	U	Type IV secretory pathway, TrbL components
mRNA_2096	CDD|226365	31.88	138	83	4	49	185	288	415	3e-05	46.7	COG3846	U	Type IV secretory pathway, TrbL components
mRNA_13132	CDD|226365	27.59	145	95	3	1820	1964	273	407	5e-05	45.5	COG3846	U	Type IV secretory pathway, TrbL components
mRNA_19679	CDD|226365	32.04	103	69	1	993	1094	277	379	2e-07	51.3	COG3846	U	Type IV secretory pathway, TrbL components
mRNA_10799	CDD|226728	30.51	59	36	1	330	388	215	268	0.0001	41.8	COG4278	S	Uncharacterized conserved protein
mRNA_1033	CDD|226728	35.19	54	27	2	176	222	216	268	0.0006	39.5	COG4278	S	Uncharacterized conserved protein
mRNA_17188	CDD|226365	29.87	154	95	4	1016	1165	273	417	0.0003	42.4	COG3846	U	Type IV secretory pathway, TrbL components
mRNA_11501	CDD|226365	27.81	151	95	5	3752	3896	277	419	1e-05	47.8	COG3846	U	Type IV secretory pathway, TrbL components
mRNA_9605	CDD|226365	29.55	132	81	3	646	770	288	414	1e-05	46.3	COG3846	U	Type IV secretory pathway, TrbL components
mRNA_10895	CDD|226365	26.52	132	96	1	336	467	288	418	8e-05	43.6	COG3846	U	Type IV secretory pathway, TrbL components
mRNA_16274	CDD|226728	30.88	68	37	2	2653	2720	210	267	0.0003	43	COG4278	S	Uncharacterized conserved protein
mRNA_19491	CDD|224429	47.37	38	20	0	1834	1871	232	269	0.0001	43.1	COG1512	R	Beta-propeller domains of methanol dehydrogenase type
mRNA_17993	CDD|226365	32.14	168	111	2	151	318	278	442	5e-11	62.5	COG3846	U	Type IV secretory pathway, TrbL components
mRNA_3336	CDD|226728	26.56	64	38	1	324	378	204	267	0.0009	38	COG4278	S	Uncharacterized conserved protein
mRNA_11402	CDD|226728	28.95	76	46	2	949	1016	192	267	0.0005	41.8	COG4278	S	Uncharacterized conserved protein
mRNA_16917	CDD|226365	28.06	139	93	3	830	967	277	409	0.0007	41.7	COG3846	U	Type IV secretory pathway, TrbL components
mRNA_276	CDD|226728	32.39	71	34	2	314	384	210	266	0.0001	42.6	COG4278	S	Uncharacterized conserved protein
mRNA_18508	CDD|226365	28	150	95	4	2102	2246	278	419	4e-06	49	COG3846	U	Type IV secretory pathway, TrbL components
mRNA_3409	CDD|226728	36.36	55	34	1	362	416	214	267	6e-05	42.6	COG4278	S	Uncharacterized conserved protein
mRNA_895	CDD|226365	28.03	157	93	4	2040	2184	277	425	0.0001	43.6	COG3846	U	Type IV secretory pathway, TrbL components
mRNA_4986	CDD|226365	30.67	150	97	4	66	215	283	425	0.0006	41.7	COG3846	U	Type IV secretory pathway, TrbL components
mRNA_4806	CDD|226365	27.81	151	104	3	1870	2019	277	423	0.0005	42	COG3846	U	Type IV secretory pathway, TrbL components
mRNA_1281	CDD|226728	31.17	77	52	1	1870	1945	192	268	2e-05	45.3	COG4278	S	Uncharacterized conserved protein
mRNA_19897	CDD|226365	22.92	144	105	2	679	817	275	417	1e-05	47.1	COG3846	U	Type IV secretory pathway, TrbL components
mRNA_19530	CDD|226365	23.97	146	100	3	69	212	283	419	0.0001	43.2	COG3846	U	Type IV secretory pathway, TrbL components
mRNA_1022	CDD|226365	31.12	196	112	4	55	249	278	451	1e-06	49.8	COG3846	U	Type IV secretory pathway, TrbL components
mRNA_8451	CDD|226365	26.45	155	97	6	337	483	273	418	1e-05	46.3	COG3846	U	Type IV secretory pathway, TrbL components
mRNA_5238	CDD|226728	39.29	56	31	2	1564	1618	214	267	8e-05	43.8	COG4278	S	Uncharacterized conserved protein
mRNA_8672	CDD|226365	26.97	89	65	0	1375	1463	288	376	6e-05	44.4	COG3846	U	Type IV secretory pathway, TrbL components
mRNA_2394	CDD|226365	27.08	144	94	4	1579	1712	277	419	1e-05	47.4	COG3846	U	Type IV secretory pathway, TrbL components
mRNA_15187	CDD|226728	26.92	52	38	0	827	878	216	267	0.0002	42.6	COG4278	S	Uncharacterized conserved protein
mRNA_5040	CDD|227606	32.11	109	67	3	2325	2432	680	782	1e-05	48.1	COG5281	S	Phage-related minor tail protein
mRNA_873	CDD|226365	29.66	145	89	3	355	499	284	415	1e-08	57.5	COG3846	U	Type IV secretory pathway, TrbL components
mRNA_12350	CDD|226365	29.85	134	86	1	413	538	290	423	2e-07	51.3	COG3846	U	Type IV secretory pathway, TrbL components
mRNA_17626	CDD|226728	34.43	61	31	3	1233	1291	215	268	0.0005	40.7	COG4278	S	Uncharacterized conserved protein
mRNA_5013	CDD|226365	29.53	149	89	4	40	187	284	417	0.0007	39.7	COG3846	U	Type IV secretory pathway, TrbL components
mRNA_14092	CDD|226365	35.96	89	52	2	2266	2354	288	371	0.0004	43.2	COG3846	U	Type IV secretory pathway, TrbL components
mRNA_10482	CDD|226365	30.09	113	78	1	1024	1136	289	400	0.0005	41.7	COG3846	U	Type IV secretory pathway, TrbL components
mRNA_10758	CDD|226365	37.82	119	64	5	304	416	273	387	2e-05	45.9	COG3846	U	Type IV secretory pathway, TrbL components
mRNA_272	CDD|226365	27.7	148	97	3	109	248	277	422	0.0005	39.4	COG3846	U	Type IV secretory pathway, TrbL components
mRNA_14644	CDD|226365	29.75	121	82	2	151	271	298	415	0.0001	41.3	COG3846	U	Type IV secretory pathway, TrbL components
mRNA_16243	CDD|226365	35.71	98	58	2	403	499	278	371	6e-06	48.6	COG3846	U	Type IV secretory pathway, TrbL components
mRNA_9894	CDD|226365	31.17	154	81	3	3	151	282	415	3e-06	48.2	COG3846	U	Type IV secretory pathway, TrbL components
mRNA_8350	CDD|226728	22.73	66	51	0	147	212	203	268	0.001	38.4	COG4278	S	Uncharacterized conserved protein
mRNA_10949	CDD|226365	33.61	122	71	2	1966	2087	290	401	2e-06	50.1	COG3846	U	Type IV secretory pathway, TrbL components
mRNA_15383	CDD|226365	30.59	170	110	5	2063	2229	288	452	2e-06	49.8	COG3846	U	Type IV secretory pathway, TrbL components
mRNA_9262	CDD|226728	34.38	64	37	1	1386	1449	210	268	0.0006	41.5	COG4278	S	Uncharacterized conserved protein
mRNA_10880	CDD|226365	31.03	145	91	5	4	139	273	417	3e-08	55.9	COG3846	U	Type IV secretory pathway, TrbL components
mRNA_18266	CDD|226365	34.62	104	64	2	899	999	277	379	3e-05	45.1	COG3846	U	Type IV secretory pathway, TrbL components
mRNA_5159	CDD|226365	31.01	158	85	6	356	509	282	419	3e-06	49	COG3846	U	Type IV secretory pathway, TrbL components
mRNA_674	CDD|226728	33.9	59	37	2	774	830	210	268	0.0007	39.9	COG4278	S	Uncharacterized conserved protein
mRNA_14329	CDD|226365	31.47	143	81	3	471	609	288	417	0.0001	44	COG3846	U	Type IV secretory pathway, TrbL components
mRNA_16496	CDD|226365	33.33	141	88	4	2156	2290	277	417	5e-09	59.4	COG3846	U	Type IV secretory pathway, TrbL components
mRNA_721	CDD|226365	35.21	71	42	2	509	576	288	357	0.0001	43.2	COG3846	U	Type IV secretory pathway, TrbL components
mRNA_13781	CDD|227244	38.24	34	21	0	949	982	561	594	8e-08	53.8	COG4907	S	Predicted membrane protein
mRNA_12390	CDD|226365	28.4	162	101	2	262	419	275	425	1e-05	45.5	COG3846	U	Type IV secretory pathway, TrbL components
mRNA_11987	CDD|226365	29.2	137	92	3	1384	1516	282	417	4e-05	44.7	COG3846	U	Type IV secretory pathway, TrbL components
mRNA_15923	CDD|226365	35.14	111	67	2	2121	2231	277	382	2e-06	50.1	COG3846	U	Type IV secretory pathway, TrbL components
mRNA_853	CDD|226365	33.66	101	63	1	1046	1146	287	383	2e-06	49	COG3846	U	Type IV secretory pathway, TrbL components
mRNA_9435	CDD|226365	28.76	153	94	3	1226	1375	277	417	1e-06	49.8	COG3846	U	Type IV secretory pathway, TrbL components
mRNA_1006	CDD|226365	33.72	86	53	1	490	575	277	358	6e-06	47.8	COG3846	U	Type IV secretory pathway, TrbL components
mRNA_2348	CDD|226728	38.98	59	32	2	3588	3642	210	268	0.0002	43.4	COG4278	S	Uncharacterized conserved protein
mRNA_15175	CDD|226365	36.08	97	53	3	2427	2517	289	382	1e-05	47.1	COG3846	U	Type IV secretory pathway, TrbL components
mRNA_13892	CDD|226365	31.2	125	82	1	482	606	278	398	1e-09	59.8	COG3846	U	Type IV secretory pathway, TrbL components
mRNA_11440	CDD|226365	28.91	128	83	3	1178	1301	288	411	0.0004	41.7	COG3846	U	Type IV secretory pathway, TrbL components
mRNA_4405	CDD|226365	32.46	114	74	2	1486	1596	290	403	0.0008	41.3	COG3846	U	Type IV secretory pathway, TrbL components
mRNA_2411	CDD|226365	33.33	150	94	4	937	1083	273	419	4e-07	51.7	COG3846	U	Type IV secretory pathway, TrbL components
mRNA_1577	CDD|226365	28.57	140	89	3	1923	2062	291	419	3e-06	49	COG3846	U	Type IV secretory pathway, TrbL components
mRNA_2921	CDD|226365	23.36	137	93	1	541	677	283	407	6e-05	44	COG3846	U	Type IV secretory pathway, TrbL components
mRNA_18750	CDD|226365	33.33	144	89	4	2941	3079	277	418	5e-06	49.4	COG3846	U	Type IV secretory pathway, TrbL components
mRNA_15149	CDD|227493	16.38	116	87	2	185	300	438	543	9e-05	44.2	COG5164	K	Transcription elongation factor
mRNA_1670	CDD|226728	28.81	59	35	2	32	83	210	268	0.001	40.3	COG4278	S	Uncharacterized conserved protein
mRNA_9049	CDD|226365	30.4	125	77	4	1	124	302	417	9e-05	43.2	COG3846	U	Type IV secretory pathway, TrbL components
mRNA_16403	CDD|226365	27.53	178	125	4	448	622	273	449	9e-06	47.8	COG3846	U	Type IV secretory pathway, TrbL components
mRNA_12807	CDD|226365	24.49	147	104	2	618	764	283	422	6e-06	47.1	COG3846	U	Type IV secretory pathway, TrbL components
mRNA_3148	CDD|226365	28.28	145	98	4	1688	1829	277	418	0.0001	44	COG3846	U	Type IV secretory pathway, TrbL components
mRNA_8837	CDD|226365	30.14	146	100	2	719	863	278	422	4e-05	45.1	COG3846	U	Type IV secretory pathway, TrbL components
mRNA_18138	CDD|226365	32.53	166	105	3	380	543	288	448	5e-09	57.5	COG3846	U	Type IV secretory pathway, TrbL components
mRNA_9296	CDD|226365	33.57	140	85	5	330	464	283	419	1e-05	47.1	COG3846	U	Type IV secretory pathway, TrbL components
mRNA_8552	CDD|226365	32	100	58	3	566	660	288	382	0.0006	39.7	COG3846	U	Type IV secretory pathway, TrbL components
mRNA_13184	CDD|226365	27.97	143	96	2	2654	2794	277	414	5e-08	55.5	COG3846	U	Type IV secretory pathway, TrbL components
mRNA_13540	CDD|226365	28.79	132	85	2	255	377	288	419	0.0008	40.5	COG3846	U	Type IV secretory pathway, TrbL components
mRNA_13818	CDD|226728	33.33	60	38	1	373	432	210	267	0.0004	39.9	COG4278	S	Uncharacterized conserved protein
mRNA_15705	CDD|226365	27.78	162	96	5	1138	1292	278	425	0.0008	41.3	COG3846	U	Type IV secretory pathway, TrbL components
mRNA_15080	CDD|226365	27.03	148	91	4	663	810	289	419	1e-05	45.5	COG3846	U	Type IV secretory pathway, TrbL components
mRNA_16025	CDD|226365	29.74	195	122	4	1899	2093	273	452	1e-06	50.9	COG3846	U	Type IV secretory pathway, TrbL components
mRNA_12962	CDD|226365	28.12	160	91	5	1676	1832	277	415	2e-09	60.2	COG3846	U	Type IV secretory pathway, TrbL components
mRNA_12512	CDD|226365	31.78	129	84	2	1964	2089	287	414	2e-08	56.3	COG3846	U	Type IV secretory pathway, TrbL components
mRNA_3266	CDD|226728	36.21	58	36	1	347	404	210	266	3e-05	43.8	COG4278	S	Uncharacterized conserved protein
mRNA_9784	CDD|226365	37.3	126	74	3	1109	1230	287	411	7e-10	59.8	COG3846	U	Type IV secretory pathway, TrbL components
mRNA_14353	CDD|226365	35.38	130	72	2	945	1062	288	417	2e-07	52.1	COG3846	U	Type IV secretory pathway, TrbL components
mRNA_14717	CDD|226365	27.06	170	111	3	33	189	277	446	0.0006	40.5	COG3846	U	Type IV secretory pathway, TrbL components
mRNA_13479	CDD|226365	36.49	148	83	6	261	400	273	417	0.0004	41.3	COG3846	U	Type IV secretory pathway, TrbL components
mRNA_11536	CDD|226365	32.14	140	95	0	2044	2183	273	412	2e-07	52.8	COG3846	U	Type IV secretory pathway, TrbL components
mRNA_12693	CDD|226365	31.49	181	111	4	61	239	282	451	3e-08	56.3	COG3846	U	Type IV secretory pathway, TrbL components
mRNA_2840	CDD|225606	34.58	107	70	0	1018	1124	201	307	2e-09	58.4	COG3064	M	Membrane protein involved in colicin uptake
mRNA_13577	CDD|226365	28.77	146	90	4	3342	3486	282	414	2e-05	47.1	COG3846	U	Type IV secretory pathway, TrbL components
mRNA_2066	CDD|226365	29.14	151	89	6	171	312	277	418	0.0001	44.7	COG3846	U	Type IV secretory pathway, TrbL components
mRNA_818	CDD|226365	37.23	94	54	3	358	446	290	383	0.0001	42	COG3846	U	Type IV secretory pathway, TrbL components
mRNA_2735	CDD|226728	30.51	59	40	1	953	1011	210	267	9e-05	42.6	COG4278	S	Uncharacterized conserved protein
mRNA_9957	CDD|226728	31.67	60	40	1	1194	1253	210	268	7e-05	43.4	COG4278	S	Uncharacterized conserved protein
mRNA_7736	CDD|226365	32.31	130	86	2	406	533	290	419	3e-08	53.6	COG3846	U	Type IV secretory pathway, TrbL components
mRNA_8724	CDD|226728	29.41	68	37	2	372	437	210	268	0.0007	38.4	COG4278	S	Uncharacterized conserved protein
mRNA_10261	CDD|226365	29.58	142	94	3	567	707	283	419	0.0004	40.9	COG3846	U	Type IV secretory pathway, TrbL components
mRNA_18716	CDD|226365	34.33	134	79	4	790	919	283	411	5e-07	51.3	COG3846	U	Type IV secretory pathway, TrbL components
mRNA_797	CDD|226728	30	60	41	1	188	247	210	268	0.0005	38	COG4278	S	Uncharacterized conserved protein
mRNA_17536	CDD|227608	35.71	98	53	3	1492	1583	617	710	9e-10	61.1	COG5283	S	Phage-related tail protein
mRNA_10150	CDD|226365	29.01	162	110	2	873	1032	273	431	2e-06	49	COG3846	U	Type IV secretory pathway, TrbL components
mRNA_18521	CDD|226365	28.73	181	110	4	1	181	291	452	8e-06	47.1	COG3846	U	Type IV secretory pathway, TrbL components
mRNA_17484	CDD|226728	31.75	63	38	3	930	992	210	267	0.0006	39.9	COG4278	S	Uncharacterized conserved protein
mRNA_364	CDD|226365	26.97	152	95	3	3	152	282	419	9e-08	56.3	COG3846	U	Type IV secretory pathway, TrbL components
mRNA_19585	CDD|226728	37.68	69	36	3	858	924	204	267	0.001	39.9	COG4278	S	Uncharacterized conserved protein
mRNA_20484	CDD|226728	39.66	58	27	2	843	900	218	267	0.0006	40.3	COG4278	S	Uncharacterized conserved protein
mRNA_13733	CDD|226365	30.28	142	87	5	1317	1447	277	417	0.0008	42.4	COG3846	U	Type IV secretory pathway, TrbL components
mRNA_9091	CDD|226365	31.25	144	90	3	1	141	277	414	0.0001	44.4	COG3846	U	Type IV secretory pathway, TrbL components
mRNA_2523	CDD|226365	31.79	173	104	5	992	1158	282	446	0.0003	42.8	COG3846	U	Type IV secretory pathway, TrbL components
mRNA_5792	CDD|226728	30	80	52	2	1579	1656	191	268	0.0007	40.3	COG4278	S	Uncharacterized conserved protein
mRNA_10854	CDD|226365	25.62	160	89	6	10	160	277	415	0.0001	42.4	COG3846	U	Type IV secretory pathway, TrbL components
mRNA_15499	CDD|226365	28.57	182	115	4	469	648	278	446	0.0006	40.1	COG3846	U	Type IV secretory pathway, TrbL components
mRNA_19543	CDD|226728	34.33	67	43	1	1379	1445	203	268	0.0001	43	COG4278	S	Uncharacterized conserved protein
mRNA_18074	CDD|226365	25.73	171	92	3	1603	1773	282	417	3e-05	45.5	COG3846	U	Type IV secretory pathway, TrbL components
mRNA_19546	CDD|226728	34.48	58	35	1	4770	4824	211	268	0.0002	44.2	COG4278	S	Uncharacterized conserved protein
mRNA_12919	CDD|226728	26.23	61	42	1	1129	1189	210	267	0.0006	41.1	COG4278	S	Uncharacterized conserved protein
mRNA_4824	CDD|226365	28.06	139	91	2	3992	4126	284	417	1e-05	48.2	COG3846	U	Type IV secretory pathway, TrbL components
mRNA_14975	CDD|226365	30.08	133	83	4	2250	2377	288	415	0.0009	42.4	COG3846	U	Type IV secretory pathway, TrbL components
mRNA_10967	CDD|226365	27.98	168	117	1	973	1136	277	444	9e-05	43.2	COG3846	U	Type IV secretory pathway, TrbL components
mRNA_14963	CDD|226728	36.21	58	34	2	771	826	211	267	0.0002	42.2	COG4278	S	Uncharacterized conserved protein
mRNA_13221	CDD|227608	33.04	112	67	2	729	834	604	713	0.0002	42.6	COG5283	S	Phage-related tail protein
mRNA_8562	CDD|226365	30.85	94	64	1	468	561	283	375	3e-05	43.6	COG3846	U	Type IV secretory pathway, TrbL components
mRNA_20352	CDD|226365	32.81	128	78	3	387	510	294	417	0.0001	41.3	COG3846	U	Type IV secretory pathway, TrbL components
mRNA_9903	CDD|226365	28.32	173	111	3	658	818	277	448	0.0002	43.2	COG3846	U	Type IV secretory pathway, TrbL components
mRNA_5235	CDD|226728	29.51	61	41	2	978	1038	210	268	0.0007	41.1	COG4278	S	Uncharacterized conserved protein
mRNA_16591	CDD|226365	30.38	158	87	6	1895	2048	277	415	0.0003	42.8	COG3846	U	Type IV secretory pathway, TrbL components
mRNA_9801	CDD|226365	27.94	136	87	2	306	439	291	417	2e-05	44.7	COG3846	U	Type IV secretory pathway, TrbL components
mRNA_3281	CDD|226728	33.33	63	39	2	776	837	206	266	0.0007	40.7	COG4278	S	Uncharacterized conserved protein
mRNA_9820	CDD|226728	30.3	66	44	1	1442	1505	203	268	0.001	41.8	COG4278	S	Uncharacterized conserved protein
mRNA_15914	CDD|226365	27.91	172	110	3	1058	1227	287	446	0.0001	43.2	COG3846	U	Type IV secretory pathway, TrbL components
mRNA_12821	CDD|226365	32.33	133	79	3	1	124	289	419	6e-07	50.5	COG3846	U	Type IV secretory pathway, TrbL components
mRNA_2544	CDD|226365	28.9	173	117	2	2293	2462	283	452	4e-06	50.1	COG3846	U	Type IV secretory pathway, TrbL components
mRNA_10324	CDD|226365	28.24	131	87	3	598	722	290	419	0.001	39.7	COG3846	U	Type IV secretory pathway, TrbL components
mRNA_13984	CDD|226728	29.51	61	40	1	316	376	210	267	0.0004	42.6	COG4278	S	Uncharacterized conserved protein
mRNA_10436	CDD|226365	31.58	152	88	4	1711	1862	284	419	8e-05	45.5	COG3846	U	Type IV secretory pathway, TrbL components
mRNA_3146	CDD|226365	28.67	150	86	5	1772	1916	282	415	5e-06	49.8	COG3846	U	Type IV secretory pathway, TrbL components
mRNA_5323	CDD|226728	35.82	67	34	3	490	555	210	268	0.0004	40.3	COG4278	S	Uncharacterized conserved protein
mRNA_3168	CDD|226365	27.75	173	106	6	115	276	284	448	5e-07	50.5	COG3846	U	Type IV secretory pathway, TrbL components
mRNA_8282	CDD|226365	27.89	147	103	1	340	483	277	423	7e-06	47.1	COG3846	U	Type IV secretory pathway, TrbL components
mRNA_10659	CDD|226365	27.78	144	99	3	490	629	277	419	0.0008	39.4	COG3846	U	Type IV secretory pathway, TrbL components
mRNA_9982	CDD|226365	29.86	144	92	4	20	162	282	417	4e-05	45.5	COG3846	U	Type IV secretory pathway, TrbL components
mRNA_13395	CDD|226365	32.39	142	83	5	896	1030	283	418	0.0001	44.4	COG3846	U	Type IV secretory pathway, TrbL components
mRNA_1060	CDD|227938	26.91	249	178	2	3383	3631	235	479	4e-12	69.2	COG5651	N	PPE-repeat proteins
mRNA_20231	CDD|226365	30.07	153	91	5	55	201	277	419	2e-05	47.8	COG3846	U	Type IV secretory pathway, TrbL components
mRNA_19419	CDD|226365	29.05	179	111	4	674	841	277	450	4e-06	49.4	COG3846	U	Type IV secretory pathway, TrbL components
mRNA_1258	CDD|226728	30.38	79	49	3	57	130	191	268	6e-05	42.6	COG4278	S	Uncharacterized conserved protein
mRNA_8385	CDD|226365	28.79	132	80	3	3	134	297	414	0.0006	40.9	COG3846	U	Type IV secretory pathway, TrbL components
mRNA_2227	CDD|226365	31.43	140	80	5	987	1126	291	414	0.0003	42.8	COG3846	U	Type IV secretory pathway, TrbL components
mRNA_2656	CDD|226365	32.54	126	84	1	1120	1244	293	418	5e-07	50.5	COG3846	U	Type IV secretory pathway, TrbL components
mRNA_12409	CDD|226365	26.83	123	88	1	3469	3591	288	408	0.0001	44.7	COG3846	U	Type IV secretory pathway, TrbL components
mRNA_12720	CDD|226365	24.79	121	87	2	1771	1887	273	393	0.0002	44.4	COG3846	U	Type IV secretory pathway, TrbL components
mRNA_17226	CDD|226365	32.03	153	85	4	3241	3388	277	415	2e-08	56.7	COG3846	U	Type IV secretory pathway, TrbL components
mRNA_8286	CDD|226365	29.45	146	96	4	299	440	277	419	9e-06	48.6	COG3846	U	Type IV secretory pathway, TrbL components
mRNA_18556	CDD|227493	18.18	132	99	3	1	129	437	562	5e-06	46.5	COG5164	K	Transcription elongation factor
mRNA_5166	CDD|226365	31	100	64	1	685	779	277	376	2e-05	45.9	COG3846	U	Type IV secretory pathway, TrbL components
mRNA_18610	CDD|226365	30.82	146	97	2	741	883	288	432	0.0001	42.4	COG3846	U	Type IV secretory pathway, TrbL components
mRNA_11036	CDD|226365	32.52	123	75	3	1376	1497	273	388	7e-06	47.8	COG3846	U	Type IV secretory pathway, TrbL components
mRNA_9995	CDD|226365	31.25	144	85	3	899	1035	278	414	0.001	39.7	COG3846	U	Type IV secretory pathway, TrbL components
mRNA_16924	CDD|226365	32.43	74	50	0	2767	2840	284	357	2e-06	50.5	COG3846	U	Type IV secretory pathway, TrbL components
mRNA_17377	CDD|226365	30.52	154	91	5	22	172	278	418	2e-05	44.7	COG3846	U	Type IV secretory pathway, TrbL components
mRNA_15661	CDD|226365	29.93	137	85	3	965	1100	288	414	1e-05	45.9	COG3846	U	Type IV secretory pathway, TrbL components
mRNA_566	CDD|226728	32.76	58	36	1	76	130	210	267	0.0002	43.4	COG4278	S	Uncharacterized conserved protein
mRNA_7539	CDD|226728	31.25	80	38	3	184	262	205	268	0.0007	40.7	COG4278	S	Uncharacterized conserved protein
mRNA_20400	CDD|226728	32.81	64	43	0	6040	6103	204	267	0.0004	44.2	COG4278	S	Uncharacterized conserved protein
mRNA_1611	CDD|226365	32.12	137	85	4	1940	2074	287	417	2e-06	50.9	COG3846	U	Type IV secretory pathway, TrbL components
mRNA_14458	CDD|226365	30.61	147	86	4	1444	1589	284	415	6e-08	54	COG3846	U	Type IV secretory pathway, TrbL components
mRNA_8443	CDD|226365	30	150	93	4	355	500	277	418	3e-05	45.5	COG3846	U	Type IV secretory pathway, TrbL components
mRNA_13192	CDD|226365	27.61	134	92	1	1549	1682	287	415	6e-06	48.6	COG3846	U	Type IV secretory pathway, TrbL components
mRNA_2435	CDD|226365	27.69	130	87	3	791	918	290	414	0.0004	41.3	COG3846	U	Type IV secretory pathway, TrbL components
mRNA_19603	CDD|226365	34.09	132	75	6	275	400	289	414	2e-05	45.9	COG3846	U	Type IV secretory pathway, TrbL components
mRNA_8442	CDD|226365	31.97	147	98	2	114	258	277	423	3e-05	43.2	COG3846	U	Type IV secretory pathway, TrbL components
mRNA_372	CDD|226365	32.05	156	99	2	586	740	273	422	1e-07	52.8	COG3846	U	Type IV secretory pathway, TrbL components
mRNA_20337	CDD|226365	32	100	65	2	364	460	277	376	4e-05	45.5	COG3846	U	Type IV secretory pathway, TrbL components
mRNA_12248	CDD|226365	30.15	136	79	4	1195	1320	289	418	4e-05	45.9	COG3846	U	Type IV secretory pathway, TrbL components
mRNA_19014	CDD|226365	26.47	136	92	3	250	385	291	418	0.0005	39.7	COG3846	U	Type IV secretory pathway, TrbL components
mRNA_9046	CDD|226365	30.41	148	88	5	564	702	277	418	3e-07	50.5	COG3846	U	Type IV secretory pathway, TrbL components
mRNA_11532	CDD|226365	26.32	152	102	2	1098	1249	277	418	1e-05	46.7	COG3846	U	Type IV secretory pathway, TrbL components
mRNA_16388	CDD|226365	30.37	135	91	3	223	357	288	419	0.0003	42.8	COG3846	U	Type IV secretory pathway, TrbL components
mRNA_11539	CDD|226728	25	76	57	0	5275	5350	192	267	0.001	41.8	COG4278	S	Uncharacterized conserved protein
mRNA_15761	CDD|226365	32.09	187	106	5	1857	2037	277	448	3e-05	45.9	COG3846	U	Type IV secretory pathway, TrbL components
mRNA_8216	CDD|226365	31.08	148	87	5	226	369	282	418	2e-05	47.1	COG3846	U	Type IV secretory pathway, TrbL components
mRNA_2894	CDD|226365	32.97	91	52	3	1452	1542	288	369	0.0002	42.8	COG3846	U	Type IV secretory pathway, TrbL components
mRNA_18128	CDD|226365	30.51	177	113	3	671	845	282	450	6e-06	47.4	COG3846	U	Type IV secretory pathway, TrbL components
mRNA_14066	CDD|226365	30	130	86	3	124	249	283	411	6e-05	44	COG3846	U	Type IV secretory pathway, TrbL components
mRNA_5703	CDD|226365	31.58	133	81	5	557	680	287	418	2e-05	45.9	COG3846	U	Type IV secretory pathway, TrbL components
mRNA_14706	CDD|226365	28.1	153	101	4	2642	2791	277	423	3e-05	46.7	COG3846	U	Type IV secretory pathway, TrbL components
mRNA_2467	CDD|226365	38.14	97	58	1	2333	2429	288	382	2e-09	60.2	COG3846	U	Type IV secretory pathway, TrbL components
mRNA_11241	CDD|226365	21.49	121	80	4	435	555	277	382	0.0003	42	COG3846	U	Type IV secretory pathway, TrbL components
mRNA_13586	CDD|226728	31.34	67	36	2	3150	3215	210	267	0.0007	41.8	COG4278	S	Uncharacterized conserved protein
mRNA_19588	CDD|226365	29.31	174	105	4	595	767	290	446	3e-05	45.9	COG3846	U	Type IV secretory pathway, TrbL components
mRNA_3460	CDD|226365	33.71	175	108	2	2309	2483	282	448	5e-12	67.5	COG3846	U	Type IV secretory pathway, TrbL components
mRNA_12334	CDD|226365	32.85	137	81	5	1104	1231	283	417	0.0001	44	COG3846	U	Type IV secretory pathway, TrbL components
mRNA_15069	CDD|226365	30.83	133	81	3	422	543	282	414	8e-07	48.6	COG3846	U	Type IV secretory pathway, TrbL components
mRNA_19570	CDD|226365	24.56	114	67	3	58	171	290	384	0.0007	39	COG3846	U	Type IV secretory pathway, TrbL components
mRNA_5706	CDD|227493	22.03	118	82	3	1163	1271	438	554	6e-06	47.7	COG5164	K	Transcription elongation factor
mRNA_14364	CDD|226365	25.32	154	101	4	2549	2701	277	417	0.0005	42.4	COG3846	U	Type IV secretory pathway, TrbL components
mRNA_16531	CDD|226365	31.25	144	91	4	1957	2093	277	419	7e-05	44.7	COG3846	U	Type IV secretory pathway, TrbL components
mRNA_15143	CDD|226365	25.98	204	113	7	157	353	277	449	0.0005	41.3	COG3846	U	Type IV secretory pathway, TrbL components
mRNA_1536	CDD|226365	28.68	129	87	4	109	232	278	406	0.001	39.7	COG3846	U	Type IV secretory pathway, TrbL components
mRNA_17274	CDD|226365	30	190	116	5	921	1109	278	451	3e-05	45.5	COG3846	U	Type IV secretory pathway, TrbL components
mRNA_5285	CDD|226365	27.11	166	84	6	19	184	290	418	0.0003	42	COG3846	U	Type IV secretory pathway, TrbL components
mRNA_2655	CDD|226365	34.68	124	74	4	382	502	288	407	0.0001	41.7	COG3846	U	Type IV secretory pathway, TrbL components
mRNA_2551	CDD|226365	31.86	113	74	3	1389	1500	278	388	5e-05	45.1	COG3846	U	Type IV secretory pathway, TrbL components
mRNA_9770	CDD|227493	19.71	137	93	5	616	744	437	564	0.0002	42.7	COG5164	K	Transcription elongation factor
mRNA_5515	CDD|226728	30.51	59	38	1	330	385	210	268	0.0001	41.1	COG4278	S	Uncharacterized conserved protein
mRNA_7215	CDD|226728	32.31	65	43	1	1140	1204	204	267	0.0006	42.6	COG4278	S	Uncharacterized conserved protein
mRNA_14513	CDD|226365	30.08	123	71	4	97	212	298	412	0.0006	39	COG3846	U	Type IV secretory pathway, TrbL components
mRNA_4880	CDD|226728	33.33	78	46	3	566	638	191	267	0.0004	40.3	COG4278	S	Uncharacterized conserved protein
mRNA_12953	CDD|226365	34.15	82	53	1	22	103	278	358	8e-05	43.2	COG3846	U	Type IV secretory pathway, TrbL components
mRNA_19995	CDD|226365	27.82	133	89	2	340	472	296	421	0.0005	40.9	COG3846	U	Type IV secretory pathway, TrbL components
mRNA_3477	CDD|226365	26.67	150	104	2	878	1027	278	421	5e-05	44.7	COG3846	U	Type IV secretory pathway, TrbL components
mRNA_8133	CDD|226365	28.95	114	75	3	1503	1614	305	414	3e-06	48.6	COG3846	U	Type IV secretory pathway, TrbL components
mRNA_13419	CDD|226365	26.9	145	95	5	19	157	278	417	3e-06	49	COG3846	U	Type IV secretory pathway, TrbL components
mRNA_7738	CDD|226365	28.39	155	101	1	234	388	273	417	5e-06	47.4	COG3846	U	Type IV secretory pathway, TrbL components
mRNA_9786	CDD|226365	28.18	110	75	1	196	305	277	382	0.0002	44.4	COG3846	U	Type IV secretory pathway, TrbL components
mRNA_13212	CDD|226365	34.19	155	83	6	817	967	278	417	2e-10	64	COG3846	U	Type IV secretory pathway, TrbL components
mRNA_7043	CDD|226728	36.67	60	32	2	65	124	210	263	5e-05	42.2	COG4278	S	Uncharacterized conserved protein
mRNA_10896	CDD|226365	26.35	148	97	2	1102	1249	282	417	0.0003	43.2	COG3846	U	Type IV secretory pathway, TrbL components
mRNA_8822	CDD|226728	31.43	70	43	2	361	429	203	268	0.001	39.5	COG4278	S	Uncharacterized conserved protein
mRNA_16812	CDD|226365	30.15	136	93	1	1843	1976	284	419	0.0008	41.3	COG3846	U	Type IV secretory pathway, TrbL components
mRNA_11999	CDD|227493	18.95	153	120	3	253	402	440	591	3e-07	51.9	COG5164	K	Transcription elongation factor
mRNA_16419	CDD|226365	26.72	131	94	1	541	669	284	414	1e-05	45.5	COG3846	U	Type IV secretory pathway, TrbL components
mRNA_7847	CDD|225606	30.95	126	78	1	658	774	182	307	1e-08	55.7	COG3064	M	Membrane protein involved in colicin uptake
mRNA_5612	CDD|226365	31.76	148	76	4	728	865	282	414	5e-06	49.8	COG3846	U	Type IV secretory pathway, TrbL components
mRNA_52	CDD|226365	33.12	154	99	3	2011	2162	287	438	2e-10	63.6	COG3846	U	Type IV secretory pathway, TrbL components
mRNA_11288	CDD|226728	29.82	57	40	0	394	450	210	266	0.0007	39.1	COG4278	S	Uncharacterized conserved protein
mRNA_5591	CDD|226728	28.33	60	42	1	367	426	210	268	0.0002	40.3	COG4278	S	Uncharacterized conserved protein
mRNA_2512	CDD|226365	27.07	133	69	3	955	1087	277	381	4e-06	47.4	COG3846	U	Type IV secretory pathway, TrbL components
mRNA_19397	CDD|226365	30.49	82	55	2	604	684	277	357	0.0002	41.3	COG3846	U	Type IV secretory pathway, TrbL components
mRNA_20339	CDD|226365	36.51	126	76	3	4	126	295	419	9e-08	53.6	COG3846	U	Type IV secretory pathway, TrbL components
mRNA_10099	CDD|226365	35.76	151	91	3	535	679	301	451	1e-09	60.2	COG3846	U	Type IV secretory pathway, TrbL components
mRNA_13802	CDD|226365	30.99	142	91	2	821	959	282	419	5e-05	44.7	COG3846	U	Type IV secretory pathway, TrbL components
mRNA_15150	CDD|226728	37.1	62	37	1	178	237	204	265	6e-05	41.5	COG4278	S	Uncharacterized conserved protein
mRNA_9080	CDD|226728	34.29	70	35	3	253	322	210	268	0.0002	40.7	COG4278	S	Uncharacterized conserved protein
mRNA_16189	CDD|226365	25.93	162	104	3	1694	1855	273	418	9e-05	44.4	COG3846	U	Type IV secretory pathway, TrbL components
mRNA_303	CDD|226365	33.93	168	108	3	221	388	282	446	2e-07	52.4	COG3846	U	Type IV secretory pathway, TrbL components
mRNA_13550	CDD|226365	25.6	168	102	4	3	170	275	419	0.0001	41.7	COG3846	U	Type IV secretory pathway, TrbL components
mRNA_17949	CDD|226365	28.1	153	98	2	1194	1344	277	419	3e-08	54.8	COG3846	U	Type IV secretory pathway, TrbL components
mRNA_15336	CDD|226728	34.92	63	37	2	2040	2102	210	268	7e-05	44.5	COG4278	S	Uncharacterized conserved protein
mRNA_9853	CDD|226365	28.99	169	113	3	2122	2284	283	450	0.0002	43.2	COG3846	U	Type IV secretory pathway, TrbL components
mRNA_12012	CDD|226728	31.75	63	39	2	706	764	206	268	0.0006	39.9	COG4278	S	Uncharacterized conserved protein
mRNA_17835	CDD|226728	30.77	65	37	2	2146	2209	211	268	0.0007	41.1	COG4278	S	Uncharacterized conserved protein
mRNA_7768	CDD|226365	28.07	171	117	3	48	217	273	438	9e-06	45.9	COG3846	U	Type IV secretory pathway, TrbL components
mRNA_15605	CDD|226365	32.18	87	52	2	178	259	277	361	0.0008	39.7	COG3846	U	Type IV secretory pathway, TrbL components
mRNA_2650	CDD|226365	28.95	152	86	4	458	609	288	417	0.0001	43.6	COG3846	U	Type IV secretory pathway, TrbL components
mRNA_5001	CDD|226365	31.39	137	89	2	1457	1593	288	419	1e-05	49	COG3846	U	Type IV secretory pathway, TrbL components
mRNA_9450	CDD|226365	28.57	133	92	2	1252	1384	283	412	0.0004	42.8	COG3846	U	Type IV secretory pathway, TrbL components
mRNA_13648	CDD|226728	30.51	59	41	0	126	184	210	268	0.001	38.4	COG4278	S	Uncharacterized conserved protein
mRNA_17213	CDD|226365	29.58	142	87	3	1694	1834	288	417	1e-08	56.7	COG3846	U	Type IV secretory pathway, TrbL components
mRNA_17165	CDD|226365	30.91	165	111	2	767	931	288	449	6e-06	46.7	COG3846	U	Type IV secretory pathway, TrbL components
mRNA_2797	CDD|226365	35.51	107	63	2	52	153	304	409	0.0003	40.9	COG3846	U	Type IV secretory pathway, TrbL components
mRNA_8556	CDD|226728	35.19	54	34	1	2339	2392	216	268	0.0007	41.1	COG4278	S	Uncharacterized conserved protein
mRNA_16	CDD|226365	31.68	101	62	4	135	231	294	391	3e-05	44.7	COG3846	U	Type IV secretory pathway, TrbL components
mRNA_359	CDD|226365	29.37	143	93	3	576	712	278	418	3e-07	51.7	COG3846	U	Type IV secretory pathway, TrbL components
mRNA_14211	CDD|223560	29.51	61	25	2	37	79	145	205	0.001	40.7	COG0484	O	DnaJ-class molecular chaperone with C-terminal Zn finger domain
mRNA_40	CDD|226365	28.43	102	65	2	429	530	283	376	0.0003	42.8	COG3846	U	Type IV secretory pathway, TrbL components
mRNA_10369	CDD|226365	31.61	174	104	4	594	755	282	452	2e-12	69.8	COG3846	U	Type IV secretory pathway, TrbL components
mRNA_8531	CDD|226365	33.08	133	81	3	612	736	282	414	4e-07	51.3	COG3846	U	Type IV secretory pathway, TrbL components
mRNA_1539	CDD|226728	34.48	58	33	1	43	95	210	267	0.0004	40.3	COG4278	S	Uncharacterized conserved protein
mRNA_9092	CDD|226365	26.06	165	97	3	1825	1989	275	414	0.0003	43.2	COG3846	U	Type IV secretory pathway, TrbL components
mRNA_5643	CDD|226365	33.8	71	45	1	736	806	290	358	0.0004	40.9	COG3846	U	Type IV secretory pathway, TrbL components
mRNA_18565	CDD|226365	23.38	154	103	2	900	1038	297	450	0.0005	42	COG3846	U	Type IV secretory pathway, TrbL components
mRNA_5006	CDD|226365	33.15	181	105	4	587	766	282	447	2e-06	48.2	COG3846	U	Type IV secretory pathway, TrbL components
mRNA_10297	CDD|226365	26.98	126	84	3	967	1092	296	413	8e-05	44	COG3846	U	Type IV secretory pathway, TrbL components
mRNA_2110	CDD|227608	30.68	88	53	3	1114	1197	609	692	4e-07	51.5	COG5283	S	Phage-related tail protein
mRNA_19002	CDD|226365	29.14	175	121	1	1171	1345	277	448	3e-09	58.2	COG3846	U	Type IV secretory pathway, TrbL components
mRNA_18555	CDD|226365	31.06	132	79	3	1131	1251	287	417	6e-07	52.4	COG3846	U	Type IV secretory pathway, TrbL components
mRNA_9500	CDD|226365	28.65	185	116	4	703	884	278	449	3e-07	51.3	COG3846	U	Type IV secretory pathway, TrbL components
mRNA_5148	CDD|226365	31.25	144	98	1	1099	1242	277	419	8e-12	67.9	COG3846	U	Type IV secretory pathway, TrbL components
mRNA_7716	CDD|226365	28.7	115	78	3	30	143	282	393	0.0009	40.5	COG3846	U	Type IV secretory pathway, TrbL components
mRNA_73	CDD|226728	35.85	53	34	0	1508	1560	216	268	8e-05	43.4	COG4278	S	Uncharacterized conserved protein
mRNA_3396	CDD|224171	39.47	38	23	0	617	654	416	453	0.0009	39.6	COG1251	C	NAD(P)H-nitrite reductase
mRNA_17677	CDD|226365	29.46	129	71	4	7	116	288	415	2e-06	48.6	COG3846	U	Type IV secretory pathway, TrbL components
mRNA_10339	CDD|226365	34.62	78	50	1	2864	2941	282	358	0.0002	43.2	COG3846	U	Type IV secretory pathway, TrbL components
mRNA_13882	CDD|226728	31.15	61	40	1	54	114	210	268	0.001	38.8	COG4278	S	Uncharacterized conserved protein
mRNA_13728	CDD|226365	26.4	178	115	4	306	478	282	448	0.0001	42.4	COG3846	U	Type IV secretory pathway, TrbL components
mRNA_18230	CDD|226365	35.58	104	63	2	32	132	278	380	0.0005	40.9	COG3846	U	Type IV secretory pathway, TrbL components
mRNA_18680	CDD|226365	27.97	143	91	3	2638	2773	277	414	0.0002	44	COG3846	U	Type IV secretory pathway, TrbL components
mRNA_15514	CDD|226365	29.73	185	115	3	11	194	282	452	4e-08	55.1	COG3846	U	Type IV secretory pathway, TrbL components
mRNA_15352	CDD|226365	30.91	110	71	3	275	380	275	383	0.0002	43.2	COG3846	U	Type IV secretory pathway, TrbL components
mRNA_5103	CDD|226365	32.52	163	98	4	53	204	287	448	5e-08	53.6	COG3846	U	Type IV secretory pathway, TrbL components
mRNA_14969	CDD|226365	32.61	92	60	1	21	110	288	379	7e-05	43.2	COG3846	U	Type IV secretory pathway, TrbL components
mRNA_3101	CDD|226365	25.87	143	101	1	1675	1817	282	419	4e-06	48.2	COG3846	U	Type IV secretory pathway, TrbL components
mRNA_18622	CDD|226365	34.74	95	61	1	1218	1312	282	375	4e-06	48.2	COG3846	U	Type IV secretory pathway, TrbL components
mRNA_2440	CDD|226711	29.67	91	57	1	1663	1746	253	343	2e-05	46	COG4260	S	Putative virion core protein (lumpy skin disease virus)
mRNA_14356	CDD|226728	27.12	59	41	1	412	468	210	268	0.001	39.5	COG4278	S	Uncharacterized conserved protein
mRNA_16512	CDD|226728	31.15	61	38	2	140	198	210	268	0.0002	40.7	COG4278	S	Uncharacterized conserved protein
mRNA_8078	CDD|226365	26.6	188	118	6	1242	1423	275	448	0.0002	42.4	COG3846	U	Type IV secretory pathway, TrbL components
mRNA_20390	CDD|226365	31.03	116	68	3	2281	2395	277	381	0.0003	43.2	COG3846	U	Type IV secretory pathway, TrbL components
mRNA_1463	CDD|226728	30.91	55	36	1	382	436	216	268	0.0006	39.5	COG4278	S	Uncharacterized conserved protein
mRNA_11161	CDD|226365	31.29	147	89	4	2152	2294	275	413	8e-06	48.2	COG3846	U	Type IV secretory pathway, TrbL components
mRNA_8548	CDD|226365	30.06	163	91	5	918	1073	273	419	0.0004	41.3	COG3846	U	Type IV secretory pathway, TrbL components
mRNA_3211	CDD|226365	27.85	158	86	2	2435	2592	288	417	6e-07	51.3	COG3846	U	Type IV secretory pathway, TrbL components
mRNA_519	CDD|226365	34.57	81	53	0	1415	1495	278	358	2e-06	49.4	COG3846	U	Type IV secretory pathway, TrbL components
mRNA_10567	CDD|226365	29.91	107	73	1	36	142	278	382	2e-06	48.2	COG3846	U	Type IV secretory pathway, TrbL components
mRNA_4846	CDD|226365	28.68	136	90	4	119	250	277	409	0.001	41.7	COG3846	U	Type IV secretory pathway, TrbL components
mRNA_5371	CDD|226365	25.85	147	104	1	233	379	277	418	5e-08	55.1	COG3846	U	Type IV secretory pathway, TrbL components
mRNA_8494	CDD|226365	32.99	97	60	3	478	574	288	379	4e-06	47.4	COG3846	U	Type IV secretory pathway, TrbL components
mRNA_954	CDD|226365	36.76	136	64	5	2089	2208	290	419	3e-08	55.9	COG3846	U	Type IV secretory pathway, TrbL components
mRNA_19551	CDD|226365	27.21	136	96	1	155	287	282	417	1e-05	46.3	COG3846	U	Type IV secretory pathway, TrbL components
mRNA_8820	CDD|226365	25.73	171	122	3	637	803	282	451	4e-05	45.9	COG3846	U	Type IV secretory pathway, TrbL components
mRNA_18997	CDD|225606	29.91	107	67	2	548	654	202	300	6e-05	43.8	COG3064	M	Membrane protein involved in colicin uptake
mRNA_10871	CDD|226728	34.33	67	42	2	10	75	203	268	5e-06	46.5	COG4278	S	Uncharacterized conserved protein
mRNA_19726	CDD|226365	30.37	135	92	1	1652	1784	288	422	5e-09	57.8	COG3846	U	Type IV secretory pathway, TrbL components
mRNA_4613	CDD|226365	32.28	127	83	2	3065	3188	293	419	0.001	41.7	COG3846	U	Type IV secretory pathway, TrbL components
mRNA_14402	CDD|226365	28.29	152	97	4	416	560	273	419	7e-06	45.9	COG3846	U	Type IV secretory pathway, TrbL components
mRNA_9913	CDD|226365	30.83	133	79	5	2263	2385	288	417	0.0009	42	COG3846	U	Type IV secretory pathway, TrbL components
mRNA_11178	CDD|226728	29.51	61	39	2	405	463	210	268	0.0006	40.3	COG4278	S	Uncharacterized conserved protein
mRNA_12062	CDD|226728	32.26	62	42	0	800	861	204	265	0.0002	41.8	COG4278	S	Uncharacterized conserved protein
mRNA_8979	CDD|226365	26.38	163	98	3	788	950	282	422	1e-07	52.4	COG3846	U	Type IV secretory pathway, TrbL components
mRNA_18261	CDD|226365	35.67	157	87	5	697	851	277	421	4e-09	57.5	COG3846	U	Type IV secretory pathway, TrbL components
mRNA_4320	CDD|226365	26.98	126	84	1	572	689	288	413	0.0003	40.9	COG3846	U	Type IV secretory pathway, TrbL components
mRNA_8544	CDD|226728	35.29	51	32	1	1027	1077	218	267	0.0007	39.9	COG4278	S	Uncharacterized conserved protein
mRNA_8779	CDD|226365	33.59	131	83	3	2769	2897	277	405	2e-08	57.1	COG3846	U	Type IV secretory pathway, TrbL components
mRNA_19051	CDD|226365	23.75	160	96	1	686	845	289	422	0.0003	42.8	COG3846	U	Type IV secretory pathway, TrbL components
mRNA_14355	CDD|226728	33.33	66	38	2	522	583	204	267	0.001	40.7	COG4278	S	Uncharacterized conserved protein
mRNA_10750	CDD|226728	32.76	58	35	2	330	387	215	268	0.001	38	COG4278	S	Uncharacterized conserved protein
mRNA_12636	CDD|226365	34.18	196	101	7	2226	2421	283	450	2e-10	63.2	COG3846	U	Type IV secretory pathway, TrbL components
mRNA_11420	CDD|226365	28.92	166	117	1	931	1096	283	447	0.0001	43.6	COG3846	U	Type IV secretory pathway, TrbL components
mRNA_15124	CDD|226728	29.85	67	46	1	351	417	203	268	0.0007	39.5	COG4278	S	Uncharacterized conserved protein
mRNA_10322	CDD|226365	29.55	132	86	4	48	179	283	407	0.0003	43.2	COG3846	U	Type IV secretory pathway, TrbL components
mRNA_2514	CDD|226365	28.92	166	102	5	113	274	289	442	0.0003	41.7	COG3846	U	Type IV secretory pathway, TrbL components
mRNA_11042	CDD|226365	27.59	145	100	2	1410	1552	273	414	2e-06	49.8	COG3846	U	Type IV secretory pathway, TrbL components
mRNA_17356	CDD|226365	33.96	159	80	4	49	207	290	423	1e-06	49.8	COG3846	U	Type IV secretory pathway, TrbL components
mRNA_9622	CDD|226365	33.09	139	88	2	3161	3299	282	415	6e-05	45.9	COG3846	U	Type IV secretory pathway, TrbL components
mRNA_18867	CDD|226365	30	170	113	3	2716	2879	283	452	4e-10	62.8	COG3846	U	Type IV secretory pathway, TrbL components
mRNA_5617	CDD|226365	27.87	122	79	4	323	441	282	397	0.0006	39.7	COG3846	U	Type IV secretory pathway, TrbL components
mRNA_14652	CDD|226365	27.34	139	96	3	211	345	282	419	0.0007	41.7	COG3846	U	Type IV secretory pathway, TrbL components
mRNA_3520	CDD|226365	24.64	138	94	2	371	508	288	415	0.0003	40.5	COG3846	U	Type IV secretory pathway, TrbL components
mRNA_5731	CDD|226365	34.31	102	60	3	56	156	288	383	0.0005	40.1	COG3846	U	Type IV secretory pathway, TrbL components
mRNA_3447	CDD|226728	31.25	64	35	3	2432	2491	210	268	0.0002	43	COG4278	S	Uncharacterized conserved protein
mRNA_10321	CDD|226365	31.87	91	61	1	1105	1194	290	380	5e-08	54	COG3846	U	Type IV secretory pathway, TrbL components
mRNA_2608	CDD|226365	31.91	141	91	3	46	185	283	419	1e-06	51.3	COG3846	U	Type IV secretory pathway, TrbL components
mRNA_20567	CDD|226365	30.9	178	110	3	2518	2689	277	447	3e-09	59.4	COG3846	U	Type IV secretory pathway, TrbL components
mRNA_63	CDD|226728	28.38	74	52	1	195	268	194	266	0.0002	41.5	COG4278	S	Uncharacterized conserved protein
mRNA_14715	CDD|226365	30.67	150	89	3	1097	1243	278	415	1e-06	49.8	COG3846	U	Type IV secretory pathway, TrbL components
mRNA_13086	CDD|226365	27.68	177	127	1	721	897	277	452	1e-07	52.8	COG3846	U	Type IV secretory pathway, TrbL components
mRNA_8689	CDD|226365	33.73	166	99	5	1733	1892	289	449	3e-05	45.5	COG3846	U	Type IV secretory pathway, TrbL components
mRNA_19294	CDD|226728	26.32	76	54	2	779	852	191	266	0.001	39.1	COG4278	S	Uncharacterized conserved protein
mRNA_12118	CDD|226728	27.16	81	52	2	260	340	195	268	6e-05	41.5	COG4278	S	Uncharacterized conserved protein
mRNA_14447	CDD|226365	30.43	138	86	4	202	335	288	419	8e-06	46.7	COG3846	U	Type IV secretory pathway, TrbL components
mRNA_5616	CDD|226365	28.79	132	91	2	524	653	289	419	0.0002	42.8	COG3846	U	Type IV secretory pathway, TrbL components
mRNA_16857	CDD|226365	26.15	130	90	3	1472	1597	288	415	0.0001	44.4	COG3846	U	Type IV secretory pathway, TrbL components
mRNA_5404	CDD|226365	27.21	147	97	3	2437	2583	282	418	9e-06	47.8	COG3846	U	Type IV secretory pathway, TrbL components
mRNA_20531	CDD|226728	32.2	59	39	1	140	198	210	267	0.0002	41.1	COG4278	S	Uncharacterized conserved protein
mRNA_14046	CDD|226365	32.64	144	85	3	106	245	283	418	4e-06	49.4	COG3846	U	Type IV secretory pathway, TrbL components
mRNA_12148	CDD|226728	27.5	80	54	2	1085	1164	193	268	4e-05	43.8	COG4278	S	Uncharacterized conserved protein
mRNA_56	CDD|226365	34.56	136	84	3	1861	1994	287	419	2e-10	62.5	COG3846	U	Type IV secretory pathway, TrbL components
mRNA_640	CDD|227606	28.71	101	68	1	433	533	685	781	7e-05	45.4	COG5281	S	Phage-related minor tail protein
mRNA_9793	CDD|226365	30.83	133	90	2	1343	1474	288	419	2e-07	52.1	COG3846	U	Type IV secretory pathway, TrbL components
mRNA_1724	CDD|226728	31.51	73	35	3	927	998	210	268	0.001	39.5	COG4278	S	Uncharacterized conserved protein
mRNA_20391	CDD|226728	34.48	58	36	1	1509	1564	210	267	0.0006	41.1	COG4278	S	Uncharacterized conserved protein
mRNA_19774	CDD|226365	28.49	179	116	4	878	1052	278	448	3e-08	55.1	COG3846	U	Type IV secretory pathway, TrbL components
mRNA_12424	CDD|226365	23.93	163	102	4	808	965	277	422	1e-07	52.1	COG3846	U	Type IV secretory pathway, TrbL components
mRNA_16139	CDD|226728	27.12	59	43	0	277	335	210	268	0.0005	38	COG4278	S	Uncharacterized conserved protein
mRNA_19510	CDD|226365	27.56	127	86	3	242	363	282	407	0.0001	43.6	COG3846	U	Type IV secretory pathway, TrbL components
mRNA_16279	CDD|226365	29.27	205	110	4	787	988	277	449	5e-05	44.7	COG3846	U	Type IV secretory pathway, TrbL components
mRNA_13735	CDD|226365	25.18	139	93	2	2120	2258	287	414	5e-05	45.1	COG3846	U	Type IV secretory pathway, TrbL components
mRNA_17402	CDD|226365	29.25	147	91	6	970	1108	277	418	0.0006	40.9	COG3846	U	Type IV secretory pathway, TrbL components
mRNA_616	CDD|226365	33.82	136	87	3	925	1058	288	422	4e-12	67.5	COG3846	U	Type IV secretory pathway, TrbL components
mRNA_18116	CDD|226365	26.32	152	93	5	1444	1591	278	414	2e-06	50.1	COG3846	U	Type IV secretory pathway, TrbL components
mRNA_12637	CDD|226728	27.59	58	30	1	459	504	210	267	0.0006	38.8	COG4278	S	Uncharacterized conserved protein
mRNA_20302	CDD|226365	31.02	187	106	5	2506	2681	277	451	6e-12	69	COG3846	U	Type IV secretory pathway, TrbL components
mRNA_10447	CDD|226365	26.67	150	96	5	1111	1255	277	417	2e-07	53.2	COG3846	U	Type IV secretory pathway, TrbL components
mRNA_6897	CDD|226728	30.65	62	42	1	1284	1344	206	267	0.0005	41.1	COG4278	S	Uncharacterized conserved protein
mRNA_14309	CDD|226365	35.87	92	56	1	1361	1449	291	382	3e-06	48.6	COG3846	U	Type IV secretory pathway, TrbL components
mRNA_19075	CDD|226365	29.93	147	87	4	3330	3472	283	417	1e-07	54.4	COG3846	U	Type IV secretory pathway, TrbL components
mRNA_3196	CDD|226365	32.21	149	89	4	913	1056	273	414	5e-09	56.7	COG3846	U	Type IV secretory pathway, TrbL components
mRNA_8438	CDD|226365	29.85	134	76	4	683	801	289	419	0.0001	43.6	COG3846	U	Type IV secretory pathway, TrbL components
mRNA_9656	CDD|226728	32.08	53	36	0	435	487	215	267	0.0002	41.8	COG4278	S	Uncharacterized conserved protein
mRNA_14436	CDD|226728	32.2	59	40	0	479	537	210	268	0.0001	41.1	COG4278	S	Uncharacterized conserved protein
mRNA_5518	CDD|226365	26.32	152	99	3	1560	1709	275	415	1e-06	50.5	COG3846	U	Type IV secretory pathway, TrbL components
mRNA_17717	CDD|226365	30.86	175	110	5	947	1119	277	442	6e-11	63.6	COG3846	U	Type IV secretory pathway, TrbL components
mRNA_2285	CDD|226365	32.61	138	83	3	1372	1499	282	419	0.0008	42	COG3846	U	Type IV secretory pathway, TrbL components
mRNA_10731	CDD|226365	30.3	132	88	3	701	829	288	418	3e-06	48.2	COG3846	U	Type IV secretory pathway, TrbL components
mRNA_19599	CDD|226365	29.33	150	93	4	1035	1183	277	414	0.0002	42	COG3846	U	Type IV secretory pathway, TrbL components
mRNA_12453	CDD|226728	24.68	77	58	0	1017	1093	192	268	0.0006	40.7	COG4278	S	Uncharacterized conserved protein
mRNA_11524	CDD|226728	29.73	74	44	3	1768	1841	203	268	0.0007	41.8	COG4278	S	Uncharacterized conserved protein
mRNA_487	CDD|226365	26	150	106	3	901	1048	273	419	2e-07	52.1	COG3846	U	Type IV secretory pathway, TrbL components
mRNA_7770	CDD|226365	30.77	143	93	3	458	599	282	419	3e-07	50.9	COG3846	U	Type IV secretory pathway, TrbL components
mRNA_8097	CDD|226365	29.94	167	112	4	3300	3461	282	448	7e-08	55.9	COG3846	U	Type IV secretory pathway, TrbL components
mRNA_4472	CDD|226728	31.67	60	39	2	342	400	210	268	8e-05	42.6	COG4278	S	Uncharacterized conserved protein
mRNA_1881	CDD|226728	29.87	77	54	0	1251	1327	191	267	0.0003	42.2	COG4278	S	Uncharacterized conserved protein
mRNA_9410	CDD|226365	29.71	175	106	5	2564	2727	282	450	4e-06	49	COG3846	U	Type IV secretory pathway, TrbL components
mRNA_14666	CDD|226365	29.65	172	97	6	406	563	288	449	0.0004	43.2	COG3846	U	Type IV secretory pathway, TrbL components
mRNA_10244	CDD|226365	29.5	139	88	3	266	401	288	419	0.0002	42.8	COG3846	U	Type IV secretory pathway, TrbL components
mRNA_1230	CDD|226728	30.77	65	37	1	359	423	210	266	0.0004	40.3	COG4278	S	Uncharacterized conserved protein
mRNA_8764	CDD|226365	26.95	167	115	2	1928	2094	288	447	0.0005	42	COG3846	U	Type IV secretory pathway, TrbL components
mRNA_5500	CDD|226365	32.93	82	54	1	28	108	277	358	0.0003	42.8	COG3846	U	Type IV secretory pathway, TrbL components
mRNA_8909	CDD|226365	32.82	131	84	2	200	326	288	418	0.0007	38.2	COG3846	U	Type IV secretory pathway, TrbL components
mRNA_13063	CDD|226365	29.73	111	71	3	2397	2507	277	380	5e-07	52.1	COG3846	U	Type IV secretory pathway, TrbL components
mRNA_4400	CDD|226728	36	50	31	1	552	600	217	266	6e-05	43.8	COG4278	S	Uncharacterized conserved protein
mRNA_13275	CDD|226365	32.33	133	79	5	825	952	277	403	0.0002	43.6	COG3846	U	Type IV secretory pathway, TrbL components
mRNA_8275	CDD|226365	24.26	169	111	2	1621	1772	284	452	4e-05	45.1	COG3846	U	Type IV secretory pathway, TrbL components
mRNA_8964	CDD|226365	26.9	145	97	3	1834	1972	277	418	0.0001	44	COG3846	U	Type IV secretory pathway, TrbL components
mRNA_18362	CDD|226365	31.29	147	91	5	252	393	273	414	0.0003	41.3	COG3846	U	Type IV secretory pathway, TrbL components
mRNA_8835	CDD|226365	32.67	150	85	5	871	1016	278	415	0.0001	42.4	COG3846	U	Type IV secretory pathway, TrbL components
mRNA_14899	CDD|226365	28.17	142	82	4	114	251	288	413	0.0008	39.7	COG3846	U	Type IV secretory pathway, TrbL components
mRNA_5672	CDD|226365	28.79	132	80	3	3	134	297	414	0.0008	40.5	COG3846	U	Type IV secretory pathway, TrbL components
mRNA_5514	CDD|226728	30.51	59	39	1	721	779	212	268	0.0001	43.8	COG4278	S	Uncharacterized conserved protein
mRNA_2361	CDD|226728	30	70	44	1	549	618	203	267	0.0003	40.3	COG4278	S	Uncharacterized conserved protein
mRNA_2234	CDD|226365	30.6	134	88	3	1347	1476	282	414	2e-08	55.5	COG3846	U	Type IV secretory pathway, TrbL components
mRNA_18098	CDD|226365	27.92	154	102	2	827	978	273	419	0.0008	40.1	COG3846	U	Type IV secretory pathway, TrbL components
mRNA_18263	CDD|226728	31.48	54	35	1	2701	2752	215	268	0.0007	41.1	COG4278	S	Uncharacterized conserved protein
mRNA_15578	CDD|226728	31.67	60	37	2	964	1023	210	265	0.001	39.5	COG4278	S	Uncharacterized conserved protein
mRNA_15147	CDD|226365	26.36	110	71	2	994	1103	283	382	2e-05	45.5	COG3846	U	Type IV secretory pathway, TrbL components
mRNA_12341	CDD|226365	30.82	146	80	5	5659	5786	277	419	8e-07	52.4	COG3846	U	Type IV secretory pathway, TrbL components
mRNA_163	CDD|226365	35.16	91	57	1	1713	1801	289	379	8e-07	50.9	COG3846	U	Type IV secretory pathway, TrbL components
mRNA_11472	CDD|226365	24.59	183	115	3	1826	2008	287	446	4e-05	46.3	COG3846	U	Type IV secretory pathway, TrbL components
mRNA_18444	CDD|226365	35.51	138	74	4	1206	1341	288	412	1e-06	49.8	COG3846	U	Type IV secretory pathway, TrbL components
mRNA_16936	CDD|226365	30.6	134	89	3	808	939	283	414	2e-07	52.4	COG3846	U	Type IV secretory pathway, TrbL components
mRNA_2636	CDD|226728	32.76	58	39	0	709	766	210	267	3e-05	44.5	COG4278	S	Uncharacterized conserved protein
mRNA_2345	CDD|226365	25.56	90	65	1	2207	2296	288	375	0.0002	43.6	COG3846	U	Type IV secretory pathway, TrbL components
mRNA_14688	CDD|226365	29.19	161	106	2	834	990	282	438	3e-06	49	COG3846	U	Type IV secretory pathway, TrbL components
mRNA_11575	CDD|226365	25.36	138	100	1	7	144	277	411	0.0007	40.5	COG3846	U	Type IV secretory pathway, TrbL components
mRNA_1798	CDD|226728	39.29	56	32	1	111	166	215	268	0.0005	39.9	COG4278	S	Uncharacterized conserved protein
mRNA_14078	CDD|227608	29.13	127	84	4	293	416	587	710	6e-05	43.4	COG5283	S	Phage-related tail protein
mRNA_2264	CDD|226365	28.85	104	68	3	3645	3742	273	376	0.0008	42.4	COG3846	U	Type IV secretory pathway, TrbL components
mRNA_20470	CDD|226728	29.51	61	41	1	241	301	210	268	0.0005	38	COG4278	S	Uncharacterized conserved protein
mRNA_18723	CDD|226728	35.59	59	36	1	730	786	210	268	0.0009	39.1	COG4278	S	Uncharacterized conserved protein
mRNA_15199	CDD|226365	30	140	92	2	5	138	278	417	0.0004	41.7	COG3846	U	Type IV secretory pathway, TrbL components
mRNA_5000	CDD|226728	41.67	48	27	1	327	373	221	268	0.0001	41.1	COG4278	S	Uncharacterized conserved protein
mRNA_20156	CDD|226728	26.67	75	38	1	878	952	210	267	0.0009	39.5	COG4278	S	Uncharacterized conserved protein
mRNA_17419	CDD|226365	27.67	159	94	5	314	469	277	417	2e-06	48.2	COG3846	U	Type IV secretory pathway, TrbL components
mRNA_10217	CDD|226365	33.52	179	106	4	1076	1252	282	449	6e-12	67.5	COG3846	U	Type IV secretory pathway, TrbL components
mRNA_14410	CDD|226728	46	50	25	2	443	491	220	268	4e-05	43	COG4278	S	Uncharacterized conserved protein
mRNA_13330	CDD|226365	26.28	156	104	2	7518	7671	277	423	3e-05	47.8	COG3846	U	Type IV secretory pathway, TrbL components
mRNA_20522	CDD|226365	30.34	145	87	4	1283	1414	282	425	3e-06	48.6	COG3846	U	Type IV secretory pathway, TrbL components
mRNA_15043	CDD|226365	29.01	162	106	5	2746	2901	290	448	0.0001	45.1	COG3846	U	Type IV secretory pathway, TrbL components
mRNA_16545	CDD|226365	34.04	141	76	3	1557	1686	283	417	0.0001	44	COG3846	U	Type IV secretory pathway, TrbL components
mRNA_9967	CDD|226365	31.18	93	62	1	1018	1108	273	365	5e-05	44.4	COG3846	U	Type IV secretory pathway, TrbL components
mRNA_3387	CDD|226365	27.1	155	99	3	542	691	273	418	4e-05	43.6	COG3846	U	Type IV secretory pathway, TrbL components
mRNA_766	CDD|226365	25.56	133	92	2	1534	1666	289	414	0.0003	42.4	COG3846	U	Type IV secretory pathway, TrbL components
mRNA_11430	CDD|226365	30.21	96	63	1	543	638	282	373	0.0004	40.9	COG3846	U	Type IV secretory pathway, TrbL components
mRNA_19017	CDD|226728	35.19	54	34	1	331	384	216	268	0.0007	38.8	COG4278	S	Uncharacterized conserved protein
mRNA_18390	CDD|226728	33.87	62	36	2	964	1024	210	267	7e-05	43.8	COG4278	S	Uncharacterized conserved protein
mRNA_16926	CDD|226365	31.14	167	114	1	19	185	283	448	5e-09	56.7	COG3846	U	Type IV secretory pathway, TrbL components
mRNA_9595	CDD|226365	29.46	129	83	4	2566	2689	278	403	0.0001	44.4	COG3846	U	Type IV secretory pathway, TrbL components
mRNA_16643	CDD|226728	29.73	74	40	3	146	217	204	267	0.0005	38.4	COG4278	S	Uncharacterized conserved protein
mRNA_1115	CDD|226365	32.58	132	81	4	458	583	282	411	0.0002	43.2	COG3846	U	Type IV secretory pathway, TrbL components
mRNA_13347	CDD|226365	31.76	148	88	3	1014	1161	277	411	6e-06	47.8	COG3846	U	Type IV secretory pathway, TrbL components
mRNA_612	CDD|226365	32.17	143	96	1	706	848	277	418	8e-08	54.4	COG3846	U	Type IV secretory pathway, TrbL components
mRNA_6413	CDD|226728	26.32	76	56	0	1343	1418	193	268	0.001	39.9	COG4278	S	Uncharacterized conserved protein
mRNA_8690	CDD|226365	29.93	137	92	1	255	391	277	409	7e-06	45.1	COG3846	U	Type IV secretory pathway, TrbL components
mRNA_17979	CDD|226728	33.33	57	35	1	3088	3144	215	268	0.0007	41.8	COG4278	S	Uncharacterized conserved protein
mRNA_15333	CDD|226728	31.48	54	36	1	82	134	215	268	0.0006	39.5	COG4278	S	Uncharacterized conserved protein
mRNA_9774	CDD|226728	37.29	59	31	2	5682	5735	210	267	0.001	41.8	COG4278	S	Uncharacterized conserved protein
mRNA_18837	CDD|226365	26.54	162	112	2	199	355	289	448	0.0002	43.6	COG3846	U	Type IV secretory pathway, TrbL components
mRNA_15189	CDD|226365	26.95	167	96	4	316	481	273	414	1e-05	45.9	COG3846	U	Type IV secretory pathway, TrbL components
mRNA_2398	CDD|226365	32.61	138	91	1	380	517	282	417	2e-06	49.8	COG3846	U	Type IV secretory pathway, TrbL components
mRNA_19177	CDD|226365	25.56	223	118	6	79	300	273	448	0.0003	42	COG3846	U	Type IV secretory pathway, TrbL components
mRNA_12735	CDD|226365	29.7	101	69	2	815	914	294	393	0.001	40.9	COG3846	U	Type IV secretory pathway, TrbL components
mRNA_3707	CDD|226365	26.98	126	91	1	271	396	290	414	0.001	38.2	COG3846	U	Type IV secretory pathway, TrbL components
mRNA_17558	CDD|226365	32.58	132	74	3	2112	2228	283	414	5e-07	52.1	COG3846	U	Type IV secretory pathway, TrbL components
mRNA_15414	CDD|226728	30.65	62	40	1	605	666	210	268	0.0003	39.9	COG4278	S	Uncharacterized conserved protein
mRNA_8599	CDD|226365	34.01	147	82	5	859	998	277	415	2e-10	60.9	COG3846	U	Type IV secretory pathway, TrbL components
mRNA_7860	CDD|226365	32.32	99	56	4	1873	1971	282	369	0.0008	41.7	COG3846	U	Type IV secretory pathway, TrbL components
mRNA_2224	CDD|226365	28.4	162	106	4	716	867	277	438	1e-05	46.3	COG3846	U	Type IV secretory pathway, TrbL components
mRNA_18878	CDD|226365	28.38	148	95	4	104	246	273	414	3e-05	45.5	COG3846	U	Type IV secretory pathway, TrbL components
mRNA_11438	CDD|226365	29.29	140	88	3	460	599	287	415	6e-08	53.2	COG3846	U	Type IV secretory pathway, TrbL components
mRNA_16752	CDD|226365	29.93	147	89	4	3	147	283	417	1e-05	46.3	COG3846	U	Type IV secretory pathway, TrbL components
mRNA_18366	CDD|226365	29.7	101	70	1	444	543	312	412	0.0001	41.3	COG3846	U	Type IV secretory pathway, TrbL components
mRNA_12914	CDD|226365	28.89	135	92	2	21	153	283	415	9e-07	51.3	COG3846	U	Type IV secretory pathway, TrbL components
mRNA_16939	CDD|226365	35.61	132	69	5	185	300	288	419	6e-06	47.4	COG3846	U	Type IV secretory pathway, TrbL components
mRNA_19882	CDD|226365	26.2	187	122	2	1853	2039	282	452	4e-07	51.7	COG3846	U	Type IV secretory pathway, TrbL components
mRNA_16682	CDD|226728	34	50	30	1	153	199	217	266	0.0008	39.5	COG4278	S	Uncharacterized conserved protein
mRNA_5491	CDD|226365	28.96	183	113	3	1259	1436	282	452	0.0002	42.8	COG3846	U	Type IV secretory pathway, TrbL components
mRNA_14343	CDD|226365	29.45	146	95	4	819	959	277	419	0.0004	41.7	COG3846	U	Type IV secretory pathway, TrbL components
mRNA_11073	CDD|226365	22.31	121	77	1	4140	4260	277	380	0.001	42	COG3846	U	Type IV secretory pathway, TrbL components
mRNA_4626	CDD|226365	30.08	133	88	3	1063	1195	290	417	2e-05	45.9	COG3846	U	Type IV secretory pathway, TrbL components
mRNA_10128	CDD|226365	33.56	146	90	4	215	356	277	419	3e-09	57.8	COG3846	U	Type IV secretory pathway, TrbL components
mRNA_8854	CDD|226365	29.83	181	102	6	1495	1661	277	446	3e-05	45.5	COG3846	U	Type IV secretory pathway, TrbL components
mRNA_10764	CDD|226365	28.04	107	72	2	1240	1345	273	375	0.0003	42	COG3846	U	Type IV secretory pathway, TrbL components
mRNA_13413	CDD|226365	31.29	163	90	4	41	203	282	422	1e-07	53.2	COG3846	U	Type IV secretory pathway, TrbL components
mRNA_10434	CDD|226365	30.88	136	88	3	3689	3821	278	410	9e-10	61.3	COG3846	U	Type IV secretory pathway, TrbL components
mRNA_2486	CDD|226365	31.5	127	84	3	101	227	288	411	0.0002	42.8	COG3846	U	Type IV secretory pathway, TrbL components
mRNA_1389	CDD|226365	30.77	156	101	2	32	184	296	447	7e-05	43.6	COG3846	U	Type IV secretory pathway, TrbL components
mRNA_13578	CDD|226365	28.47	144	93	3	395	535	273	409	1e-09	58.6	COG3846	U	Type IV secretory pathway, TrbL components
mRNA_4633	CDD|226365	29.41	102	65	3	1046	1145	287	383	0.0002	42.4	COG3846	U	Type IV secretory pathway, TrbL components
mRNA_19013	CDD|226365	28.09	178	106	4	65	238	288	447	0.0001	42	COG3846	U	Type IV secretory pathway, TrbL components
mRNA_1098	CDD|226365	29.58	142	91	5	101	238	282	418	3e-05	45.1	COG3846	U	Type IV secretory pathway, TrbL components
mRNA_14294	CDD|225606	25.51	98	67	1	682	779	215	306	3e-06	47.3	COG3064	M	Membrane protein involved in colicin uptake
mRNA_3451	CDD|227608	27.68	112	62	4	294	392	587	692	4e-06	48	COG5283	S	Phage-related tail protein
mRNA_18620	CDD|226365	29.01	162	95	4	620	781	297	438	0.0003	41.7	COG3846	U	Type IV secretory pathway, TrbL components
mRNA_1331	CDD|226365	26.83	164	97	6	1528	1685	273	419	0.0002	43.6	COG3846	U	Type IV secretory pathway, TrbL components
mRNA_12298	CDD|226365	29.25	147	103	1	490	635	273	419	1e-07	54.8	COG3846	U	Type IV secretory pathway, TrbL components
mRNA_11919	CDD|226365	29.59	169	112	2	437	605	288	449	0.001	39	COG3846	U	Type IV secretory pathway, TrbL components
mRNA_18457	CDD|226365	31.14	167	87	7	760	923	278	419	7e-07	50.5	COG3846	U	Type IV secretory pathway, TrbL components
mRNA_15381	CDD|226365	37.86	103	63	1	519	621	283	384	1e-08	54.4	COG3846	U	Type IV secretory pathway, TrbL components
mRNA_10026	CDD|226365	34.84	155	86	5	6	152	300	447	5e-07	51.7	COG3846	U	Type IV secretory pathway, TrbL components
mRNA_11063	CDD|226365	25.77	163	100	3	4173	4334	277	419	0.0003	44	COG3846	U	Type IV secretory pathway, TrbL components
mRNA_720	CDD|226365	25.37	134	96	1	694	827	290	419	0.0002	42	COG3846	U	Type IV secretory pathway, TrbL components
mRNA_11558	CDD|226728	34.43	61	37	1	3010	3070	210	267	8e-05	44.5	COG4278	S	Uncharacterized conserved protein
mRNA_16402	CDD|226365	33.82	136	84	2	82	211	282	417	3e-07	50.1	COG3846	U	Type IV secretory pathway, TrbL components
mRNA_15621	CDD|226365	28.17	142	83	2	1466	1592	288	425	0.0005	41.3	COG3846	U	Type IV secretory pathway, TrbL components
mRNA_8603	CDD|226365	32.48	117	74	2	13	127	305	418	1e-06	49.4	COG3846	U	Type IV secretory pathway, TrbL components
mRNA_2011	CDD|226728	31.58	57	38	1	392	447	210	266	0.0004	39.9	COG4278	S	Uncharacterized conserved protein
mRNA_16539	CDD|226365	27.22	158	99	4	121	277	277	419	0.0003	41.3	COG3846	U	Type IV secretory pathway, TrbL components
mRNA_19152	CDD|226365	31.03	116	75	2	1137	1251	277	388	6e-05	44	COG3846	U	Type IV secretory pathway, TrbL components
mRNA_10133	CDD|226365	32.39	142	83	6	1764	1904	290	419	0.0008	42.4	COG3846	U	Type IV secretory pathway, TrbL components
mRNA_16721	CDD|224171	35.71	42	27	0	568	609	414	455	0.0006	41.1	COG1251	C	NAD(P)H-nitrite reductase
mRNA_2829	CDD|226365	28.67	143	89	4	865	1001	273	408	0.0003	41.7	COG3846	U	Type IV secretory pathway, TrbL components
mRNA_12410	CDD|226365	29.08	141	85	3	178	306	277	414	0.0001	44	COG3846	U	Type IV secretory pathway, TrbL components
mRNA_13207	CDD|226365	28.97	145	100	2	503	647	278	419	0.0007	42	COG3846	U	Type IV secretory pathway, TrbL components
mRNA_2207	CDD|227608	33.04	115	69	2	2240	2354	586	692	4e-09	59.6	COG5283	S	Phage-related tail protein
mRNA_12255	CDD|226365	30.3	132	90	2	103	234	273	402	0.0002	41.7	COG3846	U	Type IV secretory pathway, TrbL components
mRNA_10609	CDD|226728	24.62	65	41	1	146	210	211	267	0.0006	38.4	COG4278	S	Uncharacterized conserved protein
mRNA_4657	CDD|226365	28.24	170	95	4	1837	2002	277	423	1e-08	57.1	COG3846	U	Type IV secretory pathway, TrbL components
mRNA_16229	CDD|226406	40.48	42	25	0	1696	1737	807	848	1e-07	53.7	COG3889	R	Predicted solute binding protein
mRNA_1009	CDD|226365	27.74	137	91	3	6640	6774	288	418	6e-05	46.7	COG3846	U	Type IV secretory pathway, TrbL components
mRNA_5532	CDD|226728	31.82	66	44	1	19	84	204	268	0.0007	37.6	COG4278	S	Uncharacterized conserved protein
mRNA_12422	CDD|226365	27.91	129	89	2	893	1019	288	414	0.0005	40.9	COG3846	U	Type IV secretory pathway, TrbL components
mRNA_9854	CDD|226728	31.67	60	37	2	1310	1366	210	268	0.0002	42.2	COG4278	S	Uncharacterized conserved protein
mRNA_14886	CDD|226728	28.12	64	39	1	1026	1089	210	266	9e-05	42.6	COG4278	S	Uncharacterized conserved protein
mRNA_14333	CDD|226365	36.89	122	70	4	1	119	302	419	0.0002	42	COG3846	U	Type IV secretory pathway, TrbL components
mRNA_17980	CDD|225606	32.32	99	62	1	860	953	203	301	3e-05	44.6	COG3064	M	Membrane protein involved in colicin uptake
mRNA_20071	CDD|226365	30.08	133	92	1	1814	1945	282	414	3e-06	49	COG3846	U	Type IV secretory pathway, TrbL components
mRNA_8161	CDD|226365	26.8	153	96	3	1321	1470	284	423	0.001	40.9	COG3846	U	Type IV secretory pathway, TrbL components
mRNA_2396	CDD|226365	28.16	174	97	4	3	163	288	446	5e-05	44.4	COG3846	U	Type IV secretory pathway, TrbL components
mRNA_15119	CDD|226365	30.72	153	87	3	689	838	282	418	0.0005	40.9	COG3846	U	Type IV secretory pathway, TrbL components
mRNA_14664	CDD|226365	30.16	189	114	5	1730	1914	278	452	1e-06	50.5	COG3846	U	Type IV secretory pathway, TrbL components
mRNA_8987	CDD|226365	32.87	143	92	2	1947	2086	277	418	9e-08	54.4	COG3846	U	Type IV secretory pathway, TrbL components
mRNA_10837	CDD|226365	29.93	137	88	5	73	201	278	414	0.0002	44.4	COG3846	U	Type IV secretory pathway, TrbL components
mRNA_13891	CDD|226365	30.67	150	86	4	404	547	282	419	0.0005	41.7	COG3846	U	Type IV secretory pathway, TrbL components
mRNA_15413	CDD|226728	34.48	58	33	1	934	986	210	267	9e-05	42.6	COG4278	S	Uncharacterized conserved protein
mRNA_11447	CDD|226365	32.41	145	90	5	2578	2721	282	419	3e-05	46.7	COG3846	U	Type IV secretory pathway, TrbL components
mRNA_8307	CDD|226365	30	150	87	5	717	866	288	419	0.001	40.1	COG3846	U	Type IV secretory pathway, TrbL components
mRNA_14064	CDD|226365	30.15	136	93	1	138	271	284	419	5e-10	60.5	COG3846	U	Type IV secretory pathway, TrbL components
mRNA_1669	CDD|226365	28.89	135	90	1	181	309	277	411	4e-06	49.4	COG3846	U	Type IV secretory pathway, TrbL components
mRNA_12736	CDD|226365	30.28	142	85	5	1232	1367	282	415	1e-07	53.2	COG3846	U	Type IV secretory pathway, TrbL components
mRNA_4882	CDD|226365	27.88	165	92	8	596	755	277	419	0.0005	42	COG3846	U	Type IV secretory pathway, TrbL components
mRNA_14083	CDD|226365	30	150	98	3	699	845	277	422	1e-09	59.8	COG3846	U	Type IV secretory pathway, TrbL components
mRNA_17563	CDD|226728	33.8	71	42	2	1230	1300	202	267	3e-05	45.7	COG4278	S	Uncharacterized conserved protein
mRNA_787	CDD|226365	33.95	162	96	3	705	856	288	448	1e-05	47.4	COG3846	U	Type IV secretory pathway, TrbL components
mRNA_16626	CDD|226728	38.78	49	28	1	209	255	219	267	0.0005	39.9	COG4278	S	Uncharacterized conserved protein
mRNA_5245	CDD|226365	30.39	102	69	1	512	611	282	383	0.0002	42.8	COG3846	U	Type IV secretory pathway, TrbL components
mRNA_16893	CDD|226365	30.15	136	82	4	348	478	290	417	0.0009	39.7	COG3846	U	Type IV secretory pathway, TrbL components
mRNA_17978	CDD|226365	31.28	195	104	9	3898	4077	273	452	5e-06	49.4	COG3846	U	Type IV secretory pathway, TrbL components
mRNA_3028	CDD|226365	27.34	128	92	1	690	816	291	418	0.0002	41.7	COG3846	U	Type IV secretory pathway, TrbL components
mRNA_9439	CDD|226365	29.73	148	86	4	70	209	277	414	1e-07	51.7	COG3846	U	Type IV secretory pathway, TrbL components
mRNA_13160	CDD|226365	28.29	152	88	4	31	182	289	419	0.0005	40.9	COG3846	U	Type IV secretory pathway, TrbL components
mRNA_19891	CDD|226365	27.46	142	93	4	837	969	277	417	1e-06	49.4	COG3846	U	Type IV secretory pathway, TrbL components
mRNA_10301	CDD|226365	29.67	182	115	5	1834	2009	278	452	4e-09	58.2	COG3846	U	Type IV secretory pathway, TrbL components
mRNA_13566	CDD|226365	33.96	159	93	2	314	460	289	447	1e-08	54.4	COG3846	U	Type IV secretory pathway, TrbL components
mRNA_15926	CDD|226365	36.28	113	60	5	1724	1825	278	389	5e-07	53.6	COG3846	U	Type IV secretory pathway, TrbL components
mRNA_9585	CDD|226365	30.56	144	80	5	1345	1484	288	415	6e-05	45.1	COG3846	U	Type IV secretory pathway, TrbL components
mRNA_17382	CDD|226365	28.57	140	88	4	3	142	290	417	0.0002	42.4	COG3846	U	Type IV secretory pathway, TrbL components
mRNA_20271	CDD|226728	33.33	69	36	2	490	558	210	268	3e-05	43	COG4278	S	Uncharacterized conserved protein
mRNA_14825	CDD|226728	29.73	74	50	1	16	87	192	265	0.0005	38.8	COG4278	S	Uncharacterized conserved protein
mRNA_7775	CDD|226728	25	60	44	1	1387	1446	210	268	0.001	39.9	COG4278	S	Uncharacterized conserved protein
mRNA_2610	CDD|226365	29.66	145	93	4	182	325	282	418	6e-05	44	COG3846	U	Type IV secretory pathway, TrbL components
mRNA_8223	CDD|226365	29.35	184	107	4	40	219	284	448	4e-08	56.3	COG3846	U	Type IV secretory pathway, TrbL components
mRNA_1962	CDD|226728	29.17	72	37	2	276	347	210	267	0.0003	40.3	COG4278	S	Uncharacterized conserved protein
mRNA_10264	CDD|227608	28.26	92	60	2	356	442	610	700	1e-06	51.1	COG5283	S	Phage-related tail protein
mRNA_5045	CDD|226365	28.89	135	81	3	346	480	290	409	9e-05	43.6	COG3846	U	Type IV secretory pathway, TrbL components
mRNA_14406	CDD|226365	30.56	144	88	3	3	146	288	419	8e-08	52.4	COG3846	U	Type IV secretory pathway, TrbL components
mRNA_3383	CDD|226365	28.29	152	104	3	134	283	290	438	0.0003	42.4	COG3846	U	Type IV secretory pathway, TrbL components
mRNA_20406	CDD|226365	27.08	144	93	3	1674	1817	288	419	0.0009	40.9	COG3846	U	Type IV secretory pathway, TrbL components
mRNA_4045	CDD|226365	30.66	137	83	4	853	979	277	411	0.0003	41.7	COG3846	U	Type IV secretory pathway, TrbL components
mRNA_17093	CDD|226365	29.23	130	77	3	338	460	294	415	7e-05	42.8	COG3846	U	Type IV secretory pathway, TrbL components
mRNA_2853	CDD|226365	31.16	138	86	4	1322	1452	283	418	5e-05	45.1	COG3846	U	Type IV secretory pathway, TrbL components
mRNA_13251	CDD|226728	32.69	52	35	0	292	343	216	267	0.0008	38	COG4278	S	Uncharacterized conserved protein
mRNA_2158	CDD|226728	30.91	55	35	1	316	370	216	267	0.0005	39.1	COG4278	S	Uncharacterized conserved protein
mRNA_12359	CDD|226365	29.08	141	100	0	287	427	278	418	1e-07	51.3	COG3846	U	Type IV secretory pathway, TrbL components
mRNA_8109	CDD|226365	30.2	149	91	4	146	284	274	419	0.0002	42.4	COG3846	U	Type IV secretory pathway, TrbL components
mRNA_289	CDD|226365	30.91	165	112	2	64	227	284	447	1e-06	47.4	COG3846	U	Type IV secretory pathway, TrbL components
mRNA_2366	CDD|226365	27.52	149	103	2	376	523	273	417	7e-06	48.2	COG3846	U	Type IV secretory pathway, TrbL components
mRNA_5087	CDD|226728	27.94	68	48	1	4	71	202	268	0.0006	41.5	COG4278	S	Uncharacterized conserved protein
mRNA_2892	CDD|226365	26.67	135	83	4	1117	1241	290	418	0.0006	40.9	COG3846	U	Type IV secretory pathway, TrbL components
mRNA_10478	CDD|226365	25.38	130	92	2	980	1109	283	407	0.0004	42	COG3846	U	Type IV secretory pathway, TrbL components
mRNA_19909	CDD|226728	37.04	54	30	2	1425	1474	210	263	9e-05	43.4	COG4278	S	Uncharacterized conserved protein
mRNA_13258	CDD|226365	34.34	99	61	3	4	100	273	369	0.0002	42.8	COG3846	U	Type IV secretory pathway, TrbL components
mRNA_8219	CDD|226365	29.79	94	59	1	1569	1662	288	374	0.0008	40.9	COG3846	U	Type IV secretory pathway, TrbL components
mRNA_9568	CDD|226728	25.86	58	40	1	279	336	212	266	0.0004	40.7	COG4278	S	Uncharacterized conserved protein
mRNA_13262	CDD|226365	33.33	126	72	3	1412	1525	277	402	0.0001	43.2	COG3846	U	Type IV secretory pathway, TrbL components
mRNA_5406	CDD|226365	22.29	166	110	2	53	218	277	423	3e-06	49	COG3846	U	Type IV secretory pathway, TrbL components
mRNA_13442	CDD|226365	31.03	145	82	5	1	141	287	417	2e-06	49	COG3846	U	Type IV secretory pathway, TrbL components
mRNA_11448	CDD|226711	27.55	98	52	2	58	147	257	343	4e-05	43	COG4260	S	Putative virion core protein (lumpy skin disease virus)
mRNA_15127	CDD|226365	26.32	133	87	3	1163	1289	288	415	3e-06	49.4	COG3846	U	Type IV secretory pathway, TrbL components
mRNA_13896	CDD|226728	24.14	58	44	0	1055	1112	211	268	0.0002	41.5	COG4278	S	Uncharacterized conserved protein
mRNA_1346	CDD|226365	34.06	138	79	5	1	133	287	417	7e-05	42.4	COG3846	U	Type IV secretory pathway, TrbL components
mRNA_8455	CDD|226365	28.37	141	86	3	184	324	277	402	0.0002	40.5	COG3846	U	Type IV secretory pathway, TrbL components
mRNA_20074	CDD|226365	27.33	172	80	5	1937	2098	282	418	9e-06	47.4	COG3846	U	Type IV secretory pathway, TrbL components
mRNA_12903	CDD|226728	30	60	41	1	32	91	210	268	0.0002	39.9	COG4278	S	Uncharacterized conserved protein
mRNA_10626	CDD|226365	30.54	167	92	6	611	777	275	417	2e-06	50.9	COG3846	U	Type IV secretory pathway, TrbL components
mRNA_3149	CDD|226365	26.94	193	128	3	506	698	273	452	9e-06	45.5	COG3846	U	Type IV secretory pathway, TrbL components
mRNA_708	CDD|226365	33.59	128	75	3	2132	2249	288	415	2e-05	46.7	COG3846	U	Type IV secretory pathway, TrbL components
mRNA_3189	CDD|226365	35.07	134	85	2	2376	2508	277	409	2e-09	59.4	COG3846	U	Type IV secretory pathway, TrbL components
mRNA_11000	CDD|226365	32.84	134	82	4	2630	2757	288	419	3e-05	46.3	COG3846	U	Type IV secretory pathway, TrbL components
mRNA_14246	CDD|227493	22.13	122	86	4	1200	1317	440	556	3e-05	45.8	COG5164	K	Transcription elongation factor
mRNA_549	CDD|226728	35.82	67	33	3	1145	1211	210	266	0.0008	39.9	COG4278	S	Uncharacterized conserved protein
mRNA_11868	CDD|226365	34.94	166	106	2	720	883	283	448	1e-10	62.8	COG3846	U	Type IV secretory pathway, TrbL components
mRNA_2839	CDD|226728	36.07	61	32	3	383	438	210	268	0.0002	41.5	COG4278	S	Uncharacterized conserved protein
mRNA_18880	CDD|226728	34.43	61	37	2	305	364	210	268	5e-05	44.2	COG4278	S	Uncharacterized conserved protein
mRNA_19057	CDD|226365	27.63	152	97	3	30	180	283	422	5e-06	49.4	COG3846	U	Type IV secretory pathway, TrbL components
mRNA_4782	CDD|226365	31.25	160	80	6	247	404	287	418	0.0006	41.3	COG3846	U	Type IV secretory pathway, TrbL components
mRNA_9288	CDD|226365	29.8	151	92	4	409	558	277	414	9e-05	42.4	COG3846	U	Type IV secretory pathway, TrbL components
mRNA_1153	CDD|226365	27.27	143	88	5	1268	1409	291	418	0.0002	42.8	COG3846	U	Type IV secretory pathway, TrbL components
mRNA_10098	CDD|225606	29.2	137	87	3	454	585	176	307	3e-09	59.2	COG3064	M	Membrane protein involved in colicin uptake
mRNA_16058	CDD|226728	29.23	65	36	3	17	78	210	267	0.0008	37.6	COG4278	S	Uncharacterized conserved protein
mRNA_10294	CDD|226365	30.56	144	85	6	1686	1824	277	410	6e-05	44.7	COG3846	U	Type IV secretory pathway, TrbL components
mRNA_8472	CDD|226365	29.17	144	91	4	2501	2639	282	419	0.0002	44	COG3846	U	Type IV secretory pathway, TrbL components
mRNA_13034	CDD|226365	29.2	137	95	1	1007	1141	278	414	1e-09	59	COG3846	U	Type IV secretory pathway, TrbL components
mRNA_12703	CDD|226728	22.73	88	56	2	737	823	191	267	0.0008	39.9	COG4278	S	Uncharacterized conserved protein
mRNA_15223	CDD|226728	36.54	52	30	1	365	416	220	268	0.0007	38.8	COG4278	S	Uncharacterized conserved protein
mRNA_6006	CDD|226728	28.33	60	41	1	556	615	210	267	9e-05	42.2	COG4278	S	Uncharacterized conserved protein
mRNA_18632	CDD|226728	31.15	61	39	2	41	100	210	268	0.0004	38.4	COG4278	S	Uncharacterized conserved protein
mRNA_12228	CDD|226728	32.31	65	36	2	364	426	210	268	0.0004	39.9	COG4278	S	Uncharacterized conserved protein
mRNA_8507	CDD|226365	28.99	138	86	4	1597	1733	289	415	0.0001	44.4	COG3846	U	Type IV secretory pathway, TrbL components
mRNA_17732	CDD|226728	38.33	60	28	4	403	455	210	267	0.0004	39.1	COG4278	S	Uncharacterized conserved protein
mRNA_15687	CDD|226365	27.81	169	112	2	1021	1188	288	447	6e-07	50.9	COG3846	U	Type IV secretory pathway, TrbL components
mRNA_11780	CDD|226365	27.21	136	96	2	393	527	282	415	0.0001	42	COG3846	U	Type IV secretory pathway, TrbL components
mRNA_2707	CDD|226365	23.12	160	100	2	3	161	282	419	0.0002	41.7	COG3846	U	Type IV secretory pathway, TrbL components
mRNA_8124	CDD|226728	33.96	53	32	1	2661	2710	215	267	0.001	41.1	COG4278	S	Uncharacterized conserved protein
mRNA_360	CDD|226365	27.52	109	76	2	278	386	277	382	2e-05	43.6	COG3846	U	Type IV secretory pathway, TrbL components
mRNA_350	CDD|226365	30.77	143	85	5	169	303	283	419	0.0008	41.3	COG3846	U	Type IV secretory pathway, TrbL components
mRNA_10178	CDD|226365	30.92	152	82	7	855	999	278	413	1e-06	49	COG3846	U	Type IV secretory pathway, TrbL components
mRNA_9631	CDD|226728	33.9	59	37	1	2122	2180	210	266	0.0005	42.2	COG4278	S	Uncharacterized conserved protein
mRNA_5817	CDD|226365	29.94	167	103	4	10	173	290	445	0.0002	41.7	COG3846	U	Type IV secretory pathway, TrbL components
mRNA_5798	CDD|226365	27.55	196	121	4	528	722	273	448	0.0001	43.2	COG3846	U	Type IV secretory pathway, TrbL components
mRNA_8915	CDD|226365	30.99	142	87	3	585	726	283	413	2e-07	52.4	COG3846	U	Type IV secretory pathway, TrbL components
mRNA_18548	CDD|226365	28.1	153	89	5	733	879	277	414	8e-06	49	COG3846	U	Type IV secretory pathway, TrbL components
mRNA_871	CDD|226365	25.79	159	97	3	1569	1727	282	419	2e-05	47.4	COG3846	U	Type IV secretory pathway, TrbL components
mRNA_9179	CDD|226365	31.82	132	89	1	715	845	288	419	2e-08	56.7	COG3846	U	Type IV secretory pathway, TrbL components
mRNA_13164	CDD|226365	27.52	149	96	4	1132	1274	277	419	6e-05	44.7	COG3846	U	Type IV secretory pathway, TrbL components
mRNA_2742	CDD|226365	32.12	137	91	2	740	874	282	418	2e-07	53.6	COG3846	U	Type IV secretory pathway, TrbL components
mRNA_2712	CDD|226728	27.12	59	43	0	921	979	210	268	0.0008	40.3	COG4278	S	Uncharacterized conserved protein
mRNA_8095	CDD|226365	35	140	78	4	573	706	283	415	0.0001	43.2	COG3846	U	Type IV secretory pathway, TrbL components
mRNA_8535	CDD|226365	29.2	137	85	3	2666	2797	288	417	2e-06	50.5	COG3846	U	Type IV secretory pathway, TrbL components
mRNA_18369	CDD|226365	28.89	135	84	3	496	625	290	417	7e-08	52.8	COG3846	U	Type IV secretory pathway, TrbL components
mRNA_12937	CDD|227244	37.21	43	21	1	378	420	558	594	1e-07	51.5	COG4907	S	Predicted membrane protein
mRNA_17290	CDD|226728	36.21	58	35	1	1368	1423	210	267	0.0004	41.1	COG4278	S	Uncharacterized conserved protein
mRNA_4694	CDD|226365	27.1	155	97	3	22	176	277	415	1e-06	48.2	COG3846	U	Type IV secretory pathway, TrbL components
mRNA_13013	CDD|226728	33.93	56	36	1	232	287	214	268	0.0009	40.3	COG4278	S	Uncharacterized conserved protein
mRNA_5116	CDD|226365	33.74	163	88	6	147	307	273	417	8e-07	50.1	COG3846	U	Type IV secretory pathway, TrbL components
mRNA_16916	CDD|226365	27.08	144	96	3	176	310	275	418	4e-07	49.8	COG3846	U	Type IV secretory pathway, TrbL components
mRNA_14950	CDD|226365	31.01	129	78	4	949	1076	282	400	0.0002	42.4	COG3846	U	Type IV secretory pathway, TrbL components
mRNA_16937	CDD|226365	30.99	142	84	4	2859	2990	282	419	3e-08	55.9	COG3846	U	Type IV secretory pathway, TrbL components
mRNA_7964	CDD|226365	28.12	160	97	4	2183	2342	278	419	5e-05	45.5	COG3846	U	Type IV secretory pathway, TrbL components
mRNA_8205	CDD|226728	29.23	65	45	1	2656	2719	203	267	0.0002	42.6	COG4278	S	Uncharacterized conserved protein
mRNA_9859	CDD|226365	32.65	147	93	3	1	146	282	423	1e-07	51.7	COG3846	U	Type IV secretory pathway, TrbL components
mRNA_5615	CDD|226365	30.98	184	118	4	856	1038	277	452	0.0001	44	COG3846	U	Type IV secretory pathway, TrbL components
mRNA_14384	CDD|226365	26.59	173	112	4	47	205	277	448	0.0001	41.3	COG3846	U	Type IV secretory pathway, TrbL components
mRNA_9730	CDD|226728	28.3	53	33	1	405	452	214	266	5e-05	42.2	COG4278	S	Uncharacterized conserved protein
mRNA_9948	CDD|226365	26.42	159	91	4	1930	2086	283	417	8e-08	54.4	COG3846	U	Type IV secretory pathway, TrbL components
mRNA_11100	CDD|226365	32.03	128	69	5	26	136	288	414	0.0006	40.5	COG3846	U	Type IV secretory pathway, TrbL components
mRNA_17057	CDD|226365	28.23	124	85	2	1020	1140	275	397	8e-05	43.6	COG3846	U	Type IV secretory pathway, TrbL components
mRNA_19815	CDD|226365	32.14	140	87	2	288	423	282	417	0.0005	39.7	COG3846	U	Type IV secretory pathway, TrbL components
mRNA_9936	CDD|226365	30.92	152	91	3	361	508	278	419	8e-06	45.1	COG3846	U	Type IV secretory pathway, TrbL components
mRNA_14726	CDD|226365	26.17	107	77	2	1	107	314	418	6e-06	48.6	COG3846	U	Type IV secretory pathway, TrbL components
mRNA_16273	CDD|226728	32.31	65	37	3	1428	1492	210	267	0.0008	40.3	COG4278	S	Uncharacterized conserved protein
mRNA_19198	CDD|226728	37.04	54	25	2	379	427	219	268	0.0002	42.2	COG4278	S	Uncharacterized conserved protein
mRNA_39	CDD|226728	31.25	64	38	1	1201	1264	210	267	0.0005	40.7	COG4278	S	Uncharacterized conserved protein
mRNA_16252	CDD|226365	24.1	195	109	4	3124	3301	278	450	4e-07	52.8	COG3846	U	Type IV secretory pathway, TrbL components
mRNA_9664	CDD|226365	31.03	145	92	3	1654	1798	277	413	4e-07	51.7	COG3846	U	Type IV secretory pathway, TrbL components
mRNA_934	CDD|226365	28.47	144	89	3	1594	1735	283	414	3e-05	45.9	COG3846	U	Type IV secretory pathway, TrbL components
mRNA_16537	CDD|226365	29.03	155	92	2	2887	3032	277	422	5e-10	61.7	COG3846	U	Type IV secretory pathway, TrbL components
mRNA_2329	CDD|226365	28.8	125	82	3	600	717	293	417	0.0003	42	COG3846	U	Type IV secretory pathway, TrbL components
mRNA_15999	CDD|226728	37.74	53	30	2	650	700	217	268	4e-05	44.2	COG4278	S	Uncharacterized conserved protein
mRNA_6705	CDD|226365	28.1	153	103	2	225	377	277	422	7e-05	42.8	COG3846	U	Type IV secretory pathway, TrbL components
mRNA_14385	CDD|226365	33.33	168	106	3	223	387	284	448	7e-13	69.4	COG3846	U	Type IV secretory pathway, TrbL components
mRNA_3668	CDD|226728	23.81	84	58	1	57	140	191	268	0.0008	39.5	COG4278	S	Uncharacterized conserved protein
mRNA_5796	CDD|226365	29.5	139	80	6	3	141	283	403	0.0001	42.4	COG3846	U	Type IV secretory pathway, TrbL components
mRNA_12963	CDD|226365	32.67	101	67	1	2150	2249	282	382	1e-05	46.7	COG3846	U	Type IV secretory pathway, TrbL components
mRNA_15280	CDD|226728	31.58	57	38	1	392	447	210	266	0.0004	39.9	COG4278	S	Uncharacterized conserved protein
mRNA_17676	CDD|227493	17.14	105	87	0	124	228	439	543	0.0002	42.7	COG5164	K	Transcription elongation factor
mRNA_17595	CDD|226365	36.72	128	73	5	1923	2044	289	414	1e-09	60.2	COG3846	U	Type IV secretory pathway, TrbL components
mRNA_16931	CDD|226365	33.57	143	78	7	1999	2135	288	419	2e-05	46.3	COG3846	U	Type IV secretory pathway, TrbL components
mRNA_11200	CDD|226365	32.86	140	91	3	387	526	282	418	0.0002	42.4	COG3846	U	Type IV secretory pathway, TrbL components
mRNA_12290	CDD|226365	25.69	144	93	2	333	475	277	407	0.0003	42	COG3846	U	Type IV secretory pathway, TrbL components
mRNA_2689	CDD|226711	32.26	93	53	4	634	719	253	342	0.0008	39.1	COG4260	S	Putative virion core protein (lumpy skin disease virus)
mRNA_12654	CDD|226365	33.59	128	83	1	473	600	288	413	2e-05	44.4	COG3846	U	Type IV secretory pathway, TrbL components
mRNA_5193	CDD|226365	27.66	141	86	5	1201	1339	288	414	0.0002	42.4	COG3846	U	Type IV secretory pathway, TrbL components
mRNA_12305	CDD|226365	27.59	174	99	5	1722	1895	273	419	4e-06	49.4	COG3846	U	Type IV secretory pathway, TrbL components
mRNA_14712	CDD|226365	28.25	177	111	5	379	540	277	452	0.0008	41.3	COG3846	U	Type IV secretory pathway, TrbL components
mRNA_1334	CDD|226365	28.12	160	93	4	1990	2144	277	419	8e-06	47.8	COG3846	U	Type IV secretory pathway, TrbL components
mRNA_945	CDD|226728	33.9	59	36	1	453	511	210	265	0.0006	39.1	COG4278	S	Uncharacterized conserved protein
mRNA_20126	CDD|226365	36.59	82	52	0	589	670	288	369	2e-05	47.4	COG3846	U	Type IV secretory pathway, TrbL components
mRNA_15601	CDD|226728	28.3	53	33	1	405	452	214	266	6e-05	42.2	COG4278	S	Uncharacterized conserved protein
mRNA_20294	CDD|226365	25.77	163	96	5	400	559	277	417	8e-05	43.2	COG3846	U	Type IV secretory pathway, TrbL components
mRNA_13098	CDD|226728	32.86	70	41	2	613	680	203	268	1e-05	46.5	COG4278	S	Uncharacterized conserved protein
mRNA_3489	CDD|226728	26.47	68	45	2	842	906	202	267	0.0006	39.9	COG4278	S	Uncharacterized conserved protein
mRNA_19429	CDD|226365	29.45	163	103	2	1676	1838	273	423	0.0001	44	COG3846	U	Type IV secretory pathway, TrbL components
mRNA_16570	CDD|226365	27.94	136	86	4	925	1051	277	409	0.0008	41.3	COG3846	U	Type IV secretory pathway, TrbL components
mRNA_11015	CDD|226728	26.56	64	43	2	439	501	207	267	0.0003	39.9	COG4278	S	Uncharacterized conserved protein
mRNA_7867	CDD|226728	27.27	66	40	1	76	141	210	267	0.0007	38.8	COG4278	S	Uncharacterized conserved protein
mRNA_9609	CDD|226365	28.57	154	99	4	1100	1251	278	422	0.0004	42.4	COG3846	U	Type IV secretory pathway, TrbL components
mRNA_2804	CDD|226728	27.12	59	43	0	28	86	210	268	0.0006	38.4	COG4278	S	Uncharacterized conserved protein
mRNA_9765	CDD|226365	30.56	144	81	2	322	465	287	411	1e-05	47.1	COG3846	U	Type IV secretory pathway, TrbL components
mRNA_1897	CDD|226365	27.7	148	87	4	739	879	283	417	2e-05	47.4	COG3846	U	Type IV secretory pathway, TrbL components
mRNA_13076	CDD|226365	32.03	128	83	2	2216	2339	282	409	6e-06	48.2	COG3846	U	Type IV secretory pathway, TrbL components
mRNA_2	CDD|226365	29.87	154	91	8	163	311	277	418	8e-08	53.6	COG3846	U	Type IV secretory pathway, TrbL components
mRNA_10875	CDD|226728	33.33	57	33	1	1528	1579	210	266	0.0007	40.7	COG4278	S	Uncharacterized conserved protein
mRNA_14643	CDD|226365	31.25	144	87	3	1349	1491	282	414	1e-09	60.2	COG3846	U	Type IV secretory pathway, TrbL components
mRNA_14827	CDD|226365	34.38	96	62	1	284	379	282	376	9e-07	48.6	COG3846	U	Type IV secretory pathway, TrbL components
mRNA_14090	CDD|226365	32.7	159	103	3	632	789	291	446	6e-07	51.7	COG3846	U	Type IV secretory pathway, TrbL components
mRNA_9119	CDD|226728	35.85	53	34	0	299	351	210	262	0.0001	40.7	COG4278	S	Uncharacterized conserved protein
mRNA_16442	CDD|226365	27.54	138	97	2	2752	2886	277	414	5e-05	45.5	COG3846	U	Type IV secretory pathway, TrbL components
mRNA_16006	CDD|226365	31.75	126	78	3	2313	2431	277	401	0.0003	42.8	COG3846	U	Type IV secretory pathway, TrbL components
mRNA_9561	CDD|226728	38.78	49	28	1	209	255	219	267	0.0006	40.3	COG4278	S	Uncharacterized conserved protein
mRNA_17508	CDD|226728	38.89	54	32	1	174	226	215	268	2e-05	45.3	COG4278	S	Uncharacterized conserved protein
mRNA_792	CDD|224032	24.14	87	44	2	166	232	3	87	0.0006	39.3	COG1107	L	Archaea-specific RecJ-like exonuclease, contains DnaJ-type Zn finger domain
mRNA_12936	CDD|226365	24	175	118	2	1197	1358	277	449	5e-05	44.4	COG3846	U	Type IV secretory pathway, TrbL components
mRNA_8337	CDD|226365	26.85	108	72	3	323	430	293	393	0.0003	42	COG3846	U	Type IV secretory pathway, TrbL components
mRNA_4823	CDD|226365	29.1	134	79	4	1471	1597	287	411	0.0002	43.6	COG3846	U	Type IV secretory pathway, TrbL components
mRNA_19771	CDD|226728	30.77	52	35	1	1149	1199	217	268	0.0005	40.7	COG4278	S	Uncharacterized conserved protein
mRNA_802	CDD|226365	29.93	147	95	4	585	725	273	417	2e-06	49	COG3846	U	Type IV secretory pathway, TrbL components
mRNA_1204	CDD|226728	36.84	57	32	2	499	555	216	268	0.0007	39.5	COG4278	S	Uncharacterized conserved protein
mRNA_17381	CDD|226728	32.89	76	50	1	819	893	192	267	5e-05	43.4	COG4278	S	Uncharacterized conserved protein
mRNA_14721	CDD|226365	26.67	165	100	4	1760	1922	273	418	0.0006	41.7	COG3846	U	Type IV secretory pathway, TrbL components
mRNA_3599	CDD|226728	34.43	61	37	3	63	123	210	267	0.0007	40.7	COG4278	S	Uncharacterized conserved protein
mRNA_18587	CDD|226365	28.12	160	96	5	2350	2507	277	419	3e-06	49.4	COG3846	U	Type IV secretory pathway, TrbL components
mRNA_5424	CDD|226365	30.3	132	79	5	614	742	277	398	3e-06	48.2	COG3846	U	Type IV secretory pathway, TrbL components
mRNA_16260	CDD|226365	32.64	144	94	3	679	820	275	417	2e-05	45.1	COG3846	U	Type IV secretory pathway, TrbL components
mRNA_16706	CDD|226728	29.51	61	40	2	1754	1813	210	268	0.001	41.1	COG4278	S	Uncharacterized conserved protein
mRNA_9366	CDD|226365	36.29	124	74	4	10	130	290	411	0.0003	41.3	COG3846	U	Type IV secretory pathway, TrbL components
mRNA_20228	CDD|226365	32.65	147	86	3	986	1129	282	418	1e-06	49.8	COG3846	U	Type IV secretory pathway, TrbL components
mRNA_11045	CDD|226728	35.19	54	33	2	486	539	217	268	0.0009	40.7	COG4278	S	Uncharacterized conserved protein
mRNA_5926	CDD|226365	22.73	154	103	5	6310	6459	273	414	0.0009	42.8	COG3846	U	Type IV secretory pathway, TrbL components
mRNA_11529	CDD|226365	30.56	108	70	2	29	135	278	381	3e-05	44	COG3846	U	Type IV secretory pathway, TrbL components
mRNA_2443	CDD|226365	29.3	157	97	4	941	1094	277	422	5e-05	44	COG3846	U	Type IV secretory pathway, TrbL components
mRNA_14752	CDD|226728	32.31	65	42	1	414	478	204	266	0.001	40.3	COG4278	S	Uncharacterized conserved protein
mRNA_10357	CDD|226365	26.15	130	92	2	445	574	273	398	0.0005	40.5	COG3846	U	Type IV secretory pathway, TrbL components
mRNA_5275	CDD|226728	28.57	70	38	3	645	706	203	268	0.0001	41.8	COG4278	S	Uncharacterized conserved protein
mRNA_5540	CDD|226365	27.21	136	82	2	318	440	283	414	7e-06	47.4	COG3846	U	Type IV secretory pathway, TrbL components
mRNA_14163	CDD|226365	34.06	138	75	4	561	692	288	415	4e-06	47.8	COG3846	U	Type IV secretory pathway, TrbL components
mRNA_18714	CDD|226365	27.2	125	89	2	382	505	289	412	1e-06	49.8	COG3846	U	Type IV secretory pathway, TrbL components
mRNA_14209	CDD|226728	27.14	70	42	3	1376	1441	204	268	0.0004	41.5	COG4278	S	Uncharacterized conserved protein
mRNA_16338	CDD|226365	28.57	133	84	3	49	178	293	417	0.0004	41.3	COG3846	U	Type IV secretory pathway, TrbL components
mRNA_8551	CDD|226365	26.76	142	94	4	1847	1986	278	411	0.0001	44	COG3846	U	Type IV secretory pathway, TrbL components
mRNA_8412	CDD|226365	27.13	129	93	1	51	178	283	411	0.0004	41.3	COG3846	U	Type IV secretory pathway, TrbL components
mRNA_11783	CDD|226365	32.38	105	63	3	636	738	277	375	4e-05	44	COG3846	U	Type IV secretory pathway, TrbL components
mRNA_2433	CDD|226365	32.74	113	75	1	1352	1463	288	400	9e-06	47.1	COG3846	U	Type IV secretory pathway, TrbL components
mRNA_20140	CDD|226365	31.19	109	68	2	1546	1653	278	380	0.0003	42	COG3846	U	Type IV secretory pathway, TrbL components
mRNA_11953	CDD|226365	29.34	167	115	2	1245	1408	282	448	2e-05	46.3	COG3846	U	Type IV secretory pathway, TrbL components
mRNA_17202	CDD|226365	28.23	124	82	1	77	193	294	417	2e-05	45.1	COG3846	U	Type IV secretory pathway, TrbL components
mRNA_16747	CDD|226365	29.92	127	84	2	263	384	288	414	0.0002	41.3	COG3846	U	Type IV secretory pathway, TrbL components
mRNA_1059	CDD|226365	30.2	149	89	4	415	557	273	412	0.0007	41.3	COG3846	U	Type IV secretory pathway, TrbL components
mRNA_2774	CDD|226728	31.51	73	43	2	554	626	203	268	0.0003	39.9	COG4278	S	Uncharacterized conserved protein
mRNA_9265	CDD|226365	36.09	169	96	4	3914	4082	282	438	4e-14	75.6	COG3846	U	Type IV secretory pathway, TrbL components
mRNA_9912	CDD|226728	30.3	66	39	1	330	395	210	268	0.0006	40.3	COG4278	S	Uncharacterized conserved protein
mRNA_8111	CDD|227608	33.07	127	77	5	830	954	589	709	4e-08	54.5	COG5283	S	Phage-related tail protein
mRNA_4873	CDD|226365	35.33	150	83	4	5090	5239	282	417	4e-06	50.1	COG3846	U	Type IV secretory pathway, TrbL components
mRNA_2891	CDD|227614	19.96	446	347	2	1903	2339	48	492	2e-06	50.6	COG5295	U	Autotransporter adhesin
mRNA_15993	CDD|226365	30.28	142	97	2	550	691	282	421	5e-14	74.4	COG3846	U	Type IV secretory pathway, TrbL components
mRNA_12930	CDD|226365	29.61	152	95	4	1014	1162	277	419	1e-06	50.5	COG3846	U	Type IV secretory pathway, TrbL components
mRNA_12687	CDD|226365	26.23	122	85	3	1107	1224	294	414	0.001	40.1	COG3846	U	Type IV secretory pathway, TrbL components
mRNA_12055	CDD|226365	27.43	175	119	2	461	631	278	448	6e-05	44.4	COG3846	U	Type IV secretory pathway, TrbL components
mRNA_19600	CDD|226728	26.47	68	40	1	235	302	210	267	0.0003	41.1	COG4278	S	Uncharacterized conserved protein
mRNA_10759	CDD|226365	32.08	159	99	3	7162	7320	273	422	1e-09	61.7	COG3846	U	Type IV secretory pathway, TrbL components
mRNA_15890	CDD|226728	36.73	49	31	0	1273	1321	218	266	0.0003	41.5	COG4278	S	Uncharacterized conserved protein
mRNA_20019	CDD|226365	27.91	129	85	3	291	419	294	414	0.0002	41.7	COG3846	U	Type IV secretory pathway, TrbL components
mRNA_9397	CDD|226365	30.71	127	87	1	1015	1141	289	414	0.0002	42.4	COG3846	U	Type IV secretory pathway, TrbL components
mRNA_13467	CDD|226728	26.76	71	40	1	268	338	210	268	0.001	39.5	COG4278	S	Uncharacterized conserved protein
mRNA_14732	CDD|226365	28.37	141	87	3	1189	1315	277	417	0.0001	43.6	COG3846	U	Type IV secretory pathway, TrbL components
mRNA_643	CDD|226365	31.15	122	75	2	651	767	282	399	3e-06	47.4	COG3846	U	Type IV secretory pathway, TrbL components
mRNA_9228	CDD|226365	27.33	150	89	4	711	860	289	418	5e-05	44.4	COG3846	U	Type IV secretory pathway, TrbL components
mRNA_16607	CDD|226365	33.33	99	62	2	102	198	304	400	0.0007	38.2	COG3846	U	Type IV secretory pathway, TrbL components
mRNA_8807	CDD|226728	26.47	68	49	1	143	210	202	268	0.0005	40.3	COG4278	S	Uncharacterized conserved protein
mRNA_5114	CDD|226365	27.63	152	89	5	21	172	283	413	9e-05	44.7	COG3846	U	Type IV secretory pathway, TrbL components
mRNA_12876	CDD|226365	36.42	162	93	6	970	1125	277	434	1e-06	49.4	COG3846	U	Type IV secretory pathway, TrbL components
mRNA_16179	CDD|226365	30.34	178	109	3	58	235	287	449	3e-07	50.9	COG3846	U	Type IV secretory pathway, TrbL components
mRNA_7961	CDD|226365	27.98	168	93	5	535	695	273	419	0.0005	41.7	COG3846	U	Type IV secretory pathway, TrbL components
mRNA_17723	CDD|226365	30	130	77	3	1008	1123	288	417	1e-05	46.7	COG3846	U	Type IV secretory pathway, TrbL components
mRNA_13567	CDD|226365	30.08	133	84	3	1033	1158	284	414	2e-06	49	COG3846	U	Type IV secretory pathway, TrbL components
mRNA_10926	CDD|226728	36.36	66	33	2	1108	1172	210	267	0.0001	43.4	COG4278	S	Uncharacterized conserved protein
mRNA_9505	CDD|226365	33.33	138	85	2	68	202	282	415	4e-07	52.4	COG3846	U	Type IV secretory pathway, TrbL components
mRNA_4961	CDD|226365	30.52	154	98	2	565	716	273	419	1e-07	52.8	COG3846	U	Type IV secretory pathway, TrbL components
mRNA_12523	CDD|226728	35.59	59	29	2	219	268	210	268	0.0003	41.8	COG4278	S	Uncharacterized conserved protein
mRNA_15750	CDD|225606	27.88	104	46	2	161	259	223	302	3e-06	48	COG3064	M	Membrane protein involved in colicin uptake
mRNA_11217	CDD|226365	29.93	147	97	4	661	802	273	418	0.0002	42	COG3846	U	Type IV secretory pathway, TrbL components
mRNA_17743	CDD|226365	26.32	152	99	2	1212	1361	282	422	0.0002	42.4	COG3846	U	Type IV secretory pathway, TrbL components
mRNA_3803	CDD|226728	26.47	68	45	2	507	571	202	267	0.0004	40.3	COG4278	S	Uncharacterized conserved protein
mRNA_11938	CDD|226365	30.95	126	84	2	1	125	296	419	7e-06	47.1	COG3846	U	Type IV secretory pathway, TrbL components
mRNA_9910	CDD|226406	43.18	44	25	0	150	193	809	852	6e-08	53.7	COG3889	R	Predicted solute binding protein
mRNA_5809	CDD|226365	31.78	129	83	3	1973	2098	291	417	5e-06	48.2	COG3846	U	Type IV secretory pathway, TrbL components
mRNA_971	CDD|226365	32.88	146	81	4	591	724	277	417	0.0003	43.2	COG3846	U	Type IV secretory pathway, TrbL components
mRNA_5763	CDD|226728	35.59	59	33	1	216	274	215	268	0.0004	39.1	COG4278	S	Uncharacterized conserved protein
mRNA_16347	CDD|226365	31.16	138	90	3	1291	1424	283	419	2e-08	55.9	COG3846	U	Type IV secretory pathway, TrbL components
mRNA_7058	CDD|226365	27.56	127	84	2	61	179	293	419	0.0006	40.9	COG3846	U	Type IV secretory pathway, TrbL components
mRNA_16518	CDD|226728	30.65	62	40	2	706	767	210	268	0.0003	40.7	COG4278	S	Uncharacterized conserved protein
mRNA_10279	CDD|226728	36.73	49	30	1	748	796	221	268	0.0003	40.7	COG4278	S	Uncharacterized conserved protein
mRNA_18507	CDD|226365	30.39	181	107	5	274	442	277	450	2e-06	49.8	COG3846	U	Type IV secretory pathway, TrbL components
mRNA_13878	CDD|226728	34.15	82	49	2	320	401	191	267	0.0006	39.9	COG4278	S	Uncharacterized conserved protein
mRNA_1032	CDD|226365	34.15	164	99	3	1999	2162	284	438	8e-13	70.9	COG3846	U	Type IV secretory pathway, TrbL components
mRNA_648	CDD|226728	27.69	65	45	1	787	849	203	267	0.0007	39.5	COG4278	S	Uncharacterized conserved protein
mRNA_7626	CDD|226365	28.95	152	93	3	1043	1193	282	419	0.0004	41.7	COG3846	U	Type IV secretory pathway, TrbL components
mRNA_11565	CDD|226728	35.29	51	32	1	656	705	211	261	0.0005	40.3	COG4278	S	Uncharacterized conserved protein
mRNA_7257	CDD|226365	26.67	105	77	0	291	395	311	415	0.0007	39.7	COG3846	U	Type IV secretory pathway, TrbL components
mRNA_15401	CDD|226728	28.57	77	40	4	618	691	204	268	0.0009	39.1	COG4278	S	Uncharacterized conserved protein
mRNA_14148	CDD|226365	30.15	136	86	5	2538	2669	289	419	5e-11	64.8	COG3846	U	Type IV secretory pathway, TrbL components
mRNA_8063	CDD|226728	35.19	54	35	0	889	942	215	268	0.0002	41.8	COG4278	S	Uncharacterized conserved protein
mRNA_18613	CDD|226365	32.3	161	101	4	410	564	288	446	9e-10	60.5	COG3846	U	Type IV secretory pathway, TrbL components
mRNA_14370	CDD|226728	24.69	81	58	1	256	336	191	268	0.0007	39.9	COG4278	S	Uncharacterized conserved protein
mRNA_11461	CDD|226365	30.47	128	78	4	1369	1490	293	415	3e-05	45.1	COG3846	U	Type IV secretory pathway, TrbL components
mRNA_10969	CDD|226365	32.14	84	52	1	161	244	288	366	0.0006	42	COG3846	U	Type IV secretory pathway, TrbL components
mRNA_13917	CDD|226365	31.72	145	93	3	238	382	277	415	2e-05	44	COG3846	U	Type IV secretory pathway, TrbL components
mRNA_2687	CDD|226365	29.89	174	104	5	403	570	283	444	8e-06	46.7	COG3846	U	Type IV secretory pathway, TrbL components
mRNA_3783	CDD|226365	27.42	124	89	1	733	855	288	411	0.0002	44.4	COG3846	U	Type IV secretory pathway, TrbL components
mRNA_19042	CDD|226365	27.92	154	107	2	1686	1839	273	422	5e-10	62.1	COG3846	U	Type IV secretory pathway, TrbL components
mRNA_6863	CDD|226728	27.42	62	42	1	295	356	210	268	0.0008	39.9	COG4278	S	Uncharacterized conserved protein
mRNA_10987	CDD|226365	28.65	185	116	4	703	884	278	449	3e-07	51.3	COG3846	U	Type IV secretory pathway, TrbL components
mRNA_6294	CDD|226365	34.13	126	76	2	224	349	300	418	9e-06	45.1	COG3846	U	Type IV secretory pathway, TrbL components
mRNA_15041	CDD|226365	28.19	149	95	2	3079	3226	277	414	6e-06	48.6	COG3846	U	Type IV secretory pathway, TrbL components
mRNA_10023	CDD|226728	32.76	58	37	1	1560	1615	210	267	0.0006	40.7	COG4278	S	Uncharacterized conserved protein
mRNA_4573	CDD|226365	28.44	109	69	3	21	120	289	397	0.0008	40.5	COG3846	U	Type IV secretory pathway, TrbL components
mRNA_11212	CDD|226365	35.25	139	81	5	668	801	277	411	3e-06	47.8	COG3846	U	Type IV secretory pathway, TrbL components
mRNA_13061	CDD|226365	29.2	137	81	5	6167	6298	293	418	1e-05	48.2	COG3846	U	Type IV secretory pathway, TrbL components
mRNA_18195	CDD|226365	28.92	166	110	3	848	1006	282	446	0.0002	44.4	COG3846	U	Type IV secretory pathway, TrbL components
mRNA_18277	CDD|226365	25.45	110	77	2	1035	1139	273	382	0.0001	43.2	COG3846	U	Type IV secretory pathway, TrbL components
mRNA_16686	CDD|226365	26.77	127	87	1	341	467	298	418	3e-05	45.9	COG3846	U	Type IV secretory pathway, TrbL components
mRNA_4645	CDD|226365	30.34	145	93	3	2575	2719	282	418	0.0002	44.4	COG3846	U	Type IV secretory pathway, TrbL components
mRNA_13703	CDD|226365	31.58	76	51	1	790	865	277	351	0.0002	41.7	COG3846	U	Type IV secretory pathway, TrbL components
mRNA_20219	CDD|226365	32.12	137	86	2	393	523	283	418	1e-10	62.8	COG3846	U	Type IV secretory pathway, TrbL components
mRNA_2849	CDD|226728	31.03	58	40	0	865	922	210	267	0.0003	41.1	COG4278	S	Uncharacterized conserved protein
mRNA_14415	CDD|226365	31.67	120	67	2	214	320	290	407	6e-05	44	COG3846	U	Type IV secretory pathway, TrbL components
mRNA_1565	CDD|226365	30.3	132	82	4	3	132	288	411	0.0003	39	COG3846	U	Type IV secretory pathway, TrbL components
mRNA_18305	CDD|226365	24.05	158	105	2	1423	1580	277	419	1e-06	50.1	COG3846	U	Type IV secretory pathway, TrbL components
mRNA_3391	CDD|226728	35.48	62	37	2	122	183	210	268	6e-05	41.1	COG4278	S	Uncharacterized conserved protein
mRNA_14671	CDD|226365	25.6	168	101	3	804	968	273	419	6e-05	44	COG3846	U	Type IV secretory pathway, TrbL components
mRNA_8102	CDD|226365	30.56	144	95	2	283	422	277	419	1e-07	52.1	COG3846	U	Type IV secretory pathway, TrbL components
mRNA_20230	CDD|227493	20.87	115	80	4	855	964	435	543	0.0001	43.5	COG5164	K	Transcription elongation factor
mRNA_7359	CDD|226728	31.82	66	38	3	303	368	210	268	0.0008	39.5	COG4278	S	Uncharacterized conserved protein
mRNA_17072	CDD|226365	26.76	142	78	2	264	401	287	406	8e-09	56.3	COG3846	U	Type IV secretory pathway, TrbL components
mRNA_14027	CDD|226728	28.57	63	41	1	993	1055	210	268	0.0004	41.5	COG4278	S	Uncharacterized conserved protein
mRNA_3722	CDD|226728	33.33	63	38	2	94	156	210	268	0.0001	42.6	COG4278	S	Uncharacterized conserved protein
mRNA_11977	CDD|226365	32.03	128	77	3	26	144	288	414	0.0004	39.7	COG3846	U	Type IV secretory pathway, TrbL components
mRNA_4125	CDD|226365	23.31	133	98	1	547	675	277	409	0.0004	41.3	COG3846	U	Type IV secretory pathway, TrbL components
mRNA_17657	CDD|226365	34.38	96	61	2	398	492	288	382	0.0004	40.5	COG3846	U	Type IV secretory pathway, TrbL components
mRNA_1632	CDD|226365	31.06	161	101	5	2480	2639	299	450	2e-05	47.4	COG3846	U	Type IV secretory pathway, TrbL components
mRNA_10430	CDD|226365	30.22	139	93	3	513	648	282	419	1e-08	54.8	COG3846	U	Type IV secretory pathway, TrbL components
mRNA_8968	CDD|226365	33.33	90	53	3	327	409	277	366	8e-05	44	COG3846	U	Type IV secretory pathway, TrbL components
mRNA_13724	CDD|227493	16.15	130	106	2	1371	1498	438	566	5e-05	46.2	COG5164	K	Transcription elongation factor
mRNA_141	CDD|226728	28.36	67	38	1	1880	1946	210	266	0.0009	40.7	COG4278	S	Uncharacterized conserved protein
mRNA_11206	CDD|226728	29.51	61	40	2	107	166	210	268	0.0008	38.4	COG4278	S	Uncharacterized conserved protein
mRNA_8405	CDD|226365	24.65	142	102	2	826	967	278	414	3e-05	44.4	COG3846	U	Type IV secretory pathway, TrbL components
mRNA_2031	CDD|226365	28.09	178	108	6	1846	2020	277	437	0.0003	42.4	COG3846	U	Type IV secretory pathway, TrbL components
mRNA_19727	CDD|226365	25.68	148	107	2	31	176	290	436	5e-06	46.3	COG3846	U	Type IV secretory pathway, TrbL components
mRNA_3385	CDD|226728	28.38	74	48	3	3	76	200	268	0.0004	39.9	COG4278	S	Uncharacterized conserved protein
mRNA_17714	CDD|226365	27.7	148	94	2	251	398	296	430	6e-09	57.5	COG3846	U	Type IV secretory pathway, TrbL components
mRNA_16174	CDD|226365	31.28	195	116	5	145	339	273	449	2e-05	45.5	COG3846	U	Type IV secretory pathway, TrbL components
mRNA_2675	CDD|226365	29.86	144	89	4	199	342	288	419	0.0002	41.3	COG3846	U	Type IV secretory pathway, TrbL components
mRNA_1607	CDD|226365	32.14	140	92	1	1487	1623	278	417	1e-08	57.5	COG3846	U	Type IV secretory pathway, TrbL components
mRNA_3366	CDD|226728	34.48	58	35	1	186	240	210	267	0.0003	38.8	COG4278	S	Uncharacterized conserved protein
mRNA_10657	CDD|226365	24.69	162	101	4	1074	1229	273	419	6e-06	47.4	COG3846	U	Type IV secretory pathway, TrbL components
mRNA_5452	CDD|226728	34.43	61	37	3	849	908	210	268	0.0006	39.9	COG4278	S	Uncharacterized conserved protein
mRNA_15639	CDD|226728	34.85	66	38	1	1276	1336	203	268	5e-05	43.8	COG4278	S	Uncharacterized conserved protein
mRNA_19975	CDD|226365	30.56	108	72	2	1016	1122	277	382	0.0004	41.3	COG3846	U	Type IV secretory pathway, TrbL components
mRNA_18467	CDD|226365	32.37	139	90	3	338	474	287	423	4e-06	46.7	COG3846	U	Type IV secretory pathway, TrbL components
mRNA_2619	CDD|226365	32.56	129	79	2	2089	2209	287	415	1e-09	60.2	COG3846	U	Type IV secretory pathway, TrbL components
mRNA_3161	CDD|226365	29.93	147	91	4	565	711	283	417	1e-06	50.5	COG3846	U	Type IV secretory pathway, TrbL components
mRNA_10575	CDD|226365	28.46	130	90	1	332	458	293	422	1e-05	47.8	COG3846	U	Type IV secretory pathway, TrbL components
mRNA_17138	CDD|226365	35.16	91	59	0	1532	1622	282	372	3e-07	52.1	COG3846	U	Type IV secretory pathway, TrbL components
mRNA_10118	CDD|226365	32.59	135	82	5	535	665	282	411	4e-05	45.1	COG3846	U	Type IV secretory pathway, TrbL components
mRNA_14924	CDD|226365	27.98	193	115	5	47	237	277	447	2e-06	50.1	COG3846	U	Type IV secretory pathway, TrbL components
mRNA_11457	CDD|226365	26.49	151	96	4	368	515	277	415	3e-05	46.3	COG3846	U	Type IV secretory pathway, TrbL components
mRNA_18663	CDD|226365	29.5	139	94	3	1586	1724	288	422	1e-06	50.5	COG3846	U	Type IV secretory pathway, TrbL components
mRNA_17394	CDD|226728	26.15	65	42	1	289	353	210	268	0.0009	38.4	COG4278	S	Uncharacterized conserved protein
mRNA_13121	CDD|226365	29.45	146	86	3	1042	1187	283	411	0.0003	42.4	COG3846	U	Type IV secretory pathway, TrbL components
mRNA_9488	CDD|226365	28.17	142	93	4	18	154	277	414	6e-05	44	COG3846	U	Type IV secretory pathway, TrbL components
mRNA_5145	CDD|226365	32.3	161	101	3	362	515	290	449	1e-11	65.2	COG3846	U	Type IV secretory pathway, TrbL components
mRNA_13863	CDD|226728	29.27	82	34	2	533	614	210	267	0.0007	40.3	COG4278	S	Uncharacterized conserved protein
mRNA_18501	CDD|226728	33.33	54	36	0	599	652	214	267	0.001	40.3	COG4278	S	Uncharacterized conserved protein
mRNA_3200	CDD|226365	28.46	130	90	1	232	358	288	417	2e-05	45.9	COG3846	U	Type IV secretory pathway, TrbL components
mRNA_13696	CDD|226365	28.47	144	94	1	829	972	277	411	0.0006	40.9	COG3846	U	Type IV secretory pathway, TrbL components
mRNA_13015	CDD|226365	28.03	157	83	4	24	176	289	419	9e-06	46.3	COG3846	U	Type IV secretory pathway, TrbL components
mRNA_18535	CDD|226365	29.45	146	92	4	3198	3335	277	419	5e-06	49	COG3846	U	Type IV secretory pathway, TrbL components
mRNA_18816	CDD|226365	28.91	128	84	4	264	384	288	415	2e-06	49.8	COG3846	U	Type IV secretory pathway, TrbL components
mRNA_11745	CDD|226365	29.24	171	100	4	310	476	285	438	0.001	40.5	COG3846	U	Type IV secretory pathway, TrbL components
mRNA_4486	CDD|226365	33.6	125	73	4	80	198	282	402	0.001	40.5	COG3846	U	Type IV secretory pathway, TrbL components
mRNA_3354	CDD|226728	34.55	55	29	2	434	488	221	268	0.0008	38.8	COG4278	S	Uncharacterized conserved protein
mRNA_1140	CDD|226365	33.68	95	52	2	1063	1157	277	360	4e-05	44.4	COG3846	U	Type IV secretory pathway, TrbL components
mRNA_2455	CDD|226365	32.81	128	74	5	3882	4000	283	407	7e-07	52.1	COG3846	U	Type IV secretory pathway, TrbL components
mRNA_4566	CDD|226365	26.16	172	90	6	988	1151	277	419	4e-05	45.1	COG3846	U	Type IV secretory pathway, TrbL components
mRNA_14779	CDD|226365	29.41	119	72	4	5512	5627	273	382	4e-06	50.1	COG3846	U	Type IV secretory pathway, TrbL components
mRNA_14344	CDD|226365	30.22	139	90	4	196	328	277	414	0.0003	41.7	COG3846	U	Type IV secretory pathway, TrbL components
mRNA_2793	CDD|226365	29.14	151	96	3	11	158	277	419	0.0001	43.6	COG3846	U	Type IV secretory pathway, TrbL components
mRNA_18233	CDD|226365	33.79	145	86	4	68	211	282	417	2e-08	54.4	COG3846	U	Type IV secretory pathway, TrbL components
mRNA_587	CDD|227244	36.84	38	24	0	1203	1240	557	594	2e-09	58.8	COG4907	S	Predicted membrane protein
mRNA_19567	CDD|226365	34.16	161	87	5	236	395	277	419	4e-09	58.6	COG3846	U	Type IV secretory pathway, TrbL components
mRNA_17804	CDD|226365	31.91	141	80	4	1424	1553	277	412	4e-07	52.1	COG3846	U	Type IV secretory pathway, TrbL components
mRNA_10991	CDD|226365	34.93	146	91	3	419	563	273	415	3e-07	51.3	COG3846	U	Type IV secretory pathway, TrbL components
mRNA_12441	CDD|226365	33.59	128	78	1	843	970	297	417	6e-05	44.7	COG3846	U	Type IV secretory pathway, TrbL components
mRNA_9665	CDD|226365	33.82	68	42	1	944	1008	291	358	0.0004	40.9	COG3846	U	Type IV secretory pathway, TrbL components
mRNA_15466	CDD|226365	31.37	153	90	6	2284	2433	277	417	0.0004	43.6	COG3846	U	Type IV secretory pathway, TrbL components
mRNA_18054	CDD|226365	30.43	138	79	3	4362	4485	277	411	6e-05	46.3	COG3846	U	Type IV secretory pathway, TrbL components
mRNA_13832	CDD|226728	32.76	58	38	1	181	237	210	267	0.0007	38.4	COG4278	S	Uncharacterized conserved protein
mRNA_10960	CDD|226365	28.86	149	102	2	362	506	288	436	6e-05	42.4	COG3846	U	Type IV secretory pathway, TrbL components
mRNA_13925	CDD|226365	32.35	136	87	2	497	632	288	418	1e-05	46.7	COG3846	U	Type IV secretory pathway, TrbL components
mRNA_15460	CDD|226365	27.82	133	88	3	2241	2367	289	419	1e-07	54	COG3846	U	Type IV secretory pathway, TrbL components
mRNA_17724	CDD|226365	30	130	77	3	654	769	288	417	5e-07	51.7	COG3846	U	Type IV secretory pathway, TrbL components
mRNA_14081	CDD|226365	31.29	147	89	4	1149	1293	277	413	1e-06	49.4	COG3846	U	Type IV secretory pathway, TrbL components
mRNA_18064	CDD|226365	33.98	103	62	2	1268	1365	282	383	0.0001	44	COG3846	U	Type IV secretory pathway, TrbL components
mRNA_18170	CDD|226365	25.53	141	101	2	66	205	274	411	9e-05	44	COG3846	U	Type IV secretory pathway, TrbL components
mRNA_10421	CDD|226365	30	140	79	4	454	588	277	402	8e-06	47.1	COG3846	U	Type IV secretory pathway, TrbL components
mRNA_16325	CDD|226365	30.23	129	77	4	626	743	293	419	0.0002	43.2	COG3846	U	Type IV secretory pathway, TrbL components
mRNA_19445	CDD|226365	35.59	118	72	2	1	115	302	418	4e-13	71.7	COG3846	U	Type IV secretory pathway, TrbL components
mRNA_16880	CDD|226365	29.3	157	84	4	238	394	288	417	9e-05	45.9	COG3846	U	Type IV secretory pathway, TrbL components
mRNA_12782	CDD|226711	23.71	97	70	3	294	388	248	342	0.0005	40.6	COG4260	S	Putative virion core protein (lumpy skin disease virus)
mRNA_14096	CDD|226365	29.46	129	80	4	1071	1196	298	418	0.0002	42.4	COG3846	U	Type IV secretory pathway, TrbL components
mRNA_7505	CDD|226728	28.57	70	44	1	1642	1711	205	268	0.0006	41.5	COG4278	S	Uncharacterized conserved protein
mRNA_20386	CDD|226365	31.34	134	88	2	1092	1221	277	410	1e-05	48.6	COG3846	U	Type IV secretory pathway, TrbL components
mRNA_11988	CDD|226365	27.72	184	111	5	155	338	288	449	0.0006	41.7	COG3846	U	Type IV secretory pathway, TrbL components
mRNA_9203	CDD|226365	27.07	133	91	2	860	986	277	409	2e-05	45.1	COG3846	U	Type IV secretory pathway, TrbL components
mRNA_19624	CDD|227493	21.02	157	106	3	1339	1477	430	586	7e-05	44.2	COG5164	K	Transcription elongation factor
mRNA_12321	CDD|226365	34.34	99	61	2	1949	2043	277	375	0.0007	41.3	COG3846	U	Type IV secretory pathway, TrbL components
mRNA_12705	CDD|226365	31.33	83	50	3	2760	2837	278	358	0.0002	44.4	COG3846	U	Type IV secretory pathway, TrbL components
mRNA_17262	CDD|226365	27.93	179	93	5	2701	2879	277	419	0.0001	44.7	COG3846	U	Type IV secretory pathway, TrbL components
mRNA_14809	CDD|226365	31.54	130	82	2	399	525	288	413	2e-10	60.9	COG3846	U	Type IV secretory pathway, TrbL components
mRNA_6970	CDD|226365	26.8	194	118	4	1242	1431	277	450	0.0006	41.3	COG3846	U	Type IV secretory pathway, TrbL components
mRNA_8584	CDD|226728	29.87	77	42	2	624	700	203	267	6e-05	43.8	COG4278	S	Uncharacterized conserved protein
mRNA_18009	CDD|226711	28.89	90	56	2	1320	1402	253	341	0.0004	41.4	COG4260	S	Putative virion core protein (lumpy skin disease virus)
mRNA_18285	CDD|226365	25.17	143	98	3	75	217	282	415	0.0003	42.8	COG3846	U	Type IV secretory pathway, TrbL components
mRNA_2301	CDD|226365	28.57	98	67	2	105	199	278	375	0.0008	41.3	COG3846	U	Type IV secretory pathway, TrbL components
mRNA_13718	CDD|226728	43.64	55	27	2	42	96	218	268	0.001	40.3	COG4278	S	Uncharacterized conserved protein
mRNA_3359	CDD|226728	30	60	41	1	380	439	210	268	0.001	39.1	COG4278	S	Uncharacterized conserved protein
mRNA_13090	CDD|227493	19.08	173	123	4	298	469	430	586	4e-05	46.5	COG5164	K	Transcription elongation factor
mRNA_18812	CDD|226728	33.87	62	37	2	675	735	210	268	0.0009	40.7	COG4278	S	Uncharacterized conserved protein
mRNA_16775	CDD|226365	29.44	180	104	6	1502	1677	278	438	8e-05	44.4	COG3846	U	Type IV secretory pathway, TrbL components
mRNA_14789	CDD|226365	29.81	104	64	1	1388	1482	305	408	0.0002	42.8	COG3846	U	Type IV secretory pathway, TrbL components
mRNA_8224	CDD|226728	32.76	58	38	1	182	238	210	267	9e-05	41.5	COG4278	S	Uncharacterized conserved protein
mRNA_12809	CDD|226365	26.45	155	103	3	231	385	275	418	6e-06	47.4	COG3846	U	Type IV secretory pathway, TrbL components
mRNA_5819	CDD|226365	30	150	98	4	851	1000	273	415	1e-05	47.8	COG3846	U	Type IV secretory pathway, TrbL components
mRNA_17099	CDD|226365	34.31	137	84	3	1820	1956	282	412	5e-09	57.8	COG3846	U	Type IV secretory pathway, TrbL components
mRNA_1898	CDD|226728	30.99	71	37	2	233	303	210	268	6e-05	41.5	COG4278	S	Uncharacterized conserved protein
mRNA_16145	CDD|226728	35.09	57	35	2	263	318	210	265	0.0007	38.8	COG4278	S	Uncharacterized conserved protein
mRNA_5729	CDD|226365	32.58	89	59	1	729	817	288	375	0.0003	40.9	COG3846	U	Type IV secretory pathway, TrbL components
mRNA_13755	CDD|226365	34.42	154	83	4	495	644	283	422	1e-10	62.5	COG3846	U	Type IV secretory pathway, TrbL components
mRNA_19797	CDD|226365	29.1	134	88	2	1031	1161	282	411	5e-05	44.4	COG3846	U	Type IV secretory pathway, TrbL components
mRNA_777	CDD|226728	35.71	56	33	2	3218	3271	214	268	0.0001	43.8	COG4278	S	Uncharacterized conserved protein
mRNA_5457	CDD|226365	32.03	128	69	5	26	136	288	414	0.0008	41.3	COG3846	U	Type IV secretory pathway, TrbL components
mRNA_1067	CDD|226365	31.64	177	118	3	2392	2567	278	452	7e-13	70.6	COG3846	U	Type IV secretory pathway, TrbL components
mRNA_14682	CDD|226728	28.57	70	37	1	769	838	210	266	0.0001	41.8	COG4278	S	Uncharacterized conserved protein
mRNA_952	CDD|226365	24.14	174	92	6	906	1076	283	419	1e-05	48.2	COG3846	U	Type IV secretory pathway, TrbL components
mRNA_19633	CDD|226728	25.4	63	47	0	468	530	205	267	0.0006	39.9	COG4278	S	Uncharacterized conserved protein
mRNA_13000	CDD|226365	33.9	118	76	1	118	233	298	415	0.0008	38.6	COG3846	U	Type IV secretory pathway, TrbL components
mRNA_15086	CDD|226365	28.66	157	109	1	380	533	278	434	1e-07	51.7	COG3846	U	Type IV secretory pathway, TrbL components
mRNA_15724	CDD|226365	32.37	139	80	4	1	133	287	417	4e-07	51.7	COG3846	U	Type IV secretory pathway, TrbL components
mRNA_1093	CDD|226365	29.93	137	77	4	1	127	287	414	3e-06	47.8	COG3846	U	Type IV secretory pathway, TrbL components
mRNA_15524	CDD|226365	24.69	162	101	4	1134	1289	273	419	5e-06	47.4	COG3846	U	Type IV secretory pathway, TrbL components
mRNA_18246	CDD|226365	27.44	164	99	4	1477	1634	270	419	2e-07	52.8	COG3846	U	Type IV secretory pathway, TrbL components
mRNA_8710	CDD|226365	31.21	141	89	3	1425	1557	277	417	1e-07	54	COG3846	U	Type IV secretory pathway, TrbL components
mRNA_17633	CDD|226365	27.85	158	88	4	3052	3209	277	408	0.0002	44.4	COG3846	U	Type IV secretory pathway, TrbL components
mRNA_4398	CDD|226728	32.76	58	39	0	1942	1999	210	267	0.0002	43	COG4278	S	Uncharacterized conserved protein
mRNA_9590	CDD|226365	24.46	139	102	1	2469	2607	282	417	5e-05	45.9	COG3846	U	Type IV secretory pathway, TrbL components
mRNA_337	CDD|226365	28.41	176	112	3	2240	2407	282	451	0.0002	43.2	COG3846	U	Type IV secretory pathway, TrbL components
mRNA_2729	CDD|226365	34.41	93	57	1	5	93	282	374	5e-05	44	COG3846	U	Type IV secretory pathway, TrbL components
mRNA_2070	CDD|226365	29.29	140	76	4	2291	2415	288	419	2e-07	53.2	COG3846	U	Type IV secretory pathway, TrbL components
mRNA_2466	CDD|226365	27.74	137	84	3	1442	1578	290	411	0.0002	42.8	COG3846	U	Type IV secretory pathway, TrbL components
mRNA_3737	CDD|226365	31.85	157	99	2	1437	1585	296	452	0.0005	41.7	COG3846	U	Type IV secretory pathway, TrbL components
mRNA_16418	CDD|226728	30.51	59	41	0	313	371	210	268	8e-05	41.8	COG4278	S	Uncharacterized conserved protein
mRNA_17838	CDD|226728	32.26	62	38	2	1104	1165	210	267	0.0008	39.9	COG4278	S	Uncharacterized conserved protein
mRNA_5715	CDD|226365	25.82	182	117	6	455	624	277	452	3e-06	50.1	COG3846	U	Type IV secretory pathway, TrbL components
mRNA_7848	CDD|226365	29.19	185	100	6	61	234	278	442	5e-07	51.7	COG3846	U	Type IV secretory pathway, TrbL components
mRNA_19027	CDD|227608	30.34	89	53	2	237	317	605	692	9e-07	51.1	COG5283	S	Phage-related tail protein
mRNA_20110	CDD|226365	28.67	143	89	2	98	240	288	417	0.0008	38.6	COG3846	U	Type IV secretory pathway, TrbL components
mRNA_12841	CDD|226728	27.69	65	47	0	1161	1225	203	267	0.0005	40.7	COG4278	S	Uncharacterized conserved protein
mRNA_959	CDD|226365	31.34	134	87	3	33	164	289	419	0.0002	42.4	COG3846	U	Type IV secretory pathway, TrbL components
mRNA_2785	CDD|226365	28.06	139	84	3	83	207	277	413	0.001	37.8	COG3846	U	Type IV secretory pathway, TrbL components
mRNA_18687	CDD|226728	27.87	61	41	1	1717	1777	210	267	0.0002	43	COG4278	S	Uncharacterized conserved protein
mRNA_12165	CDD|226728	32.79	61	37	1	3	63	211	267	0.0003	41.1	COG4278	S	Uncharacterized conserved protein
mRNA_5007	CDD|226365	29.14	175	121	1	859	1033	277	448	2e-09	58.2	COG3846	U	Type IV secretory pathway, TrbL components
mRNA_18336	CDD|226365	30.13	156	95	4	1844	1998	277	419	3e-09	58.6	COG3846	U	Type IV secretory pathway, TrbL components
mRNA_12256	CDD|226365	34.02	97	59	3	322	418	288	379	5e-05	43.6	COG3846	U	Type IV secretory pathway, TrbL components
mRNA_811	CDD|226728	32.31	65	42	1	2536	2598	204	268	0.0006	41.5	COG4278	S	Uncharacterized conserved protein
mRNA_20221	CDD|226365	31.45	159	92	5	128	283	273	417	5e-08	54.8	COG3846	U	Type IV secretory pathway, TrbL components
mRNA_2032	CDD|226365	27.95	161	97	2	862	1022	278	419	2e-06	49.4	COG3846	U	Type IV secretory pathway, TrbL components
mRNA_1057	CDD|226365	30.99	142	90	3	336	473	277	414	0.0003	42	COG3846	U	Type IV secretory pathway, TrbL components
mRNA_1361	CDD|226365	30.94	139	85	2	910	1041	274	408	1e-06	50.1	COG3846	U	Type IV secretory pathway, TrbL components
mRNA_6512	CDD|227493	15.95	163	112	4	364	513	440	590	9e-05	41.9	COG5164	K	Transcription elongation factor
mRNA_13806	CDD|226365	27.95	161	96	4	1	159	277	419	0.0002	42	COG3846	U	Type IV secretory pathway, TrbL components
mRNA_16734	CDD|226365	25.77	97	67	1	1858	1954	290	381	0.0001	44.7	COG3846	U	Type IV secretory pathway, TrbL components
mRNA_18852	CDD|226365	32.32	99	60	2	3345	3443	283	374	0.0006	42.4	COG3846	U	Type IV secretory pathway, TrbL components
mRNA_1191	CDD|226365	29.08	141	93	4	12	149	283	419	0.0002	42.8	COG3846	U	Type IV secretory pathway, TrbL components
mRNA_20318	CDD|226365	37.61	109	63	3	507	613	277	382	7e-10	61.7	COG3846	U	Type IV secretory pathway, TrbL components
mRNA_19488	CDD|226365	29.89	184	112	4	2090	2264	277	452	5e-09	59.8	COG3846	U	Type IV secretory pathway, TrbL components
mRNA_15164	CDD|226365	26.09	92	67	1	114	205	277	367	0.0008	40.5	COG3846	U	Type IV secretory pathway, TrbL components
mRNA_2101	CDD|226365	26.92	156	95	4	2049	2198	277	419	6e-05	45.9	COG3846	U	Type IV secretory pathway, TrbL components
mRNA_17358	CDD|226365	34.48	145	85	3	166	305	278	417	4e-07	48.6	COG3846	U	Type IV secretory pathway, TrbL components
mRNA_876	CDD|226365	25.88	170	120	2	78	241	283	452	4e-05	45.5	COG3846	U	Type IV secretory pathway, TrbL components
mRNA_8228	CDD|226728	33.33	57	38	0	625	681	211	267	0.0002	42.2	COG4278	S	Uncharacterized conserved protein
mRNA_20529	CDD|226365	26.88	160	103	1	140	285	288	447	4e-08	54	COG3846	U	Type IV secretory pathway, TrbL components
mRNA_10601	CDD|226365	29.01	131	86	2	323	446	284	414	6e-05	44	COG3846	U	Type IV secretory pathway, TrbL components
mRNA_13929	CDD|226728	32.89	76	50	1	380	454	192	267	0.0002	41.5	COG4278	S	Uncharacterized conserved protein
mRNA_10477	CDD|227493	21.02	157	93	6	845	1000	437	563	1e-05	46.5	COG5164	K	Transcription elongation factor
mRNA_4700	CDD|226365	31.91	141	84	4	387	519	283	419	0.0009	39.4	COG3846	U	Type IV secretory pathway, TrbL components
mRNA_14307	CDD|226728	30.16	63	43	1	379	440	203	265	0.0003	41.8	COG4278	S	Uncharacterized conserved protein
mRNA_11882	CDD|226365	32.12	137	78	3	741	876	293	415	3e-05	44.7	COG3846	U	Type IV secretory pathway, TrbL components
mRNA_7741	CDD|226728	44.23	52	27	2	648	698	217	267	7e-05	43.4	COG4278	S	Uncharacterized conserved protein
mRNA_3330	CDD|226365	31.94	144	93	3	1528	1670	278	417	0.0001	43.6	COG3846	U	Type IV secretory pathway, TrbL components
mRNA_18324	CDD|226365	33.33	123	78	1	425	543	289	411	1e-05	46.7	COG3846	U	Type IV secretory pathway, TrbL components
mRNA_4485	CDD|226365	34.67	75	43	3	754	828	290	358	0.0002	42	COG3846	U	Type IV secretory pathway, TrbL components
mRNA_20239	CDD|226365	28.69	122	81	1	1877	1998	273	388	6e-05	45.1	COG3846	U	Type IV secretory pathway, TrbL components
mRNA_17265	CDD|226365	33.88	121	78	2	901	1019	288	408	2e-07	51.7	COG3846	U	Type IV secretory pathway, TrbL components
mRNA_5863	CDD|226365	23.53	153	102	2	1167	1319	282	419	0.0001	43.2	COG3846	U	Type IV secretory pathway, TrbL components
mRNA_15238	CDD|226728	33.85	65	37	3	637	701	210	268	0.0001	41.8	COG4278	S	Uncharacterized conserved protein
mRNA_15488	CDD|226365	27.97	143	79	6	346	473	277	410	0.0008	40.9	COG3846	U	Type IV secretory pathway, TrbL components
mRNA_5052	CDD|226728	35	60	37	1	392	451	210	267	6e-05	42.2	COG4278	S	Uncharacterized conserved protein
mRNA_14748	CDD|226365	30.22	139	91	3	164	302	287	419	0.0004	40.1	COG3846	U	Type IV secretory pathway, TrbL components
mRNA_8376	CDD|226365	26.92	156	108	2	222	371	277	432	0.0006	38.6	COG3846	U	Type IV secretory pathway, TrbL components
mRNA_10903	CDD|226365	27.98	168	115	3	633	799	288	450	5e-07	51.7	COG3846	U	Type IV secretory pathway, TrbL components
mRNA_4484	CDD|226365	28.65	185	113	5	3313	3495	283	450	3e-05	47.1	COG3846	U	Type IV secretory pathway, TrbL components
mRNA_14621	CDD|226365	28.22	163	94	4	436	598	278	417	9e-06	47.4	COG3846	U	Type IV secretory pathway, TrbL components
mRNA_9892	CDD|226365	31.82	132	78	3	332	451	287	418	1e-06	50.5	COG3846	U	Type IV secretory pathway, TrbL components
mRNA_10650	CDD|226365	30.3	132	88	1	268	395	284	415	0.0002	42.4	COG3846	U	Type IV secretory pathway, TrbL components
mRNA_5735	CDD|226365	30.35	201	106	9	80	272	277	451	1e-07	53.6	COG3846	U	Type IV secretory pathway, TrbL components
mRNA_14530	CDD|226365	32.06	131	87	2	188	317	283	412	6e-06	47.4	COG3846	U	Type IV secretory pathway, TrbL components
mRNA_9000	CDD|226365	28.48	151	99	3	2019	2169	277	418	2e-08	56.7	COG3846	U	Type IV secretory pathway, TrbL components
mRNA_806	CDD|226365	31.5	127	83	2	1556	1682	288	410	4e-06	49	COG3846	U	Type IV secretory pathway, TrbL components
mRNA_10380	CDD|226365	31.29	147	92	4	826	969	278	418	3e-07	51.3	COG3846	U	Type IV secretory pathway, TrbL components
mRNA_10378	CDD|226728	31.03	58	37	1	592	646	210	267	0.0007	39.5	COG4278	S	Uncharacterized conserved protein
mRNA_18156	CDD|226365	27.27	176	99	5	2299	2474	273	419	0.001	41.7	COG3846	U	Type IV secretory pathway, TrbL components
mRNA_2245	CDD|226365	26.67	150	92	2	295	444	288	419	2e-06	50.9	COG3846	U	Type IV secretory pathway, TrbL components
mRNA_335	CDD|226365	26.61	109	70	4	692	798	277	377	9e-05	43.2	COG3846	U	Type IV secretory pathway, TrbL components
mRNA_18171	CDD|226365	26.97	152	103	3	2251	2399	273	419	7e-05	45.1	COG3846	U	Type IV secretory pathway, TrbL components
mRNA_16813	CDD|226365	26.35	167	100	3	1930	2094	273	418	1e-06	51.3	COG3846	U	Type IV secretory pathway, TrbL components
mRNA_16830	CDD|226365	29.03	186	114	4	721	894	273	452	9e-05	44.4	COG3846	U	Type IV secretory pathway, TrbL components
mRNA_15821	CDD|226365	27.42	186	120	3	950	1133	277	449	6e-05	44	COG3846	U	Type IV secretory pathway, TrbL components
mRNA_8623	CDD|226365	27.92	154	95	4	899	1052	277	414	5e-05	44.7	COG3846	U	Type IV secretory pathway, TrbL components
mRNA_15799	CDD|226365	26.28	156	97	4	1597	1749	278	418	2e-06	50.1	COG3846	U	Type IV secretory pathway, TrbL components
mRNA_19402	CDD|226728	31.15	61	39	2	957	1016	210	268	0.0009	40.3	COG4278	S	Uncharacterized conserved protein
mRNA_8891	CDD|226365	30.61	147	96	3	77	223	277	417	4e-05	44	COG3846	U	Type IV secretory pathway, TrbL components
mRNA_12048	CDD|226728	36.84	57	34	2	1673	1727	211	267	0.0005	41.8	COG4278	S	Uncharacterized conserved protein
mRNA_14258	CDD|224429	36.99	73	43	2	359	430	199	269	1e-05	45	COG1512	R	Beta-propeller domains of methanol dehydrogenase type
mRNA_388	CDD|226365	31.41	191	103	6	1253	1442	288	451	5e-05	45.9	COG3846	U	Type IV secretory pathway, TrbL components
mRNA_2708	CDD|226728	30.3	66	46	0	565	630	203	268	0.0001	42.2	COG4278	S	Uncharacterized conserved protein
mRNA_11419	CDD|226365	28.21	156	103	2	867	1022	273	419	0.0006	40.9	COG3846	U	Type IV secretory pathway, TrbL components
mRNA_17794	CDD|226365	27.34	139	92	3	8446	8584	288	417	0.0004	44.4	COG3846	U	Type IV secretory pathway, TrbL components
mRNA_18094	CDD|226728	28.57	70	34	2	235	304	215	268	0.001	40.3	COG4278	S	Uncharacterized conserved protein
mRNA_1184	CDD|226365	30.95	126	84	1	169	294	289	411	0.0007	39.7	COG3846	U	Type IV secretory pathway, TrbL components
mRNA_18884	CDD|226728	32.76	58	39	0	355	412	210	267	0.0001	41.8	COG4278	S	Uncharacterized conserved protein
mRNA_9396	CDD|227493	22.76	123	85	3	308	422	437	557	0.0004	40	COG5164	K	Transcription elongation factor
mRNA_1890	CDD|226728	23.64	55	39	1	255	306	214	268	0.0009	39.1	COG4278	S	Uncharacterized conserved protein
mRNA_1367	CDD|226728	31.15	61	34	2	265	319	210	268	0.0003	41.8	COG4278	S	Uncharacterized conserved protein
mRNA_1686	CDD|226365	36.78	87	53	1	1285	1369	290	376	3e-07	53.2	COG3846	U	Type IV secretory pathway, TrbL components
mRNA_13625	CDD|226365	31.21	141	82	3	1155	1291	282	411	2e-05	46.3	COG3846	U	Type IV secretory pathway, TrbL components
mRNA_2740	CDD|226365	28.32	173	114	4	2010	2176	282	450	0.0007	41.7	COG3846	U	Type IV secretory pathway, TrbL components
mRNA_18834	CDD|226365	24.82	137	103	0	539	675	278	414	0.0002	41.7	COG3846	U	Type IV secretory pathway, TrbL components
mRNA_19626	CDD|226365	35.2	125	71	4	1968	2090	282	398	3e-05	45.9	COG3846	U	Type IV secretory pathway, TrbL components
mRNA_8093	CDD|226365	25.71	140	93	3	1133	1261	278	417	0.0002	42	COG3846	U	Type IV secretory pathway, TrbL components
mRNA_1675	CDD|226365	34.88	86	45	2	647	732	282	356	0.0002	43.2	COG3846	U	Type IV secretory pathway, TrbL components
mRNA_19933	CDD|226728	32.31	65	38	2	221	285	210	268	0.0005	38.8	COG4278	S	Uncharacterized conserved protein
mRNA_4115	CDD|226365	26.76	142	96	1	344	485	282	415	0.0003	42.4	COG3846	U	Type IV secretory pathway, TrbL components
mRNA_17275	CDD|226728	26.58	79	56	2	222	299	191	268	0.0006	39.1	COG4278	S	Uncharacterized conserved protein
mRNA_9369	CDD|226728	27.54	69	39	1	361	429	210	267	0.0007	39.9	COG4278	S	Uncharacterized conserved protein
mRNA_2078	CDD|226365	25.47	161	97	4	2697	2857	277	414	0.0005	43.2	COG3846	U	Type IV secretory pathway, TrbL components
mRNA_9326	CDD|226728	29.82	57	39	1	1679	1734	210	266	0.0007	40.7	COG4278	S	Uncharacterized conserved protein
mRNA_118	CDD|226728	33.33	66	43	1	1561	1626	204	268	0.0003	42.2	COG4278	S	Uncharacterized conserved protein
mRNA_20014	CDD|227938	28.38	229	161	1	325	553	254	479	2e-06	48.8	COG5651	N	PPE-repeat proteins
mRNA_14306	CDD|226365	29.66	145	86	4	145	288	288	417	3e-05	42	COG3846	U	Type IV secretory pathway, TrbL components
mRNA_7941	CDD|224171	31.48	54	35	1	822	875	402	453	7e-05	43.5	COG1251	C	NAD(P)H-nitrite reductase
mRNA_16492	CDD|226365	31.01	129	88	1	417	545	288	415	0.001	41.3	COG3846	U	Type IV secretory pathway, TrbL components
mRNA_10994	CDD|226365	30.82	146	87	4	4364	4508	282	414	0.0002	45.1	COG3846	U	Type IV secretory pathway, TrbL components
mRNA_9417	CDD|226365	29.65	172	110	6	643	809	277	442	0.0004	41.7	COG3846	U	Type IV secretory pathway, TrbL components
mRNA_14763	CDD|225606	33.33	147	94	1	190	332	154	300	6e-08	53	COG3064	M	Membrane protein involved in colicin uptake
mRNA_18219	CDD|226365	33.33	174	113	3	107	279	277	448	6e-14	73.2	COG3846	U	Type IV secretory pathway, TrbL components
mRNA_4717	CDD|226728	31.03	58	40	0	676	733	210	267	0.0005	40.3	COG4278	S	Uncharacterized conserved protein
mRNA_19632	CDD|226728	33.33	60	37	2	737	795	210	267	0.001	39.5	COG4278	S	Uncharacterized conserved protein
mRNA_2931	CDD|226365	26.84	190	114	4	969	1153	275	444	6e-07	50.5	COG3846	U	Type IV secretory pathway, TrbL components
mRNA_11577	CDD|226365	34.93	146	82	4	2370	2512	282	417	8e-09	57.5	COG3846	U	Type IV secretory pathway, TrbL components
mRNA_18576	CDD|226365	29.25	147	93	4	133	274	277	417	0.0002	42	COG3846	U	Type IV secretory pathway, TrbL components
mRNA_18179	CDD|226365	25.71	175	96	3	35	209	278	418	9e-05	43.6	COG3846	U	Type IV secretory pathway, TrbL components
mRNA_20383	CDD|226365	33.33	135	82	4	515	644	288	419	3e-05	44.4	COG3846	U	Type IV secretory pathway, TrbL components
mRNA_15491	CDD|226365	31.25	144	91	3	2566	2702	273	415	6e-09	58.2	COG3846	U	Type IV secretory pathway, TrbL components
mRNA_3985	CDD|226728	35.48	62	40	0	510	571	204	265	0.0006	39.5	COG4278	S	Uncharacterized conserved protein
mRNA_8948	CDD|226365	28.92	83	58	1	1363	1445	277	358	4e-05	45.1	COG3846	U	Type IV secretory pathway, TrbL components
mRNA_7104	CDD|226365	26.35	148	100	3	3001	3146	275	415	0.0001	44	COG3846	U	Type IV secretory pathway, TrbL components
mRNA_19028	CDD|226728	28.33	60	42	1	1889	1948	210	268	0.0006	40.7	COG4278	S	Uncharacterized conserved protein
mRNA_15983	CDD|226728	27.03	74	53	1	387	459	193	266	0.0004	41.1	COG4278	S	Uncharacterized conserved protein
mRNA_19466	CDD|226365	31.47	143	93	2	305	442	277	419	9e-07	50.9	COG3846	U	Type IV secretory pathway, TrbL components
mRNA_9130	CDD|226728	31.48	54	36	1	416	469	216	268	0.0004	40.3	COG4278	S	Uncharacterized conserved protein
mRNA_12505	CDD|226365	29.25	147	94	5	548	691	278	417	4e-05	43.6	COG3846	U	Type IV secretory pathway, TrbL components
mRNA_13211	CDD|226365	29.61	152	91	4	1248	1396	273	411	1e-05	46.7	COG3846	U	Type IV secretory pathway, TrbL components
mRNA_20248	CDD|226365	25.36	138	94	4	126	261	287	417	0.0007	40.1	COG3846	U	Type IV secretory pathway, TrbL components
mRNA_11545	CDD|226365	32.19	146	97	2	979	1123	273	417	9e-09	57.5	COG3846	U	Type IV secretory pathway, TrbL components
mRNA_8209	CDD|226365	28.57	154	93	4	3675	3827	282	419	4e-06	50.1	COG3846	U	Type IV secretory pathway, TrbL components
mRNA_12680	CDD|226365	30.2	149	98	2	1213	1361	277	419	2e-05	47.1	COG3846	U	Type IV secretory pathway, TrbL components
mRNA_12810	CDD|226728	31.67	60	34	2	324	378	211	268	0.0002	41.5	COG4278	S	Uncharacterized conserved protein
mRNA_8057	CDD|226365	29.93	137	86	4	1156	1282	282	418	4e-05	45.5	COG3846	U	Type IV secretory pathway, TrbL components
mRNA_17574	CDD|226728	33.33	66	44	0	292	357	203	268	9e-05	41.1	COG4278	S	Uncharacterized conserved protein
mRNA_16224	CDD|226365	29.52	105	71	1	622	723	277	381	1e-05	45.9	COG3846	U	Type IV secretory pathway, TrbL components
mRNA_308	CDD|226728	36.84	57	33	1	631	687	215	268	0.0008	40.3	COG4278	S	Uncharacterized conserved protein
mRNA_13842	CDD|226728	33.33	51	32	1	192	240	217	267	0.0004	38.8	COG4278	S	Uncharacterized conserved protein
mRNA_8386	CDD|226365	26.49	151	84	4	761	905	273	402	4e-06	47.8	COG3846	U	Type IV secretory pathway, TrbL components
mRNA_18048	CDD|226365	27.11	166	90	4	7	166	278	418	3e-05	45.5	COG3846	U	Type IV secretory pathway, TrbL components
mRNA_14110	CDD|226365	29.17	120	83	1	368	485	273	392	7e-08	54.4	COG3846	U	Type IV secretory pathway, TrbL components
mRNA_20138	CDD|226365	27.91	172	112	5	823	984	278	447	6e-05	45.5	COG3846	U	Type IV secretory pathway, TrbL components
mRNA_5241	CDD|226365	28.57	182	108	6	3	181	288	450	0.0002	42	COG3846	U	Type IV secretory pathway, TrbL components
mRNA_14114	CDD|226728	28.05	82	53	2	3401	3480	191	268	0.0003	43	COG4278	S	Uncharacterized conserved protein
mRNA_18517	CDD|226365	27.63	152	94	3	2470	2615	278	419	2e-05	47.4	COG3846	U	Type IV secretory pathway, TrbL components
mRNA_9311	CDD|226728	31.37	51	35	0	63	113	218	268	0.0004	41.1	COG4278	S	Uncharacterized conserved protein
mRNA_14914	CDD|226365	28.04	189	118	5	4922	5105	277	452	8e-10	62.1	COG3846	U	Type IV secretory pathway, TrbL components
mRNA_925	CDD|226365	26.24	141	98	3	2822	2956	277	417	8e-06	48.2	COG3846	U	Type IV secretory pathway, TrbL components
mRNA_1682	CDD|226365	31.54	149	93	2	527	674	282	422	1e-07	54.4	COG3846	U	Type IV secretory pathway, TrbL components
mRNA_2646	CDD|226728	33.96	53	33	1	527	577	216	268	0.0001	42.2	COG4278	S	Uncharacterized conserved protein
mRNA_11818	CDD|226365	26.09	161	116	3	170	330	288	445	2e-07	52.4	COG3846	U	Type IV secretory pathway, TrbL components
mRNA_8753	CDD|226728	29.63	54	38	0	705	758	215	268	0.0009	39.5	COG4278	S	Uncharacterized conserved protein
mRNA_20	CDD|226365	27.91	129	87	2	66	190	289	415	4e-05	45.5	COG3846	U	Type IV secretory pathway, TrbL components
mRNA_18854	CDD|226365	33.98	103	64	2	334	432	290	392	3e-07	52.4	COG3846	U	Type IV secretory pathway, TrbL components
mRNA_13386	CDD|226365	32.32	99	63	2	7	103	273	369	0.0002	40.5	COG3846	U	Type IV secretory pathway, TrbL components
mRNA_1945	CDD|226728	35.94	64	36	2	2005	2068	210	268	0.0004	41.8	COG4278	S	Uncharacterized conserved protein
mRNA_10113	CDD|226365	27.11	166	114	3	386	546	287	450	8e-06	47.1	COG3846	U	Type IV secretory pathway, TrbL components
mRNA_12710	CDD|226365	28.95	152	97	3	891	1038	275	419	0.0006	42	COG3846	U	Type IV secretory pathway, TrbL components
mRNA_8943	CDD|226365	29.1	134	90	1	51	179	289	422	7e-08	53.6	COG3846	U	Type IV secretory pathway, TrbL components
mRNA_6100	CDD|226365	34.55	110	66	2	258	366	278	382	4e-05	42.8	COG3846	U	Type IV secretory pathway, TrbL components
mRNA_15876	CDD|226365	25.4	126	83	1	2877	2991	288	413	3e-09	59.8	COG3846	U	Type IV secretory pathway, TrbL components
mRNA_1908	CDD|226365	26.95	167	98	5	638	804	277	419	6e-06	48.6	COG3846	U	Type IV secretory pathway, TrbL components
mRNA_16763	CDD|226365	29.69	128	85	3	1411	1534	288	414	8e-05	45.1	COG3846	U	Type IV secretory pathway, TrbL components
mRNA_679	CDD|226365	31.25	144	93	3	1358	1498	278	418	7e-09	57.5	COG3846	U	Type IV secretory pathway, TrbL components
mRNA_9543	CDD|226365	33.09	136	79	3	727	850	283	418	6e-09	58.6	COG3846	U	Type IV secretory pathway, TrbL components
mRNA_16497	CDD|226365	25.3	166	94	6	241	400	277	418	0.0003	41.3	COG3846	U	Type IV secretory pathway, TrbL components
mRNA_2015	CDD|226365	30.34	145	96	2	2212	2351	273	417	0.0006	41.7	COG3846	U	Type IV secretory pathway, TrbL components
mRNA_1019	CDD|226365	31.47	143	79	4	3671	3811	293	418	1e-05	47.8	COG3846	U	Type IV secretory pathway, TrbL components
mRNA_18109	CDD|226365	22.66	128	97	1	733	858	283	410	5e-05	45.5	COG3846	U	Type IV secretory pathway, TrbL components
mRNA_8864	CDD|226728	32.69	52	34	1	281	331	217	268	3e-05	43.4	COG4278	S	Uncharacterized conserved protein
mRNA_5556	CDD|226365	31.5	127	72	3	3460	3576	293	414	0.0001	44.4	COG3846	U	Type IV secretory pathway, TrbL components
mRNA_2027	CDD|226365	34.71	121	71	3	1426	1543	283	398	0.0002	43.6	COG3846	U	Type IV secretory pathway, TrbL components
mRNA_15592	CDD|226365	31.36	169	92	8	217	368	291	452	7e-07	51.7	COG3846	U	Type IV secretory pathway, TrbL components
mRNA_1761	CDD|226728	37.74	53	32	1	1767	1818	215	267	0.0007	41.1	COG4278	S	Uncharacterized conserved protein
mRNA_17417	CDD|226365	29.61	152	89	7	1470	1614	277	417	0.0004	42	COG3846	U	Type IV secretory pathway, TrbL components
mRNA_19777	CDD|226365	25.19	131	98	0	345	475	291	421	0.0009	40.1	COG3846	U	Type IV secretory pathway, TrbL components
mRNA_12303	CDD|226365	28.48	165	89	6	30	185	275	419	5e-05	45.5	COG3846	U	Type IV secretory pathway, TrbL components
mRNA_14728	CDD|226365	25.69	144	96	3	2901	3034	273	415	0.0001	44.4	COG3846	U	Type IV secretory pathway, TrbL components
mRNA_8493	CDD|226365	30.3	132	90	2	125	256	273	402	0.0002	41.7	COG3846	U	Type IV secretory pathway, TrbL components
mRNA_3843	CDD|226365	22.3	139	106	1	2048	2186	277	413	0.001	40.9	COG3846	U	Type IV secretory pathway, TrbL components
mRNA_8577	CDD|226365	39.66	116	64	4	142	252	288	402	4e-08	55.1	COG3846	U	Type IV secretory pathway, TrbL components
mRNA_4238	CDD|226728	29.87	77	36	2	204	280	210	268	0.0004	39.1	COG4278	S	Uncharacterized conserved protein
mRNA_18102	CDD|226365	26.99	163	91	3	116	277	282	417	2e-05	45.5	COG3846	U	Type IV secretory pathway, TrbL components
mRNA_12330	CDD|226365	23.36	137	91	2	2122	2258	290	412	0.0002	43.6	COG3846	U	Type IV secretory pathway, TrbL components
mRNA_9060	CDD|226365	30.56	144	95	1	88	231	277	415	0.0001	41.7	COG3846	U	Type IV secretory pathway, TrbL components
mRNA_13483	CDD|226365	31	100	64	1	103	197	283	382	0.0002	43.2	COG3846	U	Type IV secretory pathway, TrbL components
mRNA_4593	CDD|226365	30.46	151	93	3	149	296	278	419	5e-05	44.4	COG3846	U	Type IV secretory pathway, TrbL components
mRNA_13643	CDD|224032	27.16	81	50	2	1832	1904	8	87	0.0008	41.6	COG1107	L	Archaea-specific RecJ-like exonuclease, contains DnaJ-type Zn finger domain
mRNA_5593	CDD|226365	26.67	135	87	5	380	505	278	409	0.0002	44.4	COG3846	U	Type IV secretory pathway, TrbL components
mRNA_19862	CDD|226365	27.78	144	90	4	1298	1441	282	411	4e-08	54.4	COG3846	U	Type IV secretory pathway, TrbL components
mRNA_8815	CDD|226365	33.33	81	54	0	357	437	297	377	0.0004	40.5	COG3846	U	Type IV secretory pathway, TrbL components
mRNA_20242	CDD|226365	35	100	61	1	208	303	312	411	1e-07	51.3	COG3846	U	Type IV secretory pathway, TrbL components
mRNA_18728	CDD|226365	24.18	153	102	4	371	519	277	419	6e-05	44.4	COG3846	U	Type IV secretory pathway, TrbL components
mRNA_17046	CDD|226365	26.83	164	99	5	115	272	273	421	0.0001	43.2	COG3846	U	Type IV secretory pathway, TrbL components
mRNA_20025	CDD|226365	28.1	121	81	3	714	831	297	414	2e-05	45.9	COG3846	U	Type IV secretory pathway, TrbL components
mRNA_8252	CDD|226728	31.43	70	37	2	747	816	210	268	0.0009	39.1	COG4278	S	Uncharacterized conserved protein
mRNA_13126	CDD|226365	30.14	146	82	4	928	1073	282	407	0.0006	41.7	COG3846	U	Type IV secretory pathway, TrbL components
mRNA_12869	CDD|226365	32.32	164	103	4	191	354	293	448	9e-09	57.1	COG3846	U	Type IV secretory pathway, TrbL components
mRNA_7181	CDD|226365	33.88	121	77	2	745	862	290	410	4e-08	54	COG3846	U	Type IV secretory pathway, TrbL components
mRNA_5490	CDD|226365	29.17	192	119	5	680	866	273	452	4e-06	49.4	COG3846	U	Type IV secretory pathway, TrbL components
mRNA_15885	CDD|226728	30.65	62	39	1	161	222	210	267	7e-05	41.1	COG4278	S	Uncharacterized conserved protein
mRNA_4919	CDD|226728	30.51	59	41	0	322	380	210	268	0.0003	41.8	COG4278	S	Uncharacterized conserved protein
mRNA_11959	CDD|226365	32.65	147	91	3	3319	3462	278	419	2e-11	66.3	COG3846	U	Type IV secretory pathway, TrbL components
mRNA_1125	CDD|226365	34.27	143	82	5	2340	2479	284	417	9e-06	47.8	COG3846	U	Type IV secretory pathway, TrbL components
mRNA_1622	CDD|226728	34.29	70	35	3	253	322	210	268	0.0002	40.7	COG4278	S	Uncharacterized conserved protein
mRNA_4591	CDD|226365	31.16	138	94	1	764	900	277	414	5e-10	61.3	COG3846	U	Type IV secretory pathway, TrbL components
mRNA_1489	CDD|226365	28.37	141	95	3	580	716	284	422	7e-07	50.1	COG3846	U	Type IV secretory pathway, TrbL components
mRNA_13923	CDD|226365	29.58	142	94	2	339	479	283	419	0.0002	42.8	COG3846	U	Type IV secretory pathway, TrbL components
mRNA_20528	CDD|226365	32.35	136	75	3	2619	2737	282	417	2e-05	47.1	COG3846	U	Type IV secretory pathway, TrbL components
mRNA_11687	CDD|226365	28.08	146	89	5	282	427	288	417	0.0002	41.3	COG3846	U	Type IV secretory pathway, TrbL components
mRNA_10769	CDD|226365	31.48	108	69	3	1612	1715	273	379	4e-06	48.6	COG3846	U	Type IV secretory pathway, TrbL components
mRNA_19768	CDD|226728	30.43	69	33	3	3366	3434	215	268	0.0005	42.2	COG4278	S	Uncharacterized conserved protein
mRNA_20376	CDD|226711	33.33	90	56	1	1304	1393	257	342	1e-06	49.9	COG4260	S	Putative virion core protein (lumpy skin disease virus)
mRNA_768	CDD|226365	26.71	146	94	4	1414	1546	273	418	8e-07	51.3	COG3846	U	Type IV secretory pathway, TrbL components
mRNA_16996	CDD|227244	51.85	27	13	0	659	685	568	594	4e-08	54.9	COG4907	S	Predicted membrane protein
mRNA_10655	CDD|226728	33.9	59	30	1	242	291	210	268	0.0001	43	COG4278	S	Uncharacterized conserved protein
mRNA_12921	CDD|226728	29.23	65	46	0	639	703	203	267	1e-05	45.3	COG4278	S	Uncharacterized conserved protein
mRNA_19761	CDD|226365	27.61	134	89	2	955	1087	288	414	5e-06	47.4	COG3846	U	Type IV secretory pathway, TrbL components
mRNA_17034	CDD|226728	33.33	54	34	2	2045	2097	214	266	0.0008	41.5	COG4278	S	Uncharacterized conserved protein
mRNA_17779	CDD|226365	32	125	81	2	661	784	277	398	0.0005	41.7	COG3846	U	Type IV secretory pathway, TrbL components
mRNA_11486	CDD|226365	28.9	173	105	3	956	1127	283	438	2e-06	49.4	COG3846	U	Type IV secretory pathway, TrbL components
mRNA_1513	CDD|226365	34.51	142	83	4	2247	2378	297	438	2e-06	49.8	COG3846	U	Type IV secretory pathway, TrbL components
mRNA_15537	CDD|226365	35.56	135	75	4	916	1041	288	419	4e-08	56.7	COG3846	U	Type IV secretory pathway, TrbL components
mRNA_13290	CDD|226365	30.3	165	111	3	261	422	289	452	6e-05	43.2	COG3846	U	Type IV secretory pathway, TrbL components
mRNA_11062	CDD|226365	25.17	143	96	4	2209	2342	273	413	0.0006	42.8	COG3846	U	Type IV secretory pathway, TrbL components
mRNA_9789	CDD|226365	32.33	133	79	5	1510	1640	290	413	0.0002	42.8	COG3846	U	Type IV secretory pathway, TrbL components
mRNA_10483	CDD|226365	30.77	143	86	4	266	403	278	412	2e-05	48.6	COG3846	U	Type IV secretory pathway, TrbL components
mRNA_5395	CDD|226365	32.06	131	73	5	373	488	289	418	2e-05	44	COG3846	U	Type IV secretory pathway, TrbL components
mRNA_15861	CDD|226365	30.5	141	92	3	2122	2261	287	422	2e-09	59.8	COG3846	U	Type IV secretory pathway, TrbL components
mRNA_16168	CDD|226728	32.73	55	36	1	1394	1447	214	268	0.0005	41.1	COG4278	S	Uncharacterized conserved protein
mRNA_20338	CDD|226365	25.81	155	106	2	127	281	277	422	2e-07	52.4	COG3846	U	Type IV secretory pathway, TrbL components
mRNA_18062	CDD|226365	26.15	130	86	3	461	587	293	415	3e-06	48.6	COG3846	U	Type IV secretory pathway, TrbL components
mRNA_1546	CDD|226728	29.63	54	38	0	151	204	215	268	0.0001	41.1	COG4278	S	Uncharacterized conserved protein
mRNA_3194	CDD|226365	28.32	113	77	2	384	492	300	412	0.0003	40.1	COG3846	U	Type IV secretory pathway, TrbL components
mRNA_15122	CDD|226365	24.62	130	91	2	484	606	288	417	0.0005	41.7	COG3846	U	Type IV secretory pathway, TrbL components
mRNA_19039	CDD|226365	28.02	182	128	3	1091	1271	273	452	1e-05	46.7	COG3846	U	Type IV secretory pathway, TrbL components
mRNA_18525	CDD|226728	29.41	85	49	3	224	304	191	268	0.0006	40.3	COG4278	S	Uncharacterized conserved protein
mRNA_18110	CDD|226365	29.79	141	96	2	487	624	277	417	6e-07	49.4	COG3846	U	Type IV secretory pathway, TrbL components
mRNA_17179	CDD|226728	24.39	82	55	1	235	316	192	266	0.0006	38.4	COG4278	S	Uncharacterized conserved protein
mRNA_9550	CDD|226365	26.67	150	94	4	1192	1338	277	413	0.0003	42.8	COG3846	U	Type IV secretory pathway, TrbL components
mRNA_18739	CDD|226365	32.39	142	80	3	3	141	283	411	2e-09	59.8	COG3846	U	Type IV secretory pathway, TrbL components
mRNA_832	CDD|226365	29.73	148	98	3	351	498	273	414	2e-09	59.8	COG3846	U	Type IV secretory pathway, TrbL components
mRNA_14448	CDD|226728	28.81	59	41	1	519	576	210	268	0.0002	41.1	COG4278	S	Uncharacterized conserved protein
mRNA_14338	CDD|226365	31.47	143	92	3	403	544	273	410	8e-05	45.1	COG3846	U	Type IV secretory pathway, TrbL components
mRNA_1087	CDD|227493	19.48	154	108	4	264	407	439	586	8e-07	51.2	COG5164	K	Transcription elongation factor
mRNA_18589	CDD|226728	40.38	52	29	1	400	451	219	268	0.0004	40.7	COG4278	S	Uncharacterized conserved protein
mRNA_3282	CDD|226365	29.22	154	86	5	23	172	277	411	0.0002	42.8	COG3846	U	Type IV secretory pathway, TrbL components
mRNA_736	CDD|226365	25.61	164	97	4	76	239	277	415	5e-06	48.2	COG3846	U	Type IV secretory pathway, TrbL components
mRNA_20116	CDD|226365	31.82	176	102	3	1074	1232	277	451	1e-07	54.8	COG3846	U	Type IV secretory pathway, TrbL components
mRNA_2409	CDD|226365	30.71	127	85	3	578	702	277	402	4e-06	47.8	COG3846	U	Type IV secretory pathway, TrbL components
mRNA_16219	CDD|226728	36.84	57	33	2	405	461	215	268	0.0002	40.7	COG4278	S	Uncharacterized conserved protein
mRNA_1164	CDD|226728	29.23	65	40	1	325	389	210	268	0.0008	39.5	COG4278	S	Uncharacterized conserved protein
mRNA_18676	CDD|226365	29.93	137	95	1	548	684	278	413	9e-13	69.8	COG3846	U	Type IV secretory pathway, TrbL components
mRNA_19578	CDD|227606	32.39	71	47	1	37	107	685	754	2e-06	49.6	COG5281	S	Phage-related minor tail protein
mRNA_545	CDD|226365	30.6	134	86	3	256	384	288	419	6e-05	44	COG3846	U	Type IV secretory pathway, TrbL components
mRNA_5752	CDD|226365	32.41	145	85	4	790	932	282	415	4e-06	47.4	COG3846	U	Type IV secretory pathway, TrbL components
mRNA_19139	CDD|226365	27.74	155	88	2	454	603	278	413	4e-06	50.5	COG3846	U	Type IV secretory pathway, TrbL components
mRNA_16337	CDD|226365	28.32	173	84	5	810	978	283	419	0.0003	41.7	COG3846	U	Type IV secretory pathway, TrbL components
mRNA_1519	CDD|226365	28.37	141	86	3	1057	1197	277	402	8e-05	43.6	COG3846	U	Type IV secretory pathway, TrbL components
mRNA_13742	CDD|226365	27.88	165	109	4	1431	1594	283	438	0.0008	40.9	COG3846	U	Type IV secretory pathway, TrbL components
mRNA_8799	CDD|226365	31.88	138	80	3	241	370	288	419	0.0003	41.7	COG3846	U	Type IV secretory pathway, TrbL components
mRNA_3052	CDD|226728	41.07	56	28	2	480	532	215	268	0.0002	41.1	COG4278	S	Uncharacterized conserved protein
mRNA_3334	CDD|226728	40.74	54	30	1	232	285	216	267	0.0004	41.1	COG4278	S	Uncharacterized conserved protein
mRNA_19996	CDD|226365	30.91	165	111	2	767	931	288	449	5e-06	47.1	COG3846	U	Type IV secretory pathway, TrbL components
mRNA_1487	CDD|226365	31.34	134	83	3	1342	1466	290	423	6e-05	44.4	COG3846	U	Type IV secretory pathway, TrbL components
mRNA_20358	CDD|226365	32.5	120	77	2	483	598	283	402	0.0007	40.1	COG3846	U	Type IV secretory pathway, TrbL components
mRNA_18216	CDD|226728	36.67	60	35	2	1272	1329	210	268	0.0004	41.1	COG4278	S	Uncharacterized conserved protein
mRNA_18600	CDD|226365	24.81	133	95	2	1297	1428	283	411	0.001	40.5	COG3846	U	Type IV secretory pathway, TrbL components
mRNA_6795	CDD|226728	29.31	58	38	1	1421	1475	210	267	6e-05	43.8	COG4278	S	Uncharacterized conserved protein
mRNA_5085	CDD|226365	29.41	170	96	3	1004	1172	273	419	3e-11	65.5	COG3846	U	Type IV secretory pathway, TrbL components
mRNA_18153	CDD|226711	31.03	87	57	1	196	282	262	345	0.0001	42.6	COG4260	S	Putative virion core protein (lumpy skin disease virus)
mRNA_19418	CDD|226728	32.79	61	39	2	515	575	210	268	0.0008	39.1	COG4278	S	Uncharacterized conserved protein
mRNA_18722	CDD|226365	27.93	179	116	4	2612	2788	274	441	4e-06	49.8	COG3846	U	Type IV secretory pathway, TrbL components
mRNA_15005	CDD|226365	31.85	135	78	3	1742	1867	288	417	2e-07	53.6	COG3846	U	Type IV secretory pathway, TrbL components
mRNA_19814	CDD|226365	25	140	90	3	26	161	290	418	0.0002	41.3	COG3846	U	Type IV secretory pathway, TrbL components
mRNA_15248	CDD|226365	29.41	119	78	3	1118	1232	296	412	0.0001	43.2	COG3846	U	Type IV secretory pathway, TrbL components
mRNA_11813	CDD|226365	30.41	148	94	5	119	266	277	415	3e-10	62.1	COG3846	U	Type IV secretory pathway, TrbL components
mRNA_13893	CDD|226365	31.25	144	93	4	2033	2171	277	419	1e-05	47.4	COG3846	U	Type IV secretory pathway, TrbL components
mRNA_20176	CDD|226365	33.13	166	96	4	2006	2162	277	436	4e-08	55.9	COG3846	U	Type IV secretory pathway, TrbL components
mRNA_12347	CDD|226365	37.18	78	47	1	56	131	285	362	0.0001	42	COG3846	U	Type IV secretory pathway, TrbL components
mRNA_763	CDD|226365	31.85	135	79	3	618	741	282	414	4e-10	59.8	COG3846	U	Type IV secretory pathway, TrbL components
mRNA_12240	CDD|226365	27.78	144	84	3	182	325	294	417	0.0002	43.2	COG3846	U	Type IV secretory pathway, TrbL components
mRNA_94	CDD|226365	28.78	139	94	2	714	847	277	415	1e-05	45.5	COG3846	U	Type IV secretory pathway, TrbL components
mRNA_16755	CDD|226365	27.27	132	87	3	607	731	273	402	3e-05	44.7	COG3846	U	Type IV secretory pathway, TrbL components
mRNA_2242	CDD|226728	35	60	38	1	918	977	210	268	0.0006	42.2	COG4278	S	Uncharacterized conserved protein
mRNA_5410	CDD|226365	32.35	136	79	3	1996	2128	290	415	4e-06	49.4	COG3846	U	Type IV secretory pathway, TrbL components
mRNA_1720	CDD|226365	26.39	144	102	3	205	345	277	419	3e-05	44.7	COG3846	U	Type IV secretory pathway, TrbL components
mRNA_10074	CDD|226365	32.84	134	84	3	131	259	282	414	9e-07	50.5	COG3846	U	Type IV secretory pathway, TrbL components
mRNA_17399	CDD|226728	33.33	54	36	0	1207	1260	215	268	0.0004	40.7	COG4278	S	Uncharacterized conserved protein
mRNA_19978	CDD|226365	26.84	190	116	5	1220	1405	277	447	3e-05	45.5	COG3846	U	Type IV secretory pathway, TrbL components
mRNA_2812	CDD|226365	31.78	129	84	2	302	429	282	407	0.0004	39.7	COG3846	U	Type IV secretory pathway, TrbL components
mRNA_10978	CDD|226728	36.07	61	36	3	1	60	210	268	0.0004	38.4	COG4278	S	Uncharacterized conserved protein
mRNA_1261	CDD|226728	28.57	77	54	1	432	507	192	268	0.0004	40.7	COG4278	S	Uncharacterized conserved protein
mRNA_16090	CDD|226728	28.24	85	52	2	239	323	192	267	6e-05	41.5	COG4278	S	Uncharacterized conserved protein
mRNA_10481	CDD|226365	30.88	136	84	4	941	1070	282	413	1e-09	60.5	COG3846	U	Type IV secretory pathway, TrbL components
mRNA_18602	CDD|226365	33.52	179	104	5	1805	1976	282	452	3e-09	58.6	COG3846	U	Type IV secretory pathway, TrbL components
mRNA_11049	CDD|226365	25.64	117	80	2	24	135	300	414	0.0004	41.3	COG3846	U	Type IV secretory pathway, TrbL components
mRNA_9555	CDD|226365	29.94	167	106	3	158	323	288	444	0.0002	42.8	COG3846	U	Type IV secretory pathway, TrbL components
mRNA_9625	CDD|226365	27.59	174	115	3	732	905	289	451	2e-06	49.4	COG3846	U	Type IV secretory pathway, TrbL components
mRNA_18276	CDD|226365	30.07	153	100	4	4400	4552	274	419	0.0006	43.2	COG3846	U	Type IV secretory pathway, TrbL components
mRNA_17050	CDD|226365	33.59	131	83	3	2246	2375	291	418	7e-06	47.8	COG3846	U	Type IV secretory pathway, TrbL components
mRNA_15845	CDD|226365	30.47	128	84	3	3280	3405	295	419	3e-07	53.2	COG3846	U	Type IV secretory pathway, TrbL components
mRNA_17140	CDD|226365	33.78	148	80	5	164	311	278	407	0.0001	42.8	COG3846	U	Type IV secretory pathway, TrbL components
mRNA_4764	CDD|226365	32.79	183	102	4	63	243	289	452	1e-07	51.7	COG3846	U	Type IV secretory pathway, TrbL components
mRNA_18234	CDD|226365	28.23	124	81	2	77	193	287	409	8e-05	43.2	COG3846	U	Type IV secretory pathway, TrbL components
mRNA_649	CDD|226365	28.67	143	90	4	69	210	278	409	0.0005	40.9	COG3846	U	Type IV secretory pathway, TrbL components
mRNA_14111	CDD|226365	27.89	147	95	3	611	755	282	419	8e-05	42.8	COG3846	U	Type IV secretory pathway, TrbL components
mRNA_19638	CDD|226728	32.69	52	32	1	7	55	216	267	0.001	38.8	COG4278	S	Uncharacterized conserved protein
mRNA_14270	CDD|226728	28.36	67	40	2	1693	1759	210	268	0.0002	42.2	COG4278	S	Uncharacterized conserved protein
mRNA_730	CDD|226365	33.33	114	68	3	366	472	295	407	7e-06	47.4	COG3846	U	Type IV secretory pathway, TrbL components
mRNA_18820	CDD|226365	26.72	131	92	2	497	623	282	412	9e-07	49	COG3846	U	Type IV secretory pathway, TrbL components
mRNA_11387	CDD|226365	32.08	159	85	4	1456	1606	274	417	1e-11	67.5	COG3846	U	Type IV secretory pathway, TrbL components
mRNA_26	CDD|226365	33.58	134	79	6	307	434	289	418	9e-07	50.1	COG3846	U	Type IV secretory pathway, TrbL components
mRNA_9849	CDD|226728	31.67	60	37	2	503	559	210	268	0.0001	42.2	COG4278	S	Uncharacterized conserved protein
mRNA_10176	CDD|226365	24.43	131	81	3	109	221	283	413	0.0005	41.7	COG3846	U	Type IV secretory pathway, TrbL components
mRNA_13991	CDD|226728	30.51	59	39	2	658	715	210	267	0.0003	41.5	COG4278	S	Uncharacterized conserved protein
mRNA_10744	CDD|226365	28.31	166	91	5	474	635	277	418	2e-05	46.3	COG3846	U	Type IV secretory pathway, TrbL components
mRNA_10982	CDD|226365	28.42	190	113	5	1656	1836	273	448	0.0008	41.3	COG3846	U	Type IV secretory pathway, TrbL components
mRNA_9573	CDD|226365	33.59	128	81	3	2108	2232	293	419	4e-10	61.3	COG3846	U	Type IV secretory pathway, TrbL components
mRNA_8990	CDD|226365	32.82	131	81	3	1033	1157	290	419	2e-05	47.8	COG3846	U	Type IV secretory pathway, TrbL components
mRNA_19486	CDD|226365	35.59	118	71	2	1	113	302	419	5e-08	54	COG3846	U	Type IV secretory pathway, TrbL components
mRNA_18097	CDD|226711	30.53	95	59	1	991	1078	248	342	0.0008	40.6	COG4260	S	Putative virion core protein (lumpy skin disease virus)
mRNA_16799	CDD|226365	31.97	147	93	2	572	718	278	417	1e-05	47.4	COG3846	U	Type IV secretory pathway, TrbL components
mRNA_585	CDD|226365	35.11	131	83	2	587	716	278	407	1e-06	50.1	COG3846	U	Type IV secretory pathway, TrbL components
mRNA_10417	CDD|226728	30.77	65	39	2	84	148	210	268	0.001	38.8	COG4278	S	Uncharacterized conserved protein
mRNA_12425	CDD|226365	26.39	144	101	2	202	341	277	419	7e-07	50.1	COG3846	U	Type IV secretory pathway, TrbL components
mRNA_5376	CDD|226365	26.71	161	98	3	1978	2133	273	418	5e-06	48.2	COG3846	U	Type IV secretory pathway, TrbL components
mRNA_3424	CDD|226728	32.86	70	43	2	318	387	203	268	0.0005	40.3	COG4278	S	Uncharacterized conserved protein
mRNA_9720	CDD|226728	28.12	64	40	1	769	832	211	268	0.0005	39.9	COG4278	S	Uncharacterized conserved protein
mRNA_4344	CDD|223560	30.77	65	33	3	924	976	140	204	0.0008	39.9	COG0484	O	DnaJ-class molecular chaperone with C-terminal Zn finger domain
mRNA_15268	CDD|226365	36.25	160	96	4	682	839	283	438	2e-09	59.8	COG3846	U	Type IV secretory pathway, TrbL components
mRNA_775	CDD|226365	26.52	132	90	3	1062	1187	293	423	0.0008	41.7	COG3846	U	Type IV secretory pathway, TrbL components
mRNA_4980	CDD|226365	30	90	61	1	162	249	283	372	3e-05	45.1	COG3846	U	Type IV secretory pathway, TrbL components
mRNA_18163	CDD|226365	31.4	172	109	3	1124	1291	282	448	4e-07	52.1	COG3846	U	Type IV secretory pathway, TrbL components
mRNA_16963	CDD|226365	33.1	142	92	3	2993	3133	278	417	2e-08	57.1	COG3846	U	Type IV secretory pathway, TrbL components
mRNA_13666	CDD|226728	29.85	67	44	2	990	1056	204	267	0.0008	39.5	COG4278	S	Uncharacterized conserved protein
mRNA_17893	CDD|226365	33.61	119	62	3	434	551	277	379	2e-05	45.5	COG3846	U	Type IV secretory pathway, TrbL components
mRNA_892	CDD|226365	32.59	135	84	4	998	1128	288	419	4e-05	44.7	COG3846	U	Type IV secretory pathway, TrbL components
mRNA_2475	CDD|226365	28.57	175	103	5	1262	1415	277	450	3e-09	58.2	COG3846	U	Type IV secretory pathway, TrbL components
mRNA_9215	CDD|226365	33.1	142	87	4	1741	1881	288	422	0.0001	43.6	COG3846	U	Type IV secretory pathway, TrbL components
mRNA_19824	CDD|226365	28	150	86	1	527	676	282	409	6e-08	54	COG3846	U	Type IV secretory pathway, TrbL components
mRNA_7917	CDD|226365	28.37	141	92	2	2430	2570	288	419	2e-05	47.8	COG3846	U	Type IV secretory pathway, TrbL components
mRNA_15591	CDD|226365	32.35	136	84	3	1517	1650	282	411	0.001	41.3	COG3846	U	Type IV secretory pathway, TrbL components
mRNA_13328	CDD|226365	35.16	91	54	2	1870	1956	277	366	7e-07	50.9	COG3846	U	Type IV secretory pathway, TrbL components
mRNA_16840	CDD|226365	29.66	145	93	2	870	1012	282	419	1e-09	60.2	COG3846	U	Type IV secretory pathway, TrbL components
mRNA_1492	CDD|226728	35	60	37	1	1348	1407	210	267	2e-05	45.7	COG4278	S	Uncharacterized conserved protein
mRNA_5057	CDD|226365	26.25	160	104	4	240	398	273	419	1e-05	46.3	COG3846	U	Type IV secretory pathway, TrbL components
mRNA_9553	CDD|226365	32.59	135	73	5	182	309	288	411	9e-05	44.4	COG3846	U	Type IV secretory pathway, TrbL components
mRNA_13949	CDD|226365	27.34	139	96	3	1009	1144	282	418	0.0001	43.2	COG3846	U	Type IV secretory pathway, TrbL components
mRNA_5521	CDD|226365	27.78	144	90	6	2098	2230	277	417	7e-05	44.7	COG3846	U	Type IV secretory pathway, TrbL components
mRNA_17895	CDD|226365	35.21	142	82	4	1061	1198	282	417	6e-06	47.4	COG3846	U	Type IV secretory pathway, TrbL components
mRNA_19713	CDD|226365	30.34	145	93	3	428	571	282	419	4e-05	44.4	COG3846	U	Type IV secretory pathway, TrbL components
mRNA_8323	CDD|226365	30.97	155	86	4	779	929	282	419	0.0002	43.2	COG3846	U	Type IV secretory pathway, TrbL components
mRNA_16187	CDD|226365	29.37	143	85	4	8	134	277	419	8e-06	47.1	COG3846	U	Type IV secretory pathway, TrbL components
mRNA_12611	CDD|226365	35.61	132	68	5	586	711	298	418	0.0002	41.7	COG3846	U	Type IV secretory pathway, TrbL components
mRNA_10123	CDD|226365	29.56	203	91	5	2025	2227	288	438	7e-06	48.6	COG3846	U	Type IV secretory pathway, TrbL components
mRNA_15297	CDD|226728	29.63	54	38	0	193	246	215	268	9e-05	41.5	COG4278	S	Uncharacterized conserved protein
mRNA_19759	CDD|226365	33.59	131	82	4	219	344	289	419	8e-07	49	COG3846	U	Type IV secretory pathway, TrbL components
mRNA_19140	CDD|226365	27.78	126	88	1	981	1106	293	415	8e-08	53.2	COG3846	U	Type IV secretory pathway, TrbL components
mRNA_17948	CDD|226728	33.33	57	35	2	1360	1416	210	263	0.0008	40.3	COG4278	S	Uncharacterized conserved protein
mRNA_10728	CDD|226728	23.08	91	57	1	818	908	191	268	0.0007	39.9	COG4278	S	Uncharacterized conserved protein
mRNA_15046	CDD|226728	34.38	64	32	3	2611	2669	210	268	0.0002	42.6	COG4278	S	Uncharacterized conserved protein
mRNA_10954	CDD|226365	24.53	106	70	2	261	366	277	372	0.0009	40.5	COG3846	U	Type IV secretory pathway, TrbL components
mRNA_17032	CDD|226365	30.16	189	121	4	1240	1428	273	450	2e-07	52.8	COG3846	U	Type IV secretory pathway, TrbL components
mRNA_15911	CDD|226711	25.26	95	69	1	227	321	253	345	0.0002	41	COG4260	S	Putative virion core protein (lumpy skin disease virus)
mRNA_10865	CDD|226365	34.81	135	76	5	1241	1369	289	417	3e-06	49.4	COG3846	U	Type IV secretory pathway, TrbL components
mRNA_16887	CDD|226728	31.58	57	38	1	322	377	210	266	0.0006	40.3	COG4278	S	Uncharacterized conserved protein
mRNA_11867	CDD|226365	28.04	107	70	2	990	1093	277	379	3e-07	52.8	COG3846	U	Type IV secretory pathway, TrbL components
mRNA_12924	CDD|226365	27.66	141	91	3	1572	1709	283	415	0.0001	43.6	COG3846	U	Type IV secretory pathway, TrbL components
mRNA_15857	CDD|226365	28.1	153	89	4	2738	2887	277	411	0.0005	42.8	COG3846	U	Type IV secretory pathway, TrbL components
mRNA_20298	CDD|226365	25.68	148	93	4	59	200	274	410	0.0008	40.9	COG3846	U	Type IV secretory pathway, TrbL components
mRNA_18236	CDD|226365	27.81	169	121	1	2786	2953	283	451	1e-05	47.8	COG3846	U	Type IV secretory pathway, TrbL components
mRNA_1700	CDD|226365	29.69	128	82	4	690	817	295	414	0.0002	42.4	COG3846	U	Type IV secretory pathway, TrbL components
mRNA_16919	CDD|226365	30.15	136	90	2	1291	1423	273	406	7e-06	48.2	COG3846	U	Type IV secretory pathway, TrbL components
mRNA_10676	CDD|226728	40	50	30	0	164	213	217	266	0.001	39.5	COG4278	S	Uncharacterized conserved protein
mRNA_7724	CDD|226728	35.19	54	32	1	552	605	217	267	0.0002	41.5	COG4278	S	Uncharacterized conserved protein
mRNA_9406	CDD|226365	29.41	153	98	4	449	597	273	419	0.0008	42	COG3846	U	Type IV secretory pathway, TrbL components
mRNA_20519	CDD|226365	30.39	102	69	1	632	731	282	383	0.0002	43.2	COG3846	U	Type IV secretory pathway, TrbL components
mRNA_9822	CDD|226728	40	50	27	2	4	52	220	267	0.0006	41.1	COG4278	S	Uncharacterized conserved protein
mRNA_3141	CDD|226365	32.35	170	108	3	2227	2395	284	447	2e-11	65.9	COG3846	U	Type IV secretory pathway, TrbL components
mRNA_2582	CDD|226365	34.07	135	86	1	713	847	288	419	6e-07	50.5	COG3846	U	Type IV secretory pathway, TrbL components
mRNA_5727	CDD|226365	27.14	140	81	3	1899	2028	283	411	2e-06	49.4	COG3846	U	Type IV secretory pathway, TrbL components
mRNA_15373	CDD|226365	24.65	142	88	3	1158	1296	289	414	0.0001	44	COG3846	U	Type IV secretory pathway, TrbL components
mRNA_9181	CDD|226365	23.36	137	105	0	1613	1749	283	419	5e-05	45.5	COG3846	U	Type IV secretory pathway, TrbL components
mRNA_16490	CDD|226365	28.98	176	115	4	1397	1565	277	449	0.0002	42.8	COG3846	U	Type IV secretory pathway, TrbL components
mRNA_8605	CDD|226365	26.63	169	106	5	916	1076	288	446	0.0003	42.4	COG3846	U	Type IV secretory pathway, TrbL components
mRNA_9284	CDD|226365	30.34	145	97	1	402	546	277	417	2e-06	48.6	COG3846	U	Type IV secretory pathway, TrbL components
mRNA_1349	CDD|226365	30.66	137	77	2	61	197	296	414	1e-05	45.1	COG3846	U	Type IV secretory pathway, TrbL components
mRNA_11950	CDD|226728	32.5	80	49	2	1893	1971	191	266	6e-05	44.2	COG4278	S	Uncharacterized conserved protein
mRNA_13267	CDD|226728	35.59	59	34	2	1694	1748	210	268	0.0003	41.5	COG4278	S	Uncharacterized conserved protein
mRNA_9402	CDD|226365	27.89	147	99	3	3407	3551	282	423	4e-07	52.8	COG3846	U	Type IV secretory pathway, TrbL components
mRNA_12383	CDD|226728	33.33	66	35	2	722	787	210	266	0.0003	40.7	COG4278	S	Uncharacterized conserved protein
mRNA_12123	CDD|226728	27.12	59	43	0	1122	1180	210	268	0.001	39.9	COG4278	S	Uncharacterized conserved protein
mRNA_19678	CDD|226728	39.62	53	31	1	270	322	210	261	0.0003	40.3	COG4278	S	Uncharacterized conserved protein
mRNA_9979	CDD|226365	26.25	160	99	3	1709	1868	278	418	9e-05	44.7	COG3846	U	Type IV secretory pathway, TrbL components
mRNA_4641	CDD|226365	30.61	147	87	5	694	836	284	419	0.0001	43.6	COG3846	U	Type IV secretory pathway, TrbL components
mRNA_8665	CDD|226365	30.94	139	91	3	777	911	282	419	7e-06	48.2	COG3846	U	Type IV secretory pathway, TrbL components
mRNA_14868	CDD|226728	32.86	70	40	3	294	362	204	267	0.0001	41.1	COG4278	S	Uncharacterized conserved protein
mRNA_18972	CDD|226365	29.55	176	114	1	1354	1529	287	452	6e-07	50.9	COG3846	U	Type IV secretory pathway, TrbL components
mRNA_1329	CDD|226365	31.45	159	87	5	302	460	282	418	8e-06	46.3	COG3846	U	Type IV secretory pathway, TrbL components
mRNA_15680	CDD|226728	40	50	30	0	570	619	218	267	0.0004	42.2	COG4278	S	Uncharacterized conserved protein
mRNA_3369	CDD|226728	26.97	89	51	2	26	114	193	267	0.0002	39.9	COG4278	S	Uncharacterized conserved protein
mRNA_2088	CDD|226365	29.41	153	82	6	804	956	289	415	3e-06	48.2	COG3846	U	Type IV secretory pathway, TrbL components
mRNA_20041	CDD|226728	31.15	61	33	1	275	335	217	268	0.0006	41.5	COG4278	S	Uncharacterized conserved protein
mRNA_15810	CDD|224969	56.25	32	14	0	7	38	57	88	3e-05	41.6	COG2058	J	Ribosomal protein L12E/L44/L45/RPP1/RPP2
mRNA_7760	CDD|226365	26.47	170	102	6	877	1046	273	419	4e-05	45.1	COG3846	U	Type IV secretory pathway, TrbL components
mRNA_18135	CDD|226728	25.76	66	49	0	878	943	202	267	0.0002	42.2	COG4278	S	Uncharacterized conserved protein
mRNA_13883	CDD|226365	31.13	151	92	4	2124	2274	277	415	0.0004	42.8	COG3846	U	Type IV secretory pathway, TrbL components
mRNA_6827	CDD|226728	24.69	81	57	1	427	507	192	268	0.0003	41.1	COG4278	S	Uncharacterized conserved protein
mRNA_546	CDD|226365	30.95	168	92	6	1200	1365	278	423	0.0009	40.1	COG3846	U	Type IV secretory pathway, TrbL components
mRNA_14702	CDD|226365	27.97	143	86	3	1	131	277	414	0.0003	39.4	COG3846	U	Type IV secretory pathway, TrbL components
mRNA_12243	CDD|226365	33.07	127	76	2	1474	1592	290	415	0.0004	41.7	COG3846	U	Type IV secretory pathway, TrbL components
mRNA_5666	CDD|227606	30.69	101	60	1	1118	1208	682	782	4e-05	45	COG5281	S	Phage-related minor tail protein
mRNA_13161	CDD|226365	31.2	125	81	2	543	663	288	411	0.0002	41.7	COG3846	U	Type IV secretory pathway, TrbL components
mRNA_2864	CDD|226365	32.12	137	91	2	743	877	282	418	1e-06	49.8	COG3846	U	Type IV secretory pathway, TrbL components
mRNA_3459	CDD|226365	28.57	154	101	3	2735	2887	273	418	8e-08	55.1	COG3846	U	Type IV secretory pathway, TrbL components
mRNA_8480	CDD|227493	18.24	159	96	3	1617	1775	439	563	5e-05	45	COG5164	K	Transcription elongation factor
mRNA_19811	CDD|226365	31.65	139	90	3	795	928	277	415	3e-07	52.4	COG3846	U	Type IV secretory pathway, TrbL components
mRNA_2028	CDD|226365	29.14	175	110	6	572	742	282	446	3e-05	46.3	COG3846	U	Type IV secretory pathway, TrbL components
mRNA_15367	CDD|226728	35.71	56	32	2	116	171	217	268	0.0003	40.3	COG4278	S	Uncharacterized conserved protein
mRNA_16400	CDD|226365	34.33	67	44	0	369	435	294	360	0.0005	40.9	COG3846	U	Type IV secretory pathway, TrbL components
mRNA_17449	CDD|226728	36.67	60	36	2	1820	1879	210	267	0.0008	41.5	COG4278	S	Uncharacterized conserved protein
mRNA_11044	CDD|226728	25	64	48	0	68	131	203	266	0.0003	38.8	COG4278	S	Uncharacterized conserved protein
mRNA_2303	CDD|226728	30.77	65	34	2	388	447	210	268	4e-05	43	COG4278	S	Uncharacterized conserved protein
mRNA_18604	CDD|226365	32.4	179	112	5	1240	1414	277	450	2e-08	55.5	COG3846	U	Type IV secretory pathway, TrbL components
mRNA_2005	CDD|226365	34.82	112	62	5	1565	1671	277	382	0.0002	42.8	COG3846	U	Type IV secretory pathway, TrbL components
mRNA_15990	CDD|226365	25.73	171	113	4	1936	2106	273	429	1e-05	47.1	COG3846	U	Type IV secretory pathway, TrbL components
mRNA_16586	CDD|226365	38.71	62	34	2	1084	1141	293	354	0.0006	40.9	COG3846	U	Type IV secretory pathway, TrbL components
mRNA_5429	CDD|226365	30.46	151	87	5	439	579	277	419	0.0006	40.5	COG3846	U	Type IV secretory pathway, TrbL components
mRNA_10174	CDD|226365	37.74	53	33	0	541	593	288	340	0.0003	42.8	COG3846	U	Type IV secretory pathway, TrbL components
mRNA_11041	CDD|226365	31.43	140	94	2	2465	2603	273	411	1e-11	67.1	COG3846	U	Type IV secretory pathway, TrbL components
mRNA_12585	CDD|226365	27.63	152	100	4	6006	6155	278	421	0.0002	45.1	COG3846	U	Type IV secretory pathway, TrbL components
mRNA_14889	CDD|226365	29.83	181	114	6	293	470	277	447	9e-08	51.3	COG3846	U	Type IV secretory pathway, TrbL components
mRNA_13965	CDD|226728	35.71	56	29	2	1483	1533	215	268	0.0004	42.6	COG4278	S	Uncharacterized conserved protein
mRNA_19161	CDD|226365	34.72	144	90	3	393	533	277	419	2e-07	51.7	COG3846	U	Type IV secretory pathway, TrbL components
mRNA_12935	CDD|226728	33.9	59	37	2	1118	1174	210	268	1e-05	46.8	COG4278	S	Uncharacterized conserved protein
mRNA_10847	CDD|226365	28.95	152	98	5	3640	3788	278	422	0.0004	43.6	COG3846	U	Type IV secretory pathway, TrbL components
mRNA_18385	CDD|226728	36.84	57	32	2	953	1009	216	268	0.0005	40.7	COG4278	S	Uncharacterized conserved protein
mRNA_19263	CDD|226365	24.48	192	121	3	3134	3325	277	444	0.0002	44.7	COG3846	U	Type IV secretory pathway, TrbL components
mRNA_12465	CDD|226365	25.39	193	121	5	824	1016	278	447	0.0007	42	COG3846	U	Type IV secretory pathway, TrbL components
mRNA_19041	CDD|226365	25.31	162	96	3	977	1135	275	414	7e-05	44	COG3846	U	Type IV secretory pathway, TrbL components
mRNA_5653	CDD|226728	33.33	57	38	0	750	806	211	267	0.0002	42.6	COG4278	S	Uncharacterized conserved protein
mRNA_15074	CDD|226365	30.1	103	71	1	2732	2834	278	379	4e-07	53.2	COG3846	U	Type IV secretory pathway, TrbL components
mRNA_19462	CDD|226365	23.35	167	89	3	4786	4943	278	414	0.001	43.2	COG3846	U	Type IV secretory pathway, TrbL components
mRNA_2279	CDD|226365	33.33	84	55	1	312	395	294	376	3e-05	45.9	COG3846	U	Type IV secretory pathway, TrbL components
mRNA_16825	CDD|226365	28.68	136	91	4	164	297	288	419	0.0003	41.7	COG3846	U	Type IV secretory pathway, TrbL components
mRNA_1179	CDD|226365	27.63	152	99	5	1394	1544	277	418	0.0003	43.2	COG3846	U	Type IV secretory pathway, TrbL components
mRNA_1434	CDD|226728	30.38	79	39	2	113	177	192	268	0.0009	38.8	COG4278	S	Uncharacterized conserved protein
mRNA_13252	CDD|226365	31.9	163	104	3	218	374	290	451	9e-06	47.1	COG3846	U	Type IV secretory pathway, TrbL components
mRNA_1573	CDD|226728	31.03	58	39	1	683	739	211	268	0.0008	39.5	COG4278	S	Uncharacterized conserved protein
mRNA_3286	CDD|226365	30.56	144	88	6	238	379	284	417	0.0002	42	COG3846	U	Type IV secretory pathway, TrbL components
mRNA_14265	CDD|226365	33.12	154	88	6	6540	6691	277	417	5e-08	56.7	COG3846	U	Type IV secretory pathway, TrbL components
mRNA_17529	CDD|226728	27.63	76	49	2	5	74	192	267	0.0008	37.2	COG4278	S	Uncharacterized conserved protein
mRNA_13035	CDD|227608	33.96	106	68	2	692	796	608	712	8e-08	53.4	COG5283	S	Phage-related tail protein
mRNA_12485	CDD|226365	28.26	138	95	2	645	782	282	415	0.0003	40.9	COG3846	U	Type IV secretory pathway, TrbL components
mRNA_8009	CDD|226365	26.42	159	109	2	573	731	282	432	1e-09	59.4	COG3846	U	Type IV secretory pathway, TrbL components
mRNA_18075	CDD|226365	25.9	139	89	2	2655	2786	288	419	0.0006	42.4	COG3846	U	Type IV secretory pathway, TrbL components
mRNA_9758	CDD|226365	29.21	178	112	5	184	349	273	448	4e-05	45.1	COG3846	U	Type IV secretory pathway, TrbL components
mRNA_11991	CDD|226365	27.97	118	76	3	821	929	296	413	5e-05	45.9	COG3846	U	Type IV secretory pathway, TrbL components
mRNA_15597	CDD|226365	33.68	95	60	2	2047	2138	288	382	0.0002	44	COG3846	U	Type IV secretory pathway, TrbL components
mRNA_8495	CDD|226365	30.25	119	78	2	213	327	294	411	0.0001	41.3	COG3846	U	Type IV secretory pathway, TrbL components
mRNA_430	CDD|226728	30	60	34	1	178	237	216	267	0.0007	37.6	COG4278	S	Uncharacterized conserved protein
mRNA_14142	CDD|226365	32.35	136	81	5	624	754	282	411	3e-05	46.3	COG3846	U	Type IV secretory pathway, TrbL components
mRNA_5251	CDD|226365	33.33	123	73	2	2492	2605	291	413	0.0003	43.2	COG3846	U	Type IV secretory pathway, TrbL components
mRNA_18742	CDD|226728	30.26	76	48	1	165	240	191	261	0.001	38.8	COG4278	S	Uncharacterized conserved protein
mRNA_18701	CDD|226365	27.2	125	90	1	137	260	290	414	2e-06	49.8	COG3846	U	Type IV secretory pathway, TrbL components
mRNA_2203	CDD|226365	23.97	146	97	3	112	257	288	419	0.0002	42	COG3846	U	Type IV secretory pathway, TrbL components
mRNA_1188	CDD|226365	29.01	131	84	3	950	1078	294	417	0.0001	44	COG3846	U	Type IV secretory pathway, TrbL components
mRNA_18299	CDD|226365	32.03	128	80	2	326	453	282	402	3e-05	44.7	COG3846	U	Type IV secretory pathway, TrbL components
mRNA_10215	CDD|226365	27.75	173	101	3	538	710	283	431	4e-07	52.1	COG3846	U	Type IV secretory pathway, TrbL components
mRNA_7698	CDD|226365	28.99	138	94	2	619	756	278	411	0.0006	40.5	COG3846	U	Type IV secretory pathway, TrbL components
mRNA_2430	CDD|226365	28.57	147	99	1	1065	1211	282	422	1e-09	59.4	COG3846	U	Type IV secretory pathway, TrbL components
mRNA_3110	CDD|226728	29.58	71	38	2	1012	1082	210	268	0.0001	43.4	COG4278	S	Uncharacterized conserved protein
mRNA_9992	CDD|226365	29.06	117	79	1	904	1016	282	398	4e-07	51.3	COG3846	U	Type IV secretory pathway, TrbL components
mRNA_1579	CDD|226365	32.82	131	81	3	877	1004	287	413	2e-07	52.4	COG3846	U	Type IV secretory pathway, TrbL components
mRNA_3388	CDD|226728	34.62	52	33	1	1238	1288	216	267	0.0008	40.7	COG4278	S	Uncharacterized conserved protein
mRNA_10761	CDD|227608	30.28	109	74	1	30	136	604	712	4e-07	52.6	COG5283	S	Phage-related tail protein
mRNA_5379	CDD|226365	28.7	108	67	3	4978	5077	277	382	0.0004	44.4	COG3846	U	Type IV secretory pathway, TrbL components
mRNA_7815	CDD|226365	29.08	141	96	3	718	858	283	419	1e-06	50.1	COG3846	U	Type IV secretory pathway, TrbL components
mRNA_486	CDD|226365	29.63	135	85	3	2514	2638	277	411	2e-06	50.1	COG3846	U	Type IV secretory pathway, TrbL components
mRNA_13481	CDD|226728	31.15	61	40	1	773	833	210	268	0.0005	40.7	COG4278	S	Uncharacterized conserved protein
mRNA_6524	CDD|226365	26.62	139	102	0	882	1020	273	411	0.0002	42	COG3846	U	Type IV secretory pathway, TrbL components
mRNA_8221	CDD|226365	25.95	185	95	4	382	566	277	419	2e-05	45.9	COG3846	U	Type IV secretory pathway, TrbL components
mRNA_4798	CDD|226365	27.78	144	97	4	4526	4668	277	414	0.0001	45.1	COG3846	U	Type IV secretory pathway, TrbL components
mRNA_20177	CDD|226365	32.91	79	50	1	3	81	283	358	2e-06	47.8	COG3846	U	Type IV secretory pathway, TrbL components
mRNA_16640	CDD|227606	32.08	106	59	3	174	267	679	783	2e-07	53.1	COG5281	S	Phage-related minor tail protein
mRNA_16987	CDD|226711	30.1	103	56	2	210	312	255	341	0.001	38.3	COG4260	S	Putative virion core protein (lumpy skin disease virus)
mRNA_11888	CDD|226365	30.19	106	72	1	70	173	277	382	5e-05	42	COG3846	U	Type IV secretory pathway, TrbL components
mRNA_15241	CDD|226728	32.2	59	36	1	11	65	210	268	0.0008	38.8	COG4278	S	Uncharacterized conserved protein
mRNA_10444	CDD|226365	32.26	124	80	2	562	682	277	399	0.0001	42.4	COG3846	U	Type IV secretory pathway, TrbL components
mRNA_10022	CDD|226365	28.99	138	94	3	239	374	287	422	5e-08	55.9	COG3846	U	Type IV secretory pathway, TrbL components
mRNA_14210	CDD|226365	27.27	143	95	3	215	356	277	411	1e-05	44.7	COG3846	U	Type IV secretory pathway, TrbL components
mRNA_18159	CDD|226365	32.62	141	93	2	1868	2007	275	414	9e-07	50.5	COG3846	U	Type IV secretory pathway, TrbL components
mRNA_5340	CDD|226365	28.47	137	91	3	260	390	282	417	0.0003	41.7	COG3846	U	Type IV secretory pathway, TrbL components
mRNA_9713	CDD|226365	30.22	139	89	3	1713	1849	283	415	2e-08	56.3	COG3846	U	Type IV secretory pathway, TrbL components
mRNA_7882	CDD|227608	31.07	103	64	3	905	1001	608	709	5e-06	48	COG5283	S	Phage-related tail protein
mRNA_20098	CDD|226365	29.94	177	104	6	116	292	293	449	7e-07	50.1	COG3846	U	Type IV secretory pathway, TrbL components
mRNA_12839	CDD|226365	29.22	154	87	6	341	490	282	417	8e-05	44.7	COG3846	U	Type IV secretory pathway, TrbL components
mRNA_870	CDD|226365	30.89	191	115	5	2134	2319	273	451	2e-09	59.4	COG3846	U	Type IV secretory pathway, TrbL components
mRNA_19101	CDD|226728	28	75	48	1	1299	1373	200	268	0.0003	43	COG4278	S	Uncharacterized conserved protein
mRNA_19993	CDD|226365	25.81	155	100	4	421	568	273	419	7e-07	51.7	COG3846	U	Type IV secretory pathway, TrbL components
mRNA_16237	CDD|226365	31.82	132	79	3	5710	5841	293	413	2e-07	54	COG3846	U	Type IV secretory pathway, TrbL components
mRNA_11685	CDD|226365	28.71	101	65	2	10	110	278	371	0.0001	43.6	COG3846	U	Type IV secretory pathway, TrbL components
mRNA_12268	CDD|226365	27.87	122	84	1	874	991	288	409	0.0003	42	COG3846	U	Type IV secretory pathway, TrbL components
mRNA_17423	CDD|226365	30.07	143	91	3	616	755	282	418	2e-05	45.1	COG3846	U	Type IV secretory pathway, TrbL components
mRNA_2431	CDD|226365	28.99	169	110	4	175	341	291	451	2e-07	54.4	COG3846	U	Type IV secretory pathway, TrbL components
mRNA_338	CDD|226728	27.59	58	42	0	92	149	210	267	8e-05	40.3	COG4278	S	Uncharacterized conserved protein
mRNA_5202	CDD|226728	27.38	84	54	1	1082	1165	192	268	0.0003	41.5	COG4278	S	Uncharacterized conserved protein
mRNA_9320	CDD|226365	29.13	127	84	3	904	1029	290	411	0.0006	40.9	COG3846	U	Type IV secretory pathway, TrbL components
mRNA_5187	CDD|226365	25.32	154	98	3	2864	3015	299	437	7e-07	52.1	COG3846	U	Type IV secretory pathway, TrbL components
mRNA_7920	CDD|226728	37.7	61	35	1	39	99	210	267	0.0005	39.5	COG4278	S	Uncharacterized conserved protein
mRNA_2196	CDD|226728	33.85	65	43	0	1317	1381	204	268	8e-07	49.5	COG4278	S	Uncharacterized conserved protein
mRNA_14051	CDD|226365	27.39	157	101	5	901	1052	277	425	4e-05	45.1	COG3846	U	Type IV secretory pathway, TrbL components
mRNA_5303	CDD|226365	30.99	142	94	2	8308	8445	273	414	0.0005	44	COG3846	U	Type IV secretory pathway, TrbL components
mRNA_635	CDD|226365	32.84	134	85	3	4	133	287	419	6e-06	48.2	COG3846	U	Type IV secretory pathway, TrbL components
mRNA_376	CDD|226365	34.78	138	88	2	1238	1375	282	417	5e-08	54	COG3846	U	Type IV secretory pathway, TrbL components
mRNA_752	CDD|226365	24.69	162	104	4	528	682	273	423	0.0009	40.9	COG3846	U	Type IV secretory pathway, TrbL components
mRNA_11192	CDD|226365	29.03	62	42	1	39	98	278	339	0.001	38.6	COG3846	U	Type IV secretory pathway, TrbL components
mRNA_1524	CDD|226365	30.34	89	62	0	1864	1952	277	365	0.0002	43.2	COG3846	U	Type IV secretory pathway, TrbL components
mRNA_789	CDD|226365	28.06	139	84	3	326	450	277	413	0.0006	39.4	COG3846	U	Type IV secretory pathway, TrbL components
mRNA_13635	CDD|226365	33.96	106	69	1	151	255	288	393	5e-05	44.4	COG3846	U	Type IV secretory pathway, TrbL components
mRNA_2038	CDD|226728	30.36	56	38	1	1271	1326	214	268	0.0002	42.6	COG4278	S	Uncharacterized conserved protein
mRNA_11181	CDD|226365	28.15	135	97	0	108	242	285	419	0.0004	39	COG3846	U	Type IV secretory pathway, TrbL components
mRNA_18057	CDD|226365	27.92	154	104	3	24	177	279	425	2e-07	53.6	COG3846	U	Type IV secretory pathway, TrbL components
mRNA_11904	CDD|226728	30.88	68	35	3	735	801	210	266	0.0004	41.1	COG4278	S	Uncharacterized conserved protein
mRNA_19032	CDD|226365	28.12	192	113	5	1927	2105	273	452	5e-08	54.8	COG3846	U	Type IV secretory pathway, TrbL components
mRNA_13201	CDD|226728	27.85	79	56	1	27	105	191	268	0.0007	39.5	COG4278	S	Uncharacterized conserved protein
mRNA_16604	CDD|226728	30.26	76	53	0	141	216	192	267	1e-05	44.5	COG4278	S	Uncharacterized conserved protein
mRNA_10494	CDD|226365	34.11	129	80	2	1425	1548	289	417	9e-08	54	COG3846	U	Type IV secretory pathway, TrbL components
mRNA_18164	CDD|227493	21.58	139	93	5	3766	3899	437	564	4e-05	46.5	COG5164	K	Transcription elongation factor
mRNA_969	CDD|226365	35.11	94	59	2	12	104	288	380	5e-07	51.7	COG3846	U	Type IV secretory pathway, TrbL components
mRNA_10337	CDD|226365	28.31	166	94	4	1	164	277	419	0.0006	40.9	COG3846	U	Type IV secretory pathway, TrbL components
mRNA_4901	CDD|226365	27.94	136	93	2	3	133	283	418	7e-05	44	COG3846	U	Type IV secretory pathway, TrbL components
mRNA_2815	CDD|226365	35	80	46	2	1050	1127	283	358	0.0005	41.7	COG3846	U	Type IV secretory pathway, TrbL components
mRNA_34	CDD|226365	28.67	143	97	2	389	531	277	414	0.0002	40.5	COG3846	U	Type IV secretory pathway, TrbL components
mRNA_4581	CDD|226365	26.85	149	104	3	904	1049	273	419	1e-05	46.7	COG3846	U	Type IV secretory pathway, TrbL components
mRNA_13070	CDD|226365	29.27	123	79	3	2680	2795	288	409	0.0006	42	COG3846	U	Type IV secretory pathway, TrbL components
mRNA_5462	CDD|226365	31.58	171	93	5	1087	1257	288	434	2e-06	50.5	COG3846	U	Type IV secretory pathway, TrbL components
mRNA_4623	CDD|224429	39.13	46	28	0	19	64	224	269	0.0002	43.1	COG1512	R	Beta-propeller domains of methanol dehydrogenase type
mRNA_4675	CDD|226365	26.67	165	94	4	3	167	282	419	1e-06	50.9	COG3846	U	Type IV secretory pathway, TrbL components
mRNA_8435	CDD|226365	33.33	75	46	1	307	381	283	353	6e-05	44	COG3846	U	Type IV secretory pathway, TrbL components
mRNA_19784	CDD|226365	25.17	147	97	5	605	740	278	422	0.0002	42	COG3846	U	Type IV secretory pathway, TrbL components
mRNA_5335	CDD|226365	28.95	114	73	1	184	297	277	382	0.0004	39	COG3846	U	Type IV secretory pathway, TrbL components
mRNA_18981	CDD|226365	29.37	126	83	2	757	876	289	414	3e-06	49.4	COG3846	U	Type IV secretory pathway, TrbL components
mRNA_13243	CDD|226728	38.98	59	31	2	137	190	210	268	0.0009	38.4	COG4278	S	Uncharacterized conserved protein
mRNA_8635	CDD|226728	35	60	32	2	881	940	216	268	0.0003	41.1	COG4278	S	Uncharacterized conserved protein
mRNA_9614	CDD|227493	18.3	153	103	5	129	260	439	590	0.0006	39.6	COG5164	K	Transcription elongation factor
mRNA_1352	CDD|226728	31.15	61	35	2	350	410	215	268	0.0008	39.5	COG4278	S	Uncharacterized conserved protein
mRNA_20144	CDD|226365	30	140	87	2	46	182	288	419	0.001	40.1	COG3846	U	Type IV secretory pathway, TrbL components
mRNA_5405	CDD|226365	27.73	119	79	3	1424	1539	305	419	9e-05	45.5	COG3846	U	Type IV secretory pathway, TrbL components
mRNA_19282	CDD|226365	27.48	131	86	2	111	239	279	402	0.0004	40.5	COG3846	U	Type IV secretory pathway, TrbL components
mRNA_13025	CDD|226365	30.5	141	90	5	120	254	277	415	2e-09	59	COG3846	U	Type IV secretory pathway, TrbL components
mRNA_5374	CDD|226365	26.54	162	101	3	777	920	277	438	4e-05	46.7	COG3846	U	Type IV secretory pathway, TrbL components
mRNA_3119	CDD|227493	20.71	140	98	3	98	224	430	569	9e-05	43.8	COG5164	K	Transcription elongation factor
mRNA_13078	CDD|226365	33.14	172	104	3	1718	1884	282	447	1e-06	50.5	COG3846	U	Type IV secretory pathway, TrbL components
mRNA_14386	CDD|226365	30.61	147	91	4	1745	1881	273	418	7e-07	51.7	COG3846	U	Type IV secretory pathway, TrbL components
mRNA_18989	CDD|226365	29.03	124	80	2	449	566	278	399	2e-05	45.5	COG3846	U	Type IV secretory pathway, TrbL components
mRNA_1251	CDD|226728	35.59	59	36	2	872	928	210	268	3e-05	45.3	COG4278	S	Uncharacterized conserved protein
mRNA_16161	CDD|226365	26.95	167	111	2	137	295	288	451	4e-05	44.4	COG3846	U	Type IV secretory pathway, TrbL components
mRNA_6208	CDD|226728	40.43	47	25	2	441	486	218	262	0.0007	39.5	COG4278	S	Uncharacterized conserved protein
mRNA_10586	CDD|226365	28.97	107	72	3	964	1067	277	382	5e-05	44	COG3846	U	Type IV secretory pathway, TrbL components
mRNA_17284	CDD|226365	22.76	145	110	1	299	443	277	419	2e-06	49.4	COG3846	U	Type IV secretory pathway, TrbL components
mRNA_9712	CDD|226365	38.96	77	44	2	34	110	290	363	0.0004	39.4	COG3846	U	Type IV secretory pathway, TrbL components
mRNA_18293	CDD|226365	30.61	147	98	3	1279	1423	273	417	2e-10	62.1	COG3846	U	Type IV secretory pathway, TrbL components
mRNA_18281	CDD|226365	28.97	145	90	4	1402	1537	277	417	0.0004	42	COG3846	U	Type IV secretory pathway, TrbL components
mRNA_19834	CDD|226365	32.37	139	87	4	5102	5236	278	413	3e-05	47.1	COG3846	U	Type IV secretory pathway, TrbL components
mRNA_19145	CDD|226728	26.87	67	48	1	460	526	203	268	8e-05	42.6	COG4278	S	Uncharacterized conserved protein
mRNA_18524	CDD|226365	28.32	113	76	1	69	176	307	419	7e-05	44.4	COG3846	U	Type IV secretory pathway, TrbL components
mRNA_8128	CDD|226728	31.88	69	37	2	896	964	210	268	0.0005	40.7	COG4278	S	Uncharacterized conserved protein
mRNA_16583	CDD|226365	24.86	177	102	6	306	482	277	422	7e-05	45.1	COG3846	U	Type IV secretory pathway, TrbL components
mRNA_15708	CDD|226365	30.07	143	94	2	3019	3161	283	419	1e-08	58.2	COG3846	U	Type IV secretory pathway, TrbL components
mRNA_2953	CDD|226365	29.77	131	79	2	1214	1338	288	411	5e-05	44.4	COG3846	U	Type IV secretory pathway, TrbL components
mRNA_12127	CDD|226728	36.21	58	37	0	1150	1207	210	267	3e-05	44.5	COG4278	S	Uncharacterized conserved protein
mRNA_2783	CDD|226365	32.97	91	59	1	171	259	282	372	0.0003	39.4	COG3846	U	Type IV secretory pathway, TrbL components
mRNA_12188	CDD|226365	26.61	124	89	1	1367	1488	299	422	6e-05	44.4	COG3846	U	Type IV secretory pathway, TrbL components
mRNA_18143	CDD|226728	38.33	60	31	2	103	159	211	267	0.0004	41.8	COG4278	S	Uncharacterized conserved protein
mRNA_11201	CDD|226365	28.79	132	89	2	77	205	282	411	0.0003	41.3	COG3846	U	Type IV secretory pathway, TrbL components
mRNA_11441	CDD|226365	32.43	185	111	6	115	296	277	450	1e-07	53.2	COG3846	U	Type IV secretory pathway, TrbL components
mRNA_16528	CDD|226728	31.15	61	40	2	77	137	210	268	0.001	37.2	COG4278	S	Uncharacterized conserved protein
mRNA_10872	CDD|226365	28.33	120	83	1	628	744	295	414	3e-07	50.9	COG3846	U	Type IV secretory pathway, TrbL components
mRNA_14990	CDD|226365	31.03	145	86	3	195	338	288	419	2e-06	50.1	COG3846	U	Type IV secretory pathway, TrbL components
mRNA_6783	CDD|226365	28.36	134	91	2	1918	2046	284	417	0.0008	41.3	COG3846	U	Type IV secretory pathway, TrbL components
mRNA_17894	CDD|226365	27.44	164	108	2	844	998	277	438	6e-10	61.3	COG3846	U	Type IV secretory pathway, TrbL components
mRNA_12983	CDD|226728	32.73	55	29	2	468	515	215	268	0.0003	42.2	COG4278	S	Uncharacterized conserved protein
mRNA_10109	CDD|226365	30.2	149	98	3	1021	1168	295	438	2e-06	50.1	COG3846	U	Type IV secretory pathway, TrbL components
mRNA_8357	CDD|226365	31.11	135	86	3	1311	1445	288	415	4e-11	64	COG3846	U	Type IV secretory pathway, TrbL components
mRNA_13097	CDD|226365	28.91	128	90	1	139	265	283	410	3e-06	49	COG3846	U	Type IV secretory pathway, TrbL components
mRNA_726	CDD|226365	28.99	169	112	3	948	1112	282	446	0.0004	41.3	COG3846	U	Type IV secretory pathway, TrbL components
mRNA_6784	CDD|226711	29.58	71	50	0	665	735	257	327	4e-05	43.7	COG4260	S	Putative virion core protein (lumpy skin disease virus)
mRNA_15634	CDD|226365	33.06	124	76	3	809	925	294	417	3e-05	44.4	COG3846	U	Type IV secretory pathway, TrbL components
mRNA_17027	CDD|226365	29.79	141	92	3	63	202	275	409	0.0008	40.1	COG3846	U	Type IV secretory pathway, TrbL components
mRNA_16970	CDD|226728	27.27	66	45	1	494	556	202	267	0.0006	39.1	COG4278	S	Uncharacterized conserved protein
mRNA_13884	CDD|226365	25.95	131	91	3	1754	1882	282	408	2e-06	49.8	COG3846	U	Type IV secretory pathway, TrbL components
mRNA_19767	CDD|226365	33.33	159	89	5	28	181	277	423	7e-10	59	COG3846	U	Type IV secretory pathway, TrbL components
mRNA_19508	CDD|226365	31.88	138	84	4	64	198	289	419	1e-07	52.4	COG3846	U	Type IV secretory pathway, TrbL components
mRNA_11030	CDD|226365	35.94	128	79	2	5019	5144	288	414	6e-05	46.3	COG3846	U	Type IV secretory pathway, TrbL components
mRNA_18309	CDD|226728	29.58	71	44	2	11	81	204	268	0.001	38	COG4278	S	Uncharacterized conserved protein
mRNA_18104	CDD|226365	34.72	72	46	1	65	136	293	363	0.0006	42	COG3846	U	Type IV secretory pathway, TrbL components
mRNA_3857	CDD|226365	26.52	132	91	2	1632	1757	287	418	0.0007	41.3	COG3846	U	Type IV secretory pathway, TrbL components
mRNA_14382	CDD|226365	27.48	131	87	2	250	372	277	407	1e-05	44	COG3846	U	Type IV secretory pathway, TrbL components
mRNA_19810	CDD|226365	36.08	97	53	3	57	153	295	382	0.0005	39.4	COG3846	U	Type IV secretory pathway, TrbL components
mRNA_11480	CDD|226711	26.97	89	60	1	1358	1441	255	343	0.0002	42.6	COG4260	S	Putative virion core protein (lumpy skin disease virus)
mRNA_18537	CDD|226728	31.15	61	40	1	836	896	210	268	0.0005	40.7	COG4278	S	Uncharacterized conserved protein
mRNA_19135	CDD|226728	30.51	59	36	1	209	262	210	268	0.0003	39.5	COG4278	S	Uncharacterized conserved protein
mRNA_18985	CDD|226365	27.21	147	92	4	2479	2618	277	415	6e-05	45.1	COG3846	U	Type IV secretory pathway, TrbL components
mRNA_5639	CDD|226365	28.81	118	81	1	196	313	304	418	0.0006	39.7	COG3846	U	Type IV secretory pathway, TrbL components
mRNA_18568	CDD|226365	34.06	138	85	3	3	137	288	422	5e-07	51.3	COG3846	U	Type IV secretory pathway, TrbL components
mRNA_14840	CDD|226365	31.43	175	109	2	712	882	283	450	1e-11	67.5	COG3846	U	Type IV secretory pathway, TrbL components
mRNA_15896	CDD|226365	28.75	160	95	4	1712	1865	273	419	1e-05	46.7	COG3846	U	Type IV secretory pathway, TrbL components
mRNA_11142	CDD|226728	37.1	62	34	3	350	409	210	268	2e-05	44.9	COG4278	S	Uncharacterized conserved protein
mRNA_68	CDD|226365	31.48	162	88	5	1270	1431	277	415	0.0004	42	COG3846	U	Type IV secretory pathway, TrbL components
mRNA_5539	CDD|226728	34.48	58	36	2	194	249	210	267	0.0003	40.7	COG4278	S	Uncharacterized conserved protein
mRNA_10358	CDD|226365	28.07	114	76	2	76	183	298	411	1e-05	45.9	COG3846	U	Type IV secretory pathway, TrbL components
mRNA_13570	CDD|226365	31.68	101	61	2	115	215	290	382	2e-05	46.3	COG3846	U	Type IV secretory pathway, TrbL components
mRNA_14628	CDD|226365	29.13	103	66	4	1171	1270	288	386	0.0002	44	COG3846	U	Type IV secretory pathway, TrbL components
mRNA_2900	CDD|226728	36.92	65	33	3	24	86	210	268	0.0003	39.9	COG4278	S	Uncharacterized conserved protein
mRNA_3116	CDD|226728	33.87	62	37	3	291	351	210	268	0.0005	41.1	COG4278	S	Uncharacterized conserved protein
mRNA_5482	CDD|226728	27.42	62	41	1	4689	4750	211	268	0.0003	43.4	COG4278	S	Uncharacterized conserved protein
mRNA_20345	CDD|226365	31.18	186	112	4	646	827	277	450	9e-07	50.5	COG3846	U	Type IV secretory pathway, TrbL components
mRNA_4852	CDD|226365	37.09	151	83	5	327	473	277	419	4e-08	55.5	COG3846	U	Type IV secretory pathway, TrbL components
mRNA_4803	CDD|226365	29.03	155	96	3	1015	1161	275	423	2e-06	48.6	COG3846	U	Type IV secretory pathway, TrbL components
mRNA_10467	CDD|226365	27.52	149	99	3	1480	1626	273	414	1e-05	47.1	COG3846	U	Type IV secretory pathway, TrbL components
mRNA_17538	CDD|226365	30.61	147	97	3	40	186	278	419	1e-10	61.7	COG3846	U	Type IV secretory pathway, TrbL components
mRNA_13480	CDD|226728	32.35	68	44	2	1460	1527	203	268	5e-05	44.2	COG4278	S	Uncharacterized conserved protein
mRNA_8488	CDD|226365	31.73	104	63	2	117	212	273	376	1e-05	45.9	COG3846	U	Type IV secretory pathway, TrbL components
mRNA_13723	CDD|226365	29.01	131	93	0	328	458	289	419	1e-08	55.5	COG3846	U	Type IV secretory pathway, TrbL components
mRNA_19807	CDD|226365	31.97	147	92	4	653	791	279	425	5e-05	43.6	COG3846	U	Type IV secretory pathway, TrbL components
mRNA_10916	CDD|226728	32.76	58	35	1	563	616	210	267	0.0008	40.7	COG4278	S	Uncharacterized conserved protein
mRNA_7719	CDD|226365	29.3	157	105	3	2365	2521	288	438	9e-06	47.8	COG3846	U	Type IV secretory pathway, TrbL components
mRNA_5750	CDD|226365	38.03	71	38	3	1867	1933	290	358	8e-06	47.8	COG3846	U	Type IV secretory pathway, TrbL components
mRNA_19365	CDD|226711	30.77	91	57	2	1639	1723	251	341	0.0003	43.3	COG4260	S	Putative virion core protein (lumpy skin disease virus)
mRNA_1015	CDD|224429	48.72	39	19	1	1136	1174	232	269	2e-05	45	COG1512	R	Beta-propeller domains of methanol dehydrogenase type
mRNA_17992	CDD|226365	30.89	123	81	4	320	440	282	402	0.0008	39.7	COG3846	U	Type IV secretory pathway, TrbL components
mRNA_4865	CDD|226365	29.25	147	93	4	2587	2727	277	418	0.0002	44	COG3846	U	Type IV secretory pathway, TrbL components
mRNA_10375	CDD|226365	25.31	162	89	4	1010	1169	282	413	2e-06	50.1	COG3846	U	Type IV secretory pathway, TrbL components
mRNA_9996	CDD|226365	32.22	90	61	0	3304	3393	291	380	0.0009	41.7	COG3846	U	Type IV secretory pathway, TrbL components
mRNA_10571	CDD|226728	24.62	65	36	1	1000	1051	202	266	0.001	39.5	COG4278	S	Uncharacterized conserved protein
mRNA_2062	CDD|226365	26.88	186	120	6	1407	1586	277	452	5e-05	44.7	COG3846	U	Type IV secretory pathway, TrbL components
mRNA_15927	CDD|226365	29.66	145	95	3	886	1028	275	414	2e-11	65.2	COG3846	U	Type IV secretory pathway, TrbL components
mRNA_20447	CDD|226728	29.73	74	52	0	653	726	195	268	0.0008	39.9	COG4278	S	Uncharacterized conserved protein
mRNA_12789	CDD|226365	30.5	141	90	3	4054	4193	278	411	0.0002	44.4	COG3846	U	Type IV secretory pathway, TrbL components
mRNA_7934	CDD|226365	26.06	142	89	2	1001	1131	282	418	0.0003	42.4	COG3846	U	Type IV secretory pathway, TrbL components
mRNA_3347	CDD|226365	24.49	147	88	5	2300	2446	288	411	7e-05	44.7	COG3846	U	Type IV secretory pathway, TrbL components
mRNA_14160	CDD|226728	36	50	32	0	486	535	218	267	0.0008	39.1	COG4278	S	Uncharacterized conserved protein
mRNA_6861	CDD|226365	24.83	149	102	2	423	571	277	415	0.0008	40.1	COG3846	U	Type IV secretory pathway, TrbL components
mRNA_9802	CDD|226728	27.14	70	42	2	1404	1468	203	268	0.0006	41.1	COG4278	S	Uncharacterized conserved protein
mRNA_10069	CDD|226365	38.67	75	40	2	306	380	290	358	0.0001	43.2	COG3846	U	Type IV secretory pathway, TrbL components
mRNA_18081	CDD|226728	32.79	61	39	1	1232	1292	210	268	0.0006	40.7	COG4278	S	Uncharacterized conserved protein
mRNA_13924	CDD|226365	25.9	139	99	2	3319	3457	284	418	0.0007	42.4	COG3846	U	Type IV secretory pathway, TrbL components
mRNA_18280	CDD|226365	25.25	99	74	0	1456	1554	273	371	0.0006	40.9	COG3846	U	Type IV secretory pathway, TrbL components
mRNA_18733	CDD|226365	39.02	82	46	2	977	1056	282	361	0.0003	41.3	COG3846	U	Type IV secretory pathway, TrbL components
mRNA_1912	CDD|226365	23.81	147	112	0	49	195	277	423	0.0007	38.6	COG3846	U	Type IV secretory pathway, TrbL components
mRNA_13077	CDD|226365	27.56	156	104	3	2427	2582	273	419	5e-06	48.6	COG3846	U	Type IV secretory pathway, TrbL components
mRNA_14626	CDD|226365	29.81	208	109	6	2567	2774	282	452	5e-06	49.4	COG3846	U	Type IV secretory pathway, TrbL components
mRNA_55	CDD|226365	29.86	144	79	6	1709	1840	278	411	0.0002	43.6	COG3846	U	Type IV secretory pathway, TrbL components
mRNA_14483	CDD|226365	26.49	151	91	4	6	156	289	419	2e-06	49	COG3846	U	Type IV secretory pathway, TrbL components
mRNA_20304	CDD|226365	28.16	174	94	5	69	242	277	419	8e-05	45.1	COG3846	U	Type IV secretory pathway, TrbL components
mRNA_10883	CDD|226365	31.58	152	90	4	430	577	278	419	0.0002	44.7	COG3846	U	Type IV secretory pathway, TrbL components
mRNA_4931	CDD|226728	28.81	59	41	1	858	915	210	268	0.0007	40.7	COG4278	S	Uncharacterized conserved protein
mRNA_1197	CDD|226365	34.27	143	87	2	880	1020	277	414	4e-08	54	COG3846	U	Type IV secretory pathway, TrbL components
mRNA_19867	CDD|226728	29.85	67	43	2	2390	2454	204	268	0.0005	41.5	COG4278	S	Uncharacterized conserved protein
mRNA_3407	CDD|224429	47.37	38	20	0	624	661	232	269	0.0001	42.7	COG1512	R	Beta-propeller domains of methanol dehydrogenase type
mRNA_17513	CDD|226365	24.67	150	112	1	19	168	277	425	0.0007	40.5	COG3846	U	Type IV secretory pathway, TrbL components
mRNA_12439	CDD|226365	29.19	161	109	4	950	1106	293	452	4e-07	51.7	COG3846	U	Type IV secretory pathway, TrbL components
mRNA_14782	CDD|226365	34.91	106	66	2	1	103	301	406	9e-07	47.1	COG3846	U	Type IV secretory pathway, TrbL components
mRNA_9507	CDD|226365	35.76	165	98	3	1204	1361	273	436	7e-09	56.7	COG3846	U	Type IV secretory pathway, TrbL components
mRNA_8977	CDD|226365	28.87	142	95	3	597	737	277	413	5e-08	54	COG3846	U	Type IV secretory pathway, TrbL components
mRNA_9065	CDD|226365	31.28	179	116	3	388	563	277	451	2e-12	69.4	COG3846	U	Type IV secretory pathway, TrbL components
mRNA_19066	CDD|226365	37.88	66	40	1	1621	1685	293	358	0.0001	44.7	COG3846	U	Type IV secretory pathway, TrbL components
mRNA_15020	CDD|226365	31.03	174	108	3	589	762	277	438	8e-07	49.4	COG3846	U	Type IV secretory pathway, TrbL components
mRNA_18894	CDD|226365	36.96	138	81	4	289	424	284	417	6e-06	46.7	COG3846	U	Type IV secretory pathway, TrbL components
mRNA_4879	CDD|226365	34.66	176	98	3	546	709	277	447	3e-10	60.2	COG3846	U	Type IV secretory pathway, TrbL components
mRNA_2534	CDD|226365	33.33	135	83	4	42	176	288	415	3e-06	49	COG3846	U	Type IV secretory pathway, TrbL components
mRNA_1600	CDD|226365	34.83	89	57	1	2799	2886	305	393	0.0003	44	COG3846	U	Type IV secretory pathway, TrbL components
mRNA_13774	CDD|226728	32.35	68	43	3	9	76	204	268	0.0004	40.3	COG4278	S	Uncharacterized conserved protein
mRNA_8267	CDD|226365	30.05	183	117	4	163	339	273	450	4e-11	65.2	COG3846	U	Type IV secretory pathway, TrbL components
mRNA_17520	CDD|226365	32.5	80	50	2	159	235	294	372	0.0005	42	COG3846	U	Type IV secretory pathway, TrbL components
mRNA_6712	CDD|226365	31.25	128	75	2	608	735	297	411	0.0001	41.7	COG3846	U	Type IV secretory pathway, TrbL components
mRNA_17553	CDD|226365	29.73	148	86	4	2794	2930	278	418	0.0003	42.8	COG3846	U	Type IV secretory pathway, TrbL components
mRNA_12233	CDD|226728	31.03	58	35	2	1919	1971	210	267	0.0005	41.8	COG4278	S	Uncharacterized conserved protein
mRNA_10367	CDD|226365	24.57	175	121	5	687	850	277	451	0.0005	40.5	COG3846	U	Type IV secretory pathway, TrbL components
mRNA_17960	CDD|226365	28.47	137	84	3	757	890	290	415	0.0001	42.8	COG3846	U	Type IV secretory pathway, TrbL components
mRNA_18207	CDD|226365	33.56	146	91	5	402	547	278	417	0.0007	40.9	COG3846	U	Type IV secretory pathway, TrbL components
mRNA_15756	CDD|226365	30.07	143	96	2	275	413	277	419	0.0002	40.9	COG3846	U	Type IV secretory pathway, TrbL components
mRNA_13571	CDD|226365	29.86	144	97	3	1416	1558	277	417	5e-05	44.7	COG3846	U	Type IV secretory pathway, TrbL components
mRNA_9764	CDD|226365	26.67	135	90	2	819	953	294	419	2e-05	47.8	COG3846	U	Type IV secretory pathway, TrbL components
mRNA_13082	CDD|226365	24.78	113	78	3	699	811	277	382	0.0002	41.7	COG3846	U	Type IV secretory pathway, TrbL components
mRNA_15340	CDD|226728	32.76	58	39	0	1836	1893	211	268	0.0008	40.7	COG4278	S	Uncharacterized conserved protein
mRNA_13079	CDD|226365	24.56	171	104	5	23	189	268	417	1e-05	45.9	COG3846	U	Type IV secretory pathway, TrbL components
mRNA_19260	CDD|226365	33.08	130	79	3	2876	3002	293	417	1e-08	58.6	COG3846	U	Type IV secretory pathway, TrbL components
mRNA_13337	CDD|226365	31.47	143	84	6	1801	1934	277	414	8e-09	57.8	COG3846	U	Type IV secretory pathway, TrbL components
mRNA_2598	CDD|226365	25.69	144	101	2	1925	2068	277	414	0.0006	41.7	COG3846	U	Type IV secretory pathway, TrbL components
mRNA_2733	CDD|227244	48.15	27	14	0	1096	1122	568	594	2e-08	55.3	COG4907	S	Predicted membrane protein
mRNA_19536	CDD|226728	33.93	56	30	1	323	378	220	268	2e-05	43.4	COG4278	S	Uncharacterized conserved protein
mRNA_19756	CDD|226365	34.32	169	103	4	906	1071	283	446	3e-06	48.6	COG3846	U	Type IV secretory pathway, TrbL components
mRNA_15929	CDD|226365	36.78	87	54	1	152	237	289	375	2e-05	45.1	COG3846	U	Type IV secretory pathway, TrbL components
mRNA_19131	CDD|226365	26.36	129	84	3	358	483	293	413	0.0005	40.9	COG3846	U	Type IV secretory pathway, TrbL components
mRNA_13029	CDD|226365	28.39	155	101	5	3158	3308	277	425	0.001	42	COG3846	U	Type IV secretory pathway, TrbL components
mRNA_18932	CDD|226728	35	60	38	1	1007	1066	210	268	0.0003	41.5	COG4278	S	Uncharacterized conserved protein
[truncated: 1,232 more rows]

## Sheet: SK_2022b
query id	subject id	% identity	alignment length	mismatches	gap opens	q. start	q. end	s. start	s. end	evalue	bit score	COG#	functional categories	COG protein description
mRNA_9658	CDD|226365	30.15	136	82	4	384	516	289	414	0.0003	42.8	COG3846	U	Type IV secretory pathway, TrbL components
mRNA_11040	CDD|226365	26.13	111	77	1	649	754	307	417	0.0002	42.8	COG3846	U	Type IV secretory pathway, TrbL components
mRNA_11897	CDD|226365	28.67	143	89	4	865	1001	273	408	0.0002	42	COG3846	U	Type IV secretory pathway, TrbL components
mRNA_14343	CDD|226365	27.97	118	82	2	92	206	302	419	4e-05	44.4	COG3846	U	Type IV secretory pathway, TrbL components
mRNA_18601	CDD|225606	34.92	126	73	3	327	444	179	303	1e-06	47.3	COG3064	M	Membrane protein involved in colicin uptake
mRNA_141	CDD|226365	29.14	151	85	4	296	437	282	419	2e-06	49.4	COG3846	U	Type IV secretory pathway, TrbL components
mRNA_5129	CDD|226365	34.27	143	79	4	2093	2228	288	422	3e-09	59	COG3846	U	Type IV secretory pathway, TrbL components
mRNA_8613	CDD|226365	29.77	131	86	2	60	187	282	409	3e-05	45.1	COG3846	U	Type IV secretory pathway, TrbL components
mRNA_4688	CDD|226728	30.91	55	38	0	1587	1641	212	266	0.0004	41.8	COG4278	S	Uncharacterized conserved protein
mRNA_11531	CDD|226365	34.34	99	56	3	854	952	287	376	0.0001	42.8	COG3846	U	Type IV secretory pathway, TrbL components
mRNA_16862	CDD|226365	29.87	154	99	2	453	604	273	419	5e-07	50.9	COG3846	U	Type IV secretory pathway, TrbL components
mRNA_13725	CDD|226365	36.3	146	84	3	2123	2267	282	419	2e-08	57.1	COG3846	U	Type IV secretory pathway, TrbL components
mRNA_9233	CDD|226365	23.56	191	123	4	182	370	282	451	3e-07	52.8	COG3846	U	Type IV secretory pathway, TrbL components
mRNA_13030	CDD|226365	27.1	155	108	1	2752	2906	273	422	8e-10	61.3	COG3846	U	Type IV secretory pathway, TrbL components
mRNA_1233	CDD|226728	36.67	60	36	2	1820	1879	210	267	0.0008	41.5	COG4278	S	Uncharacterized conserved protein
mRNA_6310	CDD|226728	36.36	55	32	2	953	1006	215	267	0.0002	41.5	COG4278	S	Uncharacterized conserved protein
mRNA_11294	CDD|226365	27.52	149	103	2	376	523	273	417	7e-06	48.2	COG3846	U	Type IV secretory pathway, TrbL components
mRNA_14573	CDD|226365	30.49	82	55	1	860	939	277	358	0.0009	39.7	COG3846	U	Type IV secretory pathway, TrbL components
mRNA_14547	CDD|226365	25.47	161	103	6	1627	1784	273	419	0.0003	42.8	COG3846	U	Type IV secretory pathway, TrbL components
mRNA_3769	CDD|226365	32.06	131	73	5	373	488	289	418	2e-05	44	COG3846	U	Type IV secretory pathway, TrbL components
mRNA_8567	CDD|226365	30.6	134	92	1	476	609	282	414	8e-08	53.6	COG3846	U	Type IV secretory pathway, TrbL components
mRNA_12003	CDD|226365	30.22	139	91	3	164	302	287	419	0.0004	40.1	COG3846	U	Type IV secretory pathway, TrbL components
mRNA_15623	CDD|226365	31.94	144	92	3	217	356	277	418	3e-05	43.6	COG3846	U	Type IV secretory pathway, TrbL components
mRNA_3707	CDD|226365	31.01	129	88	1	417	545	288	415	0.001	41.3	COG3846	U	Type IV secretory pathway, TrbL components
mRNA_8602	CDD|226728	30	70	43	3	1210	1279	205	268	0.001	39.5	COG4278	S	Uncharacterized conserved protein
mRNA_11575	CDD|226728	35.85	53	34	0	1508	1560	216	268	8e-05	43.4	COG4278	S	Uncharacterized conserved protein
mRNA_6518	CDD|226728	31.67	60	35	2	334	393	213	266	0.0007	40.7	COG4278	S	Uncharacterized conserved protein
mRNA_16318	CDD|226365	32.61	138	83	3	1372	1499	282	419	0.0008	42	COG3846	U	Type IV secretory pathway, TrbL components
mRNA_15316	CDD|226365	25.99	177	110	7	461	625	278	445	0.0004	42.4	COG3846	U	Type IV secretory pathway, TrbL components
mRNA_11265	CDD|226365	26.62	139	102	0	747	885	277	415	5e-06	49.4	COG3846	U	Type IV secretory pathway, TrbL components
mRNA_1713	CDD|226365	24.82	141	102	3	794	933	277	414	0.0002	43.2	COG3846	U	Type IV secretory pathway, TrbL components
mRNA_7584	CDD|226365	29.71	138	97	0	713	850	282	419	4e-05	45.1	COG3846	U	Type IV secretory pathway, TrbL components
mRNA_1316	CDD|226365	29.66	145	86	6	5672	5815	282	411	7e-05	46.7	COG3846	U	Type IV secretory pathway, TrbL components
mRNA_10562	CDD|226728	35	60	38	1	341	400	210	268	0.0006	38.8	COG4278	S	Uncharacterized conserved protein
mRNA_5980	CDD|226728	33.9	59	36	1	453	511	210	265	0.0006	39.1	COG4278	S	Uncharacterized conserved protein
mRNA_1656	CDD|226728	26.47	68	47	1	689	756	203	267	0.0006	39.5	COG4278	S	Uncharacterized conserved protein
mRNA_4537	CDD|226728	43.64	55	27	2	42	96	218	268	0.0009	40.3	COG4278	S	Uncharacterized conserved protein
mRNA_19523	CDD|226365	28.91	128	85	2	335	458	285	410	0.0007	39.7	COG3846	U	Type IV secretory pathway, TrbL components
mRNA_16038	CDD|226365	31.17	77	52	1	358	434	288	363	0.0003	42.4	COG3846	U	Type IV secretory pathway, TrbL components
mRNA_73	CDD|226365	25.36	138	100	1	7	144	277	411	0.0007	40.5	COG3846	U	Type IV secretory pathway, TrbL components
mRNA_10768	CDD|226365	34.71	170	107	3	612	778	283	451	9e-13	70.6	COG3846	U	Type IV secretory pathway, TrbL components
mRNA_16789	CDD|227493	21.43	140	99	3	71	199	426	565	0.0006	38.5	COG5164	K	Transcription elongation factor
mRNA_8578	CDD|226728	35.59	59	31	1	1357	1408	210	268	0.0005	41.1	COG4278	S	Uncharacterized conserved protein
mRNA_9396	CDD|226728	35.71	56	29	2	1483	1533	215	268	0.0004	42.6	COG4278	S	Uncharacterized conserved protein
mRNA_2815	CDD|226365	27.92	154	104	3	24	177	279	425	1e-07	53.6	COG3846	U	Type IV secretory pathway, TrbL components
mRNA_5944	CDD|227493	19.71	137	93	5	616	744	437	564	0.0002	42.7	COG5164	K	Transcription elongation factor
mRNA_2759	CDD|226365	36.17	141	75	4	1106	1234	278	415	7e-06	47.1	COG3846	U	Type IV secretory pathway, TrbL components
mRNA_14070	CDD|226728	29.23	65	46	0	639	703	203	267	1e-05	45.3	COG4278	S	Uncharacterized conserved protein
mRNA_10559	CDD|226365	32.26	155	95	5	2236	2388	273	419	1e-07	53.6	COG3846	U	Type IV secretory pathway, TrbL components
mRNA_524	CDD|226728	31.51	73	35	3	927	998	210	268	0.001	39.5	COG4278	S	Uncharacterized conserved protein
mRNA_14186	CDD|226365	29.87	154	95	4	1016	1165	273	417	0.0003	42.4	COG3846	U	Type IV secretory pathway, TrbL components
mRNA_12624	CDD|226365	29.79	141	94	2	614	752	282	419	6e-07	50.1	COG3846	U	Type IV secretory pathway, TrbL components
mRNA_7548	CDD|226365	27.46	142	103	0	1485	1626	278	419	3e-05	45.9	COG3846	U	Type IV secretory pathway, TrbL components
mRNA_11608	CDD|226728	29.51	61	41	2	978	1038	210	268	0.0007	41.1	COG4278	S	Uncharacterized conserved protein
mRNA_5036	CDD|226365	29.05	179	111	4	674	841	277	450	4e-06	49.8	COG3846	U	Type IV secretory pathway, TrbL components
mRNA_6873	CDD|226365	27.52	149	105	3	854	1001	273	419	8e-06	46.7	COG3846	U	Type IV secretory pathway, TrbL components
mRNA_3759	CDD|226365	30.91	165	98	6	1084	1247	273	422	2e-05	48.6	COG3846	U	Type IV secretory pathway, TrbL components
mRNA_3714	CDD|226365	28.08	146	91	4	497	632	278	419	6e-05	43.6	COG3846	U	Type IV secretory pathway, TrbL components
mRNA_6652	CDD|226728	33.75	80	50	2	402	481	191	267	0.0002	41.1	COG4278	S	Uncharacterized conserved protein
mRNA_4895	CDD|226365	31.91	94	62	1	214	305	277	370	4e-07	51.7	COG3846	U	Type IV secretory pathway, TrbL components
mRNA_8978	CDD|226365	34.67	75	43	3	754	828	290	358	0.0002	42	COG3846	U	Type IV secretory pathway, TrbL components
mRNA_5767	CDD|226365	34.48	145	85	3	2171	2310	278	417	6e-09	57.8	COG3846	U	Type IV secretory pathway, TrbL components
mRNA_9485	CDD|226728	30	80	54	1	1629	1708	191	268	3e-06	48	COG4278	S	Uncharacterized conserved protein
mRNA_7577	CDD|226365	28.22	163	94	4	436	598	278	417	9e-06	47.4	COG3846	U	Type IV secretory pathway, TrbL components
mRNA_2534	CDD|226365	29.07	172	119	2	1860	2029	277	447	5e-08	55.9	COG3846	U	Type IV secretory pathway, TrbL components
mRNA_14236	CDD|226365	29	100	70	1	836	935	278	376	0.0002	42.4	COG3846	U	Type IV secretory pathway, TrbL components
mRNA_17871	CDD|226365	31.29	147	97	3	601	745	273	417	6e-10	60.2	COG3846	U	Type IV secretory pathway, TrbL components
mRNA_4321	CDD|226365	26.97	152	103	3	2254	2402	273	419	7e-05	45.1	COG3846	U	Type IV secretory pathway, TrbL components
mRNA_6149	CDD|226365	29.45	146	94	5	515	654	277	419	2e-06	47.8	COG3846	U	Type IV secretory pathway, TrbL components
mRNA_10243	CDD|226728	34.43	61	35	2	1026	1084	210	267	0.0008	39.9	COG4278	S	Uncharacterized conserved protein
mRNA_19067	CDD|226728	34.43	61	37	3	63	123	210	267	0.0007	40.7	COG4278	S	Uncharacterized conserved protein
mRNA_7116	CDD|226728	30.88	68	37	2	522	588	210	268	0.0003	41.5	COG4278	S	Uncharacterized conserved protein
mRNA_15031	CDD|226728	29.11	79	54	1	127	205	192	268	7e-06	46.5	COG4278	S	Uncharacterized conserved protein
mRNA_3843	CDD|226365	33.82	68	42	1	944	1008	291	358	0.0004	40.9	COG3846	U	Type IV secretory pathway, TrbL components
mRNA_16519	CDD|226728	34.48	58	36	1	243	298	210	267	0.0001	39.9	COG4278	S	Uncharacterized conserved protein
mRNA_12210	CDD|226728	30.51	59	38	1	330	385	210	268	0.0001	41.1	COG4278	S	Uncharacterized conserved protein
mRNA_7524	CDD|226728	28.57	77	55	0	222	298	191	267	0.0003	39.5	COG4278	S	Uncharacterized conserved protein
mRNA_10688	CDD|226728	32.2	59	38	1	2480	2538	210	266	0.0003	42.6	COG4278	S	Uncharacterized conserved protein
mRNA_1297	CDD|226365	30.88	136	88	3	3233	3365	278	410	9e-10	61.3	COG3846	U	Type IV secretory pathway, TrbL components
mRNA_14494	CDD|226728	28.33	60	42	1	364	423	210	268	0.0002	40.3	COG4278	S	Uncharacterized conserved protein
mRNA_6130	CDD|226365	28.06	139	84	3	295	433	297	419	5e-05	45.1	COG3846	U	Type IV secretory pathway, TrbL components
mRNA_4017	CDD|226365	29.94	157	103	4	1686	1842	273	422	2e-10	63.2	COG3846	U	Type IV secretory pathway, TrbL components
mRNA_7901	CDD|226728	35.71	56	33	2	3218	3271	214	268	0.0001	43.8	COG4278	S	Uncharacterized conserved protein
mRNA_5068	CDD|226365	34.72	72	46	1	65	136	293	363	0.0006	42	COG3846	U	Type IV secretory pathway, TrbL components
mRNA_2663	CDD|226365	26.25	160	99	3	1709	1868	278	418	9e-05	44.7	COG3846	U	Type IV secretory pathway, TrbL components
mRNA_15306	CDD|226365	26.63	169	106	5	916	1076	288	446	8e-05	44.4	COG3846	U	Type IV secretory pathway, TrbL components
mRNA_13790	CDD|226365	30.34	89	62	0	1864	1952	277	365	0.0002	43.6	COG3846	U	Type IV secretory pathway, TrbL components
mRNA_3844	CDD|226365	30.34	145	93	3	1618	1762	277	413	1e-06	50.1	COG3846	U	Type IV secretory pathway, TrbL components
mRNA_13945	CDD|226365	31.65	139	82	5	1180	1315	289	417	0.0008	40.9	COG3846	U	Type IV secretory pathway, TrbL components
mRNA_20847	CDD|226365	28.36	134	91	2	1918	2046	284	417	0.0008	41.3	COG3846	U	Type IV secretory pathway, TrbL components
mRNA_12420	CDD|226728	32.81	64	38	1	610	673	210	268	0.0003	41.5	COG4278	S	Uncharacterized conserved protein
mRNA_18451	CDD|226728	28.79	66	40	1	2640	2705	210	268	0.0008	41.1	COG4278	S	Uncharacterized conserved protein
mRNA_18314	CDD|226365	34.38	96	62	1	284	379	282	376	9e-07	48.6	COG3846	U	Type IV secretory pathway, TrbL components
mRNA_17301	CDD|226365	31.69	142	91	4	2022	2162	283	419	6e-07	52.1	COG3846	U	Type IV secretory pathway, TrbL components
mRNA_5235	CDD|226365	25.35	142	87	3	16	156	288	411	0.0008	40.1	COG3846	U	Type IV secretory pathway, TrbL components
mRNA_8342	CDD|226365	24.86	177	124	1	504	680	282	449	2e-07	52.4	COG3846	U	Type IV secretory pathway, TrbL components
mRNA_11929	CDD|226365	30.53	131	87	2	504	632	277	405	8e-07	49.4	COG3846	U	Type IV secretory pathway, TrbL components
mRNA_14851	CDD|226365	30.66	137	91	3	1469	1605	277	409	3e-06	48.6	COG3846	U	Type IV secretory pathway, TrbL components
mRNA_17117	CDD|226365	35.83	120	64	4	157	274	284	392	1e-05	44.7	COG3846	U	Type IV secretory pathway, TrbL components
mRNA_10539	CDD|226728	33.33	60	36	2	1398	1453	204	263	8e-05	43.4	COG4278	S	Uncharacterized conserved protein
mRNA_2960	CDD|226365	30.14	146	82	4	820	965	282	407	0.001	40.9	COG3846	U	Type IV secretory pathway, TrbL components
mRNA_3307	CDD|226365	31.64	177	109	5	507	674	278	451	0.0001	42	COG3846	U	Type IV secretory pathway, TrbL components
mRNA_11135	CDD|226365	30.98	184	118	4	856	1038	277	452	0.0001	44	COG3846	U	Type IV secretory pathway, TrbL components
mRNA_7048	CDD|226365	29.45	146	96	4	299	440	277	419	1e-05	48.2	COG3846	U	Type IV secretory pathway, TrbL components
mRNA_12207	CDD|226365	26.32	152	99	3	509	658	275	415	3e-06	48.2	COG3846	U	Type IV secretory pathway, TrbL components
mRNA_8490	CDD|226365	28.67	143	95	5	2729	2869	277	414	9e-05	44.7	COG3846	U	Type IV secretory pathway, TrbL components
mRNA_3334	CDD|226365	28.76	153	99	2	439	591	277	419	0.0003	41.7	COG3846	U	Type IV secretory pathway, TrbL components
mRNA_16237	CDD|227608	34.29	105	60	3	1160	1255	608	712	1e-10	64.6	COG5283	S	Phage-related tail protein
mRNA_11693	CDD|226728	37.04	54	31	3	1198	1250	216	267	0.0007	41.1	COG4278	S	Uncharacterized conserved protein
mRNA_7781	CDD|226365	28.7	108	77	0	1480	1587	273	380	0.0002	44.7	COG3846	U	Type IV secretory pathway, TrbL components
mRNA_2233	CDD|226365	24.38	160	98	4	1247	1405	277	414	7e-05	44	COG3846	U	Type IV secretory pathway, TrbL components
mRNA_19925	CDD|226365	29.63	135	89	1	689	823	289	417	0.0002	42	COG3846	U	Type IV secretory pathway, TrbL components
mRNA_1348	CDD|226365	28.72	188	121	5	1382	1566	273	450	0.0006	41.3	COG3846	U	Type IV secretory pathway, TrbL components
mRNA_19377	CDD|226365	26.42	159	111	3	3205	3362	289	442	0.001	42	COG3846	U	Type IV secretory pathway, TrbL components
mRNA_11043	CDD|226365	28.3	159	103	4	112	259	289	447	0.0001	42.8	COG3846	U	Type IV secretory pathway, TrbL components
mRNA_10463	CDD|226711	22.58	93	66	2	516	602	253	345	0.0006	40.3	COG4260	S	Putative virion core protein (lumpy skin disease virus)
mRNA_15797	CDD|226728	35.09	57	35	2	263	318	210	265	0.0007	38.8	COG4278	S	Uncharacterized conserved protein
mRNA_10302	CDD|226365	29.77	131	87	2	1453	1578	288	418	8e-06	47.8	COG3846	U	Type IV secretory pathway, TrbL components
mRNA_15083	CDD|226365	29.93	137	85	3	15	147	289	418	4e-07	52.4	COG3846	U	Type IV secretory pathway, TrbL components
mRNA_7219	CDD|226365	27.43	175	118	1	43	217	273	438	1e-07	51.7	COG3846	U	Type IV secretory pathway, TrbL components
mRNA_10459	CDD|224429	61.29	31	12	0	1048	1078	239	269	0.0003	41.2	COG1512	R	Beta-propeller domains of methanol dehydrogenase type
mRNA_7721	CDD|226365	28.15	135	91	2	2754	2888	290	418	3e-05	46.7	COG3846	U	Type IV secretory pathway, TrbL components
mRNA_11522	CDD|226728	37.04	54	31	3	1198	1250	216	267	0.0007	41.1	COG4278	S	Uncharacterized conserved protein
mRNA_18699	CDD|226365	32.03	128	81	2	126	247	291	418	0.0002	40.1	COG3846	U	Type IV secretory pathway, TrbL components
mRNA_16888	CDD|226365	31.28	179	116	3	385	560	277	451	9e-11	62.5	COG3846	U	Type IV secretory pathway, TrbL components
mRNA_11037	CDD|226728	27.69	65	39	1	486	550	212	268	0.0008	38.8	COG4278	S	Uncharacterized conserved protein
mRNA_2280	CDD|227608	28.99	138	84	2	561	698	587	710	4e-10	62.6	COG5283	S	Phage-related tail protein
mRNA_7916	CDD|226365	30.5	141	92	3	2212	2351	287	422	2e-09	60.2	COG3846	U	Type IV secretory pathway, TrbL components
mRNA_9531	CDD|226365	32.76	174	107	3	593	764	287	452	1e-11	67.9	COG3846	U	Type IV secretory pathway, TrbL components
mRNA_6277	CDD|226365	34.15	164	95	3	301	451	284	447	2e-08	53.6	COG3846	U	Type IV secretory pathway, TrbL components
mRNA_4254	CDD|226365	26.62	154	104	2	653	797	295	448	0.0001	44	COG3846	U	Type IV secretory pathway, TrbL components
mRNA_9957	CDD|226365	32.3	161	101	4	410	564	288	446	6e-11	64.8	COG3846	U	Type IV secretory pathway, TrbL components
mRNA_12091	CDD|226728	32.31	65	37	3	1347	1411	210	267	0.0008	40.3	COG4278	S	Uncharacterized conserved protein
mRNA_7761	CDD|226365	29.66	118	76	3	119	234	290	402	1e-05	45.5	COG3846	U	Type IV secretory pathway, TrbL components
mRNA_10306	CDD|226365	24.7	166	102	4	1876	2040	270	413	0.0002	44.4	COG3846	U	Type IV secretory pathway, TrbL components
mRNA_5122	CDD|226365	32.9	155	91	6	660	814	282	423	4e-05	44.4	COG3846	U	Type IV secretory pathway, TrbL components
mRNA_743	CDD|226728	33.33	54	32	2	730	780	216	268	0.001	39.1	COG4278	S	Uncharacterized conserved protein
mRNA_4019	CDD|226365	28.21	117	77	3	1235	1344	291	407	4e-06	48.2	COG3846	U	Type IV secretory pathway, TrbL components
mRNA_18602	CDD|226365	35.88	170	101	2	501	670	277	438	3e-12	67.5	COG3846	U	Type IV secretory pathway, TrbL components
mRNA_7618	CDD|226365	24.65	142	106	1	20	160	277	418	7e-05	44	COG3846	U	Type IV secretory pathway, TrbL components
mRNA_15289	CDD|226365	26.52	132	95	1	188	319	288	417	4e-05	45.5	COG3846	U	Type IV secretory pathway, TrbL components
mRNA_12367	CDD|226728	34.55	55	29	2	548	602	221	268	0.0009	39.1	COG4278	S	Uncharacterized conserved protein
mRNA_9758	CDD|226365	28.42	183	119	4	2296	2476	273	445	3e-05	45.9	COG3846	U	Type IV secretory pathway, TrbL components
mRNA_13362	CDD|226365	32.34	167	98	3	53	206	288	452	0.0004	41.3	COG3846	U	Type IV secretory pathway, TrbL components
mRNA_5859	CDD|227606	34.44	90	55	1	1370	1455	694	783	0.0002	43.1	COG5281	S	Phage-related minor tail protein
mRNA_7155	CDD|226365	27.52	149	94	4	46	187	277	418	0.0005	39.4	COG3846	U	Type IV secretory pathway, TrbL components
mRNA_5943	CDD|226365	31.69	142	91	4	5	142	278	417	0.0004	40.9	COG3846	U	Type IV secretory pathway, TrbL components
mRNA_6108	CDD|226728	28.74	87	50	3	143	226	191	268	0.0001	41.8	COG4278	S	Uncharacterized conserved protein
mRNA_2997	CDD|227493	19.08	173	123	4	298	469	430	586	4e-05	46.5	COG5164	K	Transcription elongation factor
mRNA_7947	CDD|224032	27.16	81	50	2	1832	1904	8	87	0.0008	41.6	COG1107	L	Archaea-specific RecJ-like exonuclease, contains DnaJ-type Zn finger domain
mRNA_18350	CDD|226728	31.03	58	31	2	52	100	210	267	0.0001	41.1	COG4278	S	Uncharacterized conserved protein
mRNA_17054	CDD|226365	37.74	53	33	0	541	593	288	340	0.0001	42.4	COG3846	U	Type IV secretory pathway, TrbL components
mRNA_12828	CDD|226728	32.39	71	40	3	1343	1410	203	268	3e-05	44.5	COG4278	S	Uncharacterized conserved protein
mRNA_2085	CDD|226365	25.41	185	129	3	2824	3008	277	452	5e-05	45.9	COG3846	U	Type IV secretory pathway, TrbL components
mRNA_11975	CDD|226728	35.85	53	34	0	433	485	215	267	2e-05	44.5	COG4278	S	Uncharacterized conserved protein
mRNA_11519	CDD|226728	30	70	42	2	574	642	203	266	0.0003	41.1	COG4278	S	Uncharacterized conserved protein
mRNA_2206	CDD|226365	34	100	61	1	1295	1394	277	371	6e-09	57.1	COG3846	U	Type IV secretory pathway, TrbL components
mRNA_6462	CDD|226365	28.67	150	86	5	1838	1982	282	415	3e-05	47.4	COG3846	U	Type IV secretory pathway, TrbL components
mRNA_11858	CDD|226728	31.58	57	38	1	392	447	210	266	0.0004	39.9	COG4278	S	Uncharacterized conserved protein
mRNA_15533	CDD|224429	52.94	34	16	0	631	664	236	269	3e-05	43.9	COG1512	R	Beta-propeller domains of methanol dehydrogenase type
mRNA_9818	CDD|226365	29.69	128	85	3	1411	1534	288	414	8e-05	45.1	COG3846	U	Type IV secretory pathway, TrbL components
mRNA_13322	CDD|226728	34.43	61	31	3	1233	1291	215	268	0.0005	40.7	COG4278	S	Uncharacterized conserved protein
mRNA_2601	CDD|226365	26.35	167	100	3	1930	2094	273	418	1e-05	47.1	COG3846	U	Type IV secretory pathway, TrbL components
mRNA_11134	CDD|227608	31.78	107	73	0	521	627	608	714	2e-05	46.8	COG5283	S	Phage-related tail protein
mRNA_4267	CDD|226728	29.49	78	52	2	1488	1562	191	268	6e-05	44.9	COG4278	S	Uncharacterized conserved protein
mRNA_8118	CDD|226728	32.79	61	33	1	367	427	216	268	0.0005	39.9	COG4278	S	Uncharacterized conserved protein
mRNA_12944	CDD|226365	29.3	157	84	4	1261	1417	288	417	1e-05	46.7	COG3846	U	Type IV secretory pathway, TrbL components
mRNA_8156	CDD|226365	28.87	142	99	1	56	195	277	418	0.0001	40.5	COG3846	U	Type IV secretory pathway, TrbL components
mRNA_13689	CDD|226728	34.85	66	38	1	1198	1258	203	268	5e-05	43.8	COG4278	S	Uncharacterized conserved protein
mRNA_14834	CDD|226365	30.15	136	93	1	138	271	284	419	5e-10	60.5	COG3846	U	Type IV secretory pathway, TrbL components
mRNA_6283	CDD|226365	29.17	144	91	4	2501	2639	282	419	0.0002	44	COG3846	U	Type IV secretory pathway, TrbL components
mRNA_12567	CDD|226365	32.31	130	77	4	2561	2684	291	415	6e-05	45.5	COG3846	U	Type IV secretory pathway, TrbL components
mRNA_17713	CDD|226728	33.33	57	33	2	667	723	217	268	0.0004	41.1	COG4278	S	Uncharacterized conserved protein
mRNA_15111	CDD|226728	31.25	64	39	1	358	421	210	268	0.0003	40.7	COG4278	S	Uncharacterized conserved protein
mRNA_1340	CDD|226365	25.38	130	92	2	959	1088	283	407	0.0004	42	COG3846	U	Type IV secretory pathway, TrbL components
mRNA_4805	CDD|226728	24.62	65	36	1	1000	1051	202	266	0.001	39.5	COG4278	S	Uncharacterized conserved protein
mRNA_7724	CDD|226365	33.57	140	85	5	330	464	283	419	1e-05	47.1	COG3846	U	Type IV secretory pathway, TrbL components
mRNA_6117	CDD|226365	30.86	175	105	3	1628	1793	282	449	6e-06	48.2	COG3846	U	Type IV secretory pathway, TrbL components
mRNA_2543	CDD|226365	24.66	146	97	3	646	791	287	419	2e-05	45.5	COG3846	U	Type IV secretory pathway, TrbL components
mRNA_15773	CDD|226365	25.61	164	97	4	76	239	277	415	6e-06	47.8	COG3846	U	Type IV secretory pathway, TrbL components
mRNA_8686	CDD|226365	28.77	146	93	3	168	305	277	419	0.0003	41.7	COG3846	U	Type IV secretory pathway, TrbL components
mRNA_5324	CDD|226365	37.82	156	94	3	945	1099	294	447	6e-06	49	COG3846	U	Type IV secretory pathway, TrbL components
mRNA_11508	CDD|226728	35.82	67	34	3	490	555	210	268	0.0004	40.3	COG4278	S	Uncharacterized conserved protein
mRNA_11138	CDD|226365	31.76	148	76	4	791	928	282	414	6e-06	49.8	COG3846	U	Type IV secretory pathway, TrbL components
mRNA_10483	CDD|226365	29.56	159	99	5	1132	1283	270	422	7e-09	57.5	COG3846	U	Type IV secretory pathway, TrbL components
mRNA_14917	CDD|226365	26.82	179	121	4	479	650	277	452	2e-10	63.2	COG3846	U	Type IV secretory pathway, TrbL components
mRNA_12208	CDD|226365	35.03	157	98	3	69	223	283	437	3e-12	66.7	COG3846	U	Type IV secretory pathway, TrbL components
mRNA_16424	CDD|226365	35.11	131	73	5	1375	1495	290	418	2e-07	54	COG3846	U	Type IV secretory pathway, TrbL components
mRNA_7082	CDD|226728	40	50	27	2	4	52	220	267	0.0006	41.1	COG4278	S	Uncharacterized conserved protein
mRNA_2025	CDD|226365	29.41	102	65	3	1046	1145	287	383	0.0002	42.4	COG3846	U	Type IV secretory pathway, TrbL components
mRNA_6895	CDD|226365	30.5	141	82	3	1519	1659	293	417	0.0001	44	COG3846	U	Type IV secretory pathway, TrbL components
mRNA_570	CDD|226365	32	100	65	2	364	460	277	376	3e-05	45.9	COG3846	U	Type IV secretory pathway, TrbL components
mRNA_18367	CDD|226365	30.41	148	82	7	237	376	283	417	4e-07	51.3	COG3846	U	Type IV secretory pathway, TrbL components
mRNA_6980	CDD|226365	31.51	73	48	2	1	73	293	363	0.0003	41.3	COG3846	U	Type IV secretory pathway, TrbL components
mRNA_7838	CDD|226365	28.57	154	84	5	439	586	284	417	0.0008	40.1	COG3846	U	Type IV secretory pathway, TrbL components
mRNA_5058	CDD|226365	31.16	138	91	2	1444	1577	278	415	1e-05	47.4	COG3846	U	Type IV secretory pathway, TrbL components
mRNA_15186	CDD|226365	35.11	131	83	2	203	332	278	407	7e-07	50.5	COG3846	U	Type IV secretory pathway, TrbL components
mRNA_10762	CDD|226365	30.84	107	67	2	2337	2441	275	376	0.0006	43.6	COG3846	U	Type IV secretory pathway, TrbL components
mRNA_8977	CDD|226365	33.6	125	73	4	80	198	282	402	0.001	40.5	COG3846	U	Type IV secretory pathway, TrbL components
mRNA_10247	CDD|226365	32.54	126	84	1	1120	1244	293	418	5e-07	50.5	COG3846	U	Type IV secretory pathway, TrbL components
mRNA_4094	CDD|226365	37	100	57	2	1	94	302	401	0.0001	44	COG3846	U	Type IV secretory pathway, TrbL components
mRNA_5279	CDD|226365	28.49	186	119	2	742	923	277	452	4e-06	47.4	COG3846	U	Type IV secretory pathway, TrbL components
mRNA_7308	CDD|226728	27.27	66	45	1	494	556	202	267	0.0006	39.1	COG4278	S	Uncharacterized conserved protein
mRNA_718	CDD|226711	32.26	93	53	4	721	806	253	342	0.001	39.1	COG4260	S	Putative virion core protein (lumpy skin disease virus)
mRNA_5139	CDD|226365	31.64	177	103	5	586	757	287	450	0.0002	43.2	COG3846	U	Type IV secretory pathway, TrbL components
mRNA_7001	CDD|226365	27.34	139	101	0	211	349	273	411	1e-08	55.9	COG3846	U	Type IV secretory pathway, TrbL components
mRNA_4335	CDD|226365	32.62	141	93	2	1868	2007	275	414	9e-07	50.5	COG3846	U	Type IV secretory pathway, TrbL components
mRNA_18169	CDD|227493	19.86	141	99	5	327	463	439	569	0.0004	41.1	COG5164	K	Transcription elongation factor
mRNA_11444	CDD|226365	30.13	156	95	4	1844	1998	277	419	3e-09	58.2	COG3846	U	Type IV secretory pathway, TrbL components
mRNA_21384	CDD|226728	30.88	68	44	2	210	277	204	268	0.0002	41.5	COG4278	S	Uncharacterized conserved protein
mRNA_18040	CDD|226365	29.73	148	88	4	1115	1256	278	415	3e-06	48.6	COG3846	U	Type IV secretory pathway, TrbL components
mRNA_1804	CDD|226365	27.61	163	118	0	86	248	288	450	0.0004	40.5	COG3846	U	Type IV secretory pathway, TrbL components
mRNA_11677	CDD|226365	29.3	157	99	3	699	854	277	422	5e-10	60.2	COG3846	U	Type IV secretory pathway, TrbL components
mRNA_10320	CDD|226365	34.51	142	83	4	2247	2378	297	438	2e-06	49.8	COG3846	U	Type IV secretory pathway, TrbL components
mRNA_8975	CDD|226365	35.58	104	58	4	13	112	277	375	3e-05	45.5	COG3846	U	Type IV secretory pathway, TrbL components
mRNA_7006	CDD|226365	29.41	170	114	3	2716	2879	283	452	9e-10	61.7	COG3846	U	Type IV secretory pathway, TrbL components
mRNA_17513	CDD|226365	31.36	118	80	1	539	655	302	419	2e-05	45.5	COG3846	U	Type IV secretory pathway, TrbL components
mRNA_9054	CDD|226365	25.42	118	73	5	196	313	312	414	2e-05	44.7	COG3846	U	Type IV secretory pathway, TrbL components
mRNA_3348	CDD|226365	32.26	124	75	5	868	989	296	412	0.0003	41.7	COG3846	U	Type IV secretory pathway, TrbL components
mRNA_6157	CDD|226365	28.1	121	87	0	125	245	287	407	0.0002	42.4	COG3846	U	Type IV secretory pathway, TrbL components
mRNA_9786	CDD|226365	28.87	142	95	2	1730	1867	278	417	4e-06	48.6	COG3846	U	Type IV secretory pathway, TrbL components
mRNA_647	CDD|226728	33.33	60	38	1	373	432	210	267	0.0004	39.9	COG4278	S	Uncharacterized conserved protein
mRNA_8489	CDD|226365	25.45	165	100	3	470	634	273	414	2e-05	47.1	COG3846	U	Type IV secretory pathway, TrbL components
mRNA_8780	CDD|226365	35.21	71	42	2	509	576	288	357	0.0001	43.2	COG3846	U	Type IV secretory pathway, TrbL components
mRNA_2731	CDD|226728	33.33	57	37	1	322	377	210	266	0.0001	42.2	COG4278	S	Uncharacterized conserved protein
mRNA_9992	CDD|227606	32.11	109	62	3	725	826	678	781	5e-06	48.5	COG5281	S	Phage-related minor tail protein
mRNA_15507	CDD|226365	31.69	183	101	5	3149	3331	288	446	4e-05	45.9	COG3846	U	Type IV secretory pathway, TrbL components
mRNA_9530	CDD|226365	31.01	129	80	2	994	1113	283	411	0.0001	42.8	COG3846	U	Type IV secretory pathway, TrbL components
mRNA_12856	CDD|226728	27.27	66	48	0	31	96	203	268	0.0001	41.1	COG4278	S	Uncharacterized conserved protein
mRNA_12583	CDD|226728	29.51	61	40	1	316	376	210	267	0.0002	42.6	COG4278	S	Uncharacterized conserved protein
mRNA_8705	CDD|226365	23.94	142	107	1	1219	1360	277	417	0.0004	41.7	COG3846	U	Type IV secretory pathway, TrbL components
mRNA_8464	CDD|226728	32.26	62	35	2	1630	1689	210	266	0.0001	43	COG4278	S	Uncharacterized conserved protein
mRNA_8681	CDD|227493	20.16	129	94	5	1	120	437	565	1e-05	47.7	COG5164	K	Transcription elongation factor
mRNA_10283	CDD|226365	33.33	123	73	2	612	725	291	413	2e-05	46.7	COG3846	U	Type IV secretory pathway, TrbL components
mRNA_10941	CDD|226365	30.77	143	97	2	204	346	278	418	2e-07	52.1	COG3846	U	Type IV secretory pathway, TrbL components
mRNA_7641	CDD|226365	35.16	91	59	0	1532	1622	282	372	3e-07	52.1	COG3846	U	Type IV secretory pathway, TrbL components
mRNA_4842	CDD|226365	27.91	172	112	5	823	984	278	447	6e-05	45.5	COG3846	U	Type IV secretory pathway, TrbL components
mRNA_14108	CDD|226365	32.04	103	69	1	993	1094	277	379	3e-07	51.3	COG3846	U	Type IV secretory pathway, TrbL components
mRNA_5796	CDD|226728	33.33	54	34	2	1544	1596	214	266	0.0007	41.5	COG4278	S	Uncharacterized conserved protein
mRNA_17116	CDD|226728	36.67	60	35	2	1272	1329	210	268	0.0004	41.1	COG4278	S	Uncharacterized conserved protein
mRNA_9252	CDD|226365	33.33	123	73	2	2174	2287	291	413	6e-05	45.9	COG3846	U	Type IV secretory pathway, TrbL components
mRNA_3817	CDD|226365	31.4	172	101	5	2337	2496	282	448	4e-06	49	COG3846	U	Type IV secretory pathway, TrbL components
mRNA_6273	CDD|226365	29.87	154	84	6	228	381	288	417	3e-05	44	COG3846	U	Type IV secretory pathway, TrbL components
mRNA_498	CDD|226728	33.33	57	36	2	3710	3765	211	266	0.001	41.5	COG4278	S	Uncharacterized conserved protein
mRNA_1189	CDD|226365	35.33	150	83	4	4550	4699	282	417	2e-06	50.9	COG3846	U	Type IV secretory pathway, TrbL components
mRNA_3361	CDD|226365	25.79	159	97	3	1575	1733	282	419	2e-05	47.4	COG3846	U	Type IV secretory pathway, TrbL components
mRNA_3370	CDD|226365	31.43	140	88	5	61	195	277	413	1e-05	46.3	COG3846	U	Type IV secretory pathway, TrbL components
mRNA_10515	CDD|226728	38.78	49	28	1	209	255	219	267	0.0009	39.9	COG4278	S	Uncharacterized conserved protein
mRNA_19877	CDD|226728	28.81	59	39	1	763	818	210	268	0.001	40.3	COG4278	S	Uncharacterized conserved protein
mRNA_10444	CDD|226365	31.05	190	99	6	787	973	287	447	1e-08	55.5	COG3846	U	Type IV secretory pathway, TrbL components
mRNA_11783	CDD|226728	35	60	37	1	392	451	210	267	6e-05	42.2	COG4278	S	Uncharacterized conserved protein
mRNA_18621	CDD|226728	29.51	61	43	0	972	1032	202	262	5e-05	43.8	COG4278	S	Uncharacterized conserved protein
mRNA_618	CDD|226365	27.74	155	88	2	454	603	278	413	0.0002	43.6	COG3846	U	Type IV secretory pathway, TrbL components
mRNA_8812	CDD|226365	33.86	127	76	3	2040	2164	278	398	8e-06	47.8	COG3846	U	Type IV secretory pathway, TrbL components
mRNA_9919	CDD|226728	30	60	41	1	32	91	210	268	0.0002	39.9	COG4278	S	Uncharacterized conserved protein
mRNA_14912	CDD|226728	31.67	60	37	2	836	892	210	268	0.0002	41.1	COG4278	S	Uncharacterized conserved protein
mRNA_9527	CDD|226728	38.89	54	30	1	2153	2203	214	267	0.0001	43.4	COG4278	S	Uncharacterized conserved protein
mRNA_11605	CDD|226728	33.82	68	42	2	1875	1942	204	268	0.0003	42.6	COG4278	S	Uncharacterized conserved protein
mRNA_10986	CDD|226365	27.34	128	89	2	1727	1850	288	415	8e-08	54	COG3846	U	Type IV secretory pathway, TrbL components
mRNA_6170	CDD|226728	34.85	66	37	2	522	583	204	267	0.0003	42.6	COG4278	S	Uncharacterized conserved protein
mRNA_15488	CDD|225606	37.65	85	49	1	1327	1407	215	299	3e-06	48.8	COG3064	M	Membrane protein involved in colicin uptake
mRNA_5869	CDD|226365	28.89	180	124	3	973	1148	273	452	4e-05	44.7	COG3846	U	Type IV secretory pathway, TrbL components
mRNA_1299	CDD|227493	18.71	155	104	4	123	277	423	555	0.0004	39.2	COG5164	K	Transcription elongation factor
mRNA_4504	CDD|226365	30.92	152	82	7	855	999	278	413	1e-06	49	COG3846	U	Type IV secretory pathway, TrbL components
mRNA_9947	CDD|226365	32.4	179	112	5	1240	1414	277	450	2e-08	55.5	COG3846	U	Type IV secretory pathway, TrbL components
mRNA_17159	CDD|226365	26.14	153	100	2	875	1027	278	417	6e-05	44.7	COG3846	U	Type IV secretory pathway, TrbL components
mRNA_9751	CDD|226365	31.78	129	84	2	1997	2122	287	414	2e-08	56.3	COG3846	U	Type IV secretory pathway, TrbL components
mRNA_1358	CDD|226365	33.33	180	104	6	976	1144	273	447	4e-12	67.1	COG3846	U	Type IV secretory pathway, TrbL components
mRNA_17523	CDD|226728	33.33	60	37	2	534	591	210	268	0.001	38.8	COG4278	S	Uncharacterized conserved protein
mRNA_14585	CDD|226728	30.51	59	39	1	51	107	210	268	4e-05	41.5	COG4278	S	Uncharacterized conserved protein
mRNA_16167	CDD|226365	29.82	171	93	6	1955	2123	277	422	6e-09	59.8	COG3846	U	Type IV secretory pathway, TrbL components
mRNA_7039	CDD|226365	30.99	142	92	2	1249	1388	278	415	3e-11	66.3	COG3846	U	Type IV secretory pathway, TrbL components
mRNA_11836	CDD|226365	31.38	188	106	3	1479	1666	282	446	3e-10	62.5	COG3846	U	Type IV secretory pathway, TrbL components
mRNA_9218	CDD|226406	26.73	101	68	4	1357	1457	759	853	5e-08	55.3	COG3889	R	Predicted solute binding protein
mRNA_7783	CDD|226365	35.51	107	63	2	52	153	304	409	0.0009	39.4	COG3846	U	Type IV secretory pathway, TrbL components
mRNA_6694	CDD|226728	33.9	59	37	1	126	182	210	268	0.0001	40.3	COG4278	S	Uncharacterized conserved protein
mRNA_4108	CDD|226728	28.81	59	42	0	124	182	210	268	0.0004	40.7	COG4278	S	Uncharacterized conserved protein
mRNA_10760	CDD|226365	35	80	52	0	212	291	278	357	7e-05	42.4	COG3846	U	Type IV secretory pathway, TrbL components
mRNA_7383	CDD|226728	26.03	73	40	2	889	961	210	268	0.0004	40.3	COG4278	S	Uncharacterized conserved protein
mRNA_2421	CDD|226365	35.2	125	71	4	2007	2129	282	398	3e-05	46.3	COG3846	U	Type IV secretory pathway, TrbL components
mRNA_4745	CDD|226365	33.71	175	105	7	2489	2661	277	442	9e-11	64.4	COG3846	U	Type IV secretory pathway, TrbL components
mRNA_455	CDD|226728	36.67	60	35	2	1670	1728	210	267	0.0004	41.1	COG4278	S	Uncharacterized conserved protein
mRNA_10058	CDD|226365	31.25	144	97	2	1157	1300	274	415	0.0002	43.2	COG3846	U	Type IV secretory pathway, TrbL components
mRNA_124	CDD|226728	33.96	53	32	1	2661	2710	215	267	0.001	41.1	COG4278	S	Uncharacterized conserved protein
mRNA_8759	CDD|226365	24.67	150	103	1	383	532	278	417	2e-06	49.4	COG3846	U	Type IV secretory pathway, TrbL components
mRNA_5334	CDD|226365	25.95	185	95	4	382	566	277	419	2e-05	45.9	COG3846	U	Type IV secretory pathway, TrbL components
mRNA_15596	CDD|226728	25.64	78	58	0	1030	1107	191	268	0.0002	42.2	COG4278	S	Uncharacterized conserved protein
mRNA_18504	CDD|226365	29.41	136	92	1	55	190	283	414	0.0004	40.1	COG3846	U	Type IV secretory pathway, TrbL components
mRNA_17968	CDD|226365	34.88	86	55	1	73	158	282	366	5e-05	42.4	COG3846	U	Type IV secretory pathway, TrbL components
mRNA_19788	CDD|223560	30.77	65	33	3	924	976	140	204	0.0008	39.9	COG0484	O	DnaJ-class molecular chaperone with C-terminal Zn finger domain
mRNA_14081	CDD|226728	31.82	66	44	1	19	84	204	268	0.0008	37.6	COG4278	S	Uncharacterized conserved protein
mRNA_5434	CDD|226365	32.78	180	103	6	3215	3388	282	449	2e-10	63.6	COG3846	U	Type IV secretory pathway, TrbL components
mRNA_6390	CDD|226728	32.84	67	43	1	1739	1805	203	267	7e-05	43.8	COG4278	S	Uncharacterized conserved protein
mRNA_12163	CDD|226365	28.57	133	84	3	49	178	293	417	0.0004	41.3	COG3846	U	Type IV secretory pathway, TrbL components
mRNA_13219	CDD|226365	30.38	158	87	6	1910	2063	277	415	0.0003	42.8	COG3846	U	Type IV secretory pathway, TrbL components
mRNA_11665	CDD|226365	28.57	98	67	2	105	199	278	375	0.0008	41.3	COG3846	U	Type IV secretory pathway, TrbL components
mRNA_14502	CDD|226728	31.82	66	44	1	519	583	203	268	0.0003	39.9	COG4278	S	Uncharacterized conserved protein
mRNA_18525	CDD|226728	31.15	61	35	2	1909	1966	212	268	0.0009	40.7	COG4278	S	Uncharacterized conserved protein
mRNA_7861	CDD|226728	28.81	59	38	1	310	364	210	268	0.0006	38.8	COG4278	S	Uncharacterized conserved protein
mRNA_10849	CDD|226365	30.21	192	115	5	336	526	273	446	1e-09	59.4	COG3846	U	Type IV secretory pathway, TrbL components
mRNA_4768	CDD|226365	29.61	152	93	2	2614	2761	273	414	5e-05	45.5	COG3846	U	Type IV secretory pathway, TrbL components
mRNA_17135	CDD|226365	30.28	142	85	5	1232	1367	282	415	9e-08	53.2	COG3846	U	Type IV secretory pathway, TrbL components
mRNA_4562	CDD|226365	35.77	137	79	5	1042	1172	277	410	0.0003	42	COG3846	U	Type IV secretory pathway, TrbL components
mRNA_3134	CDD|226365	29.2	137	94	1	1260	1396	277	410	3e-07	51.7	COG3846	U	Type IV secretory pathway, TrbL components
mRNA_4854	CDD|226365	30.28	109	68	3	382	488	278	380	0.0002	43.2	COG3846	U	Type IV secretory pathway, TrbL components
mRNA_18159	CDD|226365	27.03	148	93	4	26	170	278	413	1e-05	45.9	COG3846	U	Type IV secretory pathway, TrbL components
mRNA_2329	CDD|226365	27.81	169	112	2	1021	1188	288	447	6e-07	50.9	COG3846	U	Type IV secretory pathway, TrbL components
mRNA_2207	CDD|226728	27.59	58	42	0	1080	1137	211	268	0.0001	42.6	COG4278	S	Uncharacterized conserved protein
mRNA_6483	CDD|226728	29.87	77	44	2	546	612	192	268	0.0006	39.5	COG4278	S	Uncharacterized conserved protein
mRNA_5424	CDD|226365	26.77	127	87	1	341	467	298	418	3e-05	46.3	COG3846	U	Type IV secretory pathway, TrbL components
mRNA_4431	CDD|226365	26.92	156	100	4	325	479	277	419	2e-06	52.1	COG3846	U	Type IV secretory pathway, TrbL components
mRNA_12552	CDD|226365	35.88	131	64	4	1575	1685	289	419	1e-09	61.3	COG3846	U	Type IV secretory pathway, TrbL components
mRNA_12293	CDD|226728	31.75	63	38	3	930	992	210	267	0.0006	39.9	COG4278	S	Uncharacterized conserved protein
mRNA_12647	CDD|226365	34.97	163	102	4	2249	2409	282	442	1e-11	67.1	COG3846	U	Type IV secretory pathway, TrbL components
mRNA_17433	CDD|226728	32.91	79	49	3	1746	1821	191	268	0.001	42.2	COG4278	S	Uncharacterized conserved protein
mRNA_10060	CDD|226365	32.56	129	81	2	325	453	289	411	0.0003	41.3	COG3846	U	Type IV secretory pathway, TrbL components
mRNA_18567	CDD|226728	33.93	56	36	1	2132	2186	210	265	0.0006	41.1	COG4278	S	Uncharacterized conserved protein
mRNA_5867	CDD|226728	34.43	61	37	3	849	908	210	268	0.0006	39.9	COG4278	S	Uncharacterized conserved protein
mRNA_17493	CDD|226365	27.44	164	99	4	578	735	270	419	1e-07	52.8	COG3846	U	Type IV secretory pathway, TrbL components
mRNA_17402	CDD|226365	27.97	118	76	3	833	941	296	413	3e-05	46.3	COG3846	U	Type IV secretory pathway, TrbL components
mRNA_774	CDD|226728	40	50	30	0	330	379	215	264	0.0001	42.6	COG4278	S	Uncharacterized conserved protein
mRNA_15461	CDD|226728	28.33	60	38	2	1741	1797	210	267	0.0005	41.1	COG4278	S	Uncharacterized conserved protein
mRNA_13185	CDD|226365	27.11	166	84	6	19	184	290	418	0.0002	42	COG3846	U	Type IV secretory pathway, TrbL components
mRNA_2675	CDD|226365	31.18	93	62	1	1018	1108	273	365	5e-05	44.4	COG3846	U	Type IV secretory pathway, TrbL components
mRNA_17795	CDD|226728	32.31	65	40	2	225	285	204	268	0.0009	37.6	COG4278	S	Uncharacterized conserved protein
mRNA_15415	CDD|226365	33.33	84	55	1	312	395	294	376	2e-05	44	COG3846	U	Type IV secretory pathway, TrbL components
mRNA_9653	CDD|226365	27.97	143	86	3	1	131	277	414	0.0003	39.4	COG3846	U	Type IV secretory pathway, TrbL components
mRNA_9518	CDD|226365	29.83	181	102	6	1495	1661	277	446	3e-05	45.5	COG3846	U	Type IV secretory pathway, TrbL components
mRNA_3387	CDD|226365	30.61	196	103	6	5332	5515	273	447	0.0004	43.6	COG3846	U	Type IV secretory pathway, TrbL components
mRNA_1810	CDD|226365	28.87	142	96	2	507	643	282	423	3e-09	56.7	COG3846	U	Type IV secretory pathway, TrbL components
mRNA_11614	CDD|226365	28.57	182	108	6	3	181	288	450	0.0002	42	COG3846	U	Type IV secretory pathway, TrbL components
mRNA_11241	CDD|226365	28.67	143	96	2	399	541	283	419	0.0001	43.2	COG3846	U	Type IV secretory pathway, TrbL components
mRNA_9971	CDD|226365	31.68	101	61	3	634	734	283	375	0.0007	40.5	COG3846	U	Type IV secretory pathway, TrbL components
mRNA_4555	CDD|226365	27.33	150	107	1	1583	1732	288	435	9e-05	44.4	COG3846	U	Type IV secretory pathway, TrbL components
mRNA_8406	CDD|226728	34.92	63	37	2	2034	2096	210	268	7e-05	44.5	COG4278	S	Uncharacterized conserved protein
mRNA_16436	CDD|226728	24.64	69	47	1	325	393	203	266	0.0006	40.7	COG4278	S	Uncharacterized conserved protein
mRNA_9881	CDD|226365	27.88	165	92	8	596	755	277	419	0.0006	42	COG3846	U	Type IV secretory pathway, TrbL components
mRNA_10499	CDD|226365	37.18	78	47	1	56	131	285	362	0.0001	42	COG3846	U	Type IV secretory pathway, TrbL components
mRNA_5847	CDD|226365	27.92	154	95	4	970	1123	277	414	8e-05	44	COG3846	U	Type IV secretory pathway, TrbL components
mRNA_8647	CDD|226365	31.78	129	84	2	3344	3471	282	407	0.0006	42	COG3846	U	Type IV secretory pathway, TrbL components
mRNA_9267	CDD|226365	28.87	142	88	4	733	863	273	412	5e-05	44.7	COG3846	U	Type IV secretory pathway, TrbL components
mRNA_6048	CDD|226365	31.15	183	104	5	629	800	277	448	3e-06	47.4	COG3846	U	Type IV secretory pathway, TrbL components
mRNA_8303	CDD|226365	31.4	121	69	4	191	311	277	383	4e-06	49.4	COG3846	U	Type IV secretory pathway, TrbL components
mRNA_3249	CDD|226365	27.78	126	88	1	978	1103	293	415	2e-08	55.1	COG3846	U	Type IV secretory pathway, TrbL components
mRNA_15833	CDD|226365	27.97	143	99	3	282	422	273	413	0.0003	42.8	COG3846	U	Type IV secretory pathway, TrbL components
mRNA_13351	CDD|227606	29.79	94	61	2	231	320	691	783	5e-05	43.9	COG5281	S	Phage-related minor tail protein
mRNA_12318	CDD|226365	31.78	129	83	3	822	945	283	411	3e-09	58.2	COG3846	U	Type IV secretory pathway, TrbL components
mRNA_8328	CDD|226365	26.8	194	118	6	533	717	274	452	7e-06	46.7	COG3846	U	Type IV secretory pathway, TrbL components
mRNA_9207	CDD|226365	33.33	120	75	2	9	123	300	419	2e-05	44.7	COG3846	U	Type IV secretory pathway, TrbL components
mRNA_10422	CDD|226365	33.79	145	86	4	68	211	282	417	2e-08	54.4	COG3846	U	Type IV secretory pathway, TrbL components
mRNA_553	CDD|226365	30	140	92	2	5	138	278	417	0.0004	41.7	COG3846	U	Type IV secretory pathway, TrbL components
mRNA_3959	CDD|226728	37.04	54	28	2	1768	1816	216	268	0.0005	41.1	COG4278	S	Uncharacterized conserved protein
mRNA_15422	CDD|226728	28.75	80	52	2	100	179	192	266	0.0001	41.1	COG4278	S	Uncharacterized conserved protein
mRNA_7052	CDD|226365	27.89	147	103	1	340	483	277	423	7e-06	47.1	COG3846	U	Type IV secretory pathway, TrbL components
mRNA_3789	CDD|226365	26.54	162	101	3	777	920	277	438	4e-05	46.7	COG3846	U	Type IV secretory pathway, TrbL components
mRNA_6323	CDD|226365	24.07	162	94	4	1	162	287	419	0.0001	43.2	COG3846	U	Type IV secretory pathway, TrbL components
mRNA_6309	CDD|226365	28.77	146	90	4	3315	3459	282	414	2e-05	47.1	COG3846	U	Type IV secretory pathway, TrbL components
mRNA_14107	CDD|226728	39.62	53	31	1	270	322	210	261	0.0003	40.3	COG4278	S	Uncharacterized conserved protein
mRNA_6829	CDD|226365	32.45	151	89	4	1232	1382	282	419	2e-06	50.5	COG3846	U	Type IV secretory pathway, TrbL components
mRNA_18233	CDD|226365	27.54	167	114	2	1928	2094	288	447	0.0002	43.2	COG3846	U	Type IV secretory pathway, TrbL components
mRNA_13149	CDD|226365	31.48	162	101	2	299	460	293	444	0.0002	41.3	COG3846	U	Type IV secretory pathway, TrbL components
mRNA_17272	CDD|226728	28.12	64	39	1	792	855	210	266	7e-05	42.6	COG4278	S	Uncharacterized conserved protein
mRNA_17127	CDD|226728	28.12	64	42	2	504	563	203	266	0.0004	39.9	COG4278	S	Uncharacterized conserved protein
mRNA_14403	CDD|226728	35.19	54	34	1	344	397	216	268	0.0001	42.6	COG4278	S	Uncharacterized conserved protein
mRNA_7790	CDD|226728	27.12	59	43	0	28	86	210	268	0.0006	38.4	COG4278	S	Uncharacterized conserved protein
mRNA_1260	CDD|226728	35.85	53	33	1	221	272	216	268	4e-05	41.8	COG4278	S	Uncharacterized conserved protein
mRNA_14532	CDD|226365	28.57	140	88	4	3	142	290	417	0.0002	42.4	COG3846	U	Type IV secretory pathway, TrbL components
mRNA_15633	CDD|226365	27.33	150	89	4	711	860	289	418	5e-05	44.4	COG3846	U	Type IV secretory pathway, TrbL components
mRNA_6816	CDD|226365	29.77	131	70	3	803	919	288	410	6e-06	47.4	COG3846	U	Type IV secretory pathway, TrbL components
mRNA_6921	CDD|226365	29.34	167	115	2	1245	1408	282	448	2e-05	45.9	COG3846	U	Type IV secretory pathway, TrbL components
mRNA_5264	CDD|226365	29.45	146	92	7	114	256	277	414	7e-05	43.2	COG3846	U	Type IV secretory pathway, TrbL components
mRNA_14762	CDD|226365	25.78	128	83	3	302	426	287	405	5e-05	45.5	COG3846	U	Type IV secretory pathway, TrbL components
mRNA_8733	CDD|227244	36.84	38	23	1	723	759	557	594	3e-08	54.2	COG4907	S	Predicted membrane protein
mRNA_15998	CDD|226728	30.77	65	39	2	218	282	210	268	0.001	39.1	COG4278	S	Uncharacterized conserved protein
mRNA_17409	CDD|226365	27.41	135	91	3	5033	5164	288	418	9e-07	52.1	COG3846	U	Type IV secretory pathway, TrbL components
mRNA_8950	CDD|226365	30.99	142	89	4	692	832	282	415	3e-05	44.7	COG3846	U	Type IV secretory pathway, TrbL components
mRNA_14526	CDD|226365	29.52	166	80	5	159	324	283	411	1e-05	47.1	COG3846	U	Type IV secretory pathway, TrbL components
mRNA_4024	CDD|226365	29.93	137	92	2	347	483	282	414	8e-05	44.7	COG3846	U	Type IV secretory pathway, TrbL components
mRNA_8239	CDD|226365	28.46	130	79	3	52	172	290	414	6e-05	42.4	COG3846	U	Type IV secretory pathway, TrbL components
mRNA_13653	CDD|226728	25.37	67	47	1	216	282	203	266	0.001	38.8	COG4278	S	Uncharacterized conserved protein
mRNA_13855	CDD|226365	32.84	134	86	2	11	141	282	414	3e-09	55.9	COG3846	U	Type IV secretory pathway, TrbL components
mRNA_4641	CDD|226365	27.01	137	89	3	3	128	283	419	2e-05	47.1	COG3846	U	Type IV secretory pathway, TrbL components
mRNA_6203	CDD|226728	36.07	61	36	2	1298	1357	210	268	0.0003	41.5	COG4278	S	Uncharacterized conserved protein
mRNA_16546	CDD|226728	31.65	79	52	2	417	494	191	268	8e-05	43.4	COG4278	S	Uncharacterized conserved protein
mRNA_4666	CDD|226365	27.52	149	103	3	946	1091	273	419	2e-06	49	COG3846	U	Type IV secretory pathway, TrbL components
mRNA_3702	CDD|226365	25.3	166	94	6	241	400	277	418	0.0004	40.9	COG3846	U	Type IV secretory pathway, TrbL components
mRNA_5717	CDD|226365	26.56	128	84	3	130	252	288	410	0.0008	40.5	COG3846	U	Type IV secretory pathway, TrbL components
mRNA_13434	CDD|226365	30.3	132	88	3	698	829	282	409	0.0003	41.3	COG3846	U	Type IV secretory pathway, TrbL components
mRNA_5269	CDD|226365	31.16	138	82	2	1300	1425	283	419	0.0001	43.2	COG3846	U	Type IV secretory pathway, TrbL components
mRNA_6858	CDD|226728	31.71	82	51	2	1147	1228	192	268	0.0005	40.3	COG4278	S	Uncharacterized conserved protein
mRNA_16637	CDD|226728	31.34	67	43	1	22	88	203	266	2e-05	45.3	COG4278	S	Uncharacterized conserved protein
mRNA_5938	CDD|226365	26.67	135	90	2	819	953	294	419	6e-06	49	COG3846	U	Type IV secretory pathway, TrbL components
mRNA_9341	CDD|226365	31.4	121	79	1	6	126	303	419	0.0003	40.9	COG3846	U	Type IV secretory pathway, TrbL components
mRNA_16792	CDD|226365	28.89	135	81	3	337	471	290	409	0.0005	42.4	COG3846	U	Type IV secretory pathway, TrbL components
mRNA_6094	CDD|226365	25.14	175	119	2	1176	1340	277	449	2e-05	45.9	COG3846	U	Type IV secretory pathway, TrbL components
mRNA_3371	CDD|226728	36	50	32	0	486	535	218	267	0.0008	39.1	COG4278	S	Uncharacterized conserved protein
mRNA_12638	CDD|226728	29.31	58	38	1	495	549	210	267	0.0004	41.1	COG4278	S	Uncharacterized conserved protein
mRNA_13687	CDD|226365	35.87	92	56	1	1367	1455	291	382	8e-07	51.3	COG3846	U	Type IV secretory pathway, TrbL components
mRNA_11780	CDD|226365	27.15	151	93	5	191	338	277	413	6e-06	47.8	COG3846	U	Type IV secretory pathway, TrbL components
mRNA_7336	CDD|226728	30	60	34	1	178	237	216	267	0.0007	37.6	COG4278	S	Uncharacterized conserved protein
mRNA_7014	CDD|226365	31.16	138	94	1	764	900	277	414	5e-10	61.3	COG3846	U	Type IV secretory pathway, TrbL components
mRNA_5351	CDD|226728	29.23	65	45	1	2656	2719	203	267	0.0003	42.6	COG4278	S	Uncharacterized conserved protein
mRNA_3200	CDD|226365	29.66	145	93	4	182	325	282	418	6e-05	44	COG3846	U	Type IV secretory pathway, TrbL components
mRNA_6582	CDD|226365	28.91	128	83	3	1178	1301	288	411	0.0004	41.7	COG3846	U	Type IV secretory pathway, TrbL components
mRNA_3579	CDD|226365	32.14	140	95	0	2053	2192	273	412	2e-07	52.8	COG3846	U	Type IV secretory pathway, TrbL components
mRNA_8246	CDD|226728	26.67	75	38	1	947	1021	210	267	0.001	39.5	COG4278	S	Uncharacterized conserved protein
mRNA_10771	CDD|226728	29.51	61	39	2	864	923	211	268	0.0008	39.5	COG4278	S	Uncharacterized conserved protein
mRNA_3641	CDD|226365	28.68	136	89	4	1762	1890	283	417	9e-06	47.4	COG3846	U	Type IV secretory pathway, TrbL components
mRNA_14763	CDD|226365	26.76	213	116	6	5687	5899	273	445	7e-06	49.4	COG3846	U	Type IV secretory pathway, TrbL components
mRNA_10285	CDD|226365	25.97	181	87	8	329	502	277	417	6e-05	44.4	COG3846	U	Type IV secretory pathway, TrbL components
mRNA_13624	CDD|227938	33.06	124	70	3	164	287	295	405	9e-06	47.2	COG5651	N	PPE-repeat proteins
mRNA_1149	CDD|226365	28.71	202	116	5	88	284	273	451	8e-06	47.1	COG3846	U	Type IV secretory pathway, TrbL components
mRNA_17255	CDD|226365	29.44	180	104	6	1502	1677	278	438	8e-05	44.4	COG3846	U	Type IV secretory pathway, TrbL components
mRNA_3686	CDD|226365	32.69	104	69	1	382	485	277	379	9e-05	44.4	COG3846	U	Type IV secretory pathway, TrbL components
mRNA_7142	CDD|226365	31.14	167	87	7	823	986	278	419	2e-07	51.3	COG3846	U	Type IV secretory pathway, TrbL components
mRNA_16606	CDD|226728	34.92	63	37	2	720	782	210	268	0.0004	41.1	COG4278	S	Uncharacterized conserved protein
mRNA_9315	CDD|226728	31.34	67	45	1	473	539	203	268	0.0003	39.9	COG4278	S	Uncharacterized conserved protein
mRNA_8397	CDD|226365	28.67	143	90	4	69	210	278	409	0.0005	40.9	COG3846	U	Type IV secretory pathway, TrbL components
mRNA_17188	CDD|226365	30.07	143	93	3	322	458	282	423	2e-07	51.7	COG3846	U	Type IV secretory pathway, TrbL components
mRNA_2102	CDD|226365	33.65	104	66	3	2123	2226	282	382	0.0001	44	COG3846	U	Type IV secretory pathway, TrbL components
mRNA_1027	CDD|226365	28.49	172	112	5	1438	1604	277	442	0.0008	41.7	COG3846	U	Type IV secretory pathway, TrbL components
mRNA_6807	CDD|226365	27.56	127	86	3	245	366	282	407	0.0001	44.7	COG3846	U	Type IV secretory pathway, TrbL components
mRNA_10172	CDD|226728	28.95	76	46	2	949	1016	192	267	0.0004	41.8	COG4278	S	Uncharacterized conserved protein
mRNA_2798	CDD|226365	28.92	166	102	5	113	274	289	442	0.0003	41.7	COG3846	U	Type IV secretory pathway, TrbL components
mRNA_17850	CDD|226728	32.2	59	39	1	345	403	210	267	0.0008	39.9	COG4278	S	Uncharacterized conserved protein
mRNA_6878	CDD|226365	25.56	90	65	1	2207	2296	288	375	0.0002	43.6	COG3846	U	Type IV secretory pathway, TrbL components
mRNA_13923	CDD|226365	28.87	97	67	2	130	225	277	372	3e-06	49	COG3846	U	Type IV secretory pathway, TrbL components
mRNA_16500	CDD|226365	24.56	114	67	3	58	171	290	384	0.0007	39	COG3846	U	Type IV secretory pathway, TrbL components
mRNA_11893	CDD|226365	26.03	146	105	1	2845	2990	273	415	4e-10	62.5	COG3846	U	Type IV secretory pathway, TrbL components
mRNA_3008	CDD|226365	33.14	172	104	3	1718	1884	282	447	1e-06	50.5	COG3846	U	Type IV secretory pathway, TrbL components
mRNA_9412	CDD|226365	29.93	147	95	4	965	1105	273	417	2e-06	49.8	COG3846	U	Type IV secretory pathway, TrbL components
mRNA_15618	CDD|226365	33.61	119	62	3	434	551	277	379	2e-05	45.5	COG3846	U	Type IV secretory pathway, TrbL components
mRNA_9859	CDD|226365	28.79	198	117	5	445	641	278	452	0.0004	42.4	COG3846	U	Type IV secretory pathway, TrbL components
mRNA_4802	CDD|226365	34.18	79	50	1	944	1020	288	366	0.0005	40.9	COG3846	U	Type IV secretory pathway, TrbL components
mRNA_10763	CDD|226365	26.42	212	119	4	23	234	278	452	9e-06	46.3	COG3846	U	Type IV secretory pathway, TrbL components
mRNA_7178	CDD|226365	31.87	91	59	1	84	174	295	382	0.0005	39.7	COG3846	U	Type IV secretory pathway, TrbL components
mRNA_17484	CDD|226365	35	140	84	4	5	140	282	418	8e-07	49	COG3846	U	Type IV secretory pathway, TrbL components
mRNA_14129	CDD|226365	32.39	142	83	5	896	1030	283	418	0.0001	44.4	COG3846	U	Type IV secretory pathway, TrbL components
mRNA_18966	CDD|226728	32.08	53	32	2	62	112	217	267	0.0007	40.3	COG4278	S	Uncharacterized conserved protein
mRNA_5890	CDD|226365	31.28	195	104	9	3898	4077	273	452	5e-06	49.4	COG3846	U	Type IV secretory pathway, TrbL components
mRNA_12704	CDD|226728	38.6	57	31	2	235	291	215	267	0.0004	40.3	COG4278	S	Uncharacterized conserved protein
mRNA_8459	CDD|226365	33.09	139	83	4	285	420	288	419	4e-06	47.4	COG3846	U	Type IV secretory pathway, TrbL components
mRNA_9297	CDD|226728	38.33	60	34	3	419	476	210	268	0.0005	41.8	COG4278	S	Uncharacterized conserved protein
mRNA_21386	CDD|226728	31.82	66	38	3	303	368	210	268	0.0008	39.5	COG4278	S	Uncharacterized conserved protein
mRNA_9162	CDD|226711	27.55	98	52	2	58	147	257	343	4e-05	43	COG4260	S	Putative virion core protein (lumpy skin disease virus)
mRNA_17945	CDD|226365	27.61	134	89	2	955	1087	288	414	5e-06	47.4	COG3846	U	Type IV secretory pathway, TrbL components
mRNA_8631	CDD|226728	31.48	54	36	1	1836	1888	215	268	0.0003	41.8	COG4278	S	Uncharacterized conserved protein
mRNA_4889	CDD|226365	30	160	103	4	950	1100	293	452	1e-06	50.5	COG3846	U	Type IV secretory pathway, TrbL components
mRNA_13027	CDD|226365	31.68	101	61	2	115	215	290	382	2e-05	46.3	COG3846	U	Type IV secretory pathway, TrbL components
mRNA_10134	CDD|226365	26.47	170	102	6	757	926	273	419	0.0001	43.2	COG3846	U	Type IV secretory pathway, TrbL components
mRNA_17742	CDD|226365	22.63	137	90	3	288	414	288	418	0.0007	38.6	COG3846	U	Type IV secretory pathway, TrbL components
mRNA_9301	CDD|226728	26.76	71	40	1	268	338	210	268	0.001	39.5	COG4278	S	Uncharacterized conserved protein
mRNA_8026	CDD|226365	26.83	164	97	6	1528	1685	273	419	0.0002	43.6	COG3846	U	Type IV secretory pathway, TrbL components
mRNA_2570	CDD|226365	33.09	136	91	0	812	947	282	417	9e-08	52.8	COG3846	U	Type IV secretory pathway, TrbL components
mRNA_10264	CDD|226728	36.84	57	34	2	38	94	214	268	0.0006	41.1	COG4278	S	Uncharacterized conserved protein
mRNA_14838	CDD|226365	28.06	139	95	3	1009	1144	282	418	0.0002	42	COG3846	U	Type IV secretory pathway, TrbL components
mRNA_118	CDD|226365	30.07	143	96	2	275	413	277	419	0.0002	40.9	COG3846	U	Type IV secretory pathway, TrbL components
mRNA_1881	CDD|226365	24.41	127	88	3	677	800	282	403	0.0001	44	COG3846	U	Type IV secretory pathway, TrbL components
mRNA_2194	CDD|226365	28.21	156	95	3	534	689	277	415	0.0002	41.7	COG3846	U	Type IV secretory pathway, TrbL components
mRNA_5316	CDD|226728	27.03	74	53	1	387	459	193	266	0.0004	41.1	COG4278	S	Uncharacterized conserved protein
mRNA_3246	CDD|226365	40.98	61	35	1	846	905	295	355	0.001	40.9	COG3846	U	Type IV secretory pathway, TrbL components
mRNA_14505	CDD|226365	30.77	130	80	4	388	515	288	409	9e-05	44	COG3846	U	Type IV secretory pathway, TrbL components
mRNA_5494	CDD|226728	31.58	57	35	1	208	264	215	267	9e-05	40.3	COG4278	S	Uncharacterized conserved protein
mRNA_8534	CDD|226728	33.9	59	39	0	1809	1867	210	268	0.0002	42.6	COG4278	S	Uncharacterized conserved protein
mRNA_18080	CDD|226365	30.28	142	91	3	174	311	282	419	7e-07	48.2	COG3846	U	Type IV secretory pathway, TrbL components
mRNA_7926	CDD|226365	28.08	146	101	2	1213	1358	278	419	9e-05	44.7	COG3846	U	Type IV secretory pathway, TrbL components
mRNA_15819	CDD|226728	31.17	77	52	1	1138	1213	192	268	1e-05	45.3	COG4278	S	Uncharacterized conserved protein
mRNA_12448	CDD|226365	26.35	148	100	3	2020	2163	273	415	1e-05	47.4	COG3846	U	Type IV secretory pathway, TrbL components
mRNA_2985	CDD|226728	31.75	63	38	2	358	420	210	267	0.001	39.5	COG4278	S	Uncharacterized conserved protein
mRNA_8433	CDD|226365	35.06	154	89	3	1391	1538	288	436	2e-08	57.1	COG3846	U	Type IV secretory pathway, TrbL components
mRNA_9793	CDD|226365	38.89	90	53	1	1272	1361	289	376	0.0004	41.7	COG3846	U	Type IV secretory pathway, TrbL components
mRNA_2472	CDD|226365	27.54	138	97	2	3571	3705	277	414	6e-05	45.5	COG3846	U	Type IV secretory pathway, TrbL components
mRNA_8398	CDD|226728	27.69	65	45	1	787	849	203	267	0.0007	39.5	COG4278	S	Uncharacterized conserved protein
mRNA_2356	CDD|226365	34.74	95	58	1	1192	1286	277	367	2e-06	50.1	COG3846	U	Type IV secretory pathway, TrbL components
mRNA_12350	CDD|226365	30.56	144	89	4	380	513	277	419	0.0009	40.1	COG3846	U	Type IV secretory pathway, TrbL components
mRNA_10315	CDD|226728	33.87	62	35	3	1640	1698	210	268	0.0003	41.8	COG4278	S	Uncharacterized conserved protein
mRNA_10370	CDD|226365	35.8	81	49	2	746	824	282	361	1e-09	60.2	COG3846	U	Type IV secretory pathway, TrbL components
mRNA_17953	CDD|226365	30.26	76	53	0	1340	1415	287	362	0.0004	41.7	COG3846	U	Type IV secretory pathway, TrbL components
mRNA_11596	CDD|226365	29.94	167	106	3	158	323	288	444	0.0002	42.8	COG3846	U	Type IV secretory pathway, TrbL components
mRNA_6560	CDD|226728	25.37	67	49	1	930	996	203	268	0.0005	40.3	COG4278	S	Uncharacterized conserved protein
mRNA_10642	CDD|226728	36.84	57	32	2	506	562	216	268	0.0007	39.9	COG4278	S	Uncharacterized conserved protein
mRNA_18559	CDD|226728	28.57	70	45	1	154	223	204	268	0.0002	41.1	COG4278	S	Uncharacterized conserved protein
mRNA_3028	CDD|226365	28.91	128	84	4	264	384	288	415	2e-06	48.6	COG3846	U	Type IV secretory pathway, TrbL components
mRNA_6413	CDD|226728	35.85	53	34	0	299	351	210	262	0.0001	40.7	COG4278	S	Uncharacterized conserved protein
mRNA_10827	CDD|226728	30.65	62	40	1	605	666	210	268	0.0003	39.9	COG4278	S	Uncharacterized conserved protein
mRNA_6565	CDD|226365	28.92	166	91	5	363	524	277	419	2e-05	46.3	COG3846	U	Type IV secretory pathway, TrbL components
mRNA_15637	CDD|226365	31.52	92	60	2	54	142	288	379	9e-05	41.3	COG3846	U	Type IV secretory pathway, TrbL components
mRNA_12049	CDD|226365	25.32	154	101	4	2477	2629	277	417	0.0004	42.8	COG3846	U	Type IV secretory pathway, TrbL components
mRNA_14706	CDD|226365	26	150	103	2	1159	1304	277	422	5e-05	44.4	COG3846	U	Type IV secretory pathway, TrbL components
mRNA_4351	CDD|226728	38.33	60	31	2	103	159	211	267	0.0004	41.8	COG4278	S	Uncharacterized conserved protein
mRNA_12075	CDD|226365	35.21	142	83	4	764	900	277	414	3e-09	59	COG3846	U	Type IV secretory pathway, TrbL components
mRNA_2794	CDD|226365	26.95	141	95	4	941	1077	277	413	0.0006	41.3	COG3846	U	Type IV secretory pathway, TrbL components
mRNA_4592	CDD|226728	32.31	65	42	1	1376	1440	204	266	0.0008	40.7	COG4278	S	Uncharacterized conserved protein
mRNA_5005	CDD|226365	32.81	128	74	5	3882	4000	283	407	7e-07	52.1	COG3846	U	Type IV secretory pathway, TrbL components
mRNA_6261	CDD|226728	31.03	58	40	0	865	922	210	267	0.0003	41.1	COG4278	S	Uncharacterized conserved protein
mRNA_10275	CDD|226365	32.85	137	74	5	4279	4404	278	407	2e-06	50.9	COG3846	U	Type IV secretory pathway, TrbL components
mRNA_5037	CDD|226728	32.79	61	39	2	449	509	210	268	0.0006	39.1	COG4278	S	Uncharacterized conserved protein
mRNA_1764	CDD|226365	24.46	139	102	1	2469	2607	282	417	5e-05	45.9	COG3846	U	Type IV secretory pathway, TrbL components
mRNA_13636	CDD|226365	26.43	140	88	4	26	161	290	418	0.0003	42	COG3846	U	Type IV secretory pathway, TrbL components
mRNA_12013	CDD|226728	35.48	62	36	1	507	568	210	267	0.0002	41.8	COG4278	S	Uncharacterized conserved protein
mRNA_2646	CDD|226365	32.22	90	61	0	3304	3393	291	380	0.0009	41.7	COG3846	U	Type IV secretory pathway, TrbL components
mRNA_12397	CDD|226365	35.11	94	58	3	2122	2213	278	370	2e-05	46.7	COG3846	U	Type IV secretory pathway, TrbL components
mRNA_3032	CDD|226365	28.57	126	88	1	497	620	282	407	5e-07	49.8	COG3846	U	Type IV secretory pathway, TrbL components
mRNA_14661	CDD|226728	28.81	59	42	0	464	522	210	268	0.0002	42.6	COG4278	S	Uncharacterized conserved protein
mRNA_4055	CDD|226365	25.47	161	97	4	2697	2857	277	414	0.0005	43.2	COG3846	U	Type IV secretory pathway, TrbL components
mRNA_7207	CDD|226365	26.97	178	107	6	333	503	290	451	0.0001	43.2	COG3846	U	Type IV secretory pathway, TrbL components
mRNA_5255	CDD|226728	28.95	76	49	1	769	839	192	267	0.0002	41.1	COG4278	S	Uncharacterized conserved protein
mRNA_1013	CDD|226365	27.89	147	99	3	3407	3551	282	423	4e-07	52.8	COG3846	U	Type IV secretory pathway, TrbL components
mRNA_17635	CDD|226365	28.67	143	92	2	127	269	287	419	0.0003	42	COG3846	U	Type IV secretory pathway, TrbL components
mRNA_5571	CDD|226728	36.84	57	31	2	574	630	217	268	0.0008	38.8	COG4278	S	Uncharacterized conserved protein
mRNA_10427	CDD|226365	31.91	141	94	2	660	800	277	415	5e-07	50.5	COG3846	U	Type IV secretory pathway, TrbL components
mRNA_8903	CDD|226365	25.9	139	99	2	1093	1231	284	418	0.0009	40.9	COG3846	U	Type IV secretory pathway, TrbL components
mRNA_10040	CDD|226365	28.86	149	102	2	362	506	288	436	6e-05	42.4	COG3846	U	Type IV secretory pathway, TrbL components
mRNA_9183	CDD|227608	30.93	97	60	1	12	101	609	705	1e-05	44.5	COG5283	S	Phage-related tail protein
mRNA_17839	CDD|226728	32.39	71	36	3	597	667	210	268	0.0005	39.9	COG4278	S	Uncharacterized conserved protein
mRNA_13286	CDD|226711	29.79	94	63	2	3148	3238	248	341	8e-05	44.5	COG4260	S	Putative virion core protein (lumpy skin disease virus)
mRNA_14508	CDD|226365	29.09	110	75	1	2639	2745	293	402	2e-05	47.1	COG3846	U	Type IV secretory pathway, TrbL components
mRNA_1615	CDD|226728	25.42	59	44	0	633	691	210	268	0.0003	40.7	COG4278	S	Uncharacterized conserved protein
mRNA_5436	CDD|226365	33.1	142	90	3	4	142	278	417	0.0002	39.7	COG3846	U	Type IV secretory pathway, TrbL components
mRNA_4020	CDD|226365	28.02	182	128	3	1091	1271	273	452	1e-05	46.7	COG3846	U	Type IV secretory pathway, TrbL components
mRNA_20285	CDD|226728	40.43	47	25	2	441	486	218	262	0.0007	39.5	COG4278	S	Uncharacterized conserved protein
mRNA_15944	CDD|226365	32.37	139	86	4	1926	2056	277	415	1e-08	57.5	COG3846	U	Type IV secretory pathway, TrbL components
mRNA_16758	CDD|226365	27.34	128	89	2	350	477	288	411	0.0005	43.6	COG3846	U	Type IV secretory pathway, TrbL components
mRNA_9432	CDD|226365	36.08	97	53	3	2427	2517	289	382	1e-05	47.8	COG3846	U	Type IV secretory pathway, TrbL components
mRNA_15268	CDD|226365	28.09	178	106	4	65	238	288	447	0.0001	42	COG3846	U	Type IV secretory pathway, TrbL components
mRNA_15188	CDD|227244	36.84	38	24	0	1203	1240	557	594	2e-09	58.8	COG4907	S	Predicted membrane protein
mRNA_14537	CDD|226365	30.52	154	91	5	22	172	278	418	2e-05	44.7	COG3846	U	Type IV secretory pathway, TrbL components
mRNA_12621	CDD|226365	27.68	112	77	2	1021	1131	306	414	0.0003	42	COG3846	U	Type IV secretory pathway, TrbL components
mRNA_18244	CDD|226728	32.84	67	43	1	1636	1702	203	267	0.0001	43.4	COG4278	S	Uncharacterized conserved protein
mRNA_1995	CDD|226365	27.74	155	95	3	1831	1974	277	425	2e-07	52.8	COG3846	U	Type IV secretory pathway, TrbL components
mRNA_1795	CDD|226365	30.3	132	90	2	103	234	273	402	8e-05	42.8	COG3846	U	Type IV secretory pathway, TrbL components
mRNA_6131	CDD|226365	30.34	178	111	3	144	321	282	446	2e-05	45.5	COG3846	U	Type IV secretory pathway, TrbL components
mRNA_16689	CDD|226728	37.04	54	32	1	335	388	217	268	0.0008	39.9	COG4278	S	Uncharacterized conserved protein
mRNA_2270	CDD|226365	32.47	154	87	5	3684	3837	287	423	0.0002	44.7	COG3846	U	Type IV secretory pathway, TrbL components
mRNA_4634	CDD|224429	58.82	34	14	0	1681	1714	236	269	4e-06	48.1	COG1512	R	Beta-propeller domains of methanol dehydrogenase type
mRNA_5772	CDD|226365	26.43	140	101	2	1148	1287	282	419	0.0003	41.7	COG3846	U	Type IV secretory pathway, TrbL components
mRNA_14235	CDD|226365	32.82	131	81	4	929	1055	288	415	0.0002	43.2	COG3846	U	Type IV secretory pathway, TrbL components
mRNA_8388	CDD|226728	27.38	84	54	1	1136	1219	192	268	0.0003	41.8	COG4278	S	Uncharacterized conserved protein
mRNA_2135	CDD|226365	37.29	118	72	2	667	782	298	415	6e-06	46.7	COG3846	U	Type IV secretory pathway, TrbL components
mRNA_3300	CDD|226365	29.03	93	64	1	987	1079	277	367	4e-06	47.4	COG3846	U	Type IV secretory pathway, TrbL components
mRNA_4614	CDD|226728	32.14	56	36	2	960	1015	215	268	0.0003	41.5	COG4278	S	Uncharacterized conserved protein
mRNA_18473	CDD|226728	30.43	69	42	2	9	74	203	268	0.0006	39.5	COG4278	S	Uncharacterized conserved protein
mRNA_12783	CDD|226728	27.38	84	54	1	1136	1219	192	268	0.0004	41.5	COG4278	S	Uncharacterized conserved protein
mRNA_11616	CDD|226365	24.38	160	103	2	1706	1865	278	419	0.0005	42.4	COG3846	U	Type IV secretory pathway, TrbL components
mRNA_8797	CDD|227608	30.34	89	58	3	541	628	607	692	3e-06	48	COG5283	S	Phage-related tail protein
mRNA_4625	CDD|226365	28.19	149	97	5	1062	1204	273	417	2e-05	47.1	COG3846	U	Type IV secretory pathway, TrbL components
mRNA_5608	CDD|226365	26.09	92	67	1	114	205	277	367	0.0008	40.5	COG3846	U	Type IV secretory pathway, TrbL components
mRNA_12286	CDD|226365	29.61	152	96	5	822	971	277	419	3e-05	45.9	COG3846	U	Type IV secretory pathway, TrbL components
mRNA_604	CDD|226365	28.65	185	120	2	2518	2702	277	449	2e-13	73.6	COG3846	U	Type IV secretory pathway, TrbL components
mRNA_7237	CDD|226365	34.06	138	85	3	3	137	288	422	5e-07	51.3	COG3846	U	Type IV secretory pathway, TrbL components
mRNA_2973	CDD|226728	33.9	59	36	2	630	685	210	268	0.0006	40.3	COG4278	S	Uncharacterized conserved protein
mRNA_16706	CDD|227608	29.84	124	79	3	1203	1323	590	708	7e-10	61.5	COG5283	S	Phage-related tail protein
mRNA_3349	CDD|226365	27.68	177	121	2	473	649	282	451	0.0009	39.4	COG3846	U	Type IV secretory pathway, TrbL components
mRNA_2825	CDD|226365	26.67	165	109	3	1170	1327	289	448	0.0004	41.7	COG3846	U	Type IV secretory pathway, TrbL components
mRNA_5365	CDD|226365	32.84	134	85	3	4	133	287	419	6e-06	48.2	COG3846	U	Type IV secretory pathway, TrbL components
mRNA_6794	CDD|226728	29.41	68	45	2	1078	1144	203	268	0.0002	41.5	COG4278	S	Uncharacterized conserved protein
mRNA_2144	CDD|226365	29.63	135	87	4	2069	2195	278	412	2e-06	50.5	COG3846	U	Type IV secretory pathway, TrbL components
mRNA_6015	CDD|226365	24.66	146	105	2	409	553	277	418	9e-06	46.3	COG3846	U	Type IV secretory pathway, TrbL components
mRNA_12615	CDD|226365	30.32	155	101	4	379	528	273	425	0.0004	42.8	COG3846	U	Type IV secretory pathway, TrbL components
mRNA_18548	CDD|225606	34.65	127	81	2	688	814	179	303	1e-10	61.5	COG3064	M	Membrane protein involved in colicin uptake
mRNA_555	CDD|226365	32.81	128	78	3	417	540	294	417	9e-05	42	COG3846	U	Type IV secretory pathway, TrbL components
mRNA_10983	CDD|226365	29.1	134	90	1	51	179	289	422	7e-08	53.6	COG3846	U	Type IV secretory pathway, TrbL components
mRNA_5263	CDD|226365	27.21	136	96	2	393	527	282	415	0.0001	42	COG3846	U	Type IV secretory pathway, TrbL components
mRNA_5558	CDD|226365	30.43	138	95	1	207	343	282	419	0.0004	40.1	COG3846	U	Type IV secretory pathway, TrbL components
mRNA_11077	CDD|226728	30.77	78	53	1	84	161	192	268	0.0005	39.5	COG4278	S	Uncharacterized conserved protein
mRNA_13850	CDD|226365	27.7	148	97	3	109	248	277	422	0.0005	39.4	COG3846	U	Type IV secretory pathway, TrbL components
mRNA_12840	CDD|226365	31.79	151	92	5	60	208	277	418	3e-07	50.5	COG3846	U	Type IV secretory pathway, TrbL components
mRNA_13238	CDD|226728	36.21	58	34	2	837	892	211	267	9e-05	42.2	COG4278	S	Uncharacterized conserved protein
mRNA_16531	CDD|226365	24.26	136	101	1	1496	1631	282	415	0.0008	41.7	COG3846	U	Type IV secretory pathway, TrbL components
mRNA_4993	CDD|226365	38.14	97	58	1	2333	2429	288	382	2e-09	60.2	COG3846	U	Type IV secretory pathway, TrbL components
mRNA_5291	CDD|226365	25	160	102	3	10	168	277	419	0.0001	43.6	COG3846	U	Type IV secretory pathway, TrbL components
mRNA_16807	CDD|226365	30.69	101	66	2	404	503	293	390	7e-06	46.7	COG3846	U	Type IV secretory pathway, TrbL components
mRNA_14055	CDD|226728	32.2	59	39	1	722	779	210	268	0.0002	40.7	COG4278	S	Uncharacterized conserved protein
mRNA_14672	CDD|226365	31.47	143	96	1	1102	1242	277	419	6e-12	68.2	COG3846	U	Type IV secretory pathway, TrbL components
mRNA_11760	CDD|226365	31.79	151	91	5	661	805	273	417	7e-09	57.8	COG3846	U	Type IV secretory pathway, TrbL components
mRNA_15951	CDD|226365	28.37	141	84	5	536	667	282	414	0.0002	42.4	COG3846	U	Type IV secretory pathway, TrbL components
mRNA_8606	CDD|226365	24.74	194	120	6	58	245	277	450	0.0002	41.3	COG3846	U	Type IV secretory pathway, TrbL components
mRNA_8610	CDD|226365	25.73	171	96	6	1680	1847	277	419	0.001	40.9	COG3846	U	Type IV secretory pathway, TrbL components
mRNA_9994	CDD|226365	30.41	148	92	4	854	1001	282	418	9e-05	45.9	COG3846	U	Type IV secretory pathway, TrbL components
mRNA_4464	CDD|226365	33.58	134	82	3	2379	2507	283	414	7e-05	45.1	COG3846	U	Type IV secretory pathway, TrbL components
mRNA_21717	CDD|226728	32.76	58	39	0	497	554	210	267	8e-05	42.2	COG4278	S	Uncharacterized conserved protein
mRNA_10949	CDD|226728	35.29	51	32	1	1075	1125	218	267	0.0008	39.9	COG4278	S	Uncharacterized conserved protein
mRNA_4079	CDD|226365	26.92	156	95	4	1986	2135	277	419	5e-05	45.9	COG3846	U	Type IV secretory pathway, TrbL components
mRNA_6593	CDD|226728	30.36	56	38	1	879	934	214	268	7e-05	43.4	COG4278	S	Uncharacterized conserved protein
mRNA_6859	CDD|226365	30	150	92	5	978	1126	277	414	5e-05	44.4	COG3846	U	Type IV secretory pathway, TrbL components
mRNA_15739	CDD|226728	32.31	65	38	2	859	923	210	268	0.0002	41.5	COG4278	S	Uncharacterized conserved protein
mRNA_2158	CDD|226365	31.11	90	62	0	1654	1743	288	377	2e-05	46.3	COG3846	U	Type IV secretory pathway, TrbL components
mRNA_2265	CDD|227493	20.87	115	80	4	855	964	435	543	0.0001	43.5	COG5164	K	Transcription elongation factor
mRNA_9434	CDD|226728	30.34	89	47	3	432	518	191	266	7e-05	42.6	COG4278	S	Uncharacterized conserved protein
mRNA_2735	CDD|226365	31.37	153	98	2	255	407	277	422	5e-07	50.1	COG3846	U	Type IV secretory pathway, TrbL components
mRNA_930	CDD|226728	33.33	60	39	1	1082	1141	210	268	0.0005	40.7	COG4278	S	Uncharacterized conserved protein
mRNA_14748	CDD|226728	33.85	65	37	3	637	701	210	268	0.0001	41.8	COG4278	S	Uncharacterized conserved protein
mRNA_7204	CDD|226365	32.1	162	87	5	745	904	277	417	3e-05	44.7	COG3846	U	Type IV secretory pathway, TrbL components
mRNA_17893	CDD|226728	33.33	63	39	2	776	837	206	266	0.001	40.3	COG4278	S	Uncharacterized conserved protein
mRNA_16944	CDD|226365	30	100	70	0	2084	2183	284	383	0.0003	42.8	COG3846	U	Type IV secretory pathway, TrbL components
mRNA_6583	CDD|226365	31.95	169	102	4	104	264	282	445	2e-07	52.4	COG3846	U	Type IV secretory pathway, TrbL components
mRNA_11870	CDD|226365	35.03	157	98	3	69	223	283	437	6e-13	69.8	COG3846	U	Type IV secretory pathway, TrbL components
mRNA_3144	CDD|226365	31.34	134	88	2	637	767	277	409	2e-08	54.8	COG3846	U	Type IV secretory pathway, TrbL components
mRNA_13143	CDD|226365	28.95	152	98	5	3640	3788	278	422	0.0006	42.8	COG3846	U	Type IV secretory pathway, TrbL components
mRNA_7161	CDD|226365	25.33	150	97	4	60	208	283	418	0.0007	39.4	COG3846	U	Type IV secretory pathway, TrbL components
mRNA_17339	CDD|226728	38.33	60	31	2	115	172	213	268	0.0002	40.7	COG4278	S	Uncharacterized conserved protein
mRNA_9740	CDD|226365	38.57	70	40	2	1234	1301	284	352	3e-05	45.9	COG3846	U	Type IV secretory pathway, TrbL components
mRNA_18991	CDD|226365	24.64	138	94	2	371	508	288	415	0.0003	40.5	COG3846	U	Type IV secretory pathway, TrbL components
mRNA_3280	CDD|226365	31.25	176	103	5	468	628	277	449	6e-05	44.4	COG3846	U	Type IV secretory pathway, TrbL components
mRNA_4389	CDD|226365	26.32	152	82	4	1208	1354	288	414	3e-05	46.3	COG3846	U	Type IV secretory pathway, TrbL components
mRNA_9421	CDD|226365	29.14	175	109	4	1387	1546	277	451	7e-13	70.2	COG3846	U	Type IV secretory pathway, TrbL components
mRNA_8122	CDD|226728	34.48	58	28	1	104	151	210	267	0.0003	39.5	COG4278	S	Uncharacterized conserved protein
mRNA_8936	CDD|226365	32.74	113	75	1	1262	1373	288	400	8e-06	47.1	COG3846	U	Type IV secretory pathway, TrbL components
mRNA_9239	CDD|226365	30.3	132	88	3	701	829	288	418	4e-06	47.8	COG3846	U	Type IV secretory pathway, TrbL components
mRNA_13151	CDD|226365	23.49	149	101	3	923	1071	288	423	0.0004	43.2	COG3846	U	Type IV secretory pathway, TrbL components
mRNA_9922	CDD|226365	30.46	174	108	5	1225	1386	277	449	7e-08	53.6	COG3846	U	Type IV secretory pathway, TrbL components
mRNA_15164	CDD|226365	29.85	134	88	2	1160	1288	282	414	0.0005	41.3	COG3846	U	Type IV secretory pathway, TrbL components
mRNA_14072	CDD|226365	26.67	210	123	5	223	431	273	452	5e-12	67.9	COG3846	U	Type IV secretory pathway, TrbL components
mRNA_10452	CDD|226365	31.97	147	98	2	114	258	277	423	3e-05	43.2	COG3846	U	Type IV secretory pathway, TrbL components
mRNA_8959	CDD|226365	29.46	129	71	4	7	116	288	415	2e-06	48.6	COG3846	U	Type IV secretory pathway, TrbL components
mRNA_8645	CDD|226365	29.79	141	92	4	1081	1217	277	414	2e-06	49.8	COG3846	U	Type IV secretory pathway, TrbL components
mRNA_748	CDD|226728	26.32	76	54	2	779	852	191	266	0.001	39.1	COG4278	S	Uncharacterized conserved protein
mRNA_3784	CDD|226365	28.7	108	67	3	4954	5053	277	382	0.0004	44	COG3846	U	Type IV secretory pathway, TrbL components
mRNA_603	CDD|226365	28.16	174	94	5	69	242	277	419	4e-05	47.1	COG3846	U	Type IV secretory pathway, TrbL components
mRNA_13403	CDD|226365	26.98	126	92	0	60	185	277	402	7e-05	42	COG3846	U	Type IV secretory pathway, TrbL components
mRNA_8949	CDD|226365	28.29	152	94	4	442	593	283	419	0.0001	42.8	COG3846	U	Type IV secretory pathway, TrbL components
mRNA_2408	CDD|226728	29.41	85	49	3	224	304	191	268	0.0006	40.3	COG4278	S	Uncharacterized conserved protein
mRNA_7747	CDD|226365	27.07	133	91	2	860	986	277	409	2e-05	45.1	COG3846	U	Type IV secretory pathway, TrbL components
mRNA_15950	CDD|227608	34.38	128	72	4	1541	1659	586	710	1e-09	60.3	COG5283	S	Phage-related tail protein
mRNA_15995	CDD|226728	34.15	82	49	2	320	401	191	267	0.0006	39.9	COG4278	S	Uncharacterized conserved protein
mRNA_8504	CDD|226728	32.79	61	31	2	948	1000	210	268	0.0009	40.3	COG4278	S	Uncharacterized conserved protein
mRNA_17993	CDD|226728	33.33	66	34	2	518	583	210	265	0.0009	39.5	COG4278	S	Uncharacterized conserved protein
mRNA_17699	CDD|226711	25	84	58	2	2289	2367	262	345	0.0003	42.6	COG4260	S	Putative virion core protein (lumpy skin disease virus)
mRNA_13437	CDD|226365	33.59	131	79	3	191	319	293	417	3e-08	55.9	COG3846	U	Type IV secretory pathway, TrbL components
mRNA_6812	CDD|226365	36.5	137	73	3	945	1068	288	423	3e-08	54.4	COG3846	U	Type IV secretory pathway, TrbL components
mRNA_4018	CDD|226365	25.15	163	97	3	1003	1162	274	414	7e-05	44	COG3846	U	Type IV secretory pathway, TrbL components
mRNA_12685	CDD|226728	28.57	70	38	2	930	999	211	268	0.0003	41.8	COG4278	S	Uncharacterized conserved protein
mRNA_8924	CDD|226728	31.08	74	41	4	226	298	204	268	0.0008	38.8	COG4278	S	Uncharacterized conserved protein
mRNA_4755	CDD|226365	30.34	145	93	3	428	571	282	419	3e-05	44.7	COG3846	U	Type IV secretory pathway, TrbL components
mRNA_12398	CDD|226728	33.93	56	32	2	159	214	217	267	0.0004	38.8	COG4278	S	Uncharacterized conserved protein
mRNA_1049	CDD|226365	29.5	139	83	4	70	194	277	414	5e-06	49	COG3846	U	Type IV secretory pathway, TrbL components
mRNA_11945	CDD|226728	32.86	70	36	1	109	178	210	268	0.001	40.3	COG4278	S	Uncharacterized conserved protein
mRNA_11609	CDD|226365	30.33	122	75	3	11	130	306	419	4e-05	45.1	COG3846	U	Type IV secretory pathway, TrbL components
mRNA_9674	CDD|226365	28.31	166	82	5	47	209	283	414	0.0001	42.4	COG3846	U	Type IV secretory pathway, TrbL components
mRNA_16091	CDD|226365	26.54	162	100	4	275	434	278	422	2e-06	47.4	COG3846	U	Type IV secretory pathway, TrbL components
mRNA_143	CDD|226728	32.2	59	39	1	1550	1608	210	267	0.0006	40.7	COG4278	S	Uncharacterized conserved protein
mRNA_9961	CDD|226365	29.21	178	112	5	184	349	273	448	4e-05	45.1	COG3846	U	Type IV secretory pathway, TrbL components
mRNA_1814	CDD|226365	29.17	144	96	2	69	212	282	419	1e-07	53.6	COG3846	U	Type IV secretory pathway, TrbL components
mRNA_4416	CDD|226728	30	70	42	3	575	642	203	267	4e-05	43.4	COG4278	S	Uncharacterized conserved protein
mRNA_16168	CDD|226365	30.05	183	117	4	90	266	273	450	2e-11	65.9	COG3846	U	Type IV secretory pathway, TrbL components
mRNA_18683	CDD|226728	33.33	54	35	1	662	715	215	267	0.0007	40.7	COG4278	S	Uncharacterized conserved protein
mRNA_5793	CDD|226365	30.16	189	121	4	1240	1428	273	450	2e-07	52.8	COG3846	U	Type IV secretory pathway, TrbL components
mRNA_6197	CDD|226365	28.44	225	110	7	1411	1633	273	448	3e-08	56.3	COG3846	U	Type IV secretory pathway, TrbL components
mRNA_9272	CDD|226365	27.49	171	109	3	509	668	282	448	4e-06	48.6	COG3846	U	Type IV secretory pathway, TrbL components
mRNA_14336	CDD|226728	29.27	82	34	2	533	614	210	267	0.0007	40.3	COG4278	S	Uncharacterized conserved protein
mRNA_14359	CDD|226365	28.48	158	99	3	964	1117	274	421	1e-05	45.9	COG3846	U	Type IV secretory pathway, TrbL components
mRNA_9006	CDD|226365	31.14	167	87	7	760	923	278	419	7e-07	50.5	COG3846	U	Type IV secretory pathway, TrbL components
mRNA_3326	CDD|226728	28.81	59	35	2	32	83	210	268	0.001	40.3	COG4278	S	Uncharacterized conserved protein
mRNA_3533	CDD|226728	30.91	55	36	1	2700	2752	214	268	0.0004	41.8	COG4278	S	Uncharacterized conserved protein
mRNA_11970	CDD|226365	31.19	109	64	4	1454	1556	273	376	0.0007	40.9	COG3846	U	Type IV secretory pathway, TrbL components
mRNA_3687	CDD|226365	28.42	183	108	5	2160	2330	278	449	2e-06	50.5	COG3846	U	Type IV secretory pathway, TrbL components
mRNA_9737	CDD|226365	31.78	129	79	4	265	388	293	417	0.0002	40.9	COG3846	U	Type IV secretory pathway, TrbL components
mRNA_7863	CDD|226365	33.72	86	53	1	490	575	277	358	5e-06	48.2	COG3846	U	Type IV secretory pathway, TrbL components
mRNA_10929	CDD|226365	32.37	173	108	4	3837	4003	278	447	7e-06	49.4	COG3846	U	Type IV secretory pathway, TrbL components
mRNA_4589	CDD|226365	33.71	175	110	3	122	295	282	451	1e-09	58.2	COG3846	U	Type IV secretory pathway, TrbL components
mRNA_11075	CDD|226365	31.39	137	93	1	310	446	284	419	3e-07	50.5	COG3846	U	Type IV secretory pathway, TrbL components
mRNA_2702	CDD|226728	30.77	52	36	0	3	54	215	266	0.0002	41.1	COG4278	S	Uncharacterized conserved protein
mRNA_11833	CDD|226365	29.63	135	85	2	1526	1660	295	419	6e-08	54	COG3846	U	Type IV secretory pathway, TrbL components
mRNA_5802	CDD|226365	33.68	95	61	2	735	829	283	375	6e-07	50.5	COG3846	U	Type IV secretory pathway, TrbL components
mRNA_7819	CDD|226365	34.41	186	111	3	665	850	277	451	4e-09	59	COG3846	U	Type IV secretory pathway, TrbL components
mRNA_11524	CDD|226365	27.15	151	97	4	2054	2204	282	419	2e-05	46.7	COG3846	U	Type IV secretory pathway, TrbL components
mRNA_19265	CDD|226728	26.47	68	45	2	1176	1240	202	267	0.0008	40.3	COG4278	S	Uncharacterized conserved protein
mRNA_9113	CDD|226728	24.62	65	41	1	146	210	211	267	0.0006	38.4	COG4278	S	Uncharacterized conserved protein
mRNA_850	CDD|226365	30.49	82	55	2	604	684	277	357	0.0002	41.3	COG3846	U	Type IV secretory pathway, TrbL components
mRNA_36	CDD|227493	22.03	118	82	3	1163	1271	438	554	6e-06	47.7	COG5164	K	Transcription elongation factor
mRNA_3952	CDD|226728	29.23	65	36	3	17	78	210	267	0.0008	37.6	COG4278	S	Uncharacterized conserved protein
mRNA_9643	CDD|226365	28.25	177	111	5	379	540	277	452	0.0008	41.3	COG3846	U	Type IV secretory pathway, TrbL components
mRNA_4318	CDD|226365	28.17	142	100	2	878	1018	275	415	3e-06	48.6	COG3846	U	Type IV secretory pathway, TrbL components
mRNA_1816	CDD|226365	37.82	119	64	5	226	338	273	387	1e-06	50.1	COG3846	U	Type IV secretory pathway, TrbL components
mRNA_7387	CDD|226365	29.91	107	71	1	996	1102	277	379	4e-07	52.8	COG3846	U	Type IV secretory pathway, TrbL components
mRNA_3703	CDD|226365	31.69	142	92	4	2153	2290	277	417	4e-09	59.4	COG3846	U	Type IV secretory pathway, TrbL components
mRNA_3651	CDD|226365	26.36	129	85	2	4	132	288	406	0.0008	40.1	COG3846	U	Type IV secretory pathway, TrbL components
mRNA_17052	CDD|226728	28.57	70	45	1	2785	2854	203	267	9e-05	44.2	COG4278	S	Uncharacterized conserved protein
mRNA_18122	CDD|226728	32.81	64	38	2	714	777	210	268	0.0002	41.5	COG4278	S	Uncharacterized conserved protein
mRNA_8642	CDD|226365	29.79	94	57	1	22	115	277	361	0.001	40.5	COG3846	U	Type IV secretory pathway, TrbL components
mRNA_14477	CDD|226711	26.67	90	64	2	5	94	256	343	0.0002	41.4	COG4260	S	Putative virion core protein (lumpy skin disease virus)
mRNA_18382	CDD|226365	31.29	147	89	7	484	624	273	413	0.0002	42	COG3846	U	Type IV secretory pathway, TrbL components
mRNA_11938	CDD|226365	27.85	158	86	2	2435	2592	288	417	6e-07	51.3	COG3846	U	Type IV secretory pathway, TrbL components
mRNA_7133	CDD|226365	28.76	153	90	4	311	455	277	418	2e-06	49.4	COG3846	U	Type IV secretory pathway, TrbL components
mRNA_17462	CDD|226728	34.33	67	36	2	1023	1089	210	268	0.0009	40.3	COG4278	S	Uncharacterized conserved protein
mRNA_2469	CDD|226365	29.17	120	78	3	94	207	295	413	0.0004	39.7	COG3846	U	Type IV secretory pathway, TrbL components
mRNA_12263	CDD|226365	25.17	151	93	5	66	208	277	415	1e-07	53.6	COG3846	U	Type IV secretory pathway, TrbL components
mRNA_6188	CDD|226365	33.09	139	89	2	152	290	288	422	5e-09	55.9	COG3846	U	Type IV secretory pathway, TrbL components
mRNA_13494	CDD|226365	32.35	102	67	1	545	644	282	383	0.0003	42.8	COG3846	U	Type IV secretory pathway, TrbL components
mRNA_14277	CDD|226365	31.58	133	81	5	557	680	287	418	7e-05	43.6	COG3846	U	Type IV secretory pathway, TrbL components
mRNA_2086	CDD|227608	30	120	77	4	3661	3773	591	710	1e-07	54.9	COG5283	S	Phage-related tail protein
mRNA_4871	CDD|226728	27.4	73	38	1	94	166	210	267	0.0007	38.8	COG4278	S	Uncharacterized conserved protein
mRNA_2574	CDD|226365	28.22	163	93	3	664	826	277	415	1e-05	46.3	COG3846	U	Type IV secretory pathway, TrbL components
mRNA_1119	CDD|226365	29.03	155	96	3	1015	1161	275	423	2e-06	48.6	COG3846	U	Type IV secretory pathway, TrbL components
mRNA_3046	CDD|226365	24.82	137	103	0	539	675	278	414	0.0002	41.7	COG3846	U	Type IV secretory pathway, TrbL components
mRNA_12442	CDD|226728	37.7	61	35	1	39	99	210	267	0.0005	39.5	COG4278	S	Uncharacterized conserved protein
mRNA_10278	CDD|226365	28	125	84	2	24	142	294	418	0.0004	41.7	COG3846	U	Type IV secretory pathway, TrbL components
mRNA_12268	CDD|226728	29.58	71	45	2	1376	1446	202	267	0.0006	40.7	COG4278	S	Uncharacterized conserved protein
mRNA_1286	CDD|226365	26.39	144	90	3	645	782	282	415	0.0008	40.1	COG3846	U	Type IV secretory pathway, TrbL components
mRNA_2123	CDD|226728	38.46	52	31	1	661	712	217	267	8e-05	42.2	COG4278	S	Uncharacterized conserved protein
mRNA_14382	CDD|225606	34.58	107	70	0	1021	1127	201	307	2e-09	58.4	COG3064	M	Membrane protein involved in colicin uptake
mRNA_2263	CDD|227608	35.11	94	51	3	850	941	625	710	4e-07	51.9	COG5283	S	Phage-related tail protein
mRNA_15690	CDD|226728	28.95	76	40	2	1136	1197	191	266	0.0002	43	COG4278	S	Uncharacterized conserved protein
mRNA_13088	CDD|226365	30.4	125	77	4	1	124	302	417	9e-05	43.2	COG3846	U	Type IV secretory pathway, TrbL components
mRNA_15800	CDD|226728	36.67	60	37	1	1500	1559	210	268	0.0009	40.3	COG4278	S	Uncharacterized conserved protein
mRNA_11741	CDD|226711	23.71	97	70	3	294	388	248	342	0.0005	40.6	COG4260	S	Putative virion core protein (lumpy skin disease virus)
mRNA_17267	CDD|226728	35.19	54	33	1	559	612	216	267	0.0004	39.9	COG4278	S	Uncharacterized conserved protein
mRNA_13032	CDD|226728	35.59	59	32	2	249	302	210	267	0.0006	38.8	COG4278	S	Uncharacterized conserved protein
mRNA_17191	CDD|226365	30.56	144	92	3	1699	1838	283	422	9e-07	51.7	COG3846	U	Type IV secretory pathway, TrbL components
mRNA_5948	CDD|226728	37.29	59	31	2	5643	5696	210	267	0.001	41.8	COG4278	S	Uncharacterized conserved protein
mRNA_11580	CDD|226365	30.08	133	84	3	1003	1128	284	414	3e-06	48.2	COG3846	U	Type IV secretory pathway, TrbL components
mRNA_7872	CDD|224429	48.72	39	19	1	1133	1171	232	269	2e-05	45	COG1512	R	Beta-propeller domains of methanol dehydrogenase type
mRNA_11598	CDD|226365	31.11	135	77	4	177	306	288	411	5e-05	45.1	COG3846	U	Type IV secretory pathway, TrbL components
mRNA_4322	CDD|226365	25.53	141	101	2	66	205	274	411	9e-05	44	COG3846	U	Type IV secretory pathway, TrbL components
mRNA_11083	CDD|226365	32.61	138	91	1	380	517	282	417	2e-06	49.8	COG3846	U	Type IV secretory pathway, TrbL components
mRNA_8781	CDD|226365	25.37	134	96	1	694	827	290	419	0.0002	42	COG3846	U	Type IV secretory pathway, TrbL components
mRNA_4774	CDD|226365	29.2	137	95	1	1007	1141	278	414	1e-09	59	COG3846	U	Type IV secretory pathway, TrbL components
mRNA_10165	CDD|226365	29.24	171	112	2	1245	1406	282	452	4e-14	74.8	COG3846	U	Type IV secretory pathway, TrbL components
mRNA_10766	CDD|226365	32.14	140	92	1	1265	1401	278	417	2e-08	56.3	COG3846	U	Type IV secretory pathway, TrbL components
mRNA_7624	CDD|226365	27.22	180	125	2	1011	1188	273	448	5e-07	51.7	COG3846	U	Type IV secretory pathway, TrbL components
mRNA_6346	CDD|226728	31.88	69	41	2	901	968	203	266	5e-05	43.8	COG4278	S	Uncharacterized conserved protein
mRNA_17058	CDD|226365	30.66	137	77	2	61	197	296	414	4e-05	43.6	COG3846	U	Type IV secretory pathway, TrbL components
mRNA_4056	CDD|226365	27.4	146	102	2	486	627	273	418	0.0005	41.7	COG3846	U	Type IV secretory pathway, TrbL components
mRNA_12060	CDD|227608	37.1	62	39	0	1421	1482	653	714	1e-05	47.6	COG5283	S	Phage-related tail protein
mRNA_6163	CDD|226365	24.66	146	102	2	7438	7583	277	414	6e-06	50.5	COG3846	U	Type IV secretory pathway, TrbL components
mRNA_4645	CDD|226365	30.56	108	67	4	841	942	277	382	9e-07	49.8	COG3846	U	Type IV secretory pathway, TrbL components
mRNA_7192	CDD|226365	24.65	142	88	3	1158	1296	289	414	0.0001	44	COG3846	U	Type IV secretory pathway, TrbL components
mRNA_11387	CDD|226365	23.97	146	100	3	69	212	283	419	0.0001	43.2	COG3846	U	Type IV secretory pathway, TrbL components
mRNA_13831	CDD|226365	29.45	146	97	3	3490	3634	277	417	3e-06	50.1	COG3846	U	Type IV secretory pathway, TrbL components
mRNA_12928	CDD|226365	38.03	142	85	2	1721	1859	278	419	3e-13	72.1	COG3846	U	Type IV secretory pathway, TrbL components
mRNA_10311	CDD|226365	27.7	148	87	4	1207	1347	283	417	4e-05	45.9	COG3846	U	Type IV secretory pathway, TrbL components
mRNA_3649	CDD|226365	27.59	174	99	5	2376	2549	273	419	1e-05	48.2	COG3846	U	Type IV secretory pathway, TrbL components
mRNA_11799	CDD|226728	32.31	65	42	1	4197	4259	204	268	0.0008	41.8	COG4278	S	Uncharacterized conserved protein
mRNA_18331	CDD|226365	29.3	157	97	4	941	1094	277	422	5e-05	44	COG3846	U	Type IV secretory pathway, TrbL components
mRNA_4302	CDD|226365	28.87	142	95	3	597	737	277	413	5e-08	54	COG3846	U	Type IV secretory pathway, TrbL components
mRNA_12092	CDD|226728	30.88	68	37	2	2644	2711	210	267	0.0003	43	COG4278	S	Uncharacterized conserved protein
mRNA_4790	CDD|226365	32.24	183	116	5	209	386	273	452	2e-11	66.3	COG3846	U	Type IV secretory pathway, TrbL components
mRNA_2466	CDD|226365	29.75	158	95	6	351	501	277	425	1e-05	45.5	COG3846	U	Type IV secretory pathway, TrbL components
mRNA_9072	CDD|226365	28.08	146	96	4	2125	2268	273	411	0.0008	42	COG3846	U	Type IV secretory pathway, TrbL components
mRNA_14845	CDD|226365	30.69	101	62	3	854	951	287	382	0.001	39.7	COG3846	U	Type IV secretory pathway, TrbL components
mRNA_10878	CDD|226365	28.17	142	83	2	1466	1592	288	425	0.0005	41.3	COG3846	U	Type IV secretory pathway, TrbL components
mRNA_7804	CDD|226365	29.01	162	91	4	2926	3087	274	411	1e-07	55.1	COG3846	U	Type IV secretory pathway, TrbL components
mRNA_15261	CDD|226365	33.07	127	76	5	1045	1162	288	414	2e-08	55.9	COG3846	U	Type IV secretory pathway, TrbL components
mRNA_4428	CDD|226365	31.43	140	94	2	2465	2603	273	411	2e-11	67.1	COG3846	U	Type IV secretory pathway, TrbL components
mRNA_5514	CDD|226365	30.25	162	98	3	616	777	277	423	1e-09	59	COG3846	U	Type IV secretory pathway, TrbL components
mRNA_18682	CDD|226728	35.29	51	32	1	498	547	217	267	0.0004	39.5	COG4278	S	Uncharacterized conserved protein
mRNA_10108	CDD|226728	28.95	76	46	2	949	1016	192	267	0.0004	41.8	COG4278	S	Uncharacterized conserved protein
mRNA_14005	CDD|226365	33.33	123	78	1	425	543	289	411	1e-05	46.7	COG3846	U	Type IV secretory pathway, TrbL components
mRNA_2283	CDD|226365	25.36	138	94	4	126	261	287	417	0.0007	40.1	COG3846	U	Type IV secretory pathway, TrbL components
mRNA_11165	CDD|226365	28.39	155	99	2	750	904	275	417	2e-08	55.5	COG3846	U	Type IV secretory pathway, TrbL components
mRNA_13663	CDD|226365	34.88	129	81	2	1090	1216	290	417	7e-07	50.5	COG3846	U	Type IV secretory pathway, TrbL components
mRNA_8763	CDD|226365	30.2	149	98	3	1021	1168	295	438	2e-06	49.8	COG3846	U	Type IV secretory pathway, TrbL components
mRNA_16895	CDD|226365	32.24	152	101	1	1528	1679	293	442	1e-07	53.2	COG3846	U	Type IV secretory pathway, TrbL components
mRNA_18921	CDD|223321	36.17	47	30	0	816	862	10	56	0.0007	40.2	COG0243	C	Anaerobic dehydrogenases, typically selenocysteine-containing
mRNA_6480	CDD|226365	32.68	153	98	3	1999	2147	287	438	7e-10	61.7	COG3846	U	Type IV secretory pathway, TrbL components
mRNA_16252	CDD|226728	29.69	64	45	0	16	79	204	267	0.0004	39.5	COG4278	S	Uncharacterized conserved protein
mRNA_1475	CDD|226728	31.67	60	37	2	964	1023	210	265	0.001	39.5	COG4278	S	Uncharacterized conserved protein
mRNA_11062	CDD|224429	56.25	32	14	0	121	152	238	269	0.0003	41.6	COG1512	R	Beta-propeller domains of methanol dehydrogenase type
mRNA_13341	CDD|227493	23.08	130	94	4	153	277	435	563	0.0002	40.8	COG5164	K	Transcription elongation factor
mRNA_1300	CDD|226365	31.58	152	88	4	1711	1862	284	419	8e-05	45.5	COG3846	U	Type IV secretory pathway, TrbL components
mRNA_6539	CDD|226365	29.61	152	89	7	1470	1614	277	417	0.0004	42	COG3846	U	Type IV secretory pathway, TrbL components
mRNA_12672	CDD|226365	26.06	142	102	1	863	1001	282	423	1e-09	60.2	COG3846	U	Type IV secretory pathway, TrbL components
mRNA_2630	CDD|226365	28	150	98	2	447	595	277	417	5e-05	44.4	COG3846	U	Type IV secretory pathway, TrbL components
mRNA_11629	CDD|226728	32.2	59	38	2	1012	1069	210	267	0.0002	41.8	COG4278	S	Uncharacterized conserved protein
mRNA_6905	CDD|226365	26.39	144	102	2	48	190	277	417	9e-09	57.1	COG3846	U	Type IV secretory pathway, TrbL components
mRNA_7061	CDD|226365	31.85	135	78	4	1121	1242	282	415	2e-06	49	COG3846	U	Type IV secretory pathway, TrbL components
mRNA_187	CDD|226728	33.93	56	30	1	323	378	220	268	2e-05	43.4	COG4278	S	Uncharacterized conserved protein
mRNA_13115	CDD|226728	33.33	57	35	1	684	737	212	268	0.001	39.1	COG4278	S	Uncharacterized conserved protein
mRNA_18568	CDD|226728	31.82	66	35	4	243	300	205	268	0.0003	40.3	COG4278	S	Uncharacterized conserved protein
mRNA_3888	CDD|227493	19.57	138	92	4	173	302	438	564	0.0002	40.8	COG5164	K	Transcription elongation factor
mRNA_16555	CDD|226365	32.14	168	111	2	151	318	278	442	5e-11	62.5	COG3846	U	Type IV secretory pathway, TrbL components
mRNA_13018	CDD|227608	33.04	112	67	2	729	834	604	713	0.0002	42.6	COG5283	S	Phage-related tail protein
mRNA_16710	CDD|226365	27.66	141	86	5	1201	1339	288	414	0.0002	42.4	COG3846	U	Type IV secretory pathway, TrbL components
mRNA_17156	CDD|226365	26.71	146	91	4	173	318	290	419	5e-05	45.5	COG3846	U	Type IV secretory pathway, TrbL components
mRNA_18358	CDD|226728	31.67	60	40	1	280	339	210	268	4e-05	43	COG4278	S	Uncharacterized conserved protein
mRNA_3516	CDD|226365	29.24	171	100	4	310	476	285	438	0.001	40.5	COG3846	U	Type IV secretory pathway, TrbL components
mRNA_13877	CDD|226365	27.91	129	87	2	66	190	289	415	4e-05	45.5	COG3846	U	Type IV secretory pathway, TrbL components
mRNA_12558	CDD|226365	28.68	136	92	3	227	360	287	419	0.0002	43.2	COG3846	U	Type IV secretory pathway, TrbL components
mRNA_5882	CDD|226711	32.18	87	55	3	31	115	257	341	0.0003	40.3	COG4260	S	Putative virion core protein (lumpy skin disease virus)
mRNA_7235	CDD|226365	28.57	147	98	3	1068	1213	273	413	3e-08	55.1	COG3846	U	Type IV secretory pathway, TrbL components
mRNA_1321	CDD|226365	27.1	107	70	3	1654	1753	277	382	0.001	40.5	COG3846	U	Type IV secretory pathway, TrbL components
mRNA_7828	CDD|226365	29.92	127	82	3	967	1086	288	414	8e-05	43.6	COG3846	U	Type IV secretory pathway, TrbL components
mRNA_18325	CDD|226365	31.43	140	91	4	92	227	277	415	0.0007	39.7	COG3846	U	Type IV secretory pathway, TrbL components
mRNA_15333	CDD|226728	30.43	69	43	2	393	460	204	268	0.001	38.8	COG4278	S	Uncharacterized conserved protein
mRNA_17894	CDD|226365	29.22	154	86	5	23	172	277	411	0.0002	42.8	COG3846	U	Type IV secretory pathway, TrbL components
mRNA_12282	CDD|226365	27.05	122	84	1	611	727	293	414	1e-06	50.1	COG3846	U	Type IV secretory pathway, TrbL components
mRNA_3546	CDD|226365	25.45	110	77	2	1032	1136	273	382	0.0001	43.2	COG3846	U	Type IV secretory pathway, TrbL components
mRNA_13926	CDD|226365	28	150	94	5	5	147	277	419	0.0001	44.4	COG3846	U	Type IV secretory pathway, TrbL components
mRNA_19315	CDD|226365	26.52	132	91	2	1632	1757	287	418	0.0007	41.3	COG3846	U	Type IV secretory pathway, TrbL components
mRNA_540	CDD|226365	32.81	128	78	3	417	540	294	417	9e-05	42	COG3846	U	Type IV secretory pathway, TrbL components
mRNA_6537	CDD|226365	27.67	159	94	5	314	469	277	417	2e-06	48.2	COG3846	U	Type IV secretory pathway, TrbL components
mRNA_12527	CDD|226365	28.4	162	106	4	716	867	277	438	1e-05	46.3	COG3846	U	Type IV secretory pathway, TrbL components
mRNA_13552	CDD|226365	35.07	134	77	4	1698	1830	289	413	7e-07	50.9	COG3846	U	Type IV secretory pathway, TrbL components
mRNA_14969	CDD|226365	27.11	166	90	4	7	166	278	418	3e-05	45.5	COG3846	U	Type IV secretory pathway, TrbL components
mRNA_17461	CDD|226365	26.44	174	107	4	328	493	288	448	6e-06	47.4	COG3846	U	Type IV secretory pathway, TrbL components
mRNA_8683	CDD|226365	29.63	108	73	1	1553	1657	282	389	0.0001	44.7	COG3846	U	Type IV secretory pathway, TrbL components
mRNA_13847	CDD|227606	29.47	95	58	2	568	653	688	782	7e-06	46.9	COG5281	S	Phage-related minor tail protein
mRNA_15912	CDD|226365	35.19	108	62	4	271	372	277	382	9e-06	46.3	COG3846	U	Type IV secretory pathway, TrbL components
mRNA_5604	CDD|226365	31.97	122	76	2	409	524	286	406	7e-06	47.4	COG3846	U	Type IV secretory pathway, TrbL components
mRNA_3049	CDD|226365	32.63	95	58	2	338	432	278	366	0.0003	42.8	COG3846	U	Type IV secretory pathway, TrbL components
mRNA_7508	CDD|226365	27.63	152	94	5	395	536	273	418	0.0004	43.6	COG3846	U	Type IV secretory pathway, TrbL components
mRNA_3886	CDD|226365	30.15	136	80	2	2279	2407	288	415	4e-08	55.5	COG3846	U	Type IV secretory pathway, TrbL components
mRNA_8954	CDD|226728	29.23	65	42	1	511	571	203	267	0.001	40.3	COG4278	S	Uncharacterized conserved protein
mRNA_2248	CDD|226711	28.89	90	56	2	1320	1402	253	341	0.0004	41.4	COG4260	S	Putative virion core protein (lumpy skin disease virus)
mRNA_3554	CDD|226365	25.17	143	98	3	75	217	282	415	0.0002	43.2	COG3846	U	Type IV secretory pathway, TrbL components
mRNA_17312	CDD|226728	30.16	63	40	2	32	94	210	268	0.0006	39.9	COG4278	S	Uncharacterized conserved protein
mRNA_5789	CDD|226365	29.79	141	92	3	1632	1771	275	409	4e-05	45.9	COG3846	U	Type IV secretory pathway, TrbL components
mRNA_6600	CDD|226365	29.03	186	111	3	750	935	288	452	5e-06	47.4	COG3846	U	Type IV secretory pathway, TrbL components
mRNA_9406	CDD|226365	24.49	196	125	4	24	217	277	451	5e-06	46.7	COG3846	U	Type IV secretory pathway, TrbL components
mRNA_11788	CDD|226365	26.25	160	104	4	240	398	273	419	1e-05	46.3	COG3846	U	Type IV secretory pathway, TrbL components
mRNA_13904	CDD|227608	35.79	95	51	2	2629	2713	618	712	3e-07	53.4	COG5283	S	Phage-related tail protein
mRNA_7249	CDD|226365	33.13	163	101	2	1051	1212	289	444	1e-05	48.2	COG3846	U	Type IV secretory pathway, TrbL components
mRNA_10678	CDD|226728	31.67	60	34	2	426	484	215	268	0.0006	39.9	COG4278	S	Uncharacterized conserved protein
mRNA_14500	CDD|226365	29.66	118	68	3	1863	1977	277	382	0.0001	44	COG3846	U	Type IV secretory pathway, TrbL components
mRNA_13622	CDD|226365	29.71	138	89	2	1008	1145	282	411	4e-06	47.8	COG3846	U	Type IV secretory pathway, TrbL components
mRNA_7478	CDD|227608	34.58	107	62	3	690	789	609	714	7e-08	54.2	COG5283	S	Phage-related tail protein
mRNA_12354	CDD|226728	32.76	58	39	0	527	584	210	267	0.0001	43	COG4278	S	Uncharacterized conserved protein
mRNA_15061	CDD|226728	29.63	54	38	0	193	246	215	268	9e-05	41.5	COG4278	S	Uncharacterized conserved protein
mRNA_4375	CDD|226728	28.21	78	52	3	63	139	193	267	0.0001	39.5	COG4278	S	Uncharacterized conserved protein
mRNA_18466	CDD|226365	33.07	127	79	3	904	1024	288	414	2e-09	60.5	COG3846	U	Type IV secretory pathway, TrbL components
mRNA_2505	CDD|226365	30	140	79	5	46	182	290	413	8e-05	42.8	COG3846	U	Type IV secretory pathway, TrbL components
mRNA_13381	CDD|226365	26.05	119	78	3	244	362	284	392	0.0002	42.8	COG3846	U	Type IV secretory pathway, TrbL components
mRNA_18543	CDD|226728	36.73	49	31	0	73	121	219	267	0.0002	41.5	COG4278	S	Uncharacterized conserved protein
mRNA_8421	CDD|226365	29.14	175	121	1	1171	1345	277	448	3e-09	58.2	COG3846	U	Type IV secretory pathway, TrbL components
mRNA_8472	CDD|226728	32.76	58	31	1	680	729	210	267	0.0004	41.5	COG4278	S	Uncharacterized conserved protein
mRNA_3001	CDD|226365	28.41	176	125	1	139	314	277	451	0.0001	40.9	COG3846	U	Type IV secretory pathway, TrbL components
mRNA_3076	CDD|226728	30.36	56	38	1	1271	1326	214	268	0.0002	42.6	COG4278	S	Uncharacterized conserved protein
mRNA_10445	CDD|226728	31.15	61	34	2	265	319	210	268	0.0003	41.8	COG4278	S	Uncharacterized conserved protein
mRNA_8130	CDD|226365	25.75	167	115	3	187	349	277	438	1e-06	49	COG3846	U	Type IV secretory pathway, TrbL components
mRNA_10647	CDD|226365	29.3	157	105	3	2311	2467	288	438	2e-05	46.7	COG3846	U	Type IV secretory pathway, TrbL components
mRNA_5388	CDD|226728	32.35	68	43	3	9	76	204	268	0.0004	40.3	COG4278	S	Uncharacterized conserved protein
mRNA_12901	CDD|226728	32.76	58	35	1	405	462	210	263	0.0008	38.8	COG4278	S	Uncharacterized conserved protein
mRNA_11581	CDD|226365	34.15	164	95	3	301	451	284	447	2e-08	53.6	COG3846	U	Type IV secretory pathway, TrbL components
mRNA_11898	CDD|226365	33.59	128	81	3	184	308	293	419	3e-07	49.4	COG3846	U	Type IV secretory pathway, TrbL components
mRNA_18096	CDD|226365	29.85	134	88	2	1151	1279	282	414	0.0001	42.8	COG3846	U	Type IV secretory pathway, TrbL components
mRNA_5515	CDD|226365	28.29	152	88	4	31	182	289	419	0.0005	40.5	COG3846	U	Type IV secretory pathway, TrbL components
mRNA_8897	CDD|226365	25.76	132	91	3	91	221	283	408	1e-05	46.7	COG3846	U	Type IV secretory pathway, TrbL components
mRNA_8510	CDD|226365	28.57	182	115	4	469	648	278	446	0.0006	40.1	COG3846	U	Type IV secretory pathway, TrbL components
mRNA_6475	CDD|226365	34.56	136	84	3	985	1118	287	419	6e-09	56.7	COG3846	U	Type IV secretory pathway, TrbL components
mRNA_9464	CDD|226365	28.79	132	89	2	77	205	282	411	0.0003	41.3	COG3846	U	Type IV secretory pathway, TrbL components
mRNA_10890	CDD|226728	32.79	61	39	1	269	329	210	268	0.0008	40.3	COG4278	S	Uncharacterized conserved protein
mRNA_7930	CDD|226365	25.4	126	83	1	2883	2997	288	413	4e-09	59.8	COG3846	U	Type IV secretory pathway, TrbL components
mRNA_20857	CDD|226728	29.31	58	38	1	1421	1475	210	267	6e-05	43.8	COG4278	S	Uncharacterized conserved protein
mRNA_2347	CDD|226365	27.78	162	96	5	1138	1292	278	425	0.0008	41.3	COG3846	U	Type IV secretory pathway, TrbL components
mRNA_16506	CDD|226365	26.14	153	107	1	353	505	277	423	0.0004	40.1	COG3846	U	Type IV secretory pathway, TrbL components
mRNA_10664	CDD|226365	28.1	121	81	3	714	831	297	414	2e-05	45.9	COG3846	U	Type IV secretory pathway, TrbL components
mRNA_2781	CDD|226365	29.82	171	102	3	205	359	284	452	4e-07	51.7	COG3846	U	Type IV secretory pathway, TrbL components
mRNA_6435	CDD|226728	26.74	86	53	3	732	816	192	268	0.0007	39.5	COG4278	S	Uncharacterized conserved protein
mRNA_17864	CDD|226365	27.34	128	89	1	769	892	287	414	0.0008	40.1	COG3846	U	Type IV secretory pathway, TrbL components
mRNA_6298	CDD|226365	32.05	156	99	2	586	740	273	422	7e-08	54	COG3846	U	Type IV secretory pathway, TrbL components
mRNA_18550	CDD|226365	27.21	136	82	2	318	440	283	414	1e-05	47.1	COG3846	U	Type IV secretory pathway, TrbL components
mRNA_4617	CDD|226365	30.49	82	51	1	49	124	277	358	0.0006	39.7	COG3846	U	Type IV secretory pathway, TrbL components
mRNA_12028	CDD|226728	25.42	59	43	1	58	115	210	268	0.0007	38.8	COG4278	S	Uncharacterized conserved protein
mRNA_1015	CDD|226365	27.66	94	67	1	904	996	284	377	0.0002	42	COG3846	U	Type IV secretory pathway, TrbL components
mRNA_4119	CDD|226365	26.8	194	114	4	327	511	277	451	2e-05	47.4	COG3846	U	Type IV secretory pathway, TrbL components
mRNA_28	CDD|226728	26.47	68	49	1	143	210	202	268	0.0002	40.7	COG4278	S	Uncharacterized conserved protein
mRNA_8914	CDD|226728	29.82	57	39	1	257	312	210	266	0.0003	41.5	COG4278	S	Uncharacterized conserved protein
mRNA_10068	CDD|226728	37.1	62	29	3	2008	2068	216	268	0.0005	41.8	COG4278	S	Uncharacterized conserved protein
mRNA_3342	CDD|226365	36.78	87	53	1	1285	1369	290	376	3e-07	53.2	COG3846	U	Type IV secretory pathway, TrbL components
mRNA_8895	CDD|226365	28.97	145	100	2	503	647	278	419	0.0007	42	COG3846	U	Type IV secretory pathway, TrbL components
mRNA_12417	CDD|226365	31.11	135	86	3	1311	1445	288	415	4e-11	64	COG3846	U	Type IV secretory pathway, TrbL components
mRNA_9553	CDD|226728	26.67	60	40	2	151	209	210	266	0.0004	38.8	COG4278	S	Uncharacterized conserved protein
mRNA_3044	CDD|226365	25.55	137	86	4	1205	1337	291	415	6e-07	50.9	COG3846	U	Type IV secretory pathway, TrbL components
mRNA_6334	CDD|226365	27.22	158	99	4	121	277	277	419	0.0003	41.3	COG3846	U	Type IV secretory pathway, TrbL components
mRNA_14014	CDD|226365	27.13	129	86	4	72	193	290	417	2e-06	49.8	COG3846	U	Type IV secretory pathway, TrbL components
mRNA_12676	CDD|226365	29.08	141	85	3	178	306	277	414	0.0001	44	COG3846	U	Type IV secretory pathway, TrbL components
mRNA_12402	CDD|226365	29.87	154	99	3	766	919	273	417	4e-12	67.5	COG3846	U	Type IV secretory pathway, TrbL components
mRNA_4820	CDD|226365	31.82	176	102	3	912	1070	277	451	7e-08	55.1	COG3846	U	Type IV secretory pathway, TrbL components
mRNA_18216	CDD|226365	28.38	148	86	5	319	463	288	418	0.0003	42.4	COG3846	U	Type IV secretory pathway, TrbL components
mRNA_9317	CDD|226365	31.09	193	119	4	209	401	273	451	2e-10	62.5	COG3846	U	Type IV secretory pathway, TrbL components
mRNA_9225	CDD|226365	30.46	151	87	5	439	579	277	419	0.0006	40.5	COG3846	U	Type IV secretory pathway, TrbL components
mRNA_6788	CDD|226365	23.75	160	96	1	1118	1277	289	422	0.0005	42.4	COG3846	U	Type IV secretory pathway, TrbL components
mRNA_8450	CDD|226365	25.93	135	94	4	514	647	289	418	2e-06	49	COG3846	U	Type IV secretory pathway, TrbL components
mRNA_10502	CDD|227493	19.69	127	82	4	258	365	438	563	0.0001	42.7	COG5164	K	Transcription elongation factor
mRNA_14861	CDD|226365	34.62	78	50	1	2828	2905	282	358	0.0002	43.6	COG3846	U	Type IV secretory pathway, TrbL components
mRNA_8391	CDD|226365	31.67	180	119	2	1534	1709	273	452	2e-13	72.1	COG3846	U	Type IV secretory pathway, TrbL components
mRNA_14003	CDD|224429	51.28	39	18	1	187	225	232	269	0.0004	40	COG1512	R	Beta-propeller domains of methanol dehydrogenase type
mRNA_10178	CDD|226365	25.42	118	73	5	196	313	312	414	4e-05	44.4	COG3846	U	Type IV secretory pathway, TrbL components
mRNA_11273	CDD|226365	35.06	154	89	5	1202	1355	277	419	6e-07	52.1	COG3846	U	Type IV secretory pathway, TrbL components
mRNA_17293	CDD|226365	32.97	91	52	3	1443	1533	288	369	0.0002	43.2	COG3846	U	Type IV secretory pathway, TrbL components
mRNA_3636	CDD|226365	29.01	131	82	2	1067	1196	288	408	0.0008	41.3	COG3846	U	Type IV secretory pathway, TrbL components
mRNA_12298	CDD|226728	30.43	69	38	2	407	475	210	268	3e-05	44.2	COG4278	S	Uncharacterized conserved protein
mRNA_5347	CDD|226365	28.57	154	93	4	3678	3830	282	419	4e-06	50.1	COG3846	U	Type IV secretory pathway, TrbL components
mRNA_13610	CDD|226728	34.48	58	35	2	1001	1055	210	267	0.0002	41.5	COG4278	S	Uncharacterized conserved protein
mRNA_11087	CDD|226365	23.91	138	102	2	578	714	283	418	1e-07	54	COG3846	U	Type IV secretory pathway, TrbL components
mRNA_3621	CDD|226406	23.29	146	92	3	154	289	719	854	5e-08	51.8	COG3889	R	Predicted solute binding protein
mRNA_11235	CDD|223560	29.51	61	25	2	37	79	145	205	0.001	40.7	COG0484	O	DnaJ-class molecular chaperone with C-terminal Zn finger domain
mRNA_11919	CDD|226365	30.47	128	84	3	3280	3405	295	419	3e-07	53.2	COG3846	U	Type IV secretory pathway, TrbL components
mRNA_18364	CDD|226365	27.27	154	99	4	4	155	273	415	2e-05	45.5	COG3846	U	Type IV secretory pathway, TrbL components
mRNA_9484	CDD|227608	26.72	116	77	1	114	229	604	711	4e-07	52.2	COG5283	S	Phage-related tail protein
mRNA_14533	CDD|226728	32.89	76	50	1	819	893	192	267	5e-05	43.4	COG4278	S	Uncharacterized conserved protein
mRNA_2108	CDD|226365	25.36	138	96	2	3513	3644	277	413	0.0004	42.8	COG3846	U	Type IV secretory pathway, TrbL components
mRNA_7484	CDD|226365	29.93	137	96	0	541	677	283	419	1e-06	50.1	COG3846	U	Type IV secretory pathway, TrbL components
mRNA_12010	CDD|226728	35.29	51	28	1	624	669	217	267	0.0008	39.1	COG4278	S	Uncharacterized conserved protein
mRNA_12098	CDD|226365	31.88	138	82	3	384	511	283	418	2e-07	50.5	COG3846	U	Type IV secretory pathway, TrbL components
mRNA_13748	CDD|226728	27.59	58	30	1	447	492	210	267	0.0006	38.8	COG4278	S	Uncharacterized conserved protein
mRNA_4548	CDD|226365	26.4	178	115	4	306	478	282	448	0.0001	42.4	COG3846	U	Type IV secretory pathway, TrbL components
mRNA_6295	CDD|226365	34.78	138	88	2	1238	1375	282	417	1e-08	56.7	COG3846	U	Type IV secretory pathway, TrbL components
mRNA_15218	CDD|226728	28.05	82	53	2	3401	3480	191	268	0.0004	43	COG4278	S	Uncharacterized conserved protein
mRNA_8461	CDD|226365	25.97	154	101	2	543	696	277	417	0.0002	42	COG3846	U	Type IV secretory pathway, TrbL components
mRNA_6918	CDD|226728	32.5	80	49	2	1866	1944	191	266	7e-05	44.2	COG4278	S	Uncharacterized conserved protein
mRNA_14466	CDD|226728	41.38	58	31	3	495	549	210	267	0.0001	42.2	COG4278	S	Uncharacterized conserved protein
mRNA_5074	CDD|226365	26.76	142	99	2	797	933	273	414	0.0002	42.4	COG3846	U	Type IV secretory pathway, TrbL components
mRNA_1370	CDD|226365	26.75	157	97	2	206	360	277	417	0.0001	41.7	COG3846	U	Type IV secretory pathway, TrbL components
mRNA_3580	CDD|226365	28.17	142	86	3	3387	3528	282	407	4e-06	49.8	COG3846	U	Type IV secretory pathway, TrbL components
mRNA_11908	CDD|226728	33.33	72	43	1	5875	5946	202	268	2e-06	50.7	COG4278	S	Uncharacterized conserved protein
mRNA_1310	CDD|226365	26.67	150	96	5	1111	1255	277	417	2e-07	53.2	COG3846	U	Type IV secretory pathway, TrbL components
mRNA_65	CDD|226365	30.99	142	95	2	1201	1339	277	418	0.0001	44	COG3846	U	Type IV secretory pathway, TrbL components
mRNA_17820	CDD|226728	30.86	81	43	4	277	348	192	268	0.0007	40.3	COG4278	S	Uncharacterized conserved protein
mRNA_13331	CDD|226728	34.43	61	38	1	2032	2092	210	268	0.0001	44.5	COG4278	S	Uncharacterized conserved protein
mRNA_12774	CDD|226728	31.15	61	38	2	140	198	210	268	0.0002	40.7	COG4278	S	Uncharacterized conserved protein
mRNA_1169	CDD|226365	27.27	132	95	1	2869	2999	288	419	1e-07	54	COG3846	U	Type IV secretory pathway, TrbL components
mRNA_18340	CDD|226728	32.2	59	35	1	163	216	210	268	0.0002	40.7	COG4278	S	Uncharacterized conserved protein
mRNA_16307	CDD|226728	29.82	57	36	1	802	854	210	266	0.0003	41.1	COG4278	S	Uncharacterized conserved protein
mRNA_16890	CDD|226365	36.96	138	76	4	2204	2338	288	417	1e-06	50.5	COG3846	U	Type IV secretory pathway, TrbL components
mRNA_8289	CDD|226365	33	100	59	3	256	355	288	379	0.0003	40.9	COG3846	U	Type IV secretory pathway, TrbL components
mRNA_8509	CDD|226365	26.24	141	94	3	112	248	273	407	4e-08	54	COG3846	U	Type IV secretory pathway, TrbL components
mRNA_11474	CDD|226365	29.03	93	59	2	1314	1399	283	375	0.0008	40.9	COG3846	U	Type IV secretory pathway, TrbL components
mRNA_8337	CDD|226728	27.78	72	42	2	61	132	206	267	0.0006	37.6	COG4278	S	Uncharacterized conserved protein
mRNA_855	CDD|226728	31.15	61	39	2	957	1016	210	268	0.0009	40.3	COG4278	S	Uncharacterized conserved protein
mRNA_10450	CDD|226365	26.92	156	95	4	126	278	275	414	3e-05	44.7	COG3846	U	Type IV secretory pathway, TrbL components
mRNA_15896	CDD|226728	29.63	54	38	0	239	292	214	267	0.0002	40.3	COG4278	S	Uncharacterized conserved protein
mRNA_13407	CDD|226365	26.92	182	126	2	499	680	278	452	5e-11	65.5	COG3846	U	Type IV secretory pathway, TrbL components
mRNA_2063	CDD|226728	38.33	60	36	1	754	813	210	268	0.0002	42.6	COG4278	S	Uncharacterized conserved protein
mRNA_4234	CDD|226365	30.71	140	89	3	49	188	288	419	2e-05	45.9	COG3846	U	Type IV secretory pathway, TrbL components
mRNA_9325	CDD|226365	27.93	179	93	5	2701	2879	277	419	0.0001	44.7	COG3846	U	Type IV secretory pathway, TrbL components
mRNA_2419	CDD|226365	36.11	108	63	4	400	502	277	383	7e-06	47.1	COG3846	U	Type IV secretory pathway, TrbL components
mRNA_20452	CDD|226711	32.26	93	54	4	40	127	256	344	0.001	37.9	COG4260	S	Putative virion core protein (lumpy skin disease virus)
mRNA_5057	CDD|226365	26.55	113	82	1	152	264	298	409	8e-05	41.7	COG3846	U	Type IV secretory pathway, TrbL components
mRNA_10129	CDD|226365	30.99	142	91	2	821	959	282	419	5e-05	44.7	COG3846	U	Type IV secretory pathway, TrbL components
mRNA_10756	CDD|226365	30.57	157	90	5	4048	4196	277	422	7e-07	52.4	COG3846	U	Type IV secretory pathway, TrbL components
mRNA_13992	CDD|226365	30.56	144	88	3	3	146	288	419	8e-08	52.4	COG3846	U	Type IV secretory pathway, TrbL components
mRNA_9880	CDD|226365	32.4	179	111	5	192	369	283	452	1e-08	57.1	COG3846	U	Type IV secretory pathway, TrbL components
mRNA_3762	CDD|227938	26.63	199	139	3	1117	1309	251	448	1e-13	73.4	COG5651	N	PPE-repeat proteins
mRNA_12746	CDD|226365	27.89	147	83	4	2291	2436	294	418	0.001	41.3	COG3846	U	Type IV secretory pathway, TrbL components
mRNA_17892	CDD|226365	33.06	121	72	3	560	677	305	419	4e-08	54.4	COG3846	U	Type IV secretory pathway, TrbL components
mRNA_10568	CDD|226365	30.82	146	93	1	1049	1186	273	418	5e-07	50.9	COG3846	U	Type IV secretory pathway, TrbL components
mRNA_15766	CDD|226365	23.84	151	106	3	2096	2245	277	419	0.0002	43.6	COG3846	U	Type IV secretory pathway, TrbL components
mRNA_9897	CDD|226365	30.34	145	83	4	146	275	277	418	3e-06	49.8	COG3846	U	Type IV secretory pathway, TrbL components
mRNA_12648	CDD|226365	20.86	163	98	3	3	165	283	414	0.0006	41.7	COG3846	U	Type IV secretory pathway, TrbL components
mRNA_14745	CDD|226728	32.2	59	36	1	11	65	210	268	0.0008	38.8	COG4278	S	Uncharacterized conserved protein
mRNA_7532	CDD|226365	27.78	162	91	7	2403	2559	277	417	1e-05	49	COG3846	U	Type IV secretory pathway, TrbL components
mRNA_6831	CDD|226728	29.82	57	36	2	487	542	215	268	0.0007	39.9	COG4278	S	Uncharacterized conserved protein
mRNA_2778	CDD|226365	33.59	128	77	3	467	588	282	407	2e-06	49.4	COG3846	U	Type IV secretory pathway, TrbL components
mRNA_13574	CDD|226365	33.12	154	80	5	241	386	277	415	3e-05	45.5	COG3846	U	Type IV secretory pathway, TrbL components
mRNA_1365	CDD|226365	26.06	142	89	2	962	1092	282	418	0.0003	42.4	COG3846	U	Type IV secretory pathway, TrbL components
mRNA_2338	CDD|226365	30.99	171	116	2	11	179	282	452	2e-11	63.6	COG3846	U	Type IV secretory pathway, TrbL components
mRNA_12514	CDD|226728	31.48	54	37	0	306	359	215	268	2e-05	43	COG4278	S	Uncharacterized conserved protein
mRNA_1714	CDD|226365	25.64	156	97	3	1692	1847	283	419	0.0008	41.7	COG3846	U	Type IV secretory pathway, TrbL components
mRNA_4418	CDD|226365	35.94	128	79	2	4911	5036	288	414	5e-05	46.3	COG3846	U	Type IV secretory pathway, TrbL components
mRNA_17525	CDD|226365	27.95	161	83	5	408	566	289	418	6e-05	42.8	COG3846	U	Type IV secretory pathway, TrbL components
mRNA_18183	CDD|226728	25.3	83	46	2	519	601	202	268	0.0006	39.9	COG4278	S	Uncharacterized conserved protein
mRNA_16447	CDD|226728	31.43	70	43	2	361	429	203	268	0.001	39.5	COG4278	S	Uncharacterized conserved protein
mRNA_9043	CDD|226365	34.31	102	60	3	56	156	288	383	0.0005	40.1	COG3846	U	Type IV secretory pathway, TrbL components
mRNA_4260	CDD|226728	31.34	67	38	2	114	180	210	268	0.0006	40.7	COG4278	S	Uncharacterized conserved protein
mRNA_14891	CDD|226365	26.67	150	92	5	1068	1207	277	418	0.0007	41.3	COG3846	U	Type IV secretory pathway, TrbL components
mRNA_10721	CDD|226728	34.43	61	38	1	146	206	210	268	1e-05	43.4	COG4278	S	Uncharacterized conserved protein
mRNA_3802	CDD|226365	29.85	134	89	3	286	417	284	414	0.0001	42.4	COG3846	U	Type IV secretory pathway, TrbL components
mRNA_14669	CDD|226365	32.3	161	101	3	362	515	290	449	9e-12	65.5	COG3846	U	Type IV secretory pathway, TrbL components
mRNA_16439	CDD|226365	34.93	146	91	3	87	231	273	415	7e-07	49.4	COG3846	U	Type IV secretory pathway, TrbL components
mRNA_1007	CDD|227493	22.76	123	85	3	308	422	437	557	0.0004	40	COG5164	K	Transcription elongation factor
mRNA_7738	CDD|226365	34.92	126	69	3	534	646	294	419	8e-07	50.1	COG3846	U	Type IV secretory pathway, TrbL components
mRNA_13749	CDD|226365	26.11	157	100	3	685	835	273	419	5e-05	44	COG3846	U	Type IV secretory pathway, TrbL components
mRNA_16673	CDD|226365	25.69	144	97	1	556	699	277	410	2e-07	52.1	COG3846	U	Type IV secretory pathway, TrbL components
mRNA_7065	CDD|226365	34.85	132	73	2	4	122	288	419	7e-10	59.8	COG3846	U	Type IV secretory pathway, TrbL components
mRNA_10691	CDD|226728	33.9	59	38	1	792	850	211	268	0.0004	40.3	COG4278	S	Uncharacterized conserved protein
mRNA_4734	CDD|226365	31.61	155	89	3	100	254	282	419	0.0007	40.9	COG3846	U	Type IV secretory pathway, TrbL components
mRNA_18493	CDD|226728	30.91	55	31	1	314	361	214	268	0.0001	40.7	COG4278	S	Uncharacterized conserved protein
mRNA_14323	CDD|226365	32.34	201	111	9	3001	3200	273	449	1e-08	58.2	COG3846	U	Type IV secretory pathway, TrbL components
mRNA_4775	CDD|226365	32.41	145	93	2	676	820	278	417	2e-09	57.8	COG3846	U	Type IV secretory pathway, TrbL components
mRNA_17055	CDD|226365	31.3	131	85	3	675	800	289	419	5e-05	44	COG3846	U	Type IV secretory pathway, TrbL components
mRNA_8944	CDD|226711	30.11	93	58	1	653	738	251	343	5e-06	47.2	COG4260	S	Putative virion core protein (lumpy skin disease virus)
mRNA_20888	CDD|226728	24.69	81	57	1	427	507	192	268	0.0003	41.1	COG4278	S	Uncharacterized conserved protein
mRNA_10277	CDD|227614	20.66	484	377	5	2354	2834	13	492	5e-09	59.1	COG5295	U	Autotransporter adhesin
mRNA_13797	CDD|226365	35.71	154	82	3	243	396	287	423	1e-05	45.5	COG3846	U	Type IV secretory pathway, TrbL components
mRNA_4300	CDD|226365	26.38	163	98	3	788	950	282	422	1e-07	52.4	COG3846	U	Type IV secretory pathway, TrbL components
mRNA_2650	CDD|226365	29.06	117	79	1	901	1013	282	398	7e-07	50.5	COG3846	U	Type IV secretory pathway, TrbL components
mRNA_13757	CDD|226365	23.43	175	88	4	260	425	277	414	6e-07	51.3	COG3846	U	Type IV secretory pathway, TrbL components
mRNA_5609	CDD|226728	31.94	72	36	1	894	965	210	268	0.0009	40.3	COG4278	S	Uncharacterized conserved protein
mRNA_16508	CDD|226728	34.62	52	33	1	1259	1309	216	267	0.0008	40.7	COG4278	S	Uncharacterized conserved protein
mRNA_7821	CDD|226365	23.36	137	105	0	1613	1749	283	419	7e-05	45.5	COG3846	U	Type IV secretory pathway, TrbL components
mRNA_5638	CDD|226365	26.97	89	65	0	1429	1517	288	376	5e-05	44.7	COG3846	U	Type IV secretory pathway, TrbL components
mRNA_9305	CDD|226365	29.87	154	92	4	1820	1972	277	415	1e-05	47.4	COG3846	U	Type IV secretory pathway, TrbL components
mRNA_5593	CDD|226365	33.33	150	94	4	462	608	273	419	2e-09	59.8	COG3846	U	Type IV secretory pathway, TrbL components
mRNA_10268	CDD|226365	34.88	129	75	2	937	1056	289	417	2e-05	46.3	COG3846	U	Type IV secretory pathway, TrbL components
mRNA_11558	CDD|226365	29.2	113	77	2	1	110	309	421	0.0003	42.4	COG3846	U	Type IV secretory pathway, TrbL components
mRNA_5309	CDD|226365	26.32	171	112	5	2005	2175	273	429	9e-06	47.4	COG3846	U	Type IV secretory pathway, TrbL components
mRNA_11095	CDD|226728	32.2	59	38	2	773	829	210	268	0.0006	41.5	COG4278	S	Uncharacterized conserved protein
mRNA_17852	CDD|226728	28.57	63	40	1	146	208	210	267	0.0002	40.7	COG4278	S	Uncharacterized conserved protein
mRNA_3053	CDD|226365	30.34	145	96	2	2212	2351	273	417	0.0006	41.7	COG3846	U	Type IV secretory pathway, TrbL components
mRNA_15242	CDD|226365	28.37	141	95	3	580	716	284	422	3e-06	49.8	COG3846	U	Type IV secretory pathway, TrbL components
mRNA_5276	CDD|226365	30.39	181	107	5	274	442	277	450	2e-06	49.8	COG3846	U	Type IV secretory pathway, TrbL components
mRNA_2602	CDD|226365	30.15	136	93	1	1843	1976	284	419	0.0005	41.7	COG3846	U	Type IV secretory pathway, TrbL components
mRNA_14485	CDD|226728	26.58	79	53	3	250	324	191	268	0.0005	41.5	COG4278	S	Uncharacterized conserved protein
mRNA_14386	CDD|226365	29.49	156	95	4	168	322	277	418	3e-05	45.1	COG3846	U	Type IV secretory pathway, TrbL components
mRNA_16048	CDD|226728	26.56	64	42	2	2543	2606	210	268	0.0008	41.1	COG4278	S	Uncharacterized conserved protein
mRNA_4857	CDD|226365	35.48	124	68	5	1353	1464	288	411	2e-06	48.6	COG3846	U	Type IV secretory pathway, TrbL components
mRNA_5875	CDD|226365	28.29	152	97	6	973	1121	277	419	0.0002	43.6	COG3846	U	Type IV secretory pathway, TrbL components
mRNA_617	CDD|226365	31.02	187	106	5	411	586	277	451	5e-13	71.7	COG3846	U	Type IV secretory pathway, TrbL components
mRNA_18768	CDD|226728	33.33	63	38	1	241	303	210	268	0.0002	39.5	COG4278	S	Uncharacterized conserved protein
mRNA_3383	CDD|226365	28.48	151	103	2	81	230	273	419	2e-10	63.2	COG3846	U	Type IV secretory pathway, TrbL components
mRNA_9481	CDD|226365	30.07	153	96	4	312	459	277	423	6e-10	60.5	COG3846	U	Type IV secretory pathway, TrbL components
mRNA_13243	CDD|227606	32.11	109	67	3	2325	2432	680	782	3e-05	46.6	COG5281	S	Phage-related minor tail protein
mRNA_19146	CDD|226365	21.94	155	112	5	106	259	277	423	0.0007	42	COG3846	U	Type IV secretory pathway, TrbL components
mRNA_16322	CDD|226365	29.94	157	91	3	1811	1967	282	419	1e-07	53.6	COG3846	U	Type IV secretory pathway, TrbL components
mRNA_7704	CDD|226365	29.41	136	90	3	685	819	284	414	3e-06	47.4	COG3846	U	Type IV secretory pathway, TrbL components
mRNA_7691	CDD|226365	25.17	143	96	4	2167	2300	273	413	0.0006	42.8	COG3846	U	Type IV secretory pathway, TrbL components
mRNA_1806	CDD|226365	28.77	146	97	3	1951	2090	275	419	8e-05	44.7	COG3846	U	Type IV secretory pathway, TrbL components
mRNA_11822	CDD|226365	31.76	148	88	3	1014	1161	277	411	6e-06	47.8	COG3846	U	Type IV secretory pathway, TrbL components
mRNA_2300	CDD|226365	29.14	151	90	5	1139	1281	278	419	4e-07	50.9	COG3846	U	Type IV secretory pathway, TrbL components
mRNA_14443	CDD|226728	30.77	65	37	2	2146	2209	211	268	0.0007	41.1	COG4278	S	Uncharacterized conserved protein
mRNA_14209	CDD|226728	38.18	55	31	1	17	71	216	267	2e-05	43.8	COG4278	S	Uncharacterized conserved protein
mRNA_8526	CDD|226365	29.7	101	70	1	444	543	312	412	0.0001	41.3	COG3846	U	Type IV secretory pathway, TrbL components
mRNA_16948	CDD|226728	33.77	77	50	1	1144	1219	192	268	6e-05	44.5	COG4278	S	Uncharacterized conserved protein
mRNA_9681	CDD|226365	24.14	145	101	3	371	515	282	417	0.0008	40.1	COG3846	U	Type IV secretory pathway, TrbL components
mRNA_17017	CDD|226365	33.61	122	71	2	1969	2090	290	401	2e-06	50.1	COG3846	U	Type IV secretory pathway, TrbL components
mRNA_6971	CDD|226365	24.86	177	102	6	306	482	277	422	7e-05	45.1	COG3846	U	Type IV secretory pathway, TrbL components
mRNA_11153	CDD|226365	28.37	141	87	3	1192	1318	277	417	0.0001	43.6	COG3846	U	Type IV secretory pathway, TrbL components
mRNA_18051	CDD|226728	28.79	66	40	1	390	455	210	268	0.0002	40.7	COG4278	S	Uncharacterized conserved protein
mRNA_3787	CDD|226365	26.71	161	98	3	1978	2133	273	418	5e-06	48.2	COG3846	U	Type IV secretory pathway, TrbL components
mRNA_12055	CDD|226365	27.21	136	96	1	155	287	282	417	1e-05	46.3	COG3846	U	Type IV secretory pathway, TrbL components
mRNA_10701	CDD|226728	33.33	63	37	1	611	673	211	268	0.0007	40.3	COG4278	S	Uncharacterized conserved protein
mRNA_9817	CDD|226365	31.03	145	89	2	2467	2609	283	418	7e-06	48.2	COG3846	U	Type IV secretory pathway, TrbL components
mRNA_8362	CDD|226365	32.33	133	86	3	422	551	288	419	2e-06	48.6	COG3846	U	Type IV secretory pathway, TrbL components
mRNA_10946	CDD|226365	29.92	127	78	3	1257	1372	288	414	0.0004	42.4	COG3846	U	Type IV secretory pathway, TrbL components
mRNA_4606	CDD|226365	37.23	94	54	3	358	446	290	383	0.0001	41.7	COG3846	U	Type IV secretory pathway, TrbL components
mRNA_3004	CDD|226365	32.06	131	73	3	1346	1475	287	402	0.0003	42.4	COG3846	U	Type IV secretory pathway, TrbL components
mRNA_12882	CDD|226728	34.48	58	35	1	698	752	210	267	0.0007	39.5	COG4278	S	Uncharacterized conserved protein
mRNA_17153	CDD|226365	30.08	133	84	3	263	388	284	414	2e-06	47.8	COG3846	U	Type IV secretory pathway, TrbL components
mRNA_6897	CDD|226365	36.07	122	72	4	337	456	302	419	0.0002	40.9	COG3846	U	Type IV secretory pathway, TrbL components
mRNA_4073	CDD|226365	31.88	138	83	4	49	185	288	415	5e-06	48.6	COG3846	U	Type IV secretory pathway, TrbL components
mRNA_7284	CDD|226728	31.37	51	26	1	644	685	215	265	0.0005	39.9	COG4278	S	Uncharacterized conserved protein
mRNA_8382	CDD|224429	37.5	56	27	1	2972	3027	222	269	0.0002	42.7	COG1512	R	Beta-propeller domains of methanol dehydrogenase type
mRNA_4844	CDD|226365	28.57	105	73	1	1483	1587	278	380	0.0002	42.8	COG3846	U	Type IV secretory pathway, TrbL components
mRNA_8938	CDD|226365	27.69	130	87	3	791	918	290	414	0.0004	41.3	COG3846	U	Type IV secretory pathway, TrbL components
mRNA_2423	CDD|227493	21.02	157	106	3	1339	1477	430	586	7e-05	44.2	COG5164	K	Transcription elongation factor
mRNA_17557	CDD|226365	30.23	129	83	3	1249	1372	289	415	2e-05	46.3	COG3846	U	Type IV secretory pathway, TrbL components
mRNA_1904	CDD|226365	27.2	125	90	1	137	260	290	414	2e-06	49.8	COG3846	U	Type IV secretory pathway, TrbL components
mRNA_5488	CDD|226365	24.34	189	126	3	324	511	278	450	8e-06	46.3	COG3846	U	Type IV secretory pathway, TrbL components
mRNA_11956	CDD|226365	33.68	95	60	2	2047	2138	288	382	0.0002	44	COG3846	U	Type IV secretory pathway, TrbL components
mRNA_2220	CDD|227608	35.29	85	46	2	1108	1183	625	709	5e-09	60.7	COG5283	S	Phage-related tail protein
mRNA_14874	CDD|226728	33.33	60	39	1	267	326	210	268	0.0006	39.1	COG4278	S	Uncharacterized conserved protein
mRNA_16854	CDD|226365	27.44	164	102	3	111	274	277	423	0.0006	39.7	COG3846	U	Type IV secretory pathway, TrbL components
mRNA_14521	CDD|226808	46.81	47	25	0	170	216	44	90	0.0002	40.3	COG4371	S	Predicted membrane protein
mRNA_11715	CDD|226365	29.21	178	108	5	665	828	277	450	6e-09	57.5	COG3846	U	Type IV secretory pathway, TrbL components
mRNA_5820	CDD|226365	28.35	194	121	7	49	242	277	452	2e-09	59.8	COG3846	U	Type IV secretory pathway, TrbL components
mRNA_3549	CDD|226365	25.25	99	74	0	1456	1554	273	371	0.0006	40.9	COG3846	U	Type IV secretory pathway, TrbL components
mRNA_10994	CDD|226365	33.53	173	94	6	1067	1224	282	448	0.0002	43.2	COG3846	U	Type IV secretory pathway, TrbL components
mRNA_13295	CDD|226365	28.03	132	84	2	736	861	293	419	8e-06	47.1	COG3846	U	Type IV secretory pathway, TrbL components
mRNA_8641	CDD|226728	35.59	59	34	1	377	431	210	268	0.0008	41.1	COG4278	S	Uncharacterized conserved protein
mRNA_10541	CDD|226365	42.05	88	49	2	1633	1718	290	377	3e-07	52.1	COG3846	U	Type IV secretory pathway, TrbL components
mRNA_14430	CDD|226728	34.94	83	43	4	514	591	192	268	0.0005	40.3	COG4278	S	Uncharacterized conserved protein
mRNA_18029	CDD|226365	30.68	88	59	2	444	531	277	362	0.0005	41.3	COG3846	U	Type IV secretory pathway, TrbL components
mRNA_1871	CDD|226728	34.33	67	42	2	10	75	203	268	5e-06	46.5	COG4278	S	Uncharacterized conserved protein
mRNA_7629	CDD|226365	32.5	80	50	2	159	235	294	372	0.0005	42	COG3846	U	Type IV secretory pathway, TrbL components
mRNA_8312	CDD|226365	29.71	138	85	6	202	329	277	412	1e-05	45.9	COG3846	U	Type IV secretory pathway, TrbL components
mRNA_9575	CDD|226365	36.43	140	69	5	184	308	277	411	8e-08	53.6	COG3846	U	Type IV secretory pathway, TrbL components
mRNA_2172	CDD|226365	30.77	156	100	3	179	326	296	451	0.0003	41.3	COG3846	U	Type IV secretory pathway, TrbL components
mRNA_3168	CDD|226365	28.92	166	112	3	730	889	277	442	0.0004	42.4	COG3846	U	Type IV secretory pathway, TrbL components
mRNA_15208	CDD|226728	32.35	68	43	2	3046	3112	203	268	0.0005	42.2	COG4278	S	Uncharacterized conserved protein
mRNA_16571	CDD|226728	34.48	58	37	1	176	232	210	267	5e-05	41.8	COG4278	S	Uncharacterized conserved protein
mRNA_15681	CDD|226728	33.33	60	37	2	273	332	211	267	0.0003	42.2	COG4278	S	Uncharacterized conserved protein
mRNA_6161	CDD|226365	33.33	135	84	2	878	1007	282	415	6e-05	44.4	COG3846	U	Type IV secretory pathway, TrbL components
mRNA_3159	CDD|226365	26.32	114	84	0	207	320	297	410	0.001	40.1	COG3846	U	Type IV secretory pathway, TrbL components
mRNA_10638	CDD|226365	24.16	149	109	3	636	783	278	423	0.0005	40.1	COG3846	U	Type IV secretory pathway, TrbL components
mRNA_12677	CDD|226728	28.79	66	38	1	151	216	211	267	0.0001	41.5	COG4278	S	Uncharacterized conserved protein
mRNA_7876	CDD|226365	31.47	143	79	4	3650	3790	293	418	1e-05	47.8	COG3846	U	Type IV secretory pathway, TrbL components
mRNA_5942	CDD|226365	28.32	173	111	2	1693	1865	278	437	6e-05	44.7	COG3846	U	Type IV secretory pathway, TrbL components
mRNA_18956	CDD|226365	27.33	150	96	2	300	447	277	415	0.0001	41.3	COG3846	U	Type IV secretory pathway, TrbL components
mRNA_7241	CDD|226728	29.58	71	35	3	583	650	210	268	0.0009	41.1	COG4278	S	Uncharacterized conserved protein
mRNA_10828	CDD|226728	34.48	58	33	1	934	986	210	267	9e-05	42.6	COG4278	S	Uncharacterized conserved protein
mRNA_5055	CDD|226365	25.85	147	93	2	548	692	287	419	0.0005	40.1	COG3846	U	Type IV secretory pathway, TrbL components
mRNA_9647	CDD|226365	31.45	124	82	2	1309	1432	277	397	0.0006	41.3	COG3846	U	Type IV secretory pathway, TrbL components
mRNA_9913	CDD|226728	36.21	58	36	1	1056	1113	210	266	3e-05	44.5	COG4278	S	Uncharacterized conserved protein
mRNA_11971	CDD|226365	30.77	143	93	3	458	599	282	419	3e-07	50.9	COG3846	U	Type IV secretory pathway, TrbL components
mRNA_2474	CDD|225606	26.26	99	69	1	66	160	209	307	0.0001	44.6	COG3064	M	Membrane protein involved in colicin uptake
mRNA_2223	CDD|226365	23.4	141	91	4	377	512	287	415	0.001	39	COG3846	U	Type IV secretory pathway, TrbL components
mRNA_3205	CDD|226365	26.23	122	85	3	1107	1224	294	414	0.001	40.1	COG3846	U	Type IV secretory pathway, TrbL components
mRNA_1077	CDD|226365	27.78	144	82	3	1694	1827	288	419	1e-06	50.5	COG3846	U	Type IV secretory pathway, TrbL components
mRNA_15088	CDD|226365	34.15	164	99	3	3946	4109	284	438	2e-14	76.7	COG3846	U	Type IV secretory pathway, TrbL components
mRNA_6065	CDD|226365	26.28	137	83	3	269	398	293	418	0.0004	42.4	COG3846	U	Type IV secretory pathway, TrbL components
mRNA_8232	CDD|226728	33.33	63	36	2	759	820	210	267	0.0002	41.5	COG4278	S	Uncharacterized conserved protein
mRNA_3496	CDD|226728	29.87	77	48	1	1362	1432	191	267	0.0008	40.3	COG4278	S	Uncharacterized conserved protein
mRNA_14536	CDD|226728	28.36	67	47	1	381	446	202	268	0.0003	39.9	COG4278	S	Uncharacterized conserved protein
mRNA_4601	CDD|226365	35	80	42	3	158	231	288	363	5e-06	46.3	COG3846	U	Type IV secretory pathway, TrbL components
mRNA_8119	CDD|226728	32.94	85	48	3	650	733	191	267	0.0006	40.7	COG4278	S	Uncharacterized conserved protein
mRNA_6336	CDD|226365	29.03	155	92	2	2887	3032	277	422	5e-10	61.7	COG3846	U	Type IV secretory pathway, TrbL components
mRNA_4545	CDD|226728	28.57	70	49	1	244	313	200	268	0.0008	38.8	COG4278	S	Uncharacterized conserved protein
mRNA_13272	CDD|226365	29.17	120	83	1	368	485	273	392	7e-08	54.4	COG3846	U	Type IV secretory pathway, TrbL components
mRNA_17424	CDD|226728	27.59	58	42	0	97	154	210	267	8e-05	40.3	COG4278	S	Uncharacterized conserved protein
mRNA_1865	CDD|226365	34.81	135	76	5	1241	1369	289	417	3e-06	49.4	COG3846	U	Type IV secretory pathway, TrbL components
mRNA_10140	CDD|226728	30	80	54	1	1077	1156	191	268	2e-05	44.9	COG4278	S	Uncharacterized conserved protein
mRNA_6844	CDD|226365	33.7	92	60	1	1090	1180	290	381	2e-08	56.7	COG3846	U	Type IV secretory pathway, TrbL components
mRNA_2619	CDD|226365	32.77	119	73	3	5	121	304	417	0.0003	41.3	COG3846	U	Type IV secretory pathway, TrbL components
mRNA_13641	CDD|226365	32.65	147	95	2	890	1032	273	419	5e-07	50.5	COG3846	U	Type IV secretory pathway, TrbL components
mRNA_12196	CDD|226365	34.75	118	68	5	1	114	302	414	0.0001	42.4	COG3846	U	Type IV secretory pathway, TrbL components
mRNA_16554	CDD|226365	30.89	123	81	4	320	440	282	402	0.0008	39.7	COG3846	U	Type IV secretory pathway, TrbL components
mRNA_9309	CDD|226365	25.71	140	102	2	3358	3497	284	421	4e-06	49.4	COG3846	U	Type IV secretory pathway, TrbL components
mRNA_6318	CDD|226365	23.08	143	110	0	3016	3158	277	419	1e-06	51.7	COG3846	U	Type IV secretory pathway, TrbL components
mRNA_17762	CDD|226365	33.61	122	71	2	1975	2096	290	401	5e-06	48.2	COG3846	U	Type IV secretory pathway, TrbL components
mRNA_6026	CDD|226365	25.78	128	95	0	1	128	291	418	9e-05	42	COG3846	U	Type IV secretory pathway, TrbL components
mRNA_13659	CDD|226728	29.63	54	38	0	151	204	215	268	0.0002	41.5	COG4278	S	Uncharacterized conserved protein
mRNA_10695	CDD|226728	34.62	52	34	0	51	102	217	268	0.001	40.7	COG4278	S	Uncharacterized conserved protein
mRNA_17686	CDD|226365	28.37	141	83	4	2140	2267	284	419	2e-07	52.8	COG3846	U	Type IV secretory pathway, TrbL components
mRNA_13177	CDD|226365	25.95	131	91	3	1754	1882	282	408	2e-06	49.8	COG3846	U	Type IV secretory pathway, TrbL components
mRNA_572	CDD|226365	30.19	159	99	4	445	601	290	438	0.0004	42	COG3846	U	Type IV secretory pathway, TrbL components
mRNA_8783	CDD|226728	25.61	82	54	2	237	318	192	266	0.0008	39.9	COG4278	S	Uncharacterized conserved protein
mRNA_9039	CDD|226365	30.43	184	118	2	1136	1317	277	452	3e-08	55.9	COG3846	U	Type IV secretory pathway, TrbL components
mRNA_4462	CDD|226728	31.03	58	40	0	52	109	210	267	0.0007	39.5	COG4278	S	Uncharacterized conserved protein
mRNA_12734	CDD|227608	30.34	89	53	2	234	314	605	692	6e-07	51.5	COG5283	S	Phage-related tail protein
mRNA_2572	CDD|226365	29.66	145	93	2	870	1012	282	419	1e-09	60.2	COG3846	U	Type IV secretory pathway, TrbL components
mRNA_7431	CDD|226365	29.85	134	88	3	481	612	290	419	9e-07	50.9	COG3846	U	Type IV secretory pathway, TrbL components
mRNA_12418	CDD|226365	28.18	181	117	2	1118	1291	273	447	3e-06	48.6	COG3846	U	Type IV secretory pathway, TrbL components
mRNA_5732	CDD|226365	31.85	135	78	4	1115	1236	282	415	2e-06	49.4	COG3846	U	Type IV secretory pathway, TrbL components
mRNA_3111	CDD|226365	26.39	144	91	3	151	286	278	414	0.0003	42	COG3846	U	Type IV secretory pathway, TrbL components
mRNA_4369	CDD|226365	31.47	143	93	2	305	442	277	419	9e-07	50.9	COG3846	U	Type IV secretory pathway, TrbL components
mRNA_2132	CDD|226365	26.58	158	91	4	963	1115	282	419	0.0002	42.8	COG3846	U	Type IV secretory pathway, TrbL components
mRNA_15604	CDD|226728	28.57	63	45	0	460	522	206	268	0.0002	40.7	COG4278	S	Uncharacterized conserved protein
mRNA_7324	CDD|226711	30.1	103	56	2	210	312	255	341	0.001	38.3	COG4260	S	Putative virion core protein (lumpy skin disease virus)
mRNA_6255	CDD|226728	33.33	63	38	1	85	147	210	268	0.0002	41.1	COG4278	S	Uncharacterized conserved protein
mRNA_14673	CDD|226365	32.12	137	86	1	356	492	290	419	0.0002	41.7	COG3846	U	Type IV secretory pathway, TrbL components
mRNA_9266	CDD|226365	34.1	173	108	4	566	737	285	452	9e-13	69.4	COG3846	U	Type IV secretory pathway, TrbL components
mRNA_7652	CDD|226365	28.79	132	90	2	352	480	284	414	0.0003	42.8	COG3846	U	Type IV secretory pathway, TrbL components
mRNA_12414	CDD|226365	29.29	140	76	4	2258	2382	288	419	2e-07	53.2	COG3846	U	Type IV secretory pathway, TrbL components
mRNA_4814	CDD|226365	28.76	153	101	3	267	419	287	431	8e-05	42.4	COG3846	U	Type IV secretory pathway, TrbL components
mRNA_18032	CDD|226365	27.63	152	94	3	2470	2615	278	419	0.0001	44.4	COG3846	U	Type IV secretory pathway, TrbL components
mRNA_3119	CDD|226365	28.75	160	95	4	1619	1772	273	419	1e-05	46.7	COG3846	U	Type IV secretory pathway, TrbL components
mRNA_6121	CDD|226365	32.67	101	67	1	2150	2249	282	382	1e-05	46.7	COG3846	U	Type IV secretory pathway, TrbL components
mRNA_1860	CDD|226365	32.56	129	81	3	115	238	290	417	1e-05	44.4	COG3846	U	Type IV secretory pathway, TrbL components
mRNA_4672	CDD|226365	32	75	46	2	544	613	295	369	0.0001	42	COG3846	U	Type IV secretory pathway, TrbL components
mRNA_203	CDD|226728	27.96	93	51	3	47	139	191	267	0.0007	39.1	COG4278	S	Uncharacterized conserved protein
mRNA_6981	CDD|226365	28.95	114	75	3	1497	1608	305	414	3e-06	48.6	COG3846	U	Type IV secretory pathway, TrbL components
mRNA_11907	CDD|226365	37.3	126	74	3	1109	1230	287	411	7e-10	59.8	COG3846	U	Type IV secretory pathway, TrbL components
mRNA_11927	CDD|226365	26.86	175	127	1	2	175	278	452	5e-05	45.1	COG3846	U	Type IV secretory pathway, TrbL components
mRNA_14036	CDD|226728	41.07	56	28	2	480	532	215	268	0.0002	41.1	COG4278	S	Uncharacterized conserved protein
mRNA_2587	CDD|226365	29.93	137	88	5	164	297	288	419	0.0003	41.7	COG3846	U	Type IV secretory pathway, TrbL components
mRNA_8202	CDD|226365	30.14	146	86	3	848	993	282	411	0.0005	40.5	COG3846	U	Type IV secretory pathway, TrbL components
mRNA_2059	CDD|226365	27.21	147	97	3	2437	2583	282	418	9e-06	48.2	COG3846	U	Type IV secretory pathway, TrbL components
mRNA_13495	CDD|226365	34.04	94	60	2	12	104	288	380	1e-06	50.5	COG3846	U	Type IV secretory pathway, TrbL components
mRNA_4828	CDD|226365	29.32	133	87	2	1516	1645	290	418	7e-07	51.3	COG3846	U	Type IV secretory pathway, TrbL components
mRNA_8652	CDD|226365	30.23	172	103	6	2603	2760	282	450	6e-06	49	COG3846	U	Type IV secretory pathway, TrbL components
mRNA_3598	CDD|227493	16.38	116	87	2	185	300	438	543	0.0001	44.2	COG5164	K	Transcription elongation factor
mRNA_2010	CDD|226365	30.69	101	65	2	1417	1512	277	377	9e-05	43.6	COG3846	U	Type IV secretory pathway, TrbL components
mRNA_6841	CDD|226365	36.65	161	89	5	633	789	283	434	7e-08	52.8	COG3846	U	Type IV secretory pathway, TrbL components
mRNA_3066	CDD|226365	29.14	175	110	6	572	742	282	446	3e-05	46.3	COG3846	U	Type IV secretory pathway, TrbL components
mRNA_8384	CDD|226365	31.5	127	72	3	3424	3540	293	414	0.0002	44	COG3846	U	Type IV secretory pathway, TrbL components
mRNA_1464	CDD|226728	32.76	58	36	2	513	567	210	267	0.0007	39.9	COG4278	S	Uncharacterized conserved protein
mRNA_6088	CDD|226365	29.61	152	95	4	1014	1162	277	419	1e-06	50.5	COG3846	U	Type IV secretory pathway, TrbL components
mRNA_11225	CDD|226365	29.13	103	72	1	2504	2606	278	379	1e-06	52.1	COG3846	U	Type IV secretory pathway, TrbL components
mRNA_1068	CDD|226728	36.36	55	25	3	3312	3358	215	267	0.0009	41.8	COG4278	S	Uncharacterized conserved protein
mRNA_4515	CDD|226365	28.47	144	94	1	829	972	277	411	0.0006	40.9	COG3846	U	Type IV secretory pathway, TrbL components
mRNA_11476	CDD|226728	35	60	30	2	2174	2232	216	267	0.0005	41.8	COG4278	S	Uncharacterized conserved protein
mRNA_15262	CDD|226728	33.33	66	37	1	1327	1392	210	268	0.0002	42.2	COG4278	S	Uncharacterized conserved protein
mRNA_10045	CDD|226365	27.98	168	117	1	973	1136	277	444	9e-05	43.2	COG3846	U	Type IV secretory pathway, TrbL components
mRNA_3663	CDD|226365	31.9	116	77	2	234	348	297	411	0.0005	40.9	COG3846	U	Type IV secretory pathway, TrbL components
mRNA_13175	CDD|226365	31.13	151	92	4	1413	1563	277	415	0.0001	45.1	COG3846	U	Type IV secretory pathway, TrbL components
mRNA_9511	CDD|226365	31.97	147	95	1	2582	2723	273	419	3e-06	50.5	COG3846	U	Type IV secretory pathway, TrbL components
mRNA_19301	CDD|226365	22.3	139	106	1	2048	2186	277	413	0.001	40.9	COG3846	U	Type IV secretory pathway, TrbL components
mRNA_2087	CDD|226365	27.32	183	93	3	2318	2500	277	419	2e-05	46.7	COG3846	U	Type IV secretory pathway, TrbL components
mRNA_15239	CDD|226728	35	60	37	1	1348	1407	210	267	2e-05	45.7	COG4278	S	Uncharacterized conserved protein
mRNA_17193	CDD|226728	29.41	68	45	2	653	720	204	268	0.0002	41.5	COG4278	S	Uncharacterized conserved protein
mRNA_13733	CDD|226365	35.71	84	52	2	243	326	282	363	9e-05	43.6	COG3846	U	Type IV secretory pathway, TrbL components
mRNA_15140	CDD|226728	28.57	70	43	2	1544	1613	203	265	0.0002	43	COG4278	S	Uncharacterized conserved protein
mRNA_12541	CDD|226365	34.01	147	90	1	572	718	278	417	5e-05	44.7	COG3846	U	Type IV secretory pathway, TrbL components
mRNA_13345	CDD|226728	32.84	67	35	2	3222	3287	210	267	8e-05	44.5	COG4278	S	Uncharacterized conserved protein
mRNA_15760	CDD|226365	28.57	147	90	4	2350	2492	275	410	0.0005	43.2	COG3846	U	Type IV secretory pathway, TrbL components
mRNA_4179	CDD|226728	29.51	61	41	1	241	301	210	268	0.0005	38	COG4278	S	Uncharacterized conserved protein
mRNA_8875	CDD|225606	32.76	116	65	2	164	274	196	303	1e-07	51.9	COG3064	M	Membrane protein involved in colicin uptake
mRNA_18476	CDD|226365	31.94	144	90	3	1490	1632	282	418	0.0002	43.2	COG3846	U	Type IV secretory pathway, TrbL components
mRNA_1275	CDD|226728	27.54	69	39	1	361	429	210	267	0.0007	39.9	COG4278	S	Uncharacterized conserved protein
mRNA_14304	CDD|224429	51.28	39	18	1	118	156	232	269	0.0003	40	COG1512	R	Beta-propeller domains of methanol dehydrogenase type
mRNA_9528	CDD|226728	32.69	52	34	1	281	331	217	268	3e-05	43	COG4278	S	Uncharacterized conserved protein
mRNA_4429	CDD|226365	27.59	145	100	2	1425	1567	273	414	3e-06	49.4	COG3846	U	Type IV secretory pathway, TrbL components
mRNA_6093	CDD|226728	33.9	59	37	2	1100	1156	210	268	1e-05	46.8	COG4278	S	Uncharacterized conserved protein
mRNA_11167	CDD|226365	24.69	162	101	4	1074	1229	273	419	6e-06	47.4	COG3846	U	Type IV secretory pathway, TrbL components
mRNA_5995	CDD|226365	26.49	151	91	4	6	156	289	419	2e-06	49	COG3846	U	Type IV secretory pathway, TrbL components
mRNA_236	CDD|226365	27.01	137	90	3	1611	1741	283	415	0.0006	43.6	COG3846	U	Type IV secretory pathway, TrbL components
mRNA_5579	CDD|226728	26.58	79	56	2	222	299	191	268	0.0006	39.1	COG4278	S	Uncharacterized conserved protein
mRNA_20093	CDD|226728	28.33	60	41	1	556	615	210	267	9e-05	42.2	COG4278	S	Uncharacterized conserved protein
mRNA_17869	CDD|226365	30.56	180	115	5	133	307	273	447	1e-05	45.9	COG3846	U	Type IV secretory pathway, TrbL components
mRNA_2174	CDD|226365	27.17	173	114	3	1060	1232	289	449	8e-07	50.5	COG3846	U	Type IV secretory pathway, TrbL components
mRNA_16128	CDD|226365	31.65	139	91	2	445	579	293	431	2e-05	44.7	COG3846	U	Type IV secretory pathway, TrbL components
mRNA_3325	CDD|226365	28.89	135	90	1	181	309	277	411	4e-06	49.4	COG3846	U	Type IV secretory pathway, TrbL components
mRNA_15418	CDD|226365	29.37	126	83	2	1147	1266	289	414	9e-07	51.3	COG3846	U	Type IV secretory pathway, TrbL components
mRNA_4485	CDD|226728	30.34	89	49	4	276	364	192	267	0.0004	41.1	COG4278	S	Uncharacterized conserved protein
mRNA_15583	CDD|226365	30.97	155	86	4	779	929	282	419	0.0003	42.8	COG3846	U	Type IV secretory pathway, TrbL components
mRNA_7420	CDD|226728	44.23	52	27	2	660	710	217	267	7e-05	43.4	COG4278	S	Uncharacterized conserved protein
mRNA_14191	CDD|226728	33.33	57	38	0	749	805	211	267	0.0002	42.6	COG4278	S	Uncharacterized conserved protein
mRNA_4487	CDD|226365	32.41	145	91	4	421	562	277	417	4e-13	70.9	COG3846	U	Type IV secretory pathway, TrbL components
mRNA_8884	CDD|226365	35.51	107	63	2	52	153	304	409	0.0009	39.4	COG3846	U	Type IV secretory pathway, TrbL components
mRNA_16639	CDD|226728	28.81	59	42	0	1151	1209	210	268	0.0005	41.1	COG4278	S	Uncharacterized conserved protein
mRNA_10500	CDD|226365	27.41	135	89	3	2274	2402	288	419	2e-05	46.3	COG3846	U	Type IV secretory pathway, TrbL components
mRNA_13020	CDD|226728	31.67	60	37	2	1310	1366	210	268	0.0002	42.2	COG4278	S	Uncharacterized conserved protein
mRNA_7429	CDD|226365	33.33	135	83	4	42	176	288	415	2e-06	49	COG3846	U	Type IV secretory pathway, TrbL components
mRNA_9611	CDD|226728	30.91	55	36	1	382	436	216	268	0.0006	39.5	COG4278	S	Uncharacterized conserved protein
mRNA_145	CDD|226728	31.25	64	35	3	2432	2491	210	268	0.0002	43	COG4278	S	Uncharacterized conserved protein
mRNA_3610	CDD|226728	27.69	65	47	0	1912	1976	203	267	0.0007	41.5	COG4278	S	Uncharacterized conserved protein
mRNA_17880	CDD|226728	46	50	25	2	368	416	220	268	4e-05	43	COG4278	S	Uncharacterized conserved protein
mRNA_1160	CDD|226365	28.68	136	90	4	119	250	277	409	0.0009	41.7	COG3846	U	Type IV secretory pathway, TrbL components
mRNA_11121	CDD|226365	27.15	151	100	3	7	155	277	419	0.0001	42.8	COG3846	U	Type IV secretory pathway, TrbL components
mRNA_19577	CDD|226365	23.31	133	98	1	547	675	277	409	0.0004	41.3	COG3846	U	Type IV secretory pathway, TrbL components
mRNA_2695	CDD|226365	32.37	139	86	2	3	141	288	418	0.0003	41.3	COG3846	U	Type IV secretory pathway, TrbL components
mRNA_16478	CDD|226728	30.65	62	40	1	1086	1147	210	268	0.0002	42.2	COG4278	S	Uncharacterized conserved protein
mRNA_2266	CDD|226365	30.07	153	91	5	55	201	277	419	2e-05	47.8	COG3846	U	Type IV secretory pathway, TrbL components
mRNA_14057	CDD|226728	37.04	54	34	0	1825	1878	210	263	0.0001	43	COG4278	S	Uncharacterized conserved protein
mRNA_8919	CDD|226365	24.85	165	96	5	9689	9850	274	413	7e-05	47.1	COG3846	U	Type IV secretory pathway, TrbL components
mRNA_12155	CDD|226365	28.28	99	67	1	22	116	290	388	5e-06	47.8	COG3846	U	Type IV secretory pathway, TrbL components
mRNA_7550	CDD|226365	29.03	62	42	1	39	98	278	339	0.001	38.6	COG3846	U	Type IV secretory pathway, TrbL components
mRNA_8485	CDD|226728	34.48	58	38	0	76	133	210	267	0.0003	39.5	COG4278	S	Uncharacterized conserved protein
mRNA_13572	CDD|226365	26.12	134	88	4	817	948	293	417	0.0005	41.7	COG3846	U	Type IV secretory pathway, TrbL components
mRNA_18084	CDD|226728	28.57	63	41	1	157	219	210	268	9e-05	42.2	COG4278	S	Uncharacterized conserved protein
mRNA_13325	CDD|226365	28.37	141	92	3	265	405	291	422	1e-05	45.5	COG3846	U	Type IV secretory pathway, TrbL components
mRNA_13037	CDD|226365	27.27	132	92	1	685	812	283	414	7e-09	56.3	COG3846	U	Type IV secretory pathway, TrbL components
mRNA_7072	CDD|226365	26.81	138	95	2	1175	1307	282	418	5e-05	44.7	COG3846	U	Type IV secretory pathway, TrbL components
mRNA_2113	CDD|226365	34.38	160	98	4	1397	1549	287	446	4e-15	77.9	COG3846	U	Type IV secretory pathway, TrbL components
mRNA_1375	CDD|226365	26.49	151	99	3	6	155	283	422	2e-05	43.2	COG3846	U	Type IV secretory pathway, TrbL components
mRNA_8427	CDD|226365	36.11	72	45	1	2982	3053	288	358	0.0004	43.6	COG3846	U	Type IV secretory pathway, TrbL components
mRNA_569	CDD|226365	29.85	134	91	2	188	320	288	419	6e-06	47.8	COG3846	U	Type IV secretory pathway, TrbL components
mRNA_8778	CDD|226365	30.72	153	97	5	1149	1300	273	417	0.0002	42	COG3846	U	Type IV secretory pathway, TrbL components
mRNA_15852	CDD|226728	32.76	58	36	1	76	130	210	267	0.0002	43.4	COG4278	S	Uncharacterized conserved protein
mRNA_15692	CDD|226711	25.56	90	58	3	914	994	256	345	5e-05	43.7	COG4260	S	Putative virion core protein (lumpy skin disease virus)
mRNA_4677	CDD|226365	30.61	147	97	3	1630	1773	270	414	3e-06	48.6	COG3846	U	Type IV secretory pathway, TrbL components
mRNA_10168	CDD|226365	28.67	143	95	2	1207	1342	277	419	7e-06	47.8	COG3846	U	Type IV secretory pathway, TrbL components
mRNA_4743	CDD|226365	30.37	135	92	1	1652	1784	288	422	5e-09	57.8	COG3846	U	Type IV secretory pathway, TrbL components
mRNA_2554	CDD|226365	25.17	151	97	3	73	222	282	417	7e-05	44.7	COG3846	U	Type IV secretory pathway, TrbL components
mRNA_10119	CDD|226728	30	60	39	1	2423	2482	211	267	0.0007	41.8	COG4278	S	Uncharacterized conserved protein
mRNA_15096	CDD|226365	27.94	136	93	2	3	133	283	418	7e-05	44.4	COG3846	U	Type IV secretory pathway, TrbL components
mRNA_16556	CDD|226365	28.57	189	118	4	592	778	278	451	2e-07	51.7	COG3846	U	Type IV secretory pathway, TrbL components
mRNA_21272	CDD|226728	32.31	65	43	1	1227	1291	204	267	0.0006	42.6	COG4278	S	Uncharacterized conserved protein
mRNA_8229	CDD|226365	29.92	127	85	3	2215	2339	295	419	3e-05	46.7	COG3846	U	Type IV secretory pathway, TrbL components
mRNA_7388	CDD|226365	35.47	172	95	4	731	893	288	452	1e-12	69.4	COG3846	U	Type IV secretory pathway, TrbL components
mRNA_17152	CDD|226728	31.67	60	34	2	324	378	211	268	8e-05	41.5	COG4278	S	Uncharacterized conserved protein
mRNA_8615	CDD|226365	26.95	167	99	4	1694	1858	273	418	2e-05	46.3	COG3846	U	Type IV secretory pathway, TrbL components
mRNA_6071	CDD|226365	29.69	128	84	3	1567	1692	290	413	0.0003	42.4	COG3846	U	Type IV secretory pathway, TrbL components
mRNA_18777	CDD|226365	27.95	161	94	3	660	819	278	417	0.0003	41.7	COG3846	U	Type IV secretory pathway, TrbL components
mRNA_9950	CDD|226365	29.79	141	90	3	3044	3183	282	414	0.0003	42.8	COG3846	U	Type IV secretory pathway, TrbL components
mRNA_18073	CDD|226365	25.81	155	100	4	421	568	273	419	6e-07	52.1	COG3846	U	Type IV secretory pathway, TrbL components
mRNA_12641	CDD|226365	31.28	179	118	4	1311	1488	273	447	9e-11	63.2	COG3846	U	Type IV secretory pathway, TrbL components
mRNA_1702	CDD|226728	29.87	77	54	0	1239	1315	191	267	0.0003	41.8	COG4278	S	Uncharacterized conserved protein
mRNA_6192	CDD|227493	17.16	134	86	4	312	443	438	548	0.0001	41.5	COG5164	K	Transcription elongation factor
mRNA_17120	CDD|226365	37.84	74	45	1	776	849	288	360	0.0001	42	COG3846	U	Type IV secretory pathway, TrbL components
mRNA_14269	CDD|226365	32.39	142	83	6	1764	1904	290	419	0.0008	42.4	COG3846	U	Type IV secretory pathway, TrbL components
mRNA_8495	CDD|226365	29.19	185	116	3	11	194	282	452	2e-07	52.8	COG3846	U	Type IV secretory pathway, TrbL components
mRNA_1377	CDD|226365	28.57	133	92	2	1252	1384	283	412	0.0005	42.8	COG3846	U	Type IV secretory pathway, TrbL components
mRNA_18109	CDD|226365	31.64	177	112	4	496	665	277	451	9e-14	73.2	COG3846	U	Type IV secretory pathway, TrbL components
mRNA_6128	CDD|226365	30.39	181	101	3	2284	2454	283	448	2e-09	60.2	COG3846	U	Type IV secretory pathway, TrbL components
mRNA_7271	CDD|226365	35	140	78	4	573	706	283	415	0.0001	43.2	COG3846	U	Type IV secretory pathway, TrbL components
mRNA_15978	CDD|226728	26.97	89	51	2	26	114	193	267	0.0002	39.9	COG4278	S	Uncharacterized conserved protein
mRNA_3110	CDD|226365	24.14	174	92	6	912	1082	283	419	1e-05	48.2	COG3846	U	Type IV secretory pathway, TrbL components
mRNA_7285	CDD|226365	30.2	149	91	4	146	284	274	419	0.0006	40.5	COG3846	U	Type IV secretory pathway, TrbL components
mRNA_15668	CDD|226728	31.37	51	35	0	63	113	218	268	0.0005	41.1	COG4278	S	Uncharacterized conserved protein
mRNA_817	CDD|226711	30.77	91	57	2	1639	1723	251	341	0.0003	43.3	COG4260	S	Putative virion core protein (lumpy skin disease virus)
mRNA_11674	CDD|226365	28.79	132	87	2	1980	2104	288	419	0.0002	43.2	COG3846	U	Type IV secretory pathway, TrbL components
mRNA_12432	CDD|227608	30.61	98	64	2	1637	1730	613	710	1e-06	50.7	COG5283	S	Phage-related tail protein
mRNA_7514	CDD|226365	30.91	165	112	2	64	227	284	447	1e-06	47.4	COG3846	U	Type IV secretory pathway, TrbL components
mRNA_1731	CDD|226365	31.34	134	88	2	1092	1221	277	410	1e-05	48.6	COG3846	U	Type IV secretory pathway, TrbL components
mRNA_14012	CDD|226365	29.25	147	96	3	1069	1211	277	419	6e-05	44	COG3846	U	Type IV secretory pathway, TrbL components
mRNA_6862	CDD|226365	30.59	170	101	7	1667	1828	288	448	5e-08	54.8	COG3846	U	Type IV secretory pathway, TrbL components
mRNA_3814	CDD|226365	32.08	106	66	3	386	489	287	388	0.001	39.4	COG3846	U	Type IV secretory pathway, TrbL components
mRNA_16997	CDD|226365	25.97	154	93	2	815	968	287	419	0.0006	40.5	COG3846	U	Type IV secretory pathway, TrbL components
mRNA_4733	CDD|226365	27.93	111	80	0	1863	1973	312	422	2e-06	49.4	COG3846	U	Type IV secretory pathway, TrbL components
mRNA_11076	CDD|226365	28.22	163	95	3	651	809	275	419	2e-08	56.3	COG3846	U	Type IV secretory pathway, TrbL components
mRNA_8045	CDD|226365	27.01	137	90	3	1312	1448	293	419	0.0002	44	COG3846	U	Type IV secretory pathway, TrbL components
mRNA_19443	CDD|226728	35.48	62	40	0	510	571	204	265	0.0006	39.5	COG4278	S	Uncharacterized conserved protein
mRNA_12947	CDD|226365	38.2	89	48	4	403	485	288	375	0.0005	39.7	COG3846	U	Type IV secretory pathway, TrbL components
mRNA_9330	CDD|226728	30.3	66	43	2	911	976	204	266	0.0005	40.7	COG4278	S	Uncharacterized conserved protein
mRNA_9436	CDD|226365	29.14	151	89	6	171	312	277	418	0.0001	44.4	COG3846	U	Type IV secretory pathway, TrbL components
mRNA_5134	CDD|226365	32.18	174	116	2	352	524	277	449	1e-14	73.2	COG3846	U	Type IV secretory pathway, TrbL components
mRNA_6896	CDD|226365	28.8	125	82	3	525	642	293	417	0.0003	40.5	COG3846	U	Type IV secretory pathway, TrbL components
mRNA_10617	CDD|226728	30	60	36	1	574	633	215	268	0.0008	39.1	COG4278	S	Uncharacterized conserved protein
mRNA_5939	CDD|226365	30.56	144	81	2	322	465	287	411	1e-05	47.1	COG3846	U	Type IV secretory pathway, TrbL components
mRNA_7774	CDD|226365	31.25	144	90	4	1069	1211	284	419	0.0007	42.8	COG3846	U	Type IV secretory pathway, TrbL components
mRNA_9354	CDD|226365	29.05	148	101	2	587	731	285	431	9e-07	51.3	COG3846	U	Type IV secretory pathway, TrbL components
mRNA_14438	CDD|226365	29.58	142	94	1	1240	1381	282	417	0.0004	43.2	COG3846	U	Type IV secretory pathway, TrbL components
mRNA_19246	CDD|226365	27.42	124	89	1	733	855	288	411	0.0002	44.4	COG3846	U	Type IV secretory pathway, TrbL components
mRNA_13081	CDD|226365	27.78	108	72	2	67	171	307	411	0.0005	40.1	COG3846	U	Type IV secretory pathway, TrbL components
mRNA_16923	CDD|226728	39.34	61	35	1	568	628	210	268	0.0002	42.2	COG4278	S	Uncharacterized conserved protein
mRNA_13499	CDD|226365	28.17	142	88	3	115	248	283	418	1e-05	45.9	COG3846	U	Type IV secretory pathway, TrbL components
mRNA_14104	CDD|226365	31.58	152	86	6	1832	1981	282	417	8e-05	44.7	COG3846	U	Type IV secretory pathway, TrbL components
mRNA_3069	CDD|226365	26.37	182	111	5	1814	1993	277	437	0.0003	42.4	COG3846	U	Type IV secretory pathway, TrbL components
mRNA_10020	CDD|226365	31.54	130	84	2	916	1043	288	414	8e-08	55.9	COG3846	U	Type IV secretory pathway, TrbL components
mRNA_16540	CDD|226728	29.31	58	39	1	733	790	213	268	3e-05	44.5	COG4278	S	Uncharacterized conserved protein
mRNA_11088	CDD|226365	30.07	153	84	4	1978	2130	273	402	0.0002	43.2	COG3846	U	Type IV secretory pathway, TrbL components
mRNA_3374	CDD|226365	34.06	138	75	4	948	1079	288	415	2e-06	49.4	COG3846	U	Type IV secretory pathway, TrbL components
mRNA_8543	CDD|227244	48.15	27	14	0	1096	1122	568	594	2e-08	55.3	COG4907	S	Predicted membrane protein
mRNA_12670	CDD|226365	28.79	132	85	2	255	377	288	419	0.0008	40.5	COG3846	U	Type IV secretory pathway, TrbL components
mRNA_7434	CDD|226365	28.73	181	98	4	2428	2607	273	423	6e-08	55.9	COG3846	U	Type IV secretory pathway, TrbL components
mRNA_2017	CDD|226365	30.61	147	87	5	694	836	284	419	0.0001	43.6	COG3846	U	Type IV secretory pathway, TrbL components
mRNA_612	CDD|226365	25.77	163	96	5	400	559	277	417	9e-05	43.2	COG3846	U	Type IV secretory pathway, TrbL components
mRNA_16801	CDD|226728	30.86	81	43	4	277	348	192	268	0.0006	40.3	COG4278	S	Uncharacterized conserved protein
mRNA_14818	CDD|226728	34.69	49	32	0	518	566	220	268	0.0004	39.5	COG4278	S	Uncharacterized conserved protein
mRNA_17821	CDD|226728	37.29	59	34	2	6	61	210	268	0.0003	39.1	COG4278	S	Uncharacterized conserved protein
mRNA_13747	CDD|226365	34.18	196	101	7	2118	2313	283	450	1e-10	63.6	COG3846	U	Type IV secretory pathway, TrbL components
mRNA_1022	CDD|226365	34.23	149	86	6	712	854	273	415	2e-05	45.9	COG3846	U	Type IV secretory pathway, TrbL components
mRNA_6360	CDD|226365	27.82	133	89	2	340	472	296	421	0.0005	40.9	COG3846	U	Type IV secretory pathway, TrbL components
mRNA_17122	CDD|226365	33.6	125	65	3	2600	2706	293	417	8e-08	54.8	COG3846	U	Type IV secretory pathway, TrbL components
mRNA_5913	CDD|226728	29.85	67	34	2	64	130	215	268	0.0001	41.1	COG4278	S	Uncharacterized conserved protein
mRNA_20735	CDD|227493	17.42	178	118	6	88	253	431	591	0.0002	40.4	COG5164	K	Transcription elongation factor
mRNA_13472	CDD|226365	30.82	146	80	5	181	308	277	419	7e-06	45.9	COG3846	U	Type IV secretory pathway, TrbL components
mRNA_12097	CDD|226365	29.27	205	110	4	829	1030	277	449	3e-05	45.9	COG3846	U	Type IV secretory pathway, TrbL components
mRNA_5645	CDD|226365	28.97	145	88	4	1420	1562	282	413	0.0008	40.9	COG3846	U	Type IV secretory pathway, TrbL components
mRNA_14272	CDD|226365	31.4	121	66	4	125	243	277	382	0.0001	43.2	COG3846	U	Type IV secretory pathway, TrbL components
mRNA_11065	CDD|226728	32.76	58	39	0	247	304	210	267	9e-05	41.5	COG4278	S	Uncharacterized conserved protein
mRNA_4651	CDD|226365	26.16	172	90	6	988	1151	277	419	4e-05	45.1	COG3846	U	Type IV secretory pathway, TrbL components
mRNA_15878	CDD|226728	40.35	57	29	2	949	1004	216	268	2e-05	45.3	COG4278	S	Uncharacterized conserved protein
mRNA_568	CDD|226365	36.51	126	76	3	4	126	295	419	9e-08	53.6	COG3846	U	Type IV secretory pathway, TrbL components
mRNA_18322	CDD|226365	27.73	119	75	2	1398	1515	311	419	6e-07	51.3	COG3846	U	Type IV secretory pathway, TrbL components
mRNA_10852	CDD|226365	26.88	160	101	5	901	1055	277	425	5e-05	44.7	COG3846	U	Type IV secretory pathway, TrbL components
mRNA_12271	CDD|226365	32.23	121	82	0	204	324	282	402	4e-05	44.7	COG3846	U	Type IV secretory pathway, TrbL components
mRNA_9084	CDD|226365	33.1	142	92	2	463	601	278	419	5e-07	51.7	COG3846	U	Type IV secretory pathway, TrbL components
mRNA_5835	CDD|226365	29.5	139	89	3	1232	1370	290	419	0.0001	43.2	COG3846	U	Type IV secretory pathway, TrbL components
mRNA_11532	CDD|226365	28.41	176	112	3	2240	2407	282	451	0.0003	42.8	COG3846	U	Type IV secretory pathway, TrbL components
mRNA_2052	CDD|226365	32.06	131	73	5	1036	1151	289	418	0.0002	42	COG3846	U	Type IV secretory pathway, TrbL components
mRNA_10153	CDD|226365	26.92	130	91	2	445	574	273	398	0.0001	42.4	COG3846	U	Type IV secretory pathway, TrbL components
mRNA_1902	CDD|226365	30.66	137	89	2	1669	1805	289	419	3e-06	49.4	COG3846	U	Type IV secretory pathway, TrbL components
mRNA_6533	CDD|226365	30.07	143	91	3	616	755	282	418	4e-06	49	COG3846	U	Type IV secretory pathway, TrbL components
mRNA_15524	CDD|226728	40	60	33	3	204	261	210	268	0.0006	38.4	COG4278	S	Uncharacterized conserved protein
mRNA_9826	CDD|226365	27.27	132	87	3	607	731	273	402	3e-05	44.7	COG3846	U	Type IV secretory pathway, TrbL components
mRNA_20748	CDD|227493	28.12	64	42	2	322	381	438	501	0.0004	40.4	COG5164	K	Transcription elongation factor
mRNA_14310	CDD|227493	20.14	139	103	3	133	269	437	569	1e-05	48.5	COG5164	K	Transcription elongation factor
mRNA_4292	CDD|226365	31.51	146	88	4	1953	2095	277	413	2e-06	50.1	COG3846	U	Type IV secretory pathway, TrbL components
mRNA_16145	CDD|226728	35.19	54	34	1	152	205	215	267	0.0004	40.3	COG4278	S	Uncharacterized conserved protein
mRNA_8061	CDD|226728	32.26	62	36	2	2472	2530	210	268	0.0008	40.7	COG4278	S	Uncharacterized conserved protein
mRNA_2459	CDD|226365	34.29	140	84	3	3211	3346	283	418	1e-07	54.8	COG3846	U	Type IV secretory pathway, TrbL components
mRNA_7070	CDD|224429	47.37	38	20	0	1834	1871	232	269	0.0001	43.1	COG1512	R	Beta-propeller domains of methanol dehydrogenase type
mRNA_16146	CDD|226728	35.85	53	34	0	791	843	216	268	9e-05	42.2	COG4278	S	Uncharacterized conserved protein
mRNA_13244	CDD|226365	30.67	150	90	6	772	914	277	419	5e-05	44	COG3846	U	Type IV secretory pathway, TrbL components
mRNA_12907	CDD|226365	30.39	181	114	4	1398	1577	273	442	4e-12	67.9	COG3846	U	Type IV secretory pathway, TrbL components
mRNA_2366	CDD|226365	32.37	139	80	4	1	133	287	417	4e-07	51.7	COG3846	U	Type IV secretory pathway, TrbL components
mRNA_17119	CDD|226365	28.47	144	95	2	27	170	284	419	7e-06	46.7	COG3846	U	Type IV secretory pathway, TrbL components
mRNA_15021	CDD|226728	24.14	58	44	0	878	935	211	268	0.0004	41.5	COG4278	S	Uncharacterized conserved protein
mRNA_9506	CDD|226365	29.29	140	98	1	322	461	277	415	3e-05	43.2	COG3846	U	Type IV secretory pathway, TrbL components
mRNA_13680	CDD|226365	29.55	132	88	3	1966	2096	287	414	0.001	41.7	COG3846	U	Type IV secretory pathway, TrbL components
mRNA_3705	CDD|226365	29.63	108	75	1	891	997	282	389	0.0001	44.7	COG3846	U	Type IV secretory pathway, TrbL components
mRNA_1519	CDD|226728	28.05	82	49	2	656	731	191	268	0.001	39.1	COG4278	S	Uncharacterized conserved protein
mRNA_7485	CDD|226365	29.82	171	108	4	259	426	270	431	2e-10	62.1	COG3846	U	Type IV secretory pathway, TrbL components
mRNA_4609	CDD|226365	30.46	197	112	5	461	654	273	447	3e-09	60.2	COG3846	U	Type IV secretory pathway, TrbL components
mRNA_12827	CDD|226365	27.4	146	104	1	594	737	274	419	5e-07	51.3	COG3846	U	Type IV secretory pathway, TrbL components
mRNA_12185	CDD|226365	30	140	95	2	338	476	282	419	1e-05	44.7	COG3846	U	Type IV secretory pathway, TrbL components
mRNA_2733	CDD|226365	33.33	147	88	4	754	900	278	414	3e-05	45.1	COG3846	U	Type IV secretory pathway, TrbL components
mRNA_7701	CDD|226728	30.16	63	40	2	56	118	210	268	0.0005	41.1	COG4278	S	Uncharacterized conserved protein
mRNA_11237	CDD|226365	27.53	178	107	3	1375	1550	290	447	0.0003	42.4	COG3846	U	Type IV secretory pathway, TrbL components
mRNA_5435	CDD|226365	28.18	110	78	1	4	112	293	402	0.0005	40.5	COG3846	U	Type IV secretory pathway, TrbL components
mRNA_12697	CDD|226365	24.69	162	104	4	528	682	273	423	0.0002	44.4	COG3846	U	Type IV secretory pathway, TrbL components
mRNA_7813	CDD|226365	27.82	133	90	3	517	645	287	417	0.0003	42	COG3846	U	Type IV secretory pathway, TrbL components
mRNA_18943	CDD|226365	28.99	138	94	2	619	756	278	411	0.0006	40.5	COG3846	U	Type IV secretory pathway, TrbL components
mRNA_18144	CDD|226728	30	60	41	1	291	350	210	268	0.0004	39.5	COG4278	S	Uncharacterized conserved protein
mRNA_9583	CDD|226365	28.66	157	109	1	362	515	278	434	1e-07	51.7	COG3846	U	Type IV secretory pathway, TrbL components
mRNA_15615	CDD|226365	29.57	115	75	3	1393	1505	305	415	0.0003	42	COG3846	U	Type IV secretory pathway, TrbL components
mRNA_4257	CDD|226728	30.51	59	41	0	1437	1495	210	268	0.0007	41.1	COG4278	S	Uncharacterized conserved protein
mRNA_16218	CDD|226365	30.52	154	81	6	314	465	288	417	0.001	39.4	COG3846	U	Type IV secretory pathway, TrbL components
mRNA_15679	CDD|226365	22.56	133	97	2	349	478	285	414	0.0002	44	COG3846	U	Type IV secretory pathway, TrbL components
mRNA_3331	CDD|226365	34.88	86	45	2	356	441	282	356	0.0001	43.6	COG3846	U	Type IV secretory pathway, TrbL components
mRNA_10214	CDD|226365	28.12	160	93	4	1711	1865	277	419	1e-05	46.7	COG3846	U	Type IV secretory pathway, TrbL components
mRNA_11585	CDD|227244	36.84	38	24	0	321	358	557	594	2e-08	54.9	COG4907	S	Predicted membrane protein
mRNA_13432	CDD|226728	33.33	57	36	2	1540	1594	212	268	0.0003	42.6	COG4278	S	Uncharacterized conserved protein
mRNA_1339	CDD|227493	21.02	157	93	6	845	1000	437	563	1e-05	46.5	COG5164	K	Transcription elongation factor
mRNA_16347	CDD|226728	32.14	56	31	2	521	570	214	268	0.0007	38.8	COG4278	S	Uncharacterized conserved protein
mRNA_5626	CDD|226365	30.72	153	95	3	2834	2986	277	418	5e-07	52.1	COG3846	U	Type IV secretory pathway, TrbL components
mRNA_9192	CDD|226365	30.71	127	81	3	1442	1562	294	419	5e-06	49	COG3846	U	Type IV secretory pathway, TrbL components
mRNA_9572	CDD|226365	31.03	145	82	5	1	141	287	417	2e-06	49	COG3846	U	Type IV secretory pathway, TrbL components
mRNA_1293	CDD|226365	30.22	139	93	3	513	648	282	419	1e-08	54.8	COG3846	U	Type IV secretory pathway, TrbL components
mRNA_17450	CDD|226365	30.52	154	98	2	565	716	273	419	1e-07	52.8	COG3846	U	Type IV secretory pathway, TrbL components
mRNA_5069	CDD|226728	39.58	48	28	1	791	837	220	267	0.0002	42.6	COG4278	S	Uncharacterized conserved protein
mRNA_5123	CDD|226365	27.75	173	93	5	1499	1670	277	418	0.0003	42.4	COG3846	U	Type IV secretory pathway, TrbL components
mRNA_4275	CDD|226365	30.23	129	77	4	626	743	293	419	0.0002	43.2	COG3846	U	Type IV secretory pathway, TrbL components
mRNA_7527	CDD|226728	30	80	52	2	1564	1641	191	268	0.0007	40.3	COG4278	S	Uncharacterized conserved protein
mRNA_14456	CDD|226365	29.05	148	98	2	4168	4315	277	417	2e-07	54	COG3846	U	Type IV secretory pathway, TrbL components
mRNA_6029	CDD|226365	31.25	144	93	3	1358	1498	278	418	6e-09	58.2	COG3846	U	Type IV secretory pathway, TrbL components
mRNA_10914	CDD|226728	37.1	62	30	3	147	203	210	267	0.0003	39.9	COG4278	S	Uncharacterized conserved protein
mRNA_1021	CDD|226365	29.71	175	106	5	2438	2601	282	450	4e-06	49	COG3846	U	Type IV secretory pathway, TrbL components
mRNA_15744	CDD|226365	32.79	122	77	4	156	274	289	408	8e-06	46.7	COG3846	U	Type IV secretory pathway, TrbL components
mRNA_18766	CDD|226365	28.49	172	108	3	1439	1598	284	452	0.001	40.9	COG3846	U	Type IV secretory pathway, TrbL components
mRNA_5416	CDD|226365	29.51	122	81	1	84	200	294	415	7e-06	45.9	COG3846	U	Type IV secretory pathway, TrbL components
mRNA_5631	CDD|226365	30.94	139	91	3	777	911	282	419	1e-06	50.5	COG3846	U	Type IV secretory pathway, TrbL components
mRNA_13232	CDD|226365	32.61	92	60	1	21	110	288	379	3e-05	44.4	COG3846	U	Type IV secretory pathway, TrbL components
mRNA_14759	CDD|226728	40.38	52	29	1	400	451	219	268	0.0004	40.7	COG4278	S	Uncharacterized conserved protein
mRNA_2134	CDD|226365	29.37	143	95	3	3444	3582	277	417	2e-08	57.1	COG3846	U	Type IV secretory pathway, TrbL components
mRNA_11289	CDD|226728	30	70	44	1	549	618	203	267	0.0003	40.3	COG4278	S	Uncharacterized conserved protein
mRNA_5655	CDD|226365	29.61	152	94	5	3101	3248	277	419	3e-07	53.2	COG3846	U	Type IV secretory pathway, TrbL components
mRNA_7731	CDD|226365	29.8	151	92	4	409	558	277	414	9e-05	42.4	COG3846	U	Type IV secretory pathway, TrbL components
mRNA_10781	CDD|226365	26.4	178	116	2	3886	4051	277	451	2e-11	66.7	COG3846	U	Type IV secretory pathway, TrbL components
mRNA_7045	CDD|226365	31.58	171	93	5	1393	1563	288	434	1e-06	51.3	COG3846	U	Type IV secretory pathway, TrbL components
mRNA_7213	CDD|226365	33.33	90	53	3	327	409	277	366	7e-05	44.4	COG3846	U	Type IV secretory pathway, TrbL components
mRNA_15252	CDD|226365	31	100	64	1	682	776	277	376	3e-05	45.5	COG3846	U	Type IV secretory pathway, TrbL components
mRNA_3070	CDD|226365	27.95	161	97	2	862	1022	278	419	2e-06	49.4	COG3846	U	Type IV secretory pathway, TrbL components
mRNA_5171	CDD|226728	34.48	58	38	0	205	262	210	267	0.0005	40.7	COG4278	S	Uncharacterized conserved protein
mRNA_14523	CDD|226365	22.92	144	110	1	64	207	277	419	1e-05	46.3	COG3846	U	Type IV secretory pathway, TrbL components
mRNA_6306	CDD|226365	26.97	152	95	3	3	152	282	419	9e-08	56.3	COG3846	U	Type IV secretory pathway, TrbL components
mRNA_15284	CDD|226728	33.33	69	40	2	2151	2219	204	266	0.0004	41.5	COG4278	S	Uncharacterized conserved protein
mRNA_5590	CDD|226365	26.28	156	97	4	1597	1749	278	418	6e-07	51.7	COG3846	U	Type IV secretory pathway, TrbL components
mRNA_6492	CDD|226365	28.43	102	65	2	429	530	283	376	0.0003	42.8	COG3846	U	Type IV secretory pathway, TrbL components
mRNA_8022	CDD|226365	32.02	178	108	4	902	1076	282	449	3e-06	48.6	COG3846	U	Type IV secretory pathway, TrbL components
mRNA_9661	CDD|226365	28.11	185	116	5	243	424	277	447	5e-08	55.1	COG3846	U	Type IV secretory pathway, TrbL components
mRNA_2687	CDD|226365	33.57	143	78	7	1999	2135	288	419	2e-05	46.3	COG3846	U	Type IV secretory pathway, TrbL components
mRNA_2542	CDD|226728	25.42	59	44	0	77	135	210	268	0.0004	41.1	COG4278	S	Uncharacterized conserved protein
mRNA_7568	CDD|226365	25.71	140	104	0	676	815	283	422	2e-06	49.8	COG3846	U	Type IV secretory pathway, TrbL components
mRNA_19185	CDD|226728	33.33	63	38	2	94	156	210	268	0.0001	42.6	COG4278	S	Uncharacterized conserved protein
mRNA_4901	CDD|226728	29.87	77	54	0	1239	1315	191	267	0.0003	41.8	COG4278	S	Uncharacterized conserved protein
mRNA_7468	CDD|226365	34.12	85	54	2	418	500	277	361	0.0004	40.9	COG3846	U	Type IV secretory pathway, TrbL components
mRNA_10016	CDD|226728	36.36	55	31	2	837	890	217	268	0.0006	40.7	COG4278	S	Uncharacterized conserved protein
mRNA_18542	CDD|226728	27.78	90	51	2	171	259	192	268	0.0007	39.9	COG4278	S	Uncharacterized conserved protein
mRNA_4328	CDD|227493	21.58	139	93	5	232	365	437	564	9e-06	46.2	COG5164	K	Transcription elongation factor
mRNA_7771	CDD|226728	30.51	59	36	1	338	396	215	268	0.0001	41.8	COG4278	S	Uncharacterized conserved protein
mRNA_20592	CDD|226365	26.62	139	102	0	882	1020	273	411	0.0002	42	COG3846	U	Type IV secretory pathway, TrbL components
mRNA_6493	CDD|226728	31.25	64	38	1	1201	1264	210	267	0.0005	40.7	COG4278	S	Uncharacterized conserved protein
mRNA_4470	CDD|226365	29.85	134	81	3	1490	1620	290	413	0.0002	44.4	COG3846	U	Type IV secretory pathway, TrbL components
mRNA_3662	CDD|226365	25.69	144	93	2	333	475	277	407	0.0003	42.4	COG3846	U	Type IV secretory pathway, TrbL components
mRNA_17148	CDD|226728	35.38	65	35	2	2866	2930	210	267	7e-05	44.5	COG4278	S	Uncharacterized conserved protein
mRNA_4394	CDD|226365	28.48	151	98	2	9	159	277	417	6e-05	44	COG3846	U	Type IV secretory pathway, TrbL components
mRNA_4739	CDD|226365	33.53	170	98	4	311	474	282	442	5e-09	56.7	COG3846	U	Type IV secretory pathway, TrbL components
mRNA_11130	CDD|226365	30.34	145	85	3	1721	1859	277	411	1e-06	50.9	COG3846	U	Type IV secretory pathway, TrbL components
mRNA_10177	CDD|226365	26.21	145	94	3	66	210	288	419	5e-05	43.6	COG3846	U	Type IV secretory pathway, TrbL components
mRNA_3287	CDD|226365	31.58	190	110	7	1038	1222	273	447	1e-08	57.8	COG3846	U	Type IV secretory pathway, TrbL components
mRNA_14593	CDD|226365	31.69	142	90	3	856	991	277	417	0.001	39.7	COG3846	U	Type IV secretory pathway, TrbL components
mRNA_738	CDD|226728	32.31	65	38	2	221	285	210	268	0.0005	38.8	COG4278	S	Uncharacterized conserved protein
mRNA_17943	CDD|226365	33.59	131	82	4	219	344	289	419	3e-07	51.3	COG3846	U	Type IV secretory pathway, TrbL components
mRNA_16695	CDD|226365	24.83	145	104	2	1390	1534	278	417	7e-06	47.8	COG3846	U	Type IV secretory pathway, TrbL components
mRNA_14957	CDD|226365	29.73	111	71	3	2397	2507	277	380	7e-07	51.3	COG3846	U	Type IV secretory pathway, TrbL components
mRNA_20580	CDD|227493	15.95	163	112	4	364	513	440	590	9e-05	41.9	COG5164	K	Transcription elongation factor
mRNA_6467	CDD|226365	32.35	170	108	3	2227	2395	284	447	2e-11	65.9	COG3846	U	Type IV secretory pathway, TrbL components
mRNA_7402	CDD|226728	29.23	65	45	1	180	243	204	268	7e-05	41.8	COG4278	S	Uncharacterized conserved protein
mRNA_4380	CDD|226728	28.07	57	40	1	115	170	210	266	0.0007	38	COG4278	S	Uncharacterized conserved protein
mRNA_6341	CDD|226728	38.46	65	38	2	402	464	203	267	0.0001	41.8	COG4278	S	Uncharacterized conserved protein
mRNA_17186	CDD|226365	30.6	134	88	3	1582	1712	287	418	4e-08	54.8	COG3846	U	Type IV secretory pathway, TrbL components
mRNA_8734	CDD|226365	27.94	136	82	4	356	479	288	419	0.0003	43.2	COG3846	U	Type IV secretory pathway, TrbL components
mRNA_6960	CDD|226365	28.36	134	85	4	952	1075	277	409	0.0007	41.3	COG3846	U	Type IV secretory pathway, TrbL components
mRNA_7626	CDD|226365	33.08	133	85	3	97	227	289	419	2e-07	51.7	COG3846	U	Type IV secretory pathway, TrbL components
mRNA_4195	CDD|226728	30.16	63	38	1	53	115	210	266	0.0002	40.3	COG4278	S	Uncharacterized conserved protein
mRNA_18213	CDD|226728	36.73	49	30	1	381	428	215	263	0.0005	39.1	COG4278	S	Uncharacterized conserved protein
mRNA_13612	CDD|226365	28.68	136	95	1	5016	5149	282	417	4e-05	47.1	COG3846	U	Type IV secretory pathway, TrbL components
mRNA_7886	CDD|226365	31.85	135	79	3	618	741	282	414	4e-10	59.8	COG3846	U	Type IV secretory pathway, TrbL components
mRNA_17862	CDD|226728	32.31	65	37	2	320	384	210	267	0.001	39.5	COG4278	S	Uncharacterized conserved protein
mRNA_5937	CDD|226365	25.31	162	104	3	1528	1689	273	417	0.0005	41.7	COG3846	U	Type IV secretory pathway, TrbL components
mRNA_21634	CDD|226365	26.92	156	108	2	222	371	277	432	0.0006	38.6	COG3846	U	Type IV secretory pathway, TrbL components
mRNA_15157	CDD|226365	40.19	107	60	3	1100	1203	302	407	1e-09	59.4	COG3846	U	Type IV secretory pathway, TrbL components
mRNA_12728	CDD|225606	31.71	82	52	1	1296	1373	221	302	4e-05	44.9	COG3064	M	Membrane protein involved in colicin uptake
mRNA_1135	CDD|226365	30.99	171	102	5	1606	1773	293	450	0.0001	43.6	COG3846	U	Type IV secretory pathway, TrbL components
mRNA_10918	CDD|226365	29.92	127	84	2	263	384	288	414	0.0002	40.9	COG3846	U	Type IV secretory pathway, TrbL components
mRNA_5292	CDD|226365	31.67	120	67	2	214	320	290	407	2e-05	45.1	COG3846	U	Type IV secretory pathway, TrbL components
mRNA_4250	CDD|226365	34.26	108	61	3	1603	1705	316	418	0.0004	42	COG3846	U	Type IV secretory pathway, TrbL components
mRNA_21356	CDD|226365	26.43	140	94	2	12	151	288	418	0.0009	40.1	COG3846	U	Type IV secretory pathway, TrbL components
mRNA_13348	CDD|226365	34.38	96	60	2	485	579	290	383	2e-05	44.7	COG3846	U	Type IV secretory pathway, TrbL components
mRNA_7879	CDD|226365	31.12	196	112	4	55	249	278	451	1e-06	49.4	COG3846	U	Type IV secretory pathway, TrbL components
mRNA_12715	CDD|226365	26.49	151	84	4	761	905	273	402	4e-06	47.8	COG3846	U	Type IV secretory pathway, TrbL components
mRNA_1727	CDD|226365	31.03	116	68	3	2278	2392	277	381	0.0003	43.2	COG3846	U	Type IV secretory pathway, TrbL components
mRNA_12019	CDD|227608	26.67	135	81	4	577	711	597	713	1e-05	45.7	COG5283	S	Phage-related tail protein
mRNA_4062	CDD|226365	32.03	128	77	4	1721	1844	288	409	6e-06	50.5	COG3846	U	Type IV secretory pathway, TrbL components
mRNA_11903	CDD|226365	29.27	123	80	3	453	573	294	411	0.0005	41.3	COG3846	U	Type IV secretory pathway, TrbL components
mRNA_5260	CDD|226365	32.38	105	63	3	636	738	277	375	4e-05	44	COG3846	U	Type IV secretory pathway, TrbL components
mRNA_3117	CDD|226365	31.34	134	87	3	33	164	289	419	0.0002	42	COG3846	U	Type IV secretory pathway, TrbL components
mRNA_14847	CDD|226365	28.08	146	89	5	282	427	288	417	0.0002	41.3	COG3846	U	Type IV secretory pathway, TrbL components
mRNA_16160	CDD|226728	26.98	63	42	1	566	628	210	268	0.0001	41.8	COG4278	S	Uncharacterized conserved protein
mRNA_15937	CDD|226728	28.12	64	40	1	137	200	211	268	7e-05	40.7	COG4278	S	Uncharacterized conserved protein
[truncated: 1,948 more rows]

## Sheet: SK_2022c
query id	subject id	% identity	alignment length	mismatches	gap opens	q. start	q. end	s. start	s. end	evalue	bit score	COG#	functional categories	COG protein description
[truncated: 1,313 more rows]
